# Supplementary material for: Adaptive density peak clustering based on Delaunay graph
Source: PLoS One. 2025 Jun 5;20(6):e0325161. doi: 10.1371/journal.pone.0325161 (PMC12140253; doi:10.1371/journal.pone.0325161)
Supplement: S1 File — https://github.com/7ucK1n9/S1-Data.git (ZIP) [file pone.0325161.s001.zip]

Archive with 16 entries (14 files):
- Real-world Data/
- Real-world Data/DIM1024.csv
- Real-world Data/German.csv
- Real-world Data/Landsat.csv
- Real-world Data/Liver.csv
- Real-world Data/Pima.csv
- Real-world Data/Spambase.csv
- Real-world Data/Thyroid.csv
- Real-world Data/WPBC.csv
- Synthetic Data/
- Synthetic Data/Aggregation.csv
- Synthetic Data/Circle.csv
- Synthetic Data/Compound.csv
- Synthetic Data/Four Lines.csv
- Synthetic Data/R15.csv
- Synthetic Data/Smile.csv
