# Supplementary material for: Adaptive density peak clustering based on Delaunay graph
Source: PLoS One. 2025 Jun 5;20(6):e0325161. doi: 10.1371/journal.pone.0325161 (PMC12140253; doi:10.1371/journal.pone.0325161)
Supplement: S1 File — https://github.com/7ucK1n9/S1-Data.git (ZIP) [file pone.0325161.s001.zip › Real-world Data/DIM1024.csv]

feature_1	feature_2	feature_3	feature_4	feature_5	feature_6	feature_7	feature_8	feature_9	feature_10	feature_11	feature_12	feature_13	feature_14	feature_15	feature_16	feature_17	feature_18	feature_19	feature_20	feature_21	feature_22	feature_23	feature_24	feature_25	feature_26	feature_27	feature_28	feature_29	feature_30	feature_31	feature_32	feature_33	feature_34	feature_35	feature_36	feature_37	feature_38	feature_39	feature_40	feature_41	feature_42	feature_43	feature_44	feature_45	feature_46	feature_47	feature_48	feature_49	feature_50
1.0315184264399462	11.20266958039073	-2.3946401646129414	0.23497761598704092	-3.5831802312985035	-7.599854913106845	-7.294715932312911	7.731366017197734	8.184157919865063	-9.945610444391388	-7.108694011998466	-2.429077145953155	-6.262821258589755	-2.957535693931958	-7.09637995532957	-0.8120929255712697	-5.6206723195071495	-3.906333291487643	-8.856898937733021	-0.8560181826214849	10.887150496950806	-5.939190522078361	7.3535885750346175	6.661279689258338	10.360144484056248	6.235271567191765	1.9225817128131075	7.913854347736246	-9.225415331138429	-0.23615109356359942	9.170453649398347	5.103694094124709	7.694945806159737	6.192736930644209	7.1422848866750845	5.171117152571459	5.603736332655386	0.7765019448298032	8.857364590943483	7.33853840717143	7.0557403501486196	2.760368111988875	-5.280615256113824	-10.579809086758127	8.495889047891799	2.244835457880324	-4.5241886230357045	-8.33191578910113	7.297092899612991	6.155090967249686
-3.32147220181076	8.514399008875586	-10.264203947931337	-0.05630658488017584	9.000039617728799	3.165018892268518	1.1172025499327147	-5.046058530865342	-3.240014986896338	7.668366201226779	2.203106960144439	-1.9149736894865579	-6.513885316099099	-8.140073716294538	9.344884116673677	-1.375835232151527	1.3256344474841117	-8.068958667011264	3.8831406475089074	10.637727342415692	0.21819646614072075	-7.46198850369371	1.141279524759406	5.807605848307932	-2.402736369222018	6.950731806449125	2.5791352247600785	8.93595824363039	3.64331258287788	-8.112929608621956	-3.864401788935975	-5.82962393495717	8.528395415058052	6.789259160115309	2.615423242438128	-5.791837581733066	-6.124961742379143	4.217760840762235	-0.9104261765126584	-6.8782121122694395	2.43640372786357	-8.550706222219738	-2.245811993479607	-1.827253496830538	-8.876591173977419	8.531250045924828	-5.795082149415473	-6.792988541307743	-7.591761281810899	4.60391316491049
-2.5981691616736304	-1.8053874206450584	0.6602904487324848	6.235918943967083	8.687234879653671	-8.409470462818145	-5.1245765700526	8.089909037444937	2.844457894961731	7.921164889364685	-6.8997481638418865	0.4913962629558206	3.57157863349522	3.739733202593896	-2.7138613245733203	-8.19703833600228	1.5950344682976783	-4.386568816314863	-1.6029058259542852	9.580991056522755	-1.7343161827816553	6.637404616783835	-6.40690882165312	5.229679608494399	10.751535646216782	-6.385631716959934	-10.296333666320663	-1.039700647722754	-7.883974753437887	6.249429125303136	7.150912583231231	-1.1109053661901396	-6.867884326738272	-1.31481563950815	5.537862906647349	-10.445732318449984	0.3829567420224076	2.840847526969191	1.0661998003850213	-4.553832745063826	3.621095349498359	-7.817777202066501	-5.201614000182101	8.51768660706079	6.510929609069873	-9.354802246671417	-3.9047077874381486	-5.981301052007357	-3.325301487477779	-4.086702411336422
5.441634258036169	7.401144611381323	3.4869180421664825	-6.530406168679407	9.591365980454299	-4.407347356915265	-6.053911455233271	-9.133695612034266	0.2947763765018234	-9.715146418776634	-6.959797103299906	-4.1410156393678985	-2.668777209460522	3.367970263290067	6.699237395543384	5.50940739017045	-2.6459895736981167	-4.957779840603125	9.784618121916271	-9.785014303500754	9.21485042303927	-6.551253974939196	7.524741842939529	-2.889892616912976	-2.2023131607214292	4.308196554750797	2.7775858001115834	-2.944157830558364	-2.2984343563584995	4.8056002432306215	-7.253489849530527	-10.176157476443306	-0.5103590407326402	-6.75599056900193	3.135376033315682	-4.966552001622364	1.780207048243342	-5.809533202498252	1.6366918770525944	-9.275148130889981	-9.47223394055742	-8.768733104506442	7.82262640734661	-6.305477798545107	5.249397637399304	-8.693690081707631	-6.93276300741244	0.022438156205446896	-1.6657562750344894	8.540943186352049
-3.044826645330481	-3.3499842048577095	0.0010057274040216058	5.473908533108245	9.527840069892223	-8.202629517182569	-7.105499147621601	7.834086025092695	5.035509964933238	6.284632465999279	-4.709367591721255	1.6268226664017982	4.297536765243172	3.6887235207093445	-2.3752145941695035	-9.879541960222557	1.880354586498942	-6.932611087726942	0.5327099332472922	10.162603164858295	-1.6020755939568385	7.06333696632315	-6.469863605701676	3.2217434018989866	10.553120076931354	-7.505791360129053	-9.751467868120388	-1.8638023342670131	-9.035206493045493	4.53377458678338	8.482809892185504	-1.590545368569719	-5.215998752528376	-4.380141016027885	6.501293993768643	-9.934986294546968	0.8000357829594987	1.7378789233499785	2.9444559427579984	-6.221070854091948	4.098121425326445	-7.466960621514197	-6.761787361053083	7.045220671704387	6.102197968917925	-10.827861336042147	-5.562535860858176	-6.141953462194922	-5.466359279475388	-4.381016100542424
0.761370652168897	-3.9786461752806455	-0.30418846710141356	-5.000998488700175	-5.2413234723381175	8.717180621777057	-6.881184394643668	4.925726888077121	9.641047593131681	-9.590351940969427	3.772516768341799	-5.145637837014206	-9.144704149117636	-1.7520627430410345	8.106361975368854	-10.732921839174127	0.6358377998246949	-0.002447661242967313	7.251148903717574	-9.525229050253651	2.4838534744848997	2.808396397834783	3.393060933760188	10.04879829142223	5.081516690543143	-8.164412882732824	-1.1023720622896906	-2.2095004382467502	-3.56988313114273	-0.9459893209474137	-2.2767623481379204	-0.4522466267742612	9.44502705493747	-8.968542221601782	9.603709781429643	-1.9693055089506186	2.54305934545502	7.372205952696527	-2.8572234719895433	-0.9526719196045681	-2.2539892080855473	0.17701544730787733	8.567293717096568	7.596967692697949	-8.321239003843464	-6.712740455754233	-1.2171152286291187	-8.937905075493882	1.851295752608649	-7.622982193651724
-4.695730444930897	9.0880748252147	-9.017065448127461	1.3337272057065033	10.482043165251744	2.1743913102726746	1.2526702390540292	-7.118121753068841	-1.9690248165419437	5.995814765451178	0.5406332638925918	0.49236521134838895	-8.67582015136729	-8.843519412757445	8.827669181132483	-3.910238715658284	3.095941862687236	-7.6747809206768505	2.858009791299622	7.010164625532346	1.722418217839996	-8.101842934591778	1.2874310191555849	6.449231654482563	-2.835477159759702	7.118272967390982	2.712914658542048	9.619391529051667	2.0064609947768446	-8.431703913505595	-6.249787743335427	-5.33317354866844	9.433973253833711	5.090497525874194	4.740283130298174	-3.228456877190069	-4.102402498787354	4.944345211272732	1.1105574627811254	-4.3834533347415805	1.915508842031353	-9.963575254774117	-4.297963035566992	-1.3050236547967056	-6.150645087127303	10.414830125403503	-4.859699343114789	-7.762471322026415	-5.987288158545468	4.954626321937157
-5.298471759604794	2.848747207458153	-0.18852751853065813	-7.9323648561349565	-5.7680714635103225	0.7007484737430028	6.831022019168722	0.8785246105578258	1.7006945611613868	-2.4759465173310606	2.1962053251812694	-0.8436435534693973	3.328026518727889	-9.54440816825672	-0.3682539728064404	-3.095559081295303	-3.4050908082354345	10.043978450033123	-4.388647091207536	-2.1664012485471487	-1.165029622884525	5.891538778495808	-2.868435399490441	5.279353339293358	8.439879759886987	-2.409262681086479	-2.124269258665246	-2.597104451148401	6.63831602213975	-8.857092663768725	-3.6110820670283417	5.444127810408828	1.6758164477813104	-1.1366283972280047	0.21324890060949575	-4.091815037641321	-2.274077728520301	-0.4648143154991864	8.746269658338354	-5.214881125762962	8.482414527104593	1.864588588335114	-10.208326360464945	5.260629201981786	-10.767185051487003	11.003625453706963	7.376162867720172	-5.365814207530267	-4.990804046725547	-2.0680877027778335
-0.47043210170845917	-5.420288639152331	-1.7914900671181855	-4.475593303928018	-4.440432221176298	8.425974379100023	-6.807807592697097	8.177827258958033	11.801958116230493	-8.110552515840183	4.906266422038047	-5.2460733178222645	-9.608955806073812	-1.692681671098336	9.217005957770775	-9.655015834136888	1.21551784955691	-0.14569060599855221	8.671718538565854	-7.954897538866593	4.339516596726957	5.200046696210884	4.539846620623248	9.47807070371403	5.965386538447753	-8.914819022792747	1.5892098133354304	-2.3535309885224835	-3.673922499456183	-0.29396876021860774	-3.238631225249148	-1.156928747140305	9.119543348228898	-6.326849713945126	9.270102408720868	-1.4865615942855153	2.4175047249975177	6.034070101666668	-2.644886605408927	-0.9156147856467032	-2.460917410752009	-1.6965145886058488	7.1830334581865545	6.028115076641536	-8.16416197638279	-6.979731960804098	-3.0241663534081953	-10.015579098163876	1.6725632558816872	-6.991792391278111
-10.168753724312287	-9.274995439099856	-1.8281438351826311	-2.799084681085313	9.803494456759916	0.44457964006077266	-3.9028655356438793	7.41688730169615	-0.6488056431271072	3.223395004713441	-7.2842924932752044	-4.219692702561496	9.052920777638704	3.2997974693612955	-1.8082790358701162	3.473297594043691	8.843226340213787	-4.554555303375028	-0.5895912981113033	9.87889069771697	-5.220063433563848	3.8432287031599035	2.3235732412269487	3.1771058611512055	-1.054918272171591	-2.9614336914610475	4.005923788231481	-5.524088192275262	-0.580706159008735	-6.479886508198945	-10.058055323103664	11.05748171689102	-0.8033325388045047	9.015947693984604	-9.231141895898212	1.7326726582718739	-7.855127960851016	5.676142035776195	5.833559197202215	-8.418104147322266	8.971188837044803	-6.989464819226784	2.867052317818764	9.250331727012064	8.317541108744669	8.682883975856619	-3.358631294276091	-7.093625195389725	-7.799387423305309	-0.28173302515305393
3.7735573980980406	5.789493807841842	3.714185807699219	-5.074182361160275	9.73050074435579	-4.520837376823312	-6.599025427084798	-7.100805908102403	1.6788905819188173	-9.007844812239874	-7.778623182397599	-5.24285829762209	-4.67301300587901	3.2289345531217832	6.509160053139209	4.46899447707399	-4.40037071649373	-3.9766591029442884	9.039247745764513	-11.655211692325171	6.198958337517569	-4.847940816821428	9.85452127928996	-4.0631334854121395	-0.6004701563247861	4.741637574525673	3.0780007212460063	-3.3461616248319515	1.6098507410409024	2.779014117254607	-8.948209450711282	-10.55700481526987	-1.2381796308508735	-6.767940926802326	1.4743465769968231	-6.425749643593691	-1.8662858090893168	-5.568318806139424	1.6408548740025006	-7.555451633156193	-7.541473278073552	-8.941846247288563	8.66221460700138	-5.585432604892583	4.614349777423989	-9.584926190756804	-7.755184551715802	-0.43115515495860535	0.08576872544026182	10.724542444016913
-5.1506389882610355	-6.020996889092081	-2.4559622274535498	-1.745680969245846	4.250862247519293	-4.587497460145397	2.538558474488903	-8.328745687462774	-5.270171514248752	-0.026721556755378684	8.944243106920396	-3.049100288061875	2.3200878079074436	-3.66121621150085	-5.8654665215846284	-8.720867170758472	-3.7792778512743586	-6.562489432641326	-7.451451175724992	5.986555903927034	-9.391923502512087	0.6676098401470341	-3.0802073026149097	0.08596583721581066	0.09064684877377993	-3.573651236657388	-4.768192186188235	4.017713894687478	7.264754636257944	-5.589819129172197	-7.630123606325835	8.249740405624472	-3.398285501337962	0.031579628118280856	-1.7263566366505676	-6.608845080090402	1.6896856382783767	1.4820369021855346	-5.623655932245551	-0.9906374221987634	6.252036036265379	0.8644762176305307	-8.997489599344684	-2.698360798960671	4.185978325722104	5.79089120477621	1.2810367882079132	-7.437321740076481	5.66147547869008	2.2546634004232473
-3.813884698360833	-5.378200959838081	-2.0913708824479182	-2.290913403941251	4.06814714576829	-2.087239253519774	2.695680687285538	-9.068819695558119	-6.590962615653234	-1.7383394686588796	8.48349465660337	-3.450242017338842	5.30343514162109	-5.570889837749987	-8.182603379205505	-10.276213683160766	-2.7072294624468585	-7.330437191157663	-6.2630116438703345	5.149690271338046	-9.553600811573615	2.3095490904667932	-1.7912536519733453	-0.794863831278432	0.4797620281180346	-2.857651447421365	-4.822421127248237	4.160630115023084	8.409323903827575	-5.894639707605161	-8.790925133695607	9.084677478916838	-2.4813023936559526	-0.606228089027939	-3.0847206672840297	-8.313922967142574	3.534174087585746	1.2771151746213887	-8.588341119339672	-0.8755974607367695	5.476826060216988	3.1483603253144534	-8.124048847452663	1.5465685666987365	4.599508742709789	5.999551327488626	1.78115942840087	-6.436815475983794	3.2724413969037185	5.4258352603699205
-5.790668936544421	-4.212772827202677	-1.5204416750134078	10.144580217859122	-1.7377182949581578	4.293094528600971	-7.42089952480268	-0.08590059300696551	10.711138416228957	5.831453426426698	-6.665618098007617	1.8916878632172345	-4.14797944757777	-3.069631462455823	5.858172780011811	4.526173628075096	-5.621261199840216	8.877464818202007	0.8457541963041202	-2.064127745536148	0.18897689708230467	1.225735129394071	1.1017787618007662	-0.46611218343338096	1.8000668087681666	-5.181539364500933	7.121967225741131	1.1167863254290966	-7.085988146699524	5.943006252799558	7.663657118365437	7.6951656021309995	-2.5167741772647894	-6.460329124754553	1.5555480512188486	-9.393919524787343	7.7435784265877246	-5.441452846738413	-4.362506172860214	-3.3286919123073933	-0.7574647369549072	6.124966372252733	-1.4175569448042253	-3.8173088942291056	-4.048094824675962	-0.09752403766984363	-7.308705458277494	0.2795359879594794	-1.3479798192717887	4.752476790426708
1.7196013919330486	-10.160570713144457	-3.05750273124941	-1.6492522969604129	-5.243467683458428	6.926466995367346	7.128702695869765	3.492664664707723	-0.49525861200633114	0.9797034112737428	2.1565591027893625	1.4807120680641466	-10.734669090779773	1.3611323176141208	7.573883460601302	-0.7131539819106145	-8.099836819858567	5.852847650046795	-5.506663740928203	-4.86306145828134	-6.880630706083896	-1.9082183182201504	4.162046673408987	-0.9641100188853291	-7.442176614638683	7.467935454857651	6.312649547325627	8.839662725875405	-5.7025790884780045	-0.8980015529126392	9.774802377914252	4.265038476501326	-9.224182037993812	-6.6507111393297755	-1.51239215658257	9.431336315619896	-0.6726914852951753	0.8740959316899355	-6.55079116899118	1.8657700069473842	6.814710223922672	-3.975716685472718	5.323965551451382	8.11847309406163	-5.2867327795226835	0.7575480031237687	-4.331557174736085	5.08646650598307	0.5025276026255103	1.2030993207585268
1.8517630466183688	6.959273420875027	6.383502957049483	-5.993912651508033	-8.698790633805137	1.942788859294108	1.6397798609940777	-4.430495513734231	8.132184120674573	8.51111526163993	-1.146161979625171	7.284885955193872	-2.159866718031807	6.06299177000312	0.09601236363142795	-8.405519732732959	8.762378010116702	-2.325066707677803	4.357222214023506	-0.6787251818010773	-9.330829967083918	-7.065783159759893	1.4933555335927293	3.1411166749486594	-2.8851213148333015	3.06223717692908	3.149821680065923	4.388557975248133	-0.3857825887440772	7.41011262866537	-0.5650772648220503	-1.0010971489380973	-4.907543572551475	-5.428558238759899	-9.721490123949275	4.549075819842506	-3.5042473371885317	-4.3222942703374985	5.81958661029867	-4.191896028224441	-6.470512553268568	-5.933696589717265	6.385252637587538	-6.751819674626716	-0.4713761929731632	2.131237958707991	4.298818735049182	3.3262077504679315	7.206059462889225	-9.48417424104013
-5.267181552660816	-5.390727664751136	-0.45656813015151043	8.175684391335453	-2.0485758216021246	3.4784898808358387	-8.518076770061407	-1.1029816127793053	10.872692600156233	6.8702852733233915	-6.974771919077401	-0.29989474338761035	-5.3170060251046225	-1.0131192735119376	5.369993865002805	5.521422547326537	-3.869195016335766	7.5675699153741744	0.3261096410747386	-2.254539678850307	0.11294355831367207	1.8847486279285723	2.276181327481125	-0.028036645132617888	0.4771187147986924	-9.038677380952898	6.982158632578021	0.011479582565307012	-8.135829020382236	5.136828216176141	7.6856309293897045	9.126840566005384	-1.5255385424672636	-8.054313520483475	1.390704178980077	-8.787312299446969	10.519308099448219	-7.4665544870694465	-5.715042561548363	-1.0430205002328918	-2.1858737892788396	6.49416604268677	-1.043079853147967	-6.559870226377546	-5.690545019048339	0.17767535961904873	-6.856614084505831	2.634701175305424	0.9060584613565126	4.044732977507257
9.28694402648652	-2.264526426557117	6.142449916963479	6.44324487740115	-4.951853956974991	7.055599108934501	-8.584695046282715	1.3187569103650967	-4.736610989538782	-7.361791036076859	-8.227961147579895	1.048032493836193	-3.3973819684227133	3.896760132592716	-8.834240891415154	-4.119747449864194	-0.4089673521931745	5.4797759137505615	-4.039637474661069	3.4197532517031597	7.578910338950648	1.7460032208997296	-6.587588363355754	-6.785009345945808	8.396880414284919	-9.40977367560112	6.075058087274807	-0.9392418274448093	10.452390999863383	7.586946013885426	10.233646677164268	-3.795635074977989	4.79487929567243	-2.830331880716207	1.6754145630275272	2.3460009837445184	8.285523138280542	10.634915100281559	4.080718067013034	-1.5657322155099247	-1.8539022148469841	6.0396030518650505	-4.621217809017054	-7.844613513450147	-2.7601077203004043	-4.941099970786643	-5.022999902623071	-6.08430637958228	-8.662865800707191	-8.724011767409554
-4.409634341466398	-5.71785106683448	-1.638570882147663	-2.287466416062831	4.150115424275982	-5.893255099264527	0.24558678252791344	-8.104343878643318	-6.855496185081378	-1.478910220009188	9.495420041177477	-4.300635857280443	1.662114070071457	-4.452779629148503	-8.84953207358729	-8.758722199553413	-4.605634279381895	-7.515852304441646	-7.19268434579472	7.125814636052016	-8.236898024131522	1.7420705898391506	-2.9668959591003574	1.1062677328314499	2.9539298277536306	-4.65207493548479	-5.295464226049349	3.765945716573494	7.585941478775501	-5.7118095898312315	-7.32114601436973	7.332095098000973	-2.98360781724473	0.9002367995203264	-1.9811083566892629	-7.882405077882059	2.2097516558515995	1.425442454127129	-5.462205684452739	-0.6178007818941962	6.230303861055839	-0.4523539693066527	-9.065631012435285	0.6276706405251545	3.509907828929015	4.667269805696243	2.754086722023456	-5.72256089219899	3.9227538402572257	3.2778331295778482
1.1401863353722592	-8.17769228208673	-0.9344419166984721	-0.025376566892600594	-5.278089595904669	9.22577274721973	6.982663510164614	3.6223627074388327	-0.4973965440178429	-1.9528128684754307	3.898696206863038	-0.6813076396388742	-8.393539379155339	0.6768130812341225	7.240926521647371	-1.5238556088464121	-10.464591612157413	6.846649800373136	-5.712849233675503	-5.585163165460982	-7.644591168352283	-3.0341116066680343	6.227702384559031	1.298317309584319	-6.235883337309257	5.126592283730387	6.327517695740568	6.561587397568762	-4.351676527056177	-1.8249367984327156	9.860940249126312	6.068867247552054	-9.743961897843025	-7.21959774454703	0.4998461506274148	6.668697819917397	-0.24194076555628619	-0.2037944816400264	-9.847831053551683	4.01161805904968	6.982187434327145	-2.1027403069419517	5.066263460819048	8.078200899286378	-5.185199125204794	-0.8492531012672466	-4.8905155223103325	4.09086420640222	-0.9978084261151907	2.8782225717945216
-7.42152456085601	-6.321976872288765	-3.095601313734755	-5.025778283154924	2.754826366298624	-5.5542550309924135	0.9792040255338839	-9.420655986752818	-4.882792505029377	-2.951486451679952	10.368651409240458	-3.3678506688965224	2.6389830944558406	-4.506187128539055	-7.451417687527458	-8.204515752560342	-4.353603683803154	-7.448973360557551	-5.833236510565948	6.960596277509593	-9.715494536815786	1.421502329912561	-1.5857672101820828	1.2838506817781035	0.8413702083358408	-4.713793452012478	-4.22026619839267	3.7123501504897325	8.114783726293085	-5.050269584243181	-7.748016949869711	6.747694024542328	-4.690144015931147	0.6602733572325039	-1.8042730417778856	-5.291518728364647	-0.6792917278478852	0.7943445529847518	-5.92713161105961	-0.3525332478598675	5.629566522906392	1.973737318879189	-8.05267513206684	1.6775511803559522	3.8505727790714586	4.570510699795147	1.087368011576897	-5.786093745781703	5.385108618275596	4.437737204395197
-5.748239465095144	-5.610845116145656	0.006476245798931635	6.509871929690487	-2.958880414792241	3.581238525644281	-6.71126078980001	-0.4018735871636876	9.104156759230587	3.585034199804285	-6.2357543144073295	-1.7240180092498563	-4.678901890986249	-1.511665596096172	5.322298685537945	5.331504850755325	-3.833114928330585	7.110902487321584	1.9688085295848832	-3.2147560100734656	-0.6583666513854736	0.7959136132765392	2.283267228168442	-1.7678660373186137	-0.32671702136689545	-6.170942399938556	6.796090418559074	-0.33299763543600447	-7.750173216809647	6.456475109326729	9.695631149688015	7.780785930429356	-2.4579275611637716	-7.933101063826235	0.633739473197909	-7.284153094922412	8.172426529154674	-5.708233554384318	-6.131382654567105	-1.5646278228752128	-3.7496209710123307	7.3698995611376885	-1.2350986343644492	-4.160201314134213	-4.190982960380423	0.9936593394046888	-6.030116393380272	1.7856101023292554	1.7743054418120856	2.7272844685950153
-10.495173008320585	-7.80396349147483	-5.126596394926064	-8.310493980968314	0.7017920665029271	-2.17007333820255	1.3534728477009803	-6.093063950905952	-3.954132205506567	2.8126126938356304	8.138560202277453	-9.330617788368537	7.8340540029660755	2.46615609310501	0.5960489780320605	-0.5511931947016414	-7.6596360489298005	-7.942373413120171	2.1249831775094212	-3.5868280102222196	8.812370806079283	-2.6116636159055293	-6.025857698725275	4.539990581191603	-3.937580936340107	0.9159780617930409	2.9079092851285244	8.234191944867684	6.487895830589287	5.836183318591878	5.273042429887864	9.13822737605013	-3.0443293602068433	-10.482049103492498	-4.762974764941126	-5.328510329841443	2.872478607999844	2.8201036221661875	1.9662916555004093	-10.381813504958279	5.0805827753598685	-3.7976138736708913	2.056052487287592	2.374869618907594	-4.101841806165029	-7.182717924449977	-7.8377454251328675	5.935708940282463	8.673369903394137	2.101533965453642
-3.000213759601947	7.8514691255373235	5.085089715142163	2.634350674533451	-6.212091096357138	-7.151448758501957	-8.583793455599062	6.673289829269417	3.697101912799906	5.3056567145788405	-8.505353285043276	10.192312977813431	7.168586122003437	-6.997580270584265	-5.730199419602339	-6.217644572868004	-2.651791055858326	1.3025478150271854	-0.8107191570046637	-5.859641993569317	2.1480573578391193	-7.7680150468628195	-3.9047411051125636	-3.0883114055688097	-1.1545460917525865	6.162553132766977	-6.438662470401582	0.406280307846245	0.3288794863665434	-9.903393222360103	2.806940605231727	-7.819709642950644	-7.453243062691413	9.952110100367987	9.044410726151401	9.166681067831686	-2.6646210386842935	-8.995837226578058	4.430834583943185	-1.1310870588882158	-8.335947393963835	-1.1663709409408052	-8.317336242807253	7.588462576951509	-4.926276723036714	2.329419758853112	-4.513936415510371	0.27443122348474425	1.3223878795897446	-8.891270053040907
9.19520890515801	0.45159114317724347	7.418642601036323	6.759561658969765	-2.6928711634426876	5.6456784898565076	-8.56979800691769	2.5313469763529093	-4.695644607881367	-6.685390755509258	-8.099549247451048	6.57791322822556	-2.848797908050334	3.7799290050834444	-8.71223882549302	-4.214174187856657	0.30678715423658975	5.3704985608718765	-2.874972785460521	0.9347447934141613	6.2311933558524455	1.0627295034508555	-5.485702509891092	-11.029789422688216	6.867095466836691	-8.289368561988121	7.713013764688708	-0.5094364192688585	9.103071903654753	7.253148503293902	9.983705091755205	-3.584313657616266	5.29310356984501	-3.4491377417651257	-1.4835170949354695	1.892581537853068	6.8163132737391745	9.347624788568082	4.34073329692504	-0.909052420290305	-1.3326098674612532	4.4354797700992945	-5.216323927957154	-8.209284002375517	-4.365528738830641	-4.799247566091727	-5.444408667023425	-5.843175085122281	-9.34964024455223	-10.657774321121119
2.1032412249073538	-5.476989928896488	-1.1979471453828419	-3.9209058167027733	-4.024480395228677	8.377666258973859	-4.582598023269391	5.8220039343864665	9.810914124633653	-10.474493187877426	3.2313019723138403	-4.764320394063859	-10.268870332182935	-2.0004811399484232	9.924220340523831	-9.080138211271743	1.9802395717286516	-0.16362848366239277	7.39365709856545	-8.34841326981445	5.112048933154334	3.7817312319637457	3.181746014090998	7.781048660009596	5.695621984546992	-7.548719431613087	1.4812870561701863	-2.922907959971189	-3.6197109070519025	-1.25871414388026	-3.1934754031819406	-1.824510024852179	10.783655814210386	-7.486036813418573	10.330190189905785	-0.9187282319975545	2.510390429368424	5.340537603618914	-2.7777422855068665	-0.9441941355238235	-2.030136189600727	-2.2158040540505635	9.051719902695847	6.00126387372053	-5.990013228169488	-6.708383284779415	-0.8695397623284175	-8.878517111737372	2.4786324310503964	-8.015813927228214
8.62272008902203	-1.0640283907235704	7.4031238788467295	8.172115998439757	-5.492068610349787	8.50076121427852	-8.799309958083898	2.176215190657569	-6.217216049688569	-6.947720278236499	-8.753662015674099	4.930674657765619	-2.051176149386693	4.147110982219313	-9.550308288772088	-4.51346104722636	0.5857386852201434	6.652954203802512	-3.7333321436074436	0.8400319898002677	6.14584509577444	2.283859714580159	-4.747199281442658	-10.159723344090239	6.012597481282825	-8.644024271758779	5.3645097455283075	1.6816404008315269	10.013834139259838	7.157661870169239	10.54203975303361	-2.3683422842350144	6.237178541287964	-1.3781285994919656	-1.5631274898835172	2.5936844822005924	6.67872038937238	10.411813587238203	5.199169805170402	-2.794344907758279	-0.3247121985539796	6.927232274192332	-6.048130466614499	-8.738314938789841	-4.150104591033587	-6.0195030015193645	-3.639798524748402	-5.020550130657432	-10.024319140663732	-9.29327967737087
-5.285720548410574	7.8347451931843555	-8.727520412168705	0.3601052661926051	9.022085446154357	1.3986761491623754	-0.46220420274790985	-5.124782933560402	-3.474711038307188	8.087547492256634	2.627012685650523	1.9081634146612618	-7.331963306406102	-10.989344801301304	9.793614255293136	-4.841855420886539	2.5050057674783632	-8.89837869119393	2.874478701962219	9.625872520523817	2.171286933611888	-8.404438919642432	1.6188560272639776	4.338042964620719	-1.8164668442666554	7.866086601519387	2.2080501778569164	10.559277453123572	2.05398159737372	-5.879408718242785	-4.123940087901893	-5.948735371622143	8.640340605629206	4.989163665166478	5.012784302821787	-2.367876451157795	-5.913475301230717	4.542120774099643	-1.0925421248282379	-5.33127990304298	2.564680170202844	-11.27679189917675	-3.204641546385208	-0.7355788485198191	-5.216046309674593	11.598457694602756	-6.524378592018424	-5.917759040893246	-5.842669374205532	4.298003403972041
-3.445230597715996	8.60542750037094	-10.440653441754826	1.099839944842	8.88274384567912	3.5907104185735075	1.3613260505167102	-4.679057028072045	-4.258990422418126	6.775151398307907	0.18804434095100142	-0.4730959269025753	-6.928401276468618	-9.893530077303792	8.304972992960487	-4.048910223804889	1.644331133394103	-10.54129066400245	3.274421299180318	8.776740449028244	2.035214056332087	-7.075425474712104	0.2865310101433689	7.702438708473688	-0.15041780854408682	7.629937655676554	3.1169536223324097	7.652426682806026	1.8100569205318173	-7.099533535280862	-3.293235794808686	-7.228727374873311	9.342756349375	5.108196298828956	2.828665893014571	-4.453750060343014	-8.294925696109889	5.836922820798142	-0.6281590459180025	-4.3226971265720575	2.094525115286476	-10.23174582957438	-2.586109731593095	1.1558589339234817	-7.8932946761114735	9.14798423579222	-6.484995802008037	-7.347365079057277	-5.348245438576684	6.241521953037595
-4.831486847014357	9.492033478608915	-8.942551702441095	2.2724256432669456	8.914116982932347	3.0848779946175626	1.1211406455267556	-5.929581644760395	-3.533818154215886	7.3436676037520545	0.40372074184022333	1.4450209746385103	-8.149427126220285	-9.871364216355543	8.692926323361398	-1.1773373073442341	2.2716125065781663	-10.130246845802393	3.1411329440602787	8.872853425267364	2.0170955196261344	-6.720281907940788	3.3281666291537397	5.5328402323528465	-0.5574356273294085	6.211969588742446	3.1993531306613816	7.502013262865373	2.0140366422873495	-8.755456196194558	-3.964483561987174	-6.576012320840807	7.058367648692421	4.593008306555127	6.380804950371904	-3.418032354368276	-6.916811372277162	4.152466672333938	-1.532496618403233	-6.028810345733483	1.9281368777634038	-10.540037282716577	-3.6881073056471996	0.15825945429545596	-7.457486800170781	9.627515817667934	-5.357385926794164	-8.033567515696808	-6.940086319956248	6.29277618002075
-2.413313409408784	-3.995769057044803	1.3116373325178867	7.122056859070881	9.359431714060324	-6.562728245478213	-8.569807952203465	8.111056010820464	4.775461877198945	5.938278729736552	-5.076966148659506	0.8730668106570713	5.334003892237131	4.5515912804267655	-2.35158782340397	-8.778229871106104	0.1738735496382906	-4.404657348815061	-0.02785960885087091	9.53160917044069	-1.611675132502918	6.571511856893931	-7.26848286531514	5.310363616241201	7.046996792302689	-6.384415950013459	-10.345398683476056	-1.7042651416939592	-8.364096509455935	4.83465993141022	7.472346558018465	0.6045169389277105	-1.9437927384742948	-2.14262246536271	4.939781710632153	-10.479392015120021	1.3777512964249827	2.04229762239304	2.251580342193845	-5.138675448512651	5.464904559247285	-6.525751497673937	-5.106969187415803	8.853305078042258	5.016900435315813	-9.710156882688333	-4.085015207987887	-5.53650986310932	-2.488022613449171	-5.13134627418292
4.56431497965354	7.097159370736807	5.04538790145508	-5.094367928177368	9.238890860091736	-4.923599505903439	-5.935523880368436	-6.293573938654545	1.3184299038884475	-5.942999390995252	-8.76795267393528	-2.6306105877093913	-4.127697026412563	2.4531480744788703	6.390293469095642	6.086560579334602	-5.044408832280409	-3.803084780200601	10.289998946880411	-10.241021236191976	8.319293288157798	-4.892645662125442	8.566869221674692	-2.9375999572263685	-1.1210425039571432	3.6062122008288213	1.8021074225995126	-4.167329374831869	0.5605007709107517	4.46611263505261	-8.712364545524274	-8.89193559972677	0.16424768716939497	-6.223507823406247	3.889672426471181	-6.739230710935531	-1.8459957531440234	-5.686533061189144	0.1380076884474546	-8.410634529785684	-8.591815544295088	-9.685340574695052	7.721564317525994	-7.678106865169389	4.276798296860614	-9.148775208211243	-6.483236829244927	0.5413717161609455	-1.613282878497276	9.652250140949453
-0.48911897700081663	-9.100495286442108	-1.5094896823801975	1.0109499692147816	-6.008395195421743	9.303647525838961	9.043302493372586	2.027119363908729	-1.1549217987201073	-2.0531184807879055	3.8675150986398728	1.9035510794983392	-7.768581113910334	0.11614647270331549	6.652833417541247	-1.581007012151866	-9.439388471926254	7.886218657133089	-5.518799633431054	-3.9679344885242895	-7.856709172911488	-1.290008176979602	3.5134778675939717	2.7414472727658077	-6.740644459480425	6.555449327417171	7.581678777706797	7.74226312538755	-4.676126590655141	-2.085663734303931	10.295008503590026	4.448743659138856	-8.81926621360563	-7.421993791984664	-0.9596646442761129	6.523035465114013	1.1386671725235864	-1.0877029136490353	-7.050506290397625	1.4162465254054792	6.092119678908198	-3.648542444492196	5.110786093886163	9.506280147933612	-4.230396736038563	1.056042475648883	-2.285910576179524	5.1444726704298045	1.5796728715486292	3.6807369160127035
5.031211320300201	-8.713476885587442	0.31062878711650577	-0.5449970433556166	1.861690948374637	8.25579752701789	2.2739182989452225	0.10350976326810934	-6.849439826688029	-9.598746528018756	-3.59750578185719	-8.352845383544915	4.7761950095013015	3.7429941265453612	-7.706220529489645	7.94297588115119	-6.130332697125206	-5.415456387964379	-4.424953643826111	-0.8353013981797857	-4.832309359721511	-1.1581114516464615	-2.6113241081510763	9.280405951332686	-8.576944299157947	-7.687908411456105	-8.4802984831875	3.3673329541606902	-6.881977083301665	6.749783738763047	1.3689773874767817	-0.9222974651425606	1.3289411907786577	-6.325942068176381	-5.272202164500168	-2.4913678655551568	4.04489034838695	-5.851940450822951	-7.644329460324302	7.640587621150571	-10.251450273620557	9.332583023510558	7.192959658670454	-4.1265488024719845	-6.973440902830877	-7.978002601930459	5.205113731352035	2.3788687719553905	5.092133164595084	8.35285736728934
-9.244765978799256	-7.736997057957231	-5.081782849035427	-10.453124554976213	1.6608412117805829	-1.1632167202334374	1.1003090725580391	-7.22780741290552	-5.54711839580567	2.391260085520717	9.787327171255956	-7.709732718486185	8.5828149459761	2.90825465376334	1.8701516801778606	1.53750271701777	-10.362175422283167	-8.145091676776902	4.479141699576643	-3.1538170111888566	8.871777096213787	-2.362264790469954	-8.623097331623296	5.1734294934389755	-3.3154129895631224	0.44969245889011566	3.8230910429235188	7.637047551327325	5.575430083862694	3.0069753505524126	3.9822629015321507	8.862960431383836	-3.9093931870820873	-8.256747518573556	-4.354822991405497	-6.583673458968409	3.1826228540065795	3.055690826297358	3.07883266079053	-7.981320459716094	5.523226078349938	-5.70555431231517	3.572179575234106	1.990880496425214	-2.8397778308060984	-7.583060965097029	-7.4936919603092464	8.0724621347391	6.8311993790081065	3.8468281851153368
0.5672109636938305	8.827333262626265	-2.884732853254059	-2.7941942961996578	-4.344557799111455	-8.177337332109625	-6.600477678706303	10.469185670417987	9.632568977160894	-8.666570626276805	-8.97517465294931	-2.393450957090425	-6.341780971096164	-1.9976590375913847	-9.689722268996531	-1.7272333433855755	-2.8657053330506566	-2.318225476193299	-9.099283067301217	-1.1602380458443537	9.908730262085763	-3.2538816497286565	8.149731061093286	6.220954275500604	9.48194013228058	6.6881843934531995	3.6934257290594026	8.267311357234686	-8.29153476285097	-0.41690930354523387	9.34641149613893	4.899440205791354	10.044683654335357	6.649389391325647	8.091221984152167	3.6143701515817703	4.747847498462445	0.21848705803896964	8.975838642071738	6.688322095265772	7.964266280509343	2.4494834879524703	-2.1633651373910805	-9.574940168976212	6.698145235069649	1.9302168029565312	-3.003910814404594	-7.169207818624967	5.958523122725412	7.337918041380435
-5.2323826340535495	-6.014254759242421	0.5471441393076035	8.38938707965071	-1.9862034301746063	3.879678340516768	-7.840105880644658	-1.6956113401288349	11.068572671677588	5.520417678328485	-6.535866095999034	-0.4631299216222864	-5.2559858978309135	0.37567054533588173	5.536515921992895	3.901726212273597	-7.689070967892421	9.26983134664084	1.0234124204984205	0.33258110522048545	0.7778989629481827	2.567627195068265	0.9434793242917521	-1.12711342126387	1.0291455723363034	-5.9402709749058475	6.142912965754428	-1.1825367824882904	-8.278358012494921	5.699849860497139	7.545424705490683	8.246406094211803	-2.0463206525826134	-6.476137724617207	0.016216675611512466	-5.602435990904038	8.657138204805797	-6.140058377542187	-6.338602246906552	-1.1872304386454797	-2.2167573830572507	4.853348752838678	-1.759067316656596	-5.5910089635792986	-4.9839561147215266	1.4051007776937772	-4.373813917075223	3.645718740097676	1.5584051860663823	4.880910593880818
-2.5445533915618377	-5.266348541939425	-4.389196307760901	-4.730302628695659	6.0416882869890145	-5.974954727532086	1.3655806988089436	-7.644158655423122	-6.597027585365906	-2.3351397947277035	10.784636137266272	-3.428247460995026	4.296592812366269	-6.058828140737999	-6.685518692834817	-7.453407509926726	-3.4052293572503345	-8.373158147603542	-8.28322282675954	5.808104100972346	-10.936424347630298	0.9367791268036977	-1.8630097507329952	0.7595031369630839	2.060189005971367	-2.453487327033575	-3.558619758571954	4.239594952477688	7.3834341428165295	-6.71567103272687	-8.07476518345855	7.507436111812349	-3.398311124344099	1.12538163068463	-3.23048409526742	-7.818453860923254	2.6579290436380676	1.3072176817158119	-6.559839877051256	-0.2903719381889137	4.703507794892637	0.28666391334575825	-8.668115288737956	-0.08591025760977034	4.302227220456361	5.7037469866291	2.292707981313608	-4.382458267559183	4.698821328445332	4.90133611484392
0.031353469779212606	-6.2235800171668245	0.1530941353088192	-1.920015365136093	-4.539995139273779	11.097467098316892	-5.5029780915211335	5.4485663406057245	8.532674057397934	-8.949773332601906	3.8016620216547548	-7.048894082650921	-8.187791565317754	-2.9583192846960635	10.79235688296223	-9.958308482279469	2.6735639864199547	0.269121958383295	7.831822575628089	-9.373273768679104	4.425098089110897	3.7908623478579018	5.277542013864497	8.785350105039122	6.665622776372606	-7.861510387949676	1.0468962438890832	-2.255761370640893	-4.064773059510483	-0.14025089004464297	-3.460574615080785	-2.207125787547396	9.958347954976984	-6.801467630012004	7.678514541073984	-1.9817843460293436	4.292288904298435	6.434082301146458	-3.3837268676078125	-1.0532352501449784	-0.9419039081527514	-4.3964095827986105	8.5080035512221	7.0744888143776326	-7.079593736103625	-8.4527373254287	-0.5578641045232189	-6.456123376434387	0.9228239064955166	-7.40527114421438
5.44677928691134	-6.6780251946566205	0.17382700680022867	-0.5576835602918013	3.9274047190208874	9.865111131332714	2.4576267963704614	2.047143026802375	-9.323922676570799	-7.98620342887953	-5.692137285398938	-8.78670899543093	3.4834240527310434	6.297959577185159	-6.69288088985883	7.260179565898288	-7.176681817288959	-4.117012988665501	-6.280260675799283	-5.034810335640926	-3.658498682297278	0.12611741210324573	-3.1673839410275253	10.040438011554368	-8.304507671075932	-7.128264845715753	-10.795547404426786	3.953920141483245	-9.244392788601928	7.027857434850292	0.3769162124677428	0.13314908122522257	1.61551227013614	-6.461274483115738	-6.577723624783821	-4.150642844876775	1.5356262673885963	-5.44745277307734	-6.433276328720361	8.758600103391391	-8.318830658253296	6.827819390397872	6.239903383568815	-4.332492885625654	-7.908067751753848	-5.511810709292451	3.760007653621116	1.0034080449463738	4.60195417613154	6.3747270177417885
-1.615307329640785	8.100212517807055	-6.2498084154459494	-0.7879548847001293	8.409697733425443	2.438074479266451	1.1080945874810733	-3.963233731245399	-3.652644305053861	6.486512394778783	-1.1320188247196596	1.1263996746815508	-7.545875041206622	-9.81679406616191	12.309129600927266	-2.6083749347667653	0.33250363604136424	-7.890659355268973	3.5985446271874237	8.80866059402408	1.665655787288617	-6.857170486286307	0.33402418018774216	6.38859343025943	-2.6597958516481444	6.397645207478773	1.1408257476986463	8.862233236929669	2.6385678804315056	-7.049345345933146	-3.997595472676518	-6.0375182715710105	6.873432324684508	5.794625259838411	3.139364708976007	-4.536743961841642	-6.293882138004641	5.433561497850218	-1.7829407374480972	-7.218867092301685	2.053930812965621	-9.620185206351646	-4.958456892860523	-0.3673199615515826	-6.178623703327314	8.760121472213193	-5.871293352049756	-6.472819855756944	-5.7003355669661415	6.213302448504584
9.622092732883912	-0.5846576945977665	8.318919140926214	5.476410170572005	-3.422202418623737	7.488450945840158	-9.265216017638572	1.6337826067020813	-5.507424386862971	-7.386394193980459	-8.25706784098812	4.69132155020241	-2.471268139120422	4.25992106467052	-8.471308144836858	-4.077424355361534	-0.9337736876157594	7.14205914878578	-2.046982845783707	2.734416577311305	7.377653100047311	1.761123104521514	-3.9059506096021	-10.246755004355892	6.623027310304713	-11.78235646352433	8.121513337095926	2.1075139356471677	9.283952194855566	5.444122156592955	8.094083442466948	-2.513958143225269	5.666865781692918	-2.5965966261011912	-0.5430638189907977	3.1995581069620167	8.233415527303121	10.293901514609088	6.696832116122845	-1.3914928071527832	-0.9066262752021151	4.37862464382558	-6.2078911235362275	-7.281311224702986	-2.470203396616208	-4.773391175492261	-3.094892938629375	-5.56677517454459	-11.103921489492153	-9.49946746441432
-6.597927388015866	-10.464010752586699	1.0041027131445301	-0.5353079508842695	9.82171785240447	0.35868595701719874	-5.135416936508451	7.294382063066473	-0.5227275069505115	1.5144935347224424	-7.36932034099414	-2.5048800003094738	7.80880626926079	1.324562258770788	-4.604967164154409	1.22083079668911	9.455188662848878	-5.5091737723830185	0.8629503848703177	9.577282333822252	-9.460263842132102	5.334017594089898	2.0545700564871408	2.9173893921941265	-2.761210810000909	-2.3967515476595134	3.0725099056956715	-6.534868333940191	-1.7469104805190363	-5.084970836261976	-9.75043680687397	9.285337989265118	-1.4165537631918497	8.385992757755957	-8.128434757178438	2.2831856524743523	-5.198152397915713	5.176122539039786	7.43777352862498	-7.580362772124558	8.13608185550293	-4.876048494833672	3.857711707605624	12.353743856790363	7.775332014328436	7.803108306299651	-1.909632242083798	-8.84200224488517	-6.521724042798114	-0.6018993947756389
-5.665621319877134	-5.535812209889502	-0.7375691145132509	6.461685563758113	-1.7490101906962203	5.0329085271296785	-9.15434960480637	-0.6597521250392302	7.9173644737670035	6.11254244217739	-6.80194072201414	0.02916492517503191	-6.767527321673755	-2.2767020903512787	5.657240840035864	6.8491277038872225	-6.015290927964167	9.263420930159334	3.0306985641020088	-1.5583917131446179	1.145191952922747	3.219289826237654	1.3837909518498983	0.5733276373605963	-1.8196072613671483	-7.109639650583599	5.6483136975670085	1.5609733474883198	-7.0583556858130505	5.158567853833327	9.67441432533118	10.040733116801043	-1.528229382887614	-6.972384305185715	1.8494926526700235	-9.834387963033905	8.242623687334298	-5.718155423830005	-4.107837587438587	-2.0708438462068743	-2.854014062650208	7.019596542876031	-1.571531731561583	-4.769372742817744	-3.9821649474350402	-1.4815755061029092	-5.598605945540536	3.4603258176198857	1.0474255516750097	5.225018319101499
-3.208282644781939	-4.909285860456145	1.0614675360142924	7.756105973382334	9.375703292998754	-7.434730911066085	-5.499406648398044	8.147245983345266	3.1944095238628623	8.851774838078473	-6.27450350451492	-0.7404405960812079	4.694729086105397	2.968006374244439	-1.6138643216601716	-10.882004248540504	1.414589482478278	-4.346840017153231	-0.20069694325623932	10.534513128366779	-0.6123356089476903	7.635374461462752	-8.617506529457023	2.565707036132721	9.13334931733119	-6.595911043335563	-11.204438639465824	-2.9915979297142794	-7.538774603387435	3.6672707026852844	8.736769794778716	-0.2857360583084434	-4.920665646018969	-1.5171432932596596	5.400858857838135	-10.752381749483224	0.5646892685998013	3.714173221200926	2.126754134373214	-4.208908541203551	1.9888377906370729	-8.656012102587376	-6.834988575933407	7.221943408256392	4.23925369358415	-10.125957672443054	-3.910211066087991	-5.7451335438641635	-3.2356432999315112	-5.486805051067886
-2.686671711465066	8.221213311003426	2.01328911171415	2.6478456138208704	-5.871178433160516	-6.1346491488759884	-11.19174220400522	6.065511925809237	2.5031237127609627	5.9469752914017	-9.643863916806653	10.48971529983157	5.614445992569939	-5.546089753782153	-6.638160786814492	-5.144320329100417	-4.454991471745629	2.172141316509697	-1.668812110777673	-5.245280192191328	1.200750576709672	-7.832549919307022	-3.7865397013729205	-3.2827431091672885	-1.6990776913102525	6.593327279394679	-9.21774296727127	-0.14519286816341753	0.5140532295057068	-9.939546183943866	2.3946469616178527	-6.794750171289215	-8.994534104764844	10.167219624030931	9.299022501744767	7.974003835936133	-3.195532838531822	-9.013267441404631	5.618752500527991	-0.9188447807169614	-5.687487443864544	-0.36255734080735535	-9.039997830287705	8.618522206900717	-4.992514142217381	4.522365682666527	-1.8331964697074714	-1.8920658550602854	1.7490239618571042	-7.197414699340644
-1.2897518647765618	-8.620101122593887	-0.7086475186980732	-2.5083448292040735	-5.411135679823192	9.000304750244858	-6.826000024930434	4.49177077206401	10.253346747608381	-9.04948670596486	3.682053411579122	-4.276430494974983	-9.744270643770236	-1.9922131436398833	8.321367908280006	-10.547685040371707	2.0896938768366984	0.7518887369333268	5.822484460420846	-6.621232641670245	2.9078472238956086	3.011244837708212	1.53795900985906	9.293146440690332	7.17440839457675	-8.345024372086668	0.7491099714501084	-2.0137565925643743	-4.0477659558756045	-1.8284952547848377	-0.9725917790199792	-3.0629303475289893	9.83681491451901	-8.467033342439322	8.256852611074267	-0.8150539419317626	3.6982300306451146	5.214277135744532	-2.9982319300528117	-2.1638803814120418	-0.40860841166899053	-1.9707309706374736	7.775005499101242	6.749397125424495	-8.357081430477901	-8.828666649735462	-0.6903128094761938	-8.434363057570884	3.176295296913576	-8.06674903222169
-4.389733967452497	-3.845225062452947	2.7367148278081928	5.994771579812109	9.170364690815171	-7.4549268783425715	-8.740270991967595	8.788778831937577	5.172924697117253	8.099914226291077	-5.872059999122154	2.679134359979649	3.7903318352577244	2.895757982991871	-2.321090827417627	-9.177750997973186	2.9718122651788743	-5.316477138813622	-1.3812782291812027	9.701172224663551	-0.6897615425519608	6.399834106584124	-7.217052715214293	3.1992366414145885	8.158043153568778	-8.135133239281894	-10.658978199742613	-1.9886388547958478	-8.047981329181647	3.0895833417073097	8.769214727759822	0.06936415851924238	-5.257962866654224	0.16517972296519412	4.280060960781804	-10.240291679103105	0.7686931908995669	3.2631424436564274	1.9050398045377785	-5.112349650092066	4.278897367671834	-6.634898728895569	-7.5131247160815455	8.614888641849046	5.2958343078482955	-10.073608837939691	-3.972005233309603	-5.637823389401179	-3.1956043759969357	-4.018471521130044
-3.3692479116855427	9.069298122065597	4.869080304355753	1.0055029705733967	-7.38989084712087	-8.772668337208719	-6.651210254690213	8.790259147961839	1.306519259883855	4.298982037750855	-10.467957474498087	10.42260659530823	7.291919539357979	-7.067459402871368	-7.337624417097491	-6.401517118749884	-2.5308464707993497	0.11602927570807964	-0.05355749779706298	-3.8645342016534974	1.404458594072071	-7.628232612671182	-3.5247278200701406	-1.831776189889863	0.0531296774897454	5.917630796744224	-5.560743737356538	2.5412651591725717	4.255346956779196	-9.02361862682292	0.3828534459474906	-6.460197316951861	-8.583032602053926	7.715262243039636	9.437243780234304	5.1231233839054955	-3.5309549548832817	-7.451588186676119	4.211587103666955	-0.20773781722784024	-7.089883857403163	0.6921715703765798	-8.020298531292575	7.744479557172178	-4.968299353174302	2.895125082528927	-4.511063644038036	0.10305718558821703	1.7691537682683853	-5.575759324541239
-0.11496812771993081	8.361504883484757	7.212188671030664	-8.777832858484794	-7.8663509643974034	0.927516068625897	1.3129089062316797	-3.039333107173757	8.260117688704915	6.453138028667194	-3.8267728993421724	9.359981371405182	-2.673449669372752	4.612006085653094	-0.7056471703132513	-8.181612720784662	9.791583005295486	-1.5277484276772642	3.8115934775588687	-1.2340730961836308	-9.94333758771419	-8.181718645828953	1.8751453251954922	3.2205776948030285	-4.430153629063589	3.620934969736997	4.152788172605391	5.851118470095834	1.4548175824246623	7.075179751221322	2.1595389100023987	0.7860913328764458	-8.991569800245031	-4.667846944706244	-9.797929773895486	1.4960281622909783	-5.191900544927487	-4.623410290659956	4.6765671348603135	-2.4677419919873427	-5.330116461776963	-8.931011202743898	4.966932778523474	-6.1794008638849744	-1.7122534776883618	-0.15122416298508934	1.7939570040977335	3.9212438890765733	5.4966651218293885	-9.350505499245463
-5.792769327425381	2.8415292718993346	-0.19309554385593466	-7.515544361332697	-7.272817197727738	-1.1038402403109469	9.439842716925856	1.4915335973175259	2.436617719334423	-1.5606799741753778	1.4209837565494985	-3.9588383846346815	5.410964248318395	-10.005736851282702	-0.35903761664998646	-4.817969811123666	-1.8983589991026242	10.951492192439696	-7.487153976938719	-3.8989945906986443	-0.7469650782083735	6.278887176240655	-1.939541875388942	6.218906018496776	6.76850043260103	-3.6210094307335767	-1.2029464695667487	-2.299850187724852	6.380734271278214	-8.432562360096412	-5.32276930781695	2.269080553498815	2.30237651313421	-0.17499271073242584	1.6248512704996667	-4.174929667824456	-0.9917533044764062	0.47216395161337915	8.85710663529615	-5.07367142869003	7.842861406672004	1.8914724088548018	-12.323061418258579	4.481721015416909	-9.556208019410489	10.494953694113669	6.355764460269154	-3.5919532633692253	-4.221698796005629	-2.1003818044793268
4.63875780068897	-5.456404154655209	0.45566018097067107	1.631077837292449	0.8243166638407884	8.481479827927537	2.3915830949685577	1.2442810060650438	-8.347599619759515	-9.630949422630726	-6.102930693760829	-10.017395100504967	3.339817884185714	2.845984225567224	-7.179735624747536	7.060979844799667	-7.571792479630406	-4.3987148096309685	-5.453785763652194	-3.433986450927402	-6.884541518899664	-1.228359797390403	-2.069321110365645	11.103538391404989	-8.588446422529449	-5.873023630380048	-9.004260916130733	1.368752638319215	-9.964212262261785	6.828829185675626	-0.2721673738148003	0.9555176267942438	1.6787804562769468	-6.653510361303213	-3.7822115020744462	-5.049792745477291	1.33034264727294	-6.295764302641559	-7.315921097822925	9.281161549260165	-10.051901948956784	4.768136005846999	6.852470861517878	-3.0330752459738077	-9.686636235847791	-6.432952481928479	3.7019586664170676	2.458072524492274	4.422850142408485	10.173896188008278
1.5638147699531073	8.356477624365978	5.452503397754855	-6.764666894634731	-8.158652343361272	1.251813497849076	1.8698671354372554	-5.1170403322052875	6.909299688839561	7.175343299586844	-3.0585709791479037	7.983455229788718	-2.1517285729350597	3.3171855658466334	-1.2796455032446168	-6.837294131824271	9.501237262485212	0.4335697589269274	3.3173094144223	-2.708038449579263	-11.317552246676609	-8.177645058273448	0.3068671574382519	2.6039068816417723	-1.3326072544577647	3.354312562791751	3.0129096535403885	3.775357253669582	-1.0578547563255465	8.08925650924011	0.6996643086699854	-0.38628105956412384	-6.464174579008539	-6.123333553088107	-9.96949655760632	2.0192483563903854	-4.563332634083923	-2.46946205902152	5.259386067308983	-3.1656979883540473	-5.1042809757982095	-6.291895149498696	5.067639521464207	-8.310645214138843	-2.5467033164197304	0.2977837328342073	4.638759147901835	3.6349419850242826	6.031214959665789	-8.037145910808329
-1.2383503319605542	-7.59245009150442	-1.30617793780484	0.8579006967760978	-6.27327705146989	10.405643236958163	5.459636893116123	4.893582900150745	-2.172308563343761	-0.5257830898998317	2.0648416008974184	1.1113431615032991	-8.719225141295995	0.08340581312091153	6.824539983944145	-0.639086828128955	-9.042138700807989	5.2868980449832375	-7.561995459259961	-5.448944980605651	-6.214962373892739	-2.7732195437058165	5.300509520041727	1.575237756222313	-4.099062447240398	8.417314536746192	6.950655677908929	8.69620201588781	-5.932788965597558	-1.0664626470648706	9.702446409151728	5.384177092036574	-11.345708185024362	-9.286891868929777	-1.7268619899466127	8.45549708112812	1.4512095342648812	-0.6063414093006771	-8.62350446682949	3.564336507711755	8.259827439404063	-1.6303609893006352	5.483712882397592	10.115684521153007	-7.048622800281139	1.829876297461598	-5.757202315718491	6.732727927318811	3.897824389393084	2.2158022497125818
-8.539552546386485	-9.55957732899988	-1.409266698559318	-0.2941684006597498	6.911530241271722	-0.8847185286901099	-4.875212359900346	8.344988603362742	0.4064813235246325	0.025023551019364376	-7.2916581638715385	-2.3185517495761667	8.320435867132801	1.594057896973584	-3.9817718765806864	2.7574587220445	6.003493309333435	-5.128401869423776	-1.4458406577829237	8.077722288490873	-6.285780715883745	6.77373196261004	2.6973518705585477	2.54678680063006	-4.6653872324879	-2.9567677261016243	5.096064734584334	-5.01302770946393	-1.8713395602911458	-6.13752348511029	-11.17931888703217	9.041654032140979	-1.369818632617671	11.441489839603786	-6.522553783939911	1.6548900323734417	-6.601407440702891	4.726107000123803	5.562679271443788	-8.086206255541773	7.568652223077296	-5.024707643898569	1.5076519551204957	8.979964279546268	7.574974268446562	7.017594008243645	-3.139228960358973	-8.137031054142907	-6.710773913214808	1.514293545175511
6.613752684094893	-8.840502196590535	-6.295389465610473	-8.011466749276304	6.094528291013267	-10.038387612507808	5.179113323432156	-1.921454757839583	-9.641968364370847	-1.8184795973257897	-7.297063102755053	1.7483579798127546	4.142110146301514	-0.7308592385331583	-9.166516256483447	4.8197700535723005	6.02877683920217	3.3314222599770833	7.095308104568351	-5.834031891416981	8.073718048455156	-4.000533887165933	-9.814370467340394	7.138233326250232	10.2246485851917	3.142333785667636	-5.393648009942642	-4.709182445514113	-0.48690186289054327	8.277911648266056	-5.896565700210565	7.466567276979575	-4.3959396991626924	6.33022017159794	8.327274582796433	0.983820633121494	-2.8079275247155504	6.382273177461632	2.1327939464079844	3.075749902209656	2.3866019764337776	-5.297531105485048	5.772551006651249	-7.626008079520442	7.93508032457419	-5.396947660426368	5.3035208714162065	-1.736372856101466	-3.6480993184759756	-1.7624700794855266
-8.72378696244857	-10.29026971494329	-0.42666754509837923	-2.863392222633915	9.032958045645643	-0.010420683022747346	-4.810003728650429	7.5917242603653925	-0.2014228916637603	2.49098914812238	-7.829956727281264	-0.6922319402930106	7.993667277802154	2.7710979978389876	-2.5434368499891153	4.1928251203236355	7.523800654652887	-3.8598503167257086	0.019936882099499856	9.808895479094804	-6.638471695021062	4.26111563498588	2.9238365760715275	3.7767030734427873	-2.6511295717864236	-2.310346507900461	1.5609564950844046	-4.247333919931384	-2.075632589542576	-7.580756183856516	-10.701793939868715	8.75437948233499	-1.4624424404201575	9.929767190516241	-7.722938318018067	1.8743325354535052	-4.676425382954292	6.660631886596036	4.407968477570812	-8.494474048594073	9.134019714206532	-6.456002811263587	3.398457341193755	10.443468825653738	9.475855950023863	7.739146365805803	-3.0867345502776202	-9.387354446178767	-6.736274780886798	-1.2712863002340198
5.500173572542511	5.946714807925074	3.2230957202244683	-4.596203855930938	8.361063754264542	-4.80427796533001	-9.10682070851474	-8.20696286368515	0.8224939141172559	-6.590560153260956	-9.857854271858066	-4.943568868433632	-5.890268240596929	2.951647680400062	6.401120238241614	6.950479618560013	-5.292998610424162	-3.674918414275143	9.905698404183152	-9.89030133333098	7.527386257630895	-5.528118499336484	9.596053276571727	-2.8908475891766	0.16416701509123022	3.897813993649359	1.000958779236094	-4.036130532010959	1.810389674688856	7.483369286484812	-9.998743205902922	-11.025213239093711	-0.7814615492104803	-6.2825761459814675	1.359552453306181	-5.5892339870673995	-2.674761253687886	-4.99026030409346	1.8635948349000404	-7.045395891583311	-9.975737645419954	-8.744212693307189	8.956158444862687	-7.233331874413976	4.465161902770499	-8.338952811941569	-7.798217422036382	-0.15679083654548348	-1.8328454327184005	9.890677992775597
-5.467296076403178	-4.407015926645674	0.7871732516846908	7.31012217178035	9.596475862408973	-8.315560874390814	-8.89436135827719	6.395751668219765	4.786786863852257	6.993719090187794	-5.923677553031143	0.3246203974692885	4.5035387635444435	2.7933984625538613	-1.3679739066383183	-9.74435972149726	3.3705623505690263	-5.306445667203851	-2.751470894665675	9.87500905402077	-1.0907555314336852	6.799063458069338	-5.915936044317544	2.8491608663098074	10.408785320531756	-8.673505779378498	-8.983894735816314	-1.2207252150641803	-9.150683410211597	5.9473373743906635	9.377922216502235	0.21683690102169662	-3.2400272189433177	0.23819298899918073	3.643239333154388	-9.0014911075812	1.7779241169659725	3.173613657191531	1.6085155187110858	-6.05224984172922	5.026731408769861	-8.70201408498764	-5.269489894166678	9.388500107386772	3.8363866066033734	-10.367247199070892	-4.512780957461503	-5.5285337997272865	-4.810209489794258	-4.355090906467391
1.6817537383711696	9.786516673347375	-4.03962705157596	-0.4395039080930728	-2.387029611641884	-6.537623760872171	-5.905288288841947	9.108695539008588	9.797125457996792	-9.20908498492949	-7.858057676337497	-1.7131210209887673	-6.990639088352884	-2.360351740440612	-7.727051649511936	0.8835248406424767	-6.396207106462273	-3.72564863173168	-5.642828205870605	-0.43201576881656245	10.030880267174402	-2.9559317806853307	7.974279671618043	6.456768775472029	9.17900723023289	5.5707892353575446	1.876615391652768	8.496494262886232	-8.461333932833584	0.25703126894317085	10.609949553228747	5.319986807777924	8.118270023037422	6.780584761926993	7.508668401845998	2.7817384636104374	6.393869652669299	0.6800870149314986	8.997041386972526	6.491901337332783	7.9239052866610376	3.8930806891317107	-3.7790134614442175	-10.049466636993984	9.186787368743936	1.061861462046339	-3.531523808791577	-6.041251293051765	5.824296111626433	8.209944282551994
-6.289885685575505	-4.279032537858248	2.2724708142983854	7.487484420061385	10.832394423492097	-6.651489646570962	-7.327223126268336	9.02776274524637	4.123983928747266	6.915417622866207	-5.986337522892808	0.43707221181536093	3.8515419121352306	4.949745636002685	-0.8556020642100485	-11.514003887580536	1.7792796074767154	-4.770183205758644	-1.272142817086684	9.580834125553366	-2.8957189782964714	7.1102226815492555	-6.290530704084488	1.762003885088299	9.890771751019736	-8.714815183599308	-10.106923467634044	-1.453545388892597	-7.436479402065244	6.56490531606492	8.832586582436868	-0.8658594604122434	-4.380906325260657	-3.034827736674915	3.283930332906155	-8.774477964119002	1.086748927841196	4.394178942122667	2.930665428167449	-5.459616716471981	5.495271475651734	-8.574724087149633	-6.41775032011144	8.055238842278726	4.325937419768445	-9.030839074270856	-4.4900953159808115	-5.6610480372688095	-5.940343750899416	-5.603174312241027
-3.9894650799515317	9.008749769032052	5.5092079402743135	0.11838323247989657	-6.944019632590877	-8.095894034059175	-9.479894660185543	4.818488326017182	3.4150343536192027	3.8056224285173963	-10.395501978119865	9.726464088697035	5.606542583321186	-6.890462315315771	-4.8531714860442605	-4.523246774604525	-4.507218813091727	1.5624833425609366	-1.0050591831695987	-5.5892484877495106	1.308926000597805	-5.659022987762228	-5.583902062119813	-0.3917637960513072	-1.4499624915710596	7.284334134153506	-6.312088151475643	1.0845923597733838	3.243324517361539	-7.681037927919036	1.5665315072357962	-7.446905626153296	-8.780180150045545	7.677231124032688	9.551904837101747	5.347150310051706	-2.8250148429896713	-8.61667013609046	1.942401560763117	0.2039646509613231	-7.37586729977256	-0.06732690735452296	-8.217834792749423	9.0579845438738	-5.586253912010087	2.8006640810534797	-4.8787337282711185	-1.063091631568599	1.5127981217809823	-5.910726579447777
0.6196762220407126	-10.19930495703029	-2.829765532874804	-0.9645925175722943	-7.514410499332638	9.549033864646521	4.935500422298374	3.2964398100367407	-0.44027646348355476	-1.2993094792294344	3.8747996323292546	0.43901994502408137	-8.597400086691414	0.0008121960217837565	5.231344594234794	-1.6087943584139834	-10.478224967575855	5.835875376949617	-6.211229012870646	-5.606708005950704	-5.895328051920784	-2.9037964413462043	5.992122442811935	0.44088112076304875	-6.6914596260485855	6.838878417915714	8.18307357143469	6.132969950322922	-5.652761910699415	-0.6888105344759761	8.863014751650162	5.216917346971029	-10.527983947410766	-9.21717248656293	1.0618147136695275	6.784911596402889	1.5753074546984958	0.06494508490217313	-11.571565808760342	1.7531531749042941	5.781465553856213	-3.254547626427172	5.188440388977428	9.25059858616417	-3.945036338242076	-0.1202381639613056	-5.399734562275475	4.140374814697109	0.9708120824179023	0.9243039104410788
2.204851750464457	-5.80389965434204	-0.8521211296459572	-3.858910644910544	-4.438293541098949	10.53884712858227	-6.452639055755846	5.721162840445217	8.024144131256232	-10.794062024492636	4.684168861822529	-5.656591788050239	-5.9966167518511995	-1.481122743503705	9.267982236295255	-10.446052982614383	2.311395531657	0.6413724855256883	6.197460386391379	-7.147728324184019	5.701395824324598	3.974798458327152	3.730687436393987	8.96569536507565	4.785516296282234	-7.828229005683455	0.9357134994175862	-1.074855440890778	-2.322259266093303	-0.9333320664431858	-2.6740394613181824	0.3961082464725254	9.574002837203611	-8.49624570321957	7.587553249877033	-0.01041155509509234	2.855106892916148	6.017225379201385	-3.61705054320055	-0.8387837569062503	-1.2663074680172157	-1.0717295967859646	9.333270707715634	7.3634869335348005	-6.852137374907609	-7.715298203221407	-3.5831712309923778	-8.099604947650393	1.8785798158702662	-6.84599457236881
1.6819175146959653	9.814505325695976	6.814695028231028	-6.524550646857285	-7.962433027391367	2.8672414565424162	1.0935702665327165	-4.230404381854019	7.4670167111468935	8.148505272967487	-2.640784738647239	6.991155432083475	-1.5676470927058146	5.206965706316029	0.4243156276762554	-7.37535263502527	10.214783828664267	-2.162867642291271	6.024701792785006	-2.3486591559648593	-9.146712560796745	-8.693964775943043	-0.019074925604310254	5.566145061679402	-4.923715093166248	3.946260491988902	3.787339858881762	4.317047955659582	0.5404726859192837	8.549233023345412	0.8472852947906273	-1.1263990750967914	-4.860225590560592	-3.9895736107348956	-9.340489909194506	3.3313172732627443	-7.490321208565836	-2.6139026827068594	4.823976806270617	-1.9724662859624986	-6.328841097066459	-5.600432718875808	5.486079145089809	-7.281488780053417	-1.186811898928032	-0.42804232306310563	2.803736329986192	3.535756314056407	4.91716388527521	-8.74490894585761
-6.4087490120778545	-5.966094767912462	0.5447471249630275	8.684567158649294	-2.244292159145436	7.599038967759755	-6.432074993723804	-0.6114572793831944	10.033075846911123	5.747644387633855	-7.193440108984385	-0.35148446179162296	-5.335262650371032	-2.160310335258642	6.434668467236954	3.8581861658870733	-6.8665624610429585	10.921738615298406	2.011969058282821	-3.4114968407676582	-0.13951505290346455	1.91747065757842	0.9121775509586023	-0.21160551817761736	1.0205752321378634	-4.8493920627931395	4.730142739782277	0.8948137373316029	-6.241673903466604	5.459376363388471	8.613413700499024	7.632651540803016	-0.902823060962157	-7.8188646013790395	0.8749902863473972	-8.13581697069054	8.778089816735983	-4.97200034228036	-7.203139128889868	-2.689825956398703	-0.39550878986113513	5.265007699598584	-0.7672367169925041	-6.727442611426655	-5.086823395678364	-1.710400161899883	-7.34609757447161	2.383248896880485	0.049240957234324645	3.1288777942457955
1.9035931593323603	-8.514258408814637	-0.43603044022433907	-0.314211524125784	-6.870150053147361	10.490923471677453	6.580502338194677	3.883377353695074	0.2569847434768522	-3.459045125112202	4.8213654593658655	0.5889278768762873	-11.546831906630299	0.5482936207959132	6.501774982166602	-0.3673972499838936	-10.26743409101668	7.210417951904328	-4.5065774826454845	-5.516366542359538	-6.67205567585705	-4.391875711795883	6.394125645636469	1.1540905815677989	-6.292353227652352	8.315818922899055	6.391706106124524	8.653651679905341	-5.383007431660902	-1.8246019091633658	8.920329958096245	5.000928762220984	-8.731906943464208	-8.317122279312583	-1.3173256036397996	7.80312474958245	2.8371973917771918	-1.4815106478679523	-6.2878846119086225	2.623317602347089	7.911313347860748	-2.958981247629254	4.95635224249584	9.790961416451097	-5.9509369934044285	0.9020693698130067	-3.256501684779912	5.451765562793659	1.3352376130875907	2.9962450028623158
-3.8128442775338027	-4.924658291119282	-1.7169042304937114	-5.251299469134206	3.716067993784718	-6.031789898990895	1.3569022129503998	-8.969105172934785	-4.736101134917323	-1.402880116694281	8.489025389680842	-1.7598369206778774	4.507332731662517	-5.563751998089081	-7.436065763302276	-8.938034108016263	-3.8061653333017897	-6.311774718395252	-4.905037085782797	5.6506934113708605	-10.880037176336621	2.137938182041282	-1.5111955472662275	0.09576820702744637	-0.5682340670509678	-5.543654293503232	-4.861554412318699	3.373478354751358	7.26477450181484	-6.538844743510996	-9.159310687685807	9.488540322770112	-3.310126575245068	-0.30802721925697796	-3.6597919005107276	-7.22688751314959	-0.08486374852022394	-0.7738039725663106	-6.243417343459139	1.2062637479044978	7.627350102145903	2.337867449814077	-8.184659239143954	2.8667138132521846	4.234252914978558	5.23349952084981	1.7187062049297115	-6.735444897975085	4.448106717771155	4.193536287163357
5.427519805994811	-5.597505119287853	1.2543766285480078	-1.1595303422547965	2.2000556105794264	7.95752094018517	1.3900046866591358	1.280017259590291	-10.03255891842175	-9.05341275721805	-6.638967995790688	-10.462533075520453	5.686564577202779	3.8358247295470043	-6.778944527590336	6.785084129923196	-6.766870304097942	-0.5876887017404315	-5.8131502403192075	-2.172047931630824	-3.330711732492392	-0.2984220128280459	-0.4207788195123705	9.939513534616331	-10.009369270396821	-6.843413894492145	-7.500757091159018	1.627747916139704	-9.036647569024348	6.641936896992395	-0.10080897857246957	0.8453463946782358	2.116133523213909	-4.67115230846605	-8.193296114609103	-3.134756341226713	0.944480149942423	-5.051095821280621	-6.576083173753623	9.259661265143013	-8.562628562729097	6.562751908977748	5.452318717561549	-2.7687097249020693	-7.43177375088816	-6.28697570720372	2.839253259735855	3.1273684317614965	6.663460678022878	8.437678801244322
-0.4591595730408571	-7.964799642839284	-1.1671174848543102	-5.432882509935483	-2.356123363773278	10.571287621075017	-6.054872381742925	6.05872497896022	11.280002743939153	-8.32543953199721	4.250947660559797	-5.82584971022265	-7.934038564264434	-0.737164490311291	8.904163461310846	-10.454845880169845	3.9482103236372526	0.015568050701337426	8.794794202946575	-8.83009965460576	5.50849916914808	4.051814274538748	2.3378146970501206	9.726039264305342	6.076582783933183	-9.096328395611158	-1.9511868387980413	-3.6044851699197444	-6.5619578851370886	-0.7591025754405002	-3.916023853400837	-0.9030259022493046	11.289863473531554	-9.180950751080974	11.170892917320154	-0.9230402728063574	2.5050151317665112	6.249722874099013	-4.473336399895219	-1.763984866808361	-2.3448274996856	-2.0308298695010496	8.21596712089471	6.16633345742101	-9.108891091430788	-8.438776569254006	-0.9439086341906847	-7.541966443282046	2.3569019086400855	-8.295114871662156
0.29365270985297465	9.620018146980273	-2.189163813284699	-0.20581224651623298	-3.56115893435264	-6.795881359850395	-8.131429928838399	8.729308421588401	10.982806968357833	-9.87834154850724	-6.1218177887160525	-1.4115491395790478	-6.4501442481206475	-3.0669218677866974	-8.184536800117309	-1.651755361845281	-4.610806302524337	-3.8321224975396655	-8.04023348057895	-3.0668558206021928	8.83385321206113	-1.481802459829368	7.574585281685739	7.248895556296006	8.93881856544591	5.628434410246176	3.602632749995169	8.056950885397017	-7.883031395346798	-1.7143484011591332	9.119233761861942	5.08612470262596	8.978336444239183	5.036801960278802	8.40438502730227	3.327688822554409	5.741834242817083	-0.3489067230606916	8.015457434311145	4.910568771089243	6.824167237676682	4.632253744163835	-4.132598611666779	-10.16582400134198	7.989300655714506	0.7522881857902645	-4.7877759926354955	-5.956978225894552	7.743864630544144	7.015160540621436
-3.7773180477145187	-5.907023846620276	-2.0575710888636958	-2.323769900169495	2.20404019563649	-5.013093479881833	1.5331735101106911	-8.488999892284886	-5.436809473817173	-2.3973711399089037	8.854382236809073	-2.6916319945099643	2.7736605037341975	-4.093749963337558	-7.366227917968817	-10.039308480254512	-5.624996290969965	-7.50728971812177	-7.092777417668466	6.074317735859958	-7.245120888919671	0.326931797292896	-3.673913036026394	0.6991264929059129	2.366320812482368	-1.9184468623086919	-3.8213725518782424	3.8449421820509775	8.201439817375425	-4.892661102847285	-8.8665551596251	8.489304447561922	-3.223957731710595	1.2136803136648946	-1.7326632894434915	-7.890734947183847	1.518940252895724	1.8315656037825772	-5.791564554522088	-2.324844630202654	6.7073661337097965	0.6385809705209058	-7.418803276422399	0.41034064693641414	4.424037328347988	5.057331240720229	0.8901036982121318	-7.309019635178247	5.182182908720676	3.801324694405899
-5.3195380850236855	-5.529842267176458	-0.5130103406369967	5.477961608031557	-0.6539658304026998	4.593260071633766	-7.3616765552613375	-1.2448202617675184	9.275338284104723	3.9467768424366625	-7.6415080122296555	-0.43741780894460763	-5.092943462649652	-1.6188648705417186	5.986096438114188	5.461259792213808	-5.7854797674278595	8.477660217566262	1.7875373185653838	-2.8680499757346087	0.048657053512131954	2.8290444183205836	1.1317434219961937	-1.1075099302473626	0.3695183739046636	-7.058813825073133	4.115630500678492	0.3482374188940432	-6.539183305443991	4.334137154042251	8.1077036806992	8.1776946480168	-3.145965246665609	-8.405763277665647	-0.6126528708707382	-7.909106747309601	7.977438229369572	-7.274141664723084	-4.825142629068993	-2.1125616698443865	-1.992126231407521	5.671172543237744	-0.6548875660935318	-5.992386800278943	-6.426124292111792	-1.2166295639087659	-6.0446407461825205	2.219885169088911	2.0831376628896896	6.03608367586983
-8.433812535631763	-9.381340870487566	-1.8886074446933372	-2.139623859459698	8.496158056689204	-2.1048795532209694	-5.059344106392617	6.66111485444784	-0.7089514755156855	1.1057572030505258	-7.883575852689337	-1.5183622798832066	8.181164342113826	3.0123066776176226	-4.007937851038267	3.2077723259581705	6.764035544286077	-3.3149251735363077	1.8269308847862096	11.601859877600777	-7.7793678007690525	3.193584877949399	1.9590254688008704	5.84623784475907	-3.7864943166221874	-4.6559160826621415	4.512580084426514	-4.831674807596234	-0.5826508662564893	-7.437746289031104	-10.349055339191755	9.458849704708577	-3.5269738585135086	9.081254067801636	-8.53163109956449	0.8504037139028567	-6.325151890144992	5.978940235413612	6.194419984692097	-6.723659570108562	8.758321778868082	-5.164896249552712	2.0821629928307477	9.100886901747723	6.258513030265764	8.331000515034736	-4.946393628591818	-5.875120079647615	-8.014865583774204	3.0624348795594907
-8.940547100509166	-8.166981752179868	-6.029183058137284	-10.393687183842578	3.6767299723396336	-1.299655632621354	-1.8659681685474236	-6.544447174381427	-4.966819354725247	2.6645859374094893	10.223119894044228	-9.78640442352352	6.499576066736022	2.54435054551794	1.8670914201718203	-1.305915989621109	-7.83497287865069	-8.103055393260439	0.030217782957997708	-4.268377358078978	5.899356967018878	-2.7074402387731755	-7.456904448745084	4.703515930720506	-2.8338837631047413	2.0591280893730994	4.058713062430019	8.62300635906464	6.101187799385721	2.692963354295518	4.46137520668143	9.417709142473813	-4.797815616883878	-9.888018581715325	-5.584509778933814	-6.231776975409216	3.308884343343745	2.576578308641231	0.6227087353405585	-8.54859904237053	3.9803261637016565	-3.878736578805614	3.0051575548914036	1.1339172606435202	-4.013215131985795	-6.69395504675951	-8.510751666237375	8.016748172672248	7.192512329652629	0.7979778339218684
2.202022659951335	-9.468566488353156	-0.9065759837783411	-1.47388179600513	-6.488273921961685	9.241832390447529	8.130189555363788	3.419410636164533	-0.29052951402367	-4.820326008647061	1.3760615434673023	2.41185152863582	-7.881986099106191	-1.6658880455969207	3.882117615223254	-1.0226412323410785	-9.804746072915803	4.318869415014235	-5.633881249661117	-3.2199707572588645	-6.51336248856603	-4.049786276653235	5.629715597346892	1.7775413318158784	-5.583220348606822	6.714117626699521	8.24014619562374	8.796171152352866	-6.166913584130295	-2.2196053500997657	9.12270331845474	4.10739302864983	-9.384529871919815	-9.904095190470827	-2.0072503058495084	7.314674668607881	1.2988650993455568	-1.137159857848036	-7.826029727550486	2.275187126626845	6.922995231632046	-2.3869035221823967	5.722458135681534	10.013011024249133	-5.0602054852883445	0.8170053473530421	-6.736831294380583	3.734615057606899	0.5712754761339928	2.6063059257997696
7.111813316867535	-9.288531533445193	-7.551718607481831	-7.791276353799073	6.2283508026716	-9.928858492343517	6.58928001416039	-1.4068662076399896	-8.201111469122662	-1.249140135736401	-6.406836432498024	2.6560462795018416	3.6658360496109084	0.7855192924189018	-9.176809936488116	2.5038498589614395	6.820680522393068	3.0219582740044504	7.219278306165193	-6.658455466318022	9.171582858263278	-3.4695806366733306	-9.247048838178875	6.803890809116323	8.598466381463854	5.861999180039701	-6.024150992318642	-5.302672515408145	-1.151435259486803	7.121626725823588	-7.203470612297001	6.963863491208555	-4.756979008050031	5.945261261022429	9.592296867490315	0.3364367164481956	-2.7493565350154596	6.471871264600573	2.2948296903228513	2.8528485973238844	3.1051526266354594	-6.873536324810378	7.706169053699763	-5.8062822117147315	7.457073060585849	-5.370841134774868	3.8641436362473423	-3.4619813705196965	-3.571276487668937	-4.670851626771428
0.9777441535742034	-7.750577370640812	-1.6458097330902175	-3.5434999080321403	-4.584761039428701	7.4635464557534155	-7.5995241711918124	6.115987106471354	8.721823744426315	-9.882979318356611	4.323702292550986	-5.265500041737755	-9.071366930356895	-0.8788448711585952	8.550462966800525	-9.680362411035473	2.562978807770765	0.2055839979440403	8.243948921588254	-9.061236994968615	3.184467582712068	5.515024151318611	4.933270580194557	9.220896230669513	6.040836512139216	-9.103985869184132	-0.63676185076826	-2.0542654735966	-4.980943403801061	-1.1402007898728421	0.6622748592468684	-0.7487024020064503	9.799638111390426	-8.770188644592478	9.01082707872162	1.0201532045378898	0.8271662647411815	7.013755342120085	-2.646072270588203	-2.6916281344049082	-0.5734328912465847	-2.768812626954626	7.864124702819817	6.241673871682048	-7.979694898690994	-7.480087723573666	-0.7789996591641442	-9.039183684046076	1.5457945004844378	-6.402197403300292
-0.09722082209158645	-9.28409623485818	-0.8882694379768842	0.27659451760170317	-8.623670382056435	8.694870058681209	7.212179913151445	1.5600229703433668	-1.9427555074274279	-1.5359146806441977	2.0597374487158877	0.3526286250269156	-8.021144933925752	0.9441385309826551	6.59422909890899	-0.7524359404585295	-8.999063504499558	5.862186984933659	-5.275010460890579	-3.8879247980849923	-7.203832601666718	-3.8015693695985555	6.586502118378839	0.8894719117595261	-6.726180374847042	7.301000723003998	8.849760710356218	5.858585466296301	-4.980074561584766	-1.4331124929353365	10.69715650344054	4.8319770174815275	-11.248385650179827	-9.622605346991445	0.3654041473763767	5.3952669380430525	0.5854475139990205	-1.5141754803337892	-8.044549500745383	3.5820910454880672	6.781079913142055	-2.3713355308379787	5.426692166503961	8.993765116618144	-4.270641826558554	-0.3939732366016513	-4.349711801584976	6.747182132146988	0.9342045998490602	4.316606201600278
-1.7486654519171942	-3.0206541707696437	3.1092958259429317	7.131205390274619	9.678272623762819	-7.779593999821912	-5.274644719180863	8.511619422220686	4.234936706546378	8.33593985699242	-5.367397484811346	3.0166290372151727	3.0168554205816456	3.7614387232634505	-3.009687063008549	-9.110796364444036	0.5398408038306461	-5.223724267071054	-1.3055112780331095	11.251998365087598	-2.802229396205374	5.672731222528318	-6.436879441995798	3.1309760777925653	10.276029591477943	-6.105277127419674	-10.976867879176947	-2.501184240836922	-8.121671686963658	7.361056406613082	8.83314846339508	-1.786911292870288	-5.063698257411809	-0.7724874212347349	5.617285299986589	-8.901600895860744	1.220661722213522	1.6330105486524529	2.7189443576262065	-6.5437112508283874	3.390064208057169	-6.92786504289408	-6.507229163785446	7.2045623972165105	3.6758158341376266	-11.539130209541959	-5.918332390767386	-5.472690248047732	-3.0084088571208607	-5.165287743910252
-0.9450246047082647	-5.404603981030584	-0.41167597053239285	-3.34973978990698	-3.7997389561997577	8.768010666451335	-6.367601605075391	5.4934834899740945	9.966440698738618	-8.592926030637772	4.188848844112571	-6.09785490543135	-8.666374568489285	-1.3169966916958962	9.067153106128858	-10.3191248389464	1.5062166523111118	2.3866127144721494	8.091798719487155	-8.403319489552073	2.740044322365363	4.513140300288858	1.747340196778133	9.199698608831136	6.686162111554745	-8.158757836228329	-0.1240410695956119	-1.716355443436659	-4.787771862143778	-0.3644447137667052	0.10704256151164149	-0.5221767873691503	10.043471789364963	-9.010374655305778	8.395895716115998	0.7518630796850163	2.1725707943840673	6.443768959228634	-2.3518996763648996	-1.1996624109356486	-2.888711371998164	-3.8143847513082516	9.525631111302301	7.095591820564393	-6.820511922044361	-6.498609693965983	-2.2321408491697747	-9.150531010414396	3.2407337385650195	-5.852541190803174
-2.3074813432083086	-4.848082226978821	0.030616636710704137	6.553803055537221	9.807406003979045	-7.539099588437934	-7.488977524421771	10.397290318045536	4.4514856150378055	7.8268445872429036	-5.449727388716035	1.78975431302005	5.330061644967631	4.784874617536975	-2.204050054598824	-10.026992845137537	1.123290162025008	-3.9195028460075445	-0.05048420734299941	8.547601639966159	-1.1536025804609245	6.835823034071564	-8.376694397321163	3.8889141674998173	8.787330016895474	-8.031603325587348	-10.88113269905581	-1.8243172515466146	-8.22213671016849	7.225035268813463	6.866570902031199	0.30764425004201734	-6.691121581860267	-1.2982908637192287	3.5641541824678864	-10.452131695219185	0.9885429674299803	1.8058717351749218	3.393617585610511	-6.213535110713139	3.2343435176861304	-8.185045057734424	-4.821730098009883	8.227163446085786	5.049761863658861	-8.544396992389466	-4.943687626098621	-5.49907737627318	-3.963074080253966	-5.644346284759368
-0.1544862253086583	8.42907923129472	4.785027532398456	1.0282891828167164	-6.7975402915238385	-7.660326741413588	-7.7915268531446635	7.470841774530099	1.0869029748818821	5.0020192537125805	-9.408644075212363	10.35101582046334	5.501190188060687	-5.384393374185816	-5.5901589612132785	-6.7552872931670604	-5.174157867777397	0.45352113727436333	-0.13298433337675664	-3.049486865405105	1.8086294596920132	-8.493208223335605	-4.588286749645209	-3.1412407848580783	-0.43215353235450316	5.598517724956151	-6.759788568569948	1.3889518355329005	1.988717244685684	-8.635576092869105	0.42591160389749927	-9.013782396951456	-10.136513921738818	8.49716731945989	9.888996679104995	3.8257000919219233	-2.3148725521605993	-7.875991693102195	5.044955523193048	-2.082920207682102	-7.055375368931933	-0.011265867803808796	-8.494543264641077	7.952616673975926	-4.351185158992073	4.35264100585084	-4.416954772103556	0.643604656045866	-0.9536566503567554	-5.600407870426101
8.907676360001432	-8.19941151236754	-6.905006650259753	-7.1632604432328995	6.144326634787556	-9.058247397382129	8.324053324522144	-1.5296207672719375	-8.688143653066138	-2.9562833117473337	-5.244315030129599	2.18044384087038	2.196589377144532	0.7584383253095037	-9.017093076308376	3.5828077507012805	6.297826325515356	3.808058307240101	5.920774620390222	-4.937239729641932	7.803731017014556	-2.6230173744608596	-10.323022924653282	6.867164310346116	8.503465693943419	1.976466785917257	-5.330459179331113	-4.1763111404223565	-1.242017404176727	6.804406684285097	-7.737615755408671	4.945109299336844	-3.778425740069832	6.436410335748805	7.681777250088818	-1.786110741184419	-1.3953009510196064	6.072595078861386	0.27388754011931576	4.406003076044772	2.515518333661174	-6.2809696514960764	7.291783309680267	-5.80202958735811	8.402210854019245	-4.210968804039683	4.169353904325515	-3.354098597750154	-2.615017055852528	-4.030854487798087
-3.932589554219149	-3.542296537710479	1.7420781709751125	6.857575722837441	9.546746686369818	-8.742852307158678	-4.486721561984121	9.425772943519405	4.133104004305332	8.465088744658972	-7.378729275376459	2.07085375606607	4.515038971232304	4.278007674440227	-2.3838560762124974	-9.345056347068402	1.3941233014429901	-5.780007292122024	-1.6237688953618228	10.179258039934815	-2.255110149036029	5.507540964105606	-5.709498910094187	3.5562091132426037	9.889487114324858	-7.218715460631399	-10.122036820631122	-0.10009818725162889	-9.029007695761006	5.19803600192092	8.794118251235897	-0.5182441022706578	-4.934707553325188	-2.424037846313655	1.944442334463115	-9.631744663248789	2.8447281309888046	3.630231074376047	2.5422830289492837	-5.733484015411711	4.820456215250039	-7.237334719484074	-5.940250647045381	7.59275457436015	5.9024546331291905	-11.083932503264014	-4.573427166180553	-5.763808685056904	-3.637899234334659	-6.175690649986997
8.476102474404145	-1.3812923478581576	7.585603014815835	7.322132464938971	-4.219255593481889	4.9384530676165	-6.447626194466631	2.2479571003348173	-5.07957699854263	-9.46305197884495	-7.73696868503298	4.989457959710774	-2.8642824928023973	4.629389107978352	-8.556707241282313	-4.582371564668187	0.09315910259034721	5.5843888829395425	-2.5253241378464217	2.785282092370978	6.97815031631394	1.6703651994688635	-7.502972564707181	-9.062151960543972	7.192249366742055	-9.38776002670505	10.525076863069906	0.1314597101065058	8.995767555341176	5.344426889169514	9.791467324977768	-3.959359880341031	4.245363278777624	-3.7659646133192166	-1.4856301775311715	2.783365767333975	7.160301997065174	9.46178854830488	4.915223001159536	-1.4905982586771436	-1.4801629412688202	4.782688480354805	-5.550227021918614	-7.060936890330876	-4.914102486112922	-5.019124359695084	-4.871797747605299	-4.681868338959501	-9.69715866110716	-10.615808400593842
-4.827649329643306	-5.6384870370734586	-2.59288979073148	-2.4751508338022505	4.575208058856545	-3.4588815867683325	-0.34860856219386727	-8.034244651558643	-5.745680218423488	-2.7096676576491943	7.413017263161649	-3.1841851702687043	1.7829149927400945	-4.912175369687288	-6.767036606959562	-8.606162487465808	-4.68003296850302	-6.976971781077704	-7.505630590633757	4.2960291982304835	-9.886954439677647	1.0668224377290183	-1.766247475100392	-0.39102405529623874	2.1581082099881703	-3.7337942482324804	-5.356846127623198	3.1865335712999237	7.5005472844233205	-4.413050765774731	-7.643937048050473	6.910969366773131	-3.4664052001159846	3.820702995009833	-0.2062943030731761	-7.838806497590716	2.260230789746575	-0.17415899014417546	-7.1816752091782785	-1.3382981950674029	6.36664555197087	0.10305811439793144	-6.062591793280816	0.10970280083108419	5.354548763768075	5.572694945707409	3.7381139572803903	-6.639946563902065	5.107894780548547	3.128274038922621
7.609939743876902	-0.48809712691231266	8.053010496719663	7.633351870076762	-2.792151938174096	5.088716575921064	-10.733153666852989	3.210934419572032	-7.42344494607568	-6.890911090437058	-8.651082672265908	3.5907020605456634	-3.0060604741974886	6.304918637937873	-9.487086581711708	-4.095649780905452	1.9132198098226152	4.936287697219505	-2.7770381863438507	2.4729180806140785	5.478234576068104	2.432399139469719	-5.251473548686294	-9.296744084203077	8.094320494932173	-8.980742665777235	7.4986485280815005	1.7226331177807894	8.408776710639552	6.266092860452886	9.084723020052941	-5.0457476854967815	4.561451623308663	-1.8617577033135124	-2.0078024478962146	1.6586789779190387	9.19771639101612	9.396064942649407	5.819184742854064	-2.5114919717617785	-2.9483401151806783	3.735537945490228	-4.162177279482078	-8.08218230384951	-2.7852356920142327	-4.965993382238922	-3.330334199248483	-3.921833893315794	-6.910445778976383	-8.991594477160731
-8.889146676048526	2.8311999164260033	0.3629379333703467	-6.746198944456696	-5.688780132542958	-2.2048970338904295	8.185874761204452	1.9471385142014617	3.717500495380018	-2.3952508645828914	2.6217593832026553	-1.4420515256076092	2.1336205469741394	-8.752368579705005	-0.02146448336226553	-4.9211883914868455	-2.49894003167023	7.25503010740898	-5.937649057873752	-2.9161720128402653	-0.2715691740021654	6.956007628472838	-0.699539873182281	5.618517371697684	8.182456390635828	-3.6711297439983444	-0.8750092766008593	-3.056373379622593	4.941236181596848	-8.654676977757761	-2.9538441912811058	1.917110512998575	1.2660497937396251	-1.8134914372593771	0.7529506518814856	-4.822346998711669	-0.900014589231402	0.44174349427011106	8.6415002397181	-4.2152592961413635	6.343785391463818	2.4772106896364336	-10.363676578477769	4.074745902307384	-10.658079297240121	7.982725036484951	7.308712798174528	-4.064699352199966	-3.2789394261364686	-2.087116122023943
3.301691275136914	7.376242672126522	2.779813336030857	-6.441003178271076	9.214796214564526	-3.506441081448418	-7.396300863847744	-8.821848132996863	1.1061394237822233	-6.172974250076766	-9.430365902074765	-4.451672110633388	-4.386054168379796	1.4508778427575004	6.752642451903621	6.371503795133847	-6.094831268771944	-3.580557082448422	7.1927372702607855	-9.891019911279018	6.076699275093673	-4.402958855926458	8.743630470105458	-2.2014874021849193	0.3433993237587498	4.087771429554655	2.454485900946602	-2.963568558812907	-0.2721194201109396	5.325946731729711	-8.980362881715346	-9.763211602641052	-1.1529772320129619	-5.850967796304486	3.4574643601285473	-5.074253298271106	-0.7362727303778589	-5.732126884008853	0.7538634706522905	-7.399652401805232	-10.557044989211184	-8.523325653916105	7.542694539485829	-5.488429709952917	3.589230111601699	-9.272133800988755	-7.8587497033088045	-0.9078346291910866	-1.1027768641246478	9.118180718107048
-6.613045524126851	-7.866696312524407	-1.9750885819501374	-2.871164306460018	9.993102596834182	-2.129213577583907	-3.5208595627010437	9.09331936626973	0.07143467915966495	4.42493127680635	-7.920085423776337	-3.0501461100974474	8.17890229153792	0.18973075768114178	-2.8757054736961463	3.258597694113557	7.984781809180846	-4.146780454856757	0.6905502466627267	9.903797681894208	-7.021155354749744	3.7383861617441823	1.0057035585436158	2.7495406154313544	-3.053308645124619	-2.018087880565357	4.9588749444785	-6.075986197881769	-0.8312940291900577	-6.05090651797009	-11.397874526207476	9.16983963575769	-0.41891749682302193	8.638656689473743	-7.245773141391877	0.7118196259795704	-4.549565893274818	6.014625659689925	4.717552695496838	-7.255422129008247	7.29420028787678	-4.012878684174352	3.5258742469468425	11.93440882616801	7.812860275899865	10.369064848876018	-2.9213073536561613	-8.516959407873987	-4.857102786981238	2.774170693134854
0.9226315904976099	10.275400964022966	-1.8701033980014814	-3.763980884291726	-5.097050027202525	-6.961333529106198	-7.4646468900670255	7.209595472266381	8.84696026565087	-10.108931002337423	-8.21593470799925	-2.6262373494376177	-3.624642002005279	-2.8308587878633507	-9.028518668890047	-1.4859265453311066	-3.240278740815527	-3.2736734888466903	-8.900449653430966	-0.7698417966730049	9.49722056801982	-2.923140064726171	6.769343028414549	6.109050884529996	9.742780798628367	5.317286803634202	3.9445095028697965	5.428186887855715	-9.658516699302387	-0.5206064747269343	11.6648578329387	4.133569449316875	9.433059787858081	5.73051050884303	9.440603397503782	4.152629616663886	4.713099754169681	0.14316715263503882	9.820610685990514	6.185906251381975	9.197663973208092	1.585824714363475	-4.2357676289022645	-9.124493777940792	9.01775675565209	2.3924071780005427	-4.469294040414123	-7.1202260051610535	7.647988085695314	6.818003566716326
-6.908642400393143	2.131857958173206	-1.8821711998604291	-9.062872446986852	-6.208088036721357	0.8105182601960954	7.660727648677074	1.9458645739140081	3.2512912409165313	-3.8542499334816602	1.2818726629609722	-0.17266486960939875	3.0556021297625993	-9.131084386537424	1.106254232599408	-4.1100144598563	-3.5651749326917215	8.859430490547096	-7.569674542080048	-1.1425035641839658	-0.3022677968581198	5.7104047901249775	-1.8204594000600596	4.964538823730859	7.207415748520449	-5.353770700379384	-3.543108640875536	-2.8993925271010674	5.987218795792693	-10.774104007577312	-2.824259498977383	4.717498848624025	0.749587307955416	-1.6352028726315258	0.27913165764430403	-6.578641494416348	-0.26751686277759834	0.035678136554725105	8.074842179043696	-5.33517698003751	8.277294272318994	2.465620492606636	-6.645716626473851	4.29908377820284	-9.090350009000431	9.071456209927877	5.977348319503264	-2.6523846982105805	-5.22045908746905	-3.259444494959894
1.3351611007931214	-8.289774930784576	-1.4018023110952293	-0.8830325711149796	-5.7507176569840865	8.975428846396158	6.107388995558564	3.7756468403775907	0.9286988854138338	-3.3658022304363167	2.9970123578398544	0.7027831613035455	-7.348337637923463	0.19868848316686424	6.244714994408499	-0.6047622246808236	-8.200451531450108	6.546484799507049	-6.677702114919643	-6.105746582696464	-8.178972824158665	-3.705895000121656	6.4626508979895	-0.8396671372822981	-3.838096454195519	7.923416612576938	5.775021366227639	6.766117021318608	-4.732558176581049	-0.16617609301163372	7.673160946581974	7.033671850207315	-8.888092501630474	-8.403425893921172	1.9444873352117913	7.6201708174195515	0.2461084782957511	2.02594572101302	-8.47914220302086	3.131172902517177	4.5982058387580516	-0.692404532028785	4.703187321257635	9.662697303482528	-4.989219762722345	0.17230033699583375	-3.1891069458730334	4.420540853288144	1.8801336807262432	2.7079861442938897
-4.1426350344513585	9.998192283531246	4.4836310635504555	3.0210241976532846	-5.9223641149721065	-5.470364786077783	-8.553362841473312	6.4339464305436795	2.9499497235737957	4.279449132064973	-9.822153329218084	8.921973162534924	7.655188385113565	-4.1498482944271	-7.558853214557622	-5.709957560452393	-4.287542326231891	-0.9721437655473564	-1.213393806394677	-5.008554976228722	0.6593046666473923	-7.991863259183697	-5.184880947209491	-3.3194499871895573	-2.2044843926129696	5.308379119234059	-6.719773484916779	0.66030264541789	2.4418303636391654	-8.810843168821604	1.9154525801552573	-6.851945121946485	-9.536043127705774	8.16471608565673	10.016244529569923	4.408244363678757	-3.988449554845529	-8.370086781433523	4.28379263161803	-2.6219621086303238	-7.5467545976184836	0.24652254358451053	-11.216960796319627	7.112080068713905	-4.9161902148124526	3.7645925947139447	-3.5832791670990805	0.9618146765060236	-0.14516692577506163	-7.891661239217486
8.295539936113686	-1.6453316252649977	6.890396749340663	5.996620848802368	-4.416103889561191	6.565680287263531	-8.694795114911125	4.91442478474537	-3.632776043204515	-8.8802311378635	-8.654048997660176	4.405999564961492	-2.8058229115703766	3.887541343323841	-7.849627069751932	-4.632329757580452	0.19872571981888665	5.472384599846868	-4.268944563003273	3.9676307655781278	8.178431603214268	2.825256400803843	-5.910856097853339	-6.907508558780166	6.108693457357852	-8.701281341888073	9.450081781479597	1.0004550621175188	8.984861614906588	5.651208629847545	10.597768673021825	-3.023754860052646	6.997700792023352	-2.5287712384305165	-1.128875879770282	1.595090828861609	9.052987980288624	10.192829353760038	6.781693585413368	-1.9561092222673515	-2.9897462533138697	5.808819433030263	-4.3234008010534986	-8.475891338784328	-3.887482975623078	-4.938738075532409	-4.298742580477466	-5.209316710804021	-8.669987489386992	-10.046274956058026
2.5442499850432907	10.215111131236803	-3.019046022578891	-0.0860940226610657	-3.026160125129929	-6.509697477046328	-6.559185950274741	8.210343641898657	9.199765895059626	-8.965146392764677	-6.449423111372218	0.10434140138655623	-5.074365688083611	-3.6198774079015252	-8.125624391686607	0.48843027570316355	-5.64260037474292	-5.181393533295134	-8.186861575002066	-2.5674818875164593	9.764840529136972	-4.119853835746345	7.0650817499350484	6.574570212877944	8.860083168698837	5.57232725087776	2.693754830913873	8.858497323402853	-7.764991197756989	-0.5064095885705278	9.653191665532132	6.500588058227341	6.977266568400629	5.414107477697596	6.7144541069226005	3.637947629442984	4.3762096145009535	0.3822590909306166	7.9199377324403155	5.894278069118271	8.28923780477523	4.301033365779004	-4.4003762543082505	-10.065830535137149	8.61225416750565	0.7314945980111968	-5.377466762152541	-6.298268475963248	6.585295329519838	6.052177992545013
-2.195354591148183	10.912171965882504	4.258627886554399	1.7890041661357523	-6.640802865214229	-5.915673948961227	-9.929912909813211	7.427099437273771	-0.4855258011908914	3.8899196391985136	-8.51558308398459	8.672054606892567	6.825690431293748	-6.28212336081808	-7.222902853591671	-5.360423804663222	-4.9604138306548995	0.7880939265078504	-1.0527480063915262	-5.027216713077785	2.3927431514052184	-8.14507062442714	-3.635315154386479	-3.98770884876906	-1.2182058188511216	5.450747568202373	-4.893569018622136	0.4247318399841246	2.8033048673529093	-8.516300697110166	2.699200038924525	-6.921450716484237	-7.678062256769524	8.621540335764664	7.582815181561079	5.953159793862328	-3.4542482118885185	-9.653183438585135	2.7995581715227518	-2.427538565385329	-6.77251819839546	1.5764008392378994	-9.521928731908849	8.717938404643903	-4.318881002099938	4.804242633519602	-4.4183313821643875	0.18148145879789196	0.5934369374415347	-6.227543649449196
4.958945478123536	-7.615964726350994	-0.14684384103136	-1.1923752590224432	0.941596175336664	9.496077543033381	1.0037141689510862	1.4932922385839054	-8.835585961595285	-10.616800850599882	-6.833541836413887	-10.490270897319892	4.387996848578091	3.522090015209266	-9.475441412573321	4.308951243365883	-8.585858296918591	-4.056896929525114	-5.503058241877813	-1.1529309913809471	-2.975446861836385	-0.1454209983327042	-2.2907564873882924	9.48904925854093	-6.469331560990343	-7.048801409288964	-8.404836388652011	1.03351492682027	-7.5697827947264145	6.408234263134635	0.028582295891352194	1.2660022358317464	1.58047905101425	-4.662370731962475	-7.1820571535688	-4.1394809295721195	0.3801397255379968	-7.160158653708354	-6.90041733656174	8.193085277985578	-8.925407811148279	4.016115329387362	6.775017879422033	-5.58383411889234	-6.993202645457185	-7.199972702231631	5.146545900427515	2.6605259059140614	5.491985583088569	8.895298329452237
-2.53766194382847	8.68129727834423	5.774856051448851	2.5663292503276014	-6.190786654980231	-6.962634215324085	-8.728797194973437	7.310282686441389	0.2781424212120507	2.7803265088833706	-9.711493492063367	7.520772590614132	6.538713992329081	-6.647477409667658	-6.439477383357579	-6.161906204610124	-5.773373608273354	0.8202053330436345	-1.8106432076411532	-6.498222848571627	1.7761775020700417	-6.830450799478506	-4.562787906823655	-3.139414624547816	-0.7247346615276419	5.224276401036864	-6.27367649151222	-1.0417721879183917	1.3300070861643047	-7.1869124275636675	2.3293123984002375	-6.320393240714539	-9.341640995571572	8.583023595764718	9.084155715890343	7.042144837595554	-2.708876545153716	-8.500908099893271	3.6612418991183304	-1.4319833905314734	-6.796871572225519	0.3721249189477045	-9.402183076022544	9.196054150818163	-4.3062867853441755	2.479320930238085	-3.757566301283368	0.22484040195052019	-0.053668607954566516	-6.528220570333268
6.340890704458204	-6.852682413851264	1.3065376727926965	-1.4751083862654295	1.1837665171133702	9.397352432941544	1.454808077466078	0.7866425149435242	-7.335587900382176	-8.523031538720845	-6.680835834812174	-10.81164748041895	5.204148176295974	5.439572222922018	-7.549996744354096	6.827360811352275	-6.207991242026996	-3.005190783027501	-6.535963855758437	-3.057311802553504	-5.060631046970625	0.6700424327216935	-1.1995525537956402	9.765414582230457	-8.93718644637404	-6.415491953976619	-8.935938955450688	0.3921785109792193	-8.00174382064869	7.126713813106374	-0.7362820786375698	1.1128939850387982	0.6078853043043795	-5.856878802845232	-6.358181064552922	-4.251281141385575	1.0074871329520174	-5.552435335309809	-6.750301468442233	9.26915037978071	-9.99262134883929	4.896529894875302	4.824641202103761	-4.2626739660541295	-6.44316366648038	-7.773474142881919	3.74475464554971	1.968443572973959	4.74530899163747	8.61286507487206
-8.7571569654598	-8.725097714139672	-4.918162847471872	-9.56502339445733	3.12211658642823	0.2718775988283513	1.2318023482116582	-7.065139984371863	-3.5297175380415635	3.542724874623767	9.001974456453535	-8.287846247652942	9.30017401496536	1.0234923858278173	0.9687376786867609	-0.943785537471562	-8.426765768432332	-7.765476968825893	1.8686779591645373	-2.2768924557474315	9.670805917894013	-2.5209145719957426	-7.533901721014783	3.6412041528987458	-2.020779126536114	-0.9345834140817031	3.39112244688663	6.689970836985699	6.614312640654816	3.123683508780796	3.9543801843696995	8.505467881416035	-3.4821585680657003	-12.415420784490127	-6.323602871929701	-4.683438576426553	3.689724850850024	3.518860230561352	1.9146059455019313	-9.69028639997255	4.258177973208088	-3.5316524292979867	1.941616898809295	1.7217251292695104	-2.3596112634497395	-6.6151301929661175	-7.394251106102402	6.107746388479417	7.426403636006219	1.1120333818438912
7.896157676979874	-9.573565515143612	-8.395741511436956	-9.04811422460242	9.33033692252265	-9.306748948036944	6.942840334487949	-1.166918123379669	-9.633013389249811	-3.39665264582848	-4.589108527589907	4.362338760824421	3.7370061531795584	-1.451187456362518	-8.738587887270606	4.450745057878702	5.745002489935691	4.361288412450221	8.087645078890597	-7.061919446848517	8.221328670842402	-3.6451329658294416	-9.307557609626887	5.727352498030518	8.442191899791036	4.736121853978502	-5.338851293115474	-5.64696490290593	-0.12770638584317506	6.417593394157282	-7.369175200006	5.8943257722503235	-3.796319012522714	5.5121775646097415	8.952100840489353	-1.1448107071247067	-3.805603944283874	7.758881984416229	-0.07568048384586845	1.9772901100546971	2.9750381269340274	-6.980854434631868	9.006711028616426	-6.5187131190668515	8.962055244760736	-6.499580954531894	5.365156902773085	-4.7071274287921785	-5.7008490667764	-5.214363865821786
-7.405156445257025	0.7937303608509976	-1.8706510405972092	-7.005488785806946	-5.626627632091364	-1.9798757151366433	7.3289438596609635	-0.11814381109329997	3.525398089029056	-2.493926300419661	0.8378465577708284	-1.1838881904775165	3.548426415398222	-9.05540606500166	2.259650080039223	-4.0876433885251835	-3.4768224923887887	7.490321984840529	-6.455505271853935	-4.92239563856926	-0.17207172789350983	8.784973299115311	-1.5645262709416623	4.969513579160104	7.691244615976164	-3.5246225510984077	-1.7263792437329115	-3.563278710732535	6.971517989752851	-9.290055091787984	-3.3844586971698294	4.452820818787569	1.2800823941882402	-1.5904386514429738	0.9249338921343618	-6.471779531937398	-0.5523424966263029	-0.3464416509960318	7.658607102291977	-5.5760262092797985	9.369446420866929	2.6242911349686646	-8.633620712874702	2.278102162905795	-8.615854760170008	11.244115380012854	6.048975383013952	-4.543942943054177	-5.564590261392337	-1.7090353831855527
-2.265154341442675	-6.161931062951042	-3.497902508981535	-2.4436560129504015	3.743676757428206	-4.079240123194148	2.7501867655163545	-9.745525999323602	-7.308877564025845	-2.3050385653793977	8.813937738042588	-3.259637095406367	3.8092739989950184	-4.9901751032935815	-7.159323359105984	-8.406065193479865	-3.720162004896024	-7.7275068007879675	-6.753206098812393	6.057838528894749	-8.551623769929495	2.1251976614520127	-1.792368123811229	0.7260239305230672	1.3983935803374197	-5.2700003266548885	-1.5315263465783229	3.7284167662293672	6.916589729523626	-5.813799817138652	-8.068936119364581	7.045038047767448	-1.9494156758904735	-0.2177286363067661	-4.085771632218728	-6.181652936842736	2.1979872116351085	-0.7449095948037925	-5.705144898907231	-2.2647012078347357	6.15353251273698	2.5485757097322557	-5.67559700634567	0.4376906698680565	6.444459928065161	5.581466380277477	1.6629635011199895	-7.052965282990646	2.8577684330855755	2.3788454517680084
8.256351963729145	-8.122133790395793	-8.106164353181542	-6.910263935175736	6.188118623662132	-10.919389222049421	5.2881821708890095	-0.8105053984580585	-10.05394008635076	-0.008924965374441873	-6.771019604221539	1.8756176688964383	4.141531305200358	1.0627494968689095	-8.454528269678333	4.246872849025697	6.320819759766507	3.263843299739312	6.343104544365395	-5.379299232176384	10.73958063041712	-2.5683242292986295	-9.478651397875966	6.187145626470976	9.778867306736236	4.19607052752099	-6.479704502379914	-6.2259567104206095	-1.0199421682560568	9.506878745920623	-8.213044412792655	7.693657824023536	-4.300204076144384	6.035069455494706	8.84591130515786	-1.3745257989897144	-1.1759986885449971	5.251922770012982	1.5276309946643543	4.0086598118531365	2.1391680260714474	-8.300053105377998	7.685199363894311	-3.9134682030815244	7.7941984232651285	-3.476760710187844	3.1130418557515727	-5.661412799634949	-1.725479039455319	-4.5737151285702025
8.390670696126293	-10.727193062195923	-6.1504994572155125	-7.109328704121285	7.970930890752978	-8.25639776418898	8.523389149566265	0.5406479608381167	-10.489225529752167	-0.6160875442573306	-6.771979404564236	2.736917200364879	2.4037805580763085	-0.9916454804163539	-9.777982631449628	4.229552134552504	7.855450751333459	4.252363223101475	6.533219986017771	-6.27856210922172	5.798530285285423	-5.7951304968960216	-10.382974564579683	6.773020832942781	9.464910444610393	2.464530381448913	-4.9712418119579205	-6.017004112782179	-0.9392460305864649	8.259936926937344	-6.967014029143994	5.6727439306905625	-3.2731174246780466	6.968584525654749	8.900858170979271	-1.3369757700542322	-3.694322239527989	5.473728252284225	-1.1433456821036723	2.3607844737706247	1.629807579406441	-6.921718470792925	9.070857135774975	-8.36828477118252	9.704075323228675	-4.8998046721704105	5.111079117213782	-2.949501005806896	-4.216629989954	-2.712971465924067
-5.030879173845614	-4.62234504649733	2.6303884920049976	7.60230416756234	8.985059945930017	-5.925474513704813	-7.663189066575744	9.343640073363872	4.321885523869143	8.648244071091035	-7.54482129776771	2.6989799939106742	3.794352673448478	4.103773015988138	-3.058329909869144	-9.756723563200573	1.8377772058139787	-5.521466405265165	-0.9108828207153964	10.177797329560367	-2.911211214354158	6.418710810699309	-6.262738548538184	3.012224824089936	8.865398175390547	-8.195117532542124	-10.324709202884527	-2.9324005500813524	-10.093157991480677	3.0109955263553685	8.198690410516587	-2.04531251814326	-4.340915984709188	-3.3580697620967457	4.829937906901924	-11.128085779745014	1.1746538429864466	0.38448461816602375	2.8033393434468854	-4.773656343918751	4.728257488574961	-8.543594723345143	-4.870065670391886	7.351287572171811	5.823816697012327	-9.07856361584827	-5.683468350415348	-5.973785450569284	-6.143768144040038	-5.3344860744926725
8.862333225244504	-9.517098455468943	-8.657189392739355	-9.569576402859294	9.116101342232543	-8.98830635633632	7.151703194623327	-0.20581623752880485	-8.91490090335891	-1.336572178114207	-6.642650701194209	2.822621438511124	5.175529690110947	1.0904651360375057	-10.71446660848577	4.069603511476198	7.350834906217493	3.569873277233509	4.87924231952374	-6.279908198552141	8.487511395524379	-3.1206385151638716	-8.704168396639172	6.9717259438681625	8.63863574866707	2.3338170954198327	-6.741265445567847	-5.704126864464422	-0.887651593269085	6.369010820630465	-7.837306299713254	6.896855216912278	-4.727505299906005	6.93180633916829	8.960227514813958	-2.461980231852218	-2.9887322244737238	5.4411855310805395	0.8800424123997054	3.7255350391817292	1.8399169132553916	-7.113577036822746	6.99411564436738	-6.80591704137824	7.889023181850395	-5.000691410842154	4.895819772700123	-3.888801223155031	-4.911564253845237	-4.215635655016892
-2.821916797911989	-4.006146364966384	0.5773219661320121	7.741286668253462	9.912955580450005	-6.850092234634185	-8.91064995360308	9.788606015857253	4.356549628596944	6.461758998669438	-5.547535933627622	2.3494333282076876	3.064609630742829	5.167559010756358	-2.707904780562288	-10.222236054789338	2.413721801469663	-5.012772116572003	-0.8618037506379608	7.848871458392988	-2.4621454909261207	5.336136298223812	-6.246501007393517	4.480578281619646	11.510361236777905	-8.563997565010514	-9.729593684174768	-1.3161153569951909	-7.595555565068799	5.662238921028974	7.056978039818095	0.8059325835035223	-5.942423841747421	-2.324953036190128	4.867007340143367	-10.273281953572317	2.164347348831475	2.285643674417057	5.781283313576905	-4.0648251866277	5.831067740625403	-7.776312744551708	-4.911744583352142	8.357165529957813	5.311600931488776	-8.923199441412121	-5.985119319040556	-5.529510457936643	-4.179237985230989	-6.5128167186320525
6.538291796274841	-8.712491207467641	-8.374064317252966	-8.718122936960443	6.89041832335389	-8.415559547216544	5.847404212594647	-2.489844211611787	-10.741639978935082	-2.925623298282381	-6.950445954676433	4.424906739092444	2.6292400320838634	-0.1434381946918316	-8.214457458787235	2.1707015371255554	7.668935843754542	5.051592045133572	4.927766870105401	-5.861165887408421	8.944838056052053	-2.6650221881261014	-10.603953825391175	6.737916532748123	9.243877865045002	3.776575494852584	-5.037235570901581	-5.0004418525846335	-1.8956347738253745	8.809487027516724	-5.994033305977993	4.513506782466516	-3.130483494661926	6.414748885400023	7.585629411780215	-2.4241552139987235	-2.707829405903786	6.785171260495323	0.29541115513215604	4.892385802417365	3.5175740762477608	-7.6554216204215475	7.533691514380672	-6.105653209920649	8.516039317108032	-5.717667727577332	5.1847823413252305	-2.2753611962263616	-5.1592548656268455	-4.674980700993931
8.17464741750764	-11.501992788209586	-6.678472360754132	-6.947228048006659	8.182445769953382	-8.403528891135602	6.319542320625541	-1.4099658285066445	-10.158759119697296	-0.7243383634899407	-5.699548432291439	1.5316606802770898	2.831330874697099	0.17913052269027696	-9.077040020852774	3.5478569279372	6.215676128398761	3.327767909484103	5.947698871442519	-6.707465346150537	8.099876704693916	-4.066727709476463	-9.56068430782515	6.456857576948709	8.905340582765719	3.012401927451328	-4.371120737821622	-3.574428585469234	-0.6162507192104093	7.995124833571927	-7.441468515009389	7.804901172863903	-4.50680581834803	6.101754039445112	8.288581257580065	-0.7180826684073195	-2.588869220619377	4.757261301830731	0.9116010979017316	2.9664382884588565	2.0828669242687803	-6.386010522843319	4.856886099687149	-4.971817031950402	8.761261924194423	-4.457339100239312	5.7011508461303855	-4.80050661220409	-3.7262174190604633	-2.353656510879465
2.063659735928852	8.36023451290997	-2.1847338977888695	-1.1379498709974905	-4.773752649997569	-4.9752922590722735	-7.385264110583852	9.330851727608183	8.946628124773923	-9.881680107191958	-7.939766031504215	-2.986438974500181	-5.526972634566047	-2.467645148538999	-7.854001301419312	-0.29445245565740086	-4.975664565223956	-4.219579610299383	-9.448207650972613	-0.6468374037086841	10.849623074555172	-3.793234113189599	8.268955591969812	6.806265064904896	8.837046928572155	5.500489360281422	2.7328518283034824	9.101773293113899	-7.384394888659959	1.0024639551875762	10.155671625365088	5.61776457350508	8.710945738452883	6.3198855548883905	5.683832129915434	4.163260611340281	5.373800439178995	-0.2272674329946336	7.925390198344933	5.483202753166575	6.828670809621462	3.420289116897515	-4.376873568469229	-9.7844811313839	10.68579344798514	3.4111854284662657	-5.3810491018984505	-8.107743015179512	6.449801302940547	7.618558491189099
-2.384398103478921	8.442802798162719	4.625490970634645	0.30271737572165036	-5.339954104636503	-7.838165195870401	-10.75693153138406	7.2189733647784875	2.3765208277230556	5.485957216903094	-9.343519932187453	10.323685585982176	7.578685149681066	-4.921238412693885	-7.4971397989988064	-5.820970851632081	-5.300193569364029	2.4895226845151193	-0.6634503438083774	-4.800212074451038	2.6129124130213865	-8.220686227110098	-5.7117931576615515	-1.7959822703424355	-1.8594542206860143	5.522504757075674	-5.800973492959846	0.10226864101584837	0.8202557198698988	-9.010287755469388	2.298922025222922	-5.718208501916083	-6.254078463240208	7.0013911779027165	8.514119516675878	6.390888957877586	-2.8969555795209567	-7.700221768396994	4.8076531844055825	-2.6767697523553178	-7.876900533869798	1.3651416207906955	-10.172479235162605	5.287372548326752	-5.641171719151013	3.687767505380035	-3.8365838655840943	-0.8835134559315201	0.2126780199814846	-7.633492063873739
-3.612179707391398	-5.7212680752619525	-0.5502739198655815	5.581169554834998	-2.406979792929566	5.663834298368916	-9.19375626054189	-2.1621830614795283	9.591551018566193	4.745026206724571	-7.532774757165572	0.10608032194079095	-5.325655388081892	-2.1593657391087984	7.353632571440337	4.705686592539562	-3.7952565271522865	8.702745902558936	0.8693842649418246	-1.071658630329921	-0.20919570251129402	2.0800621137550928	-0.1069481591252559	-0.48556654297036056	-0.5665232090976089	-8.283497316916812	5.192878166692739	0.294527466524623	-7.037639605938356	5.593872425188243	9.949989131451556	8.663824628258912	-3.3930653941807885	-9.139485747344825	0.4373421481783685	-8.01167015172701	7.63103454939216	-6.607318656467515	-5.503648492360286	-0.9482378085267953	-3.399911629003374	4.714765756418096	0.44640752211222656	-4.948375469192456	-2.98080831778877	-0.6931585727113666	-7.503638050690177	0.5582989785166339	0.6894573542732956	4.091127041382977
-6.676164624960977	3.353635338132641	-0.27698003044610764	-8.545315577422057	-7.659037776505911	-1.6783588868388721	5.782221561701951	2.0974928686327385	6.115130722455179	-4.313839873452912	0.6749901231407318	-0.5590574476812227	3.165746204123284	-10.528989152321305	-1.014183627326216	-3.3716173274013395	-3.6360629905405073	9.26945835094337	-7.5201897942206	-4.183233428884573	-1.8432910927529664	6.763220545457086	-1.6783052128380258	6.073507388791312	8.42355194236982	-1.2481984376156219	-3.728146154582423	-3.166165158080365	6.552343478547095	-8.724080241748064	-4.685284505976558	2.330795744462127	2.1906455778141694	-0.6738772835528115	-1.1701672819027567	-5.526649469621294	0.10256196391148387	-0.35580082665900775	8.090720568268933	-3.9172849568731545	7.183842309304199	2.335289608604066	-9.56095313581278	3.9127901555813898	-8.752548033674755	9.019283844672238	5.014978958400809	-4.226861848379399	-5.718052381172488	-4.3449198972519305
4.36669411394916	8.834504494003127	2.120425696883269	-7.464969511701954	8.7374881186467	-4.067776700500724	-6.965080996844538	-7.716318513324541	1.5791713307579343	-5.75775802461929	-6.8019046382004715	-4.624867990324535	-3.8540094953887882	3.2485328127098776	5.78445452985377	6.261436715762175	-6.49474140685833	-6.1563563417834	7.559577774763392	-8.77273009477921	8.510700020434934	-5.420596719039185	9.368975095952246	-2.047634414344526	-0.6958505457324311	5.734145589056778	2.8040351163027966	-3.3235516828839455	1.9778974957258493	5.159155923884439	-9.284237278604325	-11.286547914214232	-2.5294187746907086	-8.703577523326944	1.7098738647875944	-6.026084801835002	-1.1808439969090432	-6.257145328017614	1.606980903926582	-7.295043996586642	-8.191464523643486	-8.730827761314448	8.4846256834659	-8.786999396216736	4.617667894781521	-7.847064868554315	-7.371357986992365	0.5791608843991689	-0.8436905263265723	8.583745264531816
-9.669443842906809	-10.40703170931647	-5.547155723274593	-8.790578745715418	2.441853267427993	-1.0658578235981584	0.8895281890724698	-7.305442658407166	-5.023650415846579	2.546945595875525	9.390392972061147	-9.317203749106083	9.105925922938468	1.6609291896640863	1.095104292283193	-1.616981657583661	-8.999902133872503	-7.135940086677974	2.8668639388891104	-4.927183890990534	9.575940597595938	-1.8632825313362638	-7.17903367490027	5.113027456532412	-5.67551207622116	0.5870496979742779	4.079561825872389	7.197809777341445	5.263428581186089	3.119693740054981	6.308949224755015	8.664164205947477	-5.786722776248589	-9.290273198155916	-6.3418895711946845	-5.243512283098116	2.848690101525335	2.015480466496478	2.3548068433285243	-9.950686215169462	2.2275985108320593	-3.5893079681719975	3.756994850947371	-1.5492313179585984	-4.276854643281238	-9.182529766991097	-8.513004638787208	6.025002610241262	9.256661348300447	2.0006607869137354
-0.014694492131013037	9.563221443015749	6.4909920543056	-6.27332183075681	-7.18194232076042	1.0490829294676822	-0.8355119862716482	-4.392794032247116	8.059703086728112	11.104186303967053	-1.9106912365281286	9.153846157293222	-2.8583041028432943	5.6151858795784495	-2.6225371555298675	-7.595323777358163	9.17378185206591	-1.037538848321167	6.004210551127214	-3.403331929269377	-11.736942500370525	-8.06061435601725	1.146100351791081	3.3079819459002007	-2.4691924523877624	5.69254868475049	4.200662019114733	3.3846294080294337	0.4320222054994256	7.761554991401653	1.0997006980904511	-2.3363873339226826	-6.770832479772349	-4.827369364046193	-8.187552860512433	2.098122482723803	-5.377920399904163	-3.7520968561395684	5.295463796574842	-3.177595419970811	-6.127581205150262	-6.720336505178253	8.05992671802227	-7.319068175841929	-1.3244163044238109	1.3899313153535273	2.7992696539616566	1.9453137459918515	6.271871964470695	-10.129239002722882
-3.1833871095871134	-5.590784233669593	3.97384601199661	7.881961085583676	9.794570605247527	-7.410985093475986	-6.017970831799257	7.883366962240413	5.835128573027472	6.232670797777765	-6.066754330824473	1.8407110374967088	3.633168362824889	4.0982814929793605	-2.6367833313288447	-10.86856434844788	0.4942707755997968	-5.542168934967009	-0.055151010156559654	9.20073644686378	-1.5776782487705687	6.1415365329359215	-6.965852096108105	2.9332113630303502	9.1062175703368	-8.574782713654214	-10.894613135611019	-1.3908897397806292	-6.043715642252835	5.189180881044828	8.6259273875711	-0.11666482756255081	-4.536379427080123	0.05693589152557421	4.481537398316715	-9.964621084944056	1.5830486005767417	1.293421891701355	1.1851422556313536	-5.1147137062696535	5.6266434341068985	-7.894734273352862	-4.009267235464995	7.617912239235868	3.570377325111455	-10.666400375690493	-6.189772823716227	-6.630252631531032	-4.764195687842342	-3.3962761731127737
-3.9198432498016924	9.837973400507183	-7.619095293399716	-0.18227229988586247	7.517385224467379	2.248363391166456	2.09231264574015	-6.77449758877294	-4.038384073956114	7.121130114289089	0.332593231385075	0.07710748285282532	-8.608683918109778	-7.64500528253502	9.639147064255328	-2.5283545842863333	1.6012281079527002	-8.661362380292445	2.729609663265414	9.537233973069128	2.239408258255384	-7.952010320642116	0.8451288485267294	4.294791340324956	-2.6440250838184105	9.097843155998579	3.6590919051993858	8.052365480178278	2.539311601322469	-8.565781653877695	-3.7861969851353723	-4.780408318758848	7.580914937069796	4.277887956000255	3.4456783503830875	-4.6771062161173145	-6.279872540820391	7.20683686251548	-2.0579462070441403	-6.888428645721763	3.215025051702117	-8.843990713830141	-3.137093225377102	-1.1371871058435534	-5.347204572496098	10.328678400308654	-7.784632145038852	-8.03851043411557	-5.045421387898911	5.411488183105836
0.3423635731175487	-5.322361371227776	1.0538096678071347	-3.9542158642260623	-5.8639341713498565	10.289105687608142	-6.918684045754465	7.930460351392032	8.053121092927949	-10.917914835790352	1.375668027155228	-4.507704980696093	-10.04232265625334	-1.51206125404664	8.546058529992026	-10.213026003288153	0.4074527401655599	-1.4503419891408365	5.9837473566917145	-8.17428806632468	4.181441574860851	1.678188285418196	4.764183356488856	8.092567067921062	6.194198484395528	-9.272771052515136	-2.3363680154514554	-2.8642454461901017	-3.627621962810776	-1.2312988141940835	-1.9865696058987994	-1.3623976613105548	10.746227522311255	-7.43425000848025	7.678892830058244	-0.5549496893402626	2.2716506180424942	6.666407917329381	-3.442044539840058	-1.8118924105762055	-2.517945356638049	-2.3012401314555473	8.142035142846506	6.084523851421288	-7.214535969010208	-9.672985137121518	-2.025058034802631	-7.7291914921228075	2.7084135026991114	-7.395805091503812
3.560120674926877	7.383669719841629	3.210164137817398	-4.269587415586335	8.926558763305923	-4.851721263827842	-7.822533257677916	-8.622753346731704	0.5184348154266137	-8.099168530956915	-7.441714317885724	-3.2653244507255277	-4.612782291126565	1.6553460282904444	6.555652444223042	4.628117416026441	-5.4872869306063095	-6.2168043908498705	7.158164229820102	-8.744295586696	8.16331652575528	-6.196708872851319	10.69477511737162	-4.769053570218048	-0.029837359457303814	3.42132258397159	-0.1764888216973317	-6.042531934573582	1.3909650972944025	5.944825838759103	-9.005417451458479	-12.05888994987755	-2.485132264700904	-7.5128406194430895	4.177845848849054	-5.779896060291939	-2.367238117557413	-6.066034268398141	0.9083908060156328	-7.789432841398732	-10.895324336115168	-7.849593368859619	10.803290562428892	-6.833426496214138	3.1600196218431655	-8.547617121624489	-7.964943655005488	0.7559905696778842	-1.7317274567853806	9.31205476806855
-5.168878492854955	-3.7673718103356673	1.0426699781115858	6.183345547880925	9.246522846307649	-7.899257758838173	-7.544682171612348	8.64542435176068	5.682204912442769	8.11281102337272	-6.088809840457072	2.6738121778370068	3.3049624062150214	4.049123611566721	-1.9059511340944055	-9.844733314508122	1.453188501133118	-6.077299338359321	0.10199453780519252	9.59360975269532	-1.6108911386703118	8.165844131191692	-5.896491969220242	3.1537899698797807	8.640388194340677	-8.867928615864077	-8.46198615523199	0.6210523261713448	-9.07181415877285	4.58542191693359	7.8138439450984984	-2.476161951451476	-4.491536706245617	-1.9935636761576774	6.8318078462220875	-9.335028271556894	1.6717752995888993	3.2905792560408096	3.57759633113858	-5.3462130237240215	4.160689185441153	-6.184313846407433	-7.074753424368273	6.65282447351669	2.8808318484043793	-9.133717272264922	-5.373332689622864	-4.063836740106804	-4.442963637047396	-5.724666753641724
6.370815788066874	-5.846735040961396	1.4142761567434963	-0.6316636868474296	3.7155785389648646	10.087905625157699	2.0590076256723786	1.8486011032821468	-7.508000388297697	-9.199667495430647	-7.067013465178964	-9.567777081080408	4.798424568101511	6.185170198527215	-6.321736700596673	5.5689138530796125	-5.22570253717944	-2.9724008077259	-3.552755374044871	-3.4780576172794175	-6.810179608117392	0.8796803796487733	-3.001342886618672	8.468788423457157	-10.013261766401946	-7.146407193396393	-9.385695482334963	2.0789636350188623	-11.162583460507243	6.405949308057553	0.1670014246858773	-0.4606910470177976	1.3235352276336627	-7.464116200205555	-5.070578608735467	-4.3468308456138605	2.5026938362556983	-6.9098461543448515	-7.191900854605003	8.14011820910853	-8.922046507656198	7.02036079063125	4.638745644148231	-3.6977171092851715	-7.742590443359479	-6.756586784109829	4.771001729065427	3.50753059645497	4.067118428033089	9.080517408354359
-1.2921594148995856	10.132346026685386	4.058104654560258	2.2445128112473416	-7.815343616058245	-8.330071214015502	-7.480104177820537	5.190318792295546	2.2132925442001796	3.791157204566827	-9.03954998619252	8.713200031631951	7.790469499676792	-5.9754412407247415	-4.912057259386161	-6.113053682954105	-4.964972714951592	1.0376931605495545	-0.9435074998196833	-4.28242781752403	1.4886992423917527	-6.349486150572007	-5.122328613830318	-3.5327796611085236	-0.3511276199281669	5.492700070932776	-7.971292335575242	-0.6771992560079656	2.254138936744334	-9.34074209513302	2.049798810146707	-6.327473211119465	-8.242667569382785	9.093821459795624	5.984645301334951	6.112724090197179	-4.424064997894592	-8.015926311423833	4.752353533941043	-2.269411831321575	-7.488971429730635	0.38058176775693325	-9.62175919627016	6.877333316918217	-6.028296595782002	3.2158967594894006	-4.386135915312106	-1.5264597572018923	0.13608331851579003	-7.603482279332641
-3.8175581650376382	7.590226976378505	-7.547904296748334	-1.691386071771805	6.697046500993015	2.6752034850392254	1.8671622183540877	-4.998003373909575	-3.0004626641682046	6.514889040788545	2.7512521088028405	0.6512688815795967	-9.618966313693665	-10.492721767348348	9.29316357096603	-3.1804986405739877	2.336005931842789	-8.422550979699471	2.728156382664352	9.535434968084495	1.457629415880578	-6.631527248638829	4.138741251003379	5.355327765533664	-0.682799739815507	8.410683233404878	3.3091997280926364	9.266297045296671	2.3237469560361115	-8.201510409795247	-4.6525903067329955	-6.457213635458098	9.265621732580342	5.3615019283787335	3.70301071697424	-3.048392272114846	-6.501158474758878	4.681183561366184	-1.549024761457354	-5.344377791568442	3.2685593947664717	-9.05967025633971	-3.6085701480506263	1.1483793944994036	-5.96183420706618	9.965286534720754	-7.008375051165466	-5.651457627557624	-5.535346398896458	5.363773110664086
-3.354341871220759	-3.0018341841013876	-2.4186036468139225	-4.555495021784347	3.040680567443066	-2.4895936979065247	2.683169703744796	-10.240157897354768	-5.990459832579811	-0.46893108804994177	9.659747013916094	-2.9045295394360906	2.1618226131993215	-4.497145180019218	-6.888482582045318	-8.825166839560444	-4.933416984957096	-7.247827155253774	-8.587769830024776	5.272265666928727	-11.273155877900427	1.8743676301520056	-1.3742652774415054	0.06914492955935689	0.736828164221734	-1.595409670282856	-5.325691880836793	4.070650543498934	7.637188172539244	-5.822444374397902	-7.355983166468572	7.073785312274356	-2.6953523526387517	1.9418266910222939	-2.951886586508117	-6.070710943664819	0.731192344816388	0.5565567018195986	-7.006368595519943	-0.6480293476332829	5.558732436966484	1.0633830007080307	-6.775804238303362	2.476244219349836	4.2189500392271295	5.575250697173559	2.368302789756593	-7.268277555647066	5.136882658528551	1.2726345684704747
-2.544973596928315	-5.322619688316575	-2.1038089019580197	-4.08205835407714	2.118329125254302	-4.170882159541386	0.0605482496562757	-8.461130544667673	-5.922244854701204	-2.1614476645407286	7.958697264913605	-3.4230044169178644	2.829586628306072	-5.563565578305188	-6.2941637556741465	-8.657919242874685	-2.641117578634756	-4.202121568400804	-8.13872067258717	5.743973653442322	-10.515465289035774	1.8929315478947801	-1.6886464429262693	-2.142827773044685	2.0163404400545493	-4.478600418953668	-4.4965048355422175	3.736340132272388	9.343312430998063	-5.839957496147645	-8.245508124449392	6.716273350206648	-2.58909803386722	1.1114857469131225	-4.085143759184703	-7.8927062166492306	2.306058120875647	0.4336122522814559	-5.068140959141559	-1.5200044101457975	5.35384716172057	3.245936470232135	-8.132911189444174	3.079480713482484	3.485180669585886	7.234520465594064	2.56202656734177	-7.884797847449853	4.661338677886908	4.376983329104273
-3.299584510413071	-6.366610083416381	-0.998405449763965	8.299130061113013	-1.6034746377066378	4.684047966502566	-8.735540088865534	0.3598248170673789	9.284107742282233	5.629081132004757	-5.7043927568637685	1.5167227628182496	-4.741912659823054	-0.19960530167990154	5.267233388484921	4.011428726388899	-5.680819187155561	6.566140195543047	1.0470677700601683	-3.23150677160932	0.8421800448635776	2.1101549074087815	2.6834267032773966	-1.0817673158521472	-1.1114867367867685	-5.634518024546059	7.1140620887787005	1.639339128221804	-8.247319135276978	5.98651342492808	6.951478535200931	10.204639749245406	-3.644815315724392	-8.045260591354214	-0.7739603346004444	-6.5748653544971996	10.077687068118621	-6.272905278608532	-3.1875120920448445	-2.434301731355051	-2.1538184233894775	6.336743569247336	-2.468305215568947	-6.694851239538295	-4.136140544449516	1.1006769747363512	-6.482750058153113	2.414848577682668	1.5695813462313417	4.3843314209907245
0.918946031143683	-7.926822075868081	-0.8439238600439237	1.319999738548395	-6.5244113252312825	8.722452138243447	5.548832555624955	3.1539734808049418	1.0738482711209711	-2.372487416494025	3.6604250220776935	0.37576777173861264	-9.060785204443821	-0.589735577555854	5.4119463012506595	-0.5209673529162984	-10.315141695831214	6.352447665460318	-6.108097108840861	-5.455924259482787	-5.501001013248485	-3.216355299948031	4.709863831405683	0.3564662374180623	-5.639772759456464	6.942698978256816	7.691789758165475	6.866266133532613	-4.280870831439146	-1.8013228241944539	10.692944884952805	5.508077013328146	-11.487020191412958	-6.98162339100032	-1.1038047485917872	7.482593695330815	1.1371529209388613	-0.341597837170936	-9.310585521569688	3.2889778281627957	6.0197069035653	-2.5382795014245616	4.79042026415528	9.412366104461498	-3.9025852364758946	1.2261015063709086	-5.716339588971612	6.840138080575661	2.1481694531944413	2.5274628888338637
1.8922802572095212	-8.230152927543825	-1.6090643463899188	-0.3719114274337883	-5.790571011584035	8.279170874196552	6.582395802704876	2.725654111207028	-1.075067426298725	-2.776911402945999	2.6898020205147404	1.2818380233787283	-9.457943227022824	-1.5572769847681875	7.219550124943996	0.23416169290466615	-6.853656951308545	5.326868297078301	-5.384948255356537	-5.963817234661025	-5.525862140291023	-3.5802207202062477	4.713273476480821	2.0910498110855045	-7.1956472003662135	7.342328844755031	6.00180729057551	7.880425903359422	-6.364021690596157	-3.0357821712830417	9.582655058352003	7.351121403021451	-8.94441027051425	-8.235247871138627	-1.1512018347685398	7.977049813588749	0.8802403328288797	-2.092352867447371	-7.338047188058013	3.4576290300878845	5.774275979092507	-2.748031998366032	6.597418922428975	6.656023863143135	-6.840411523990707	0.07307582366016996	-3.8413667805620455	5.47099211214022	0.7488074719711091	3.1764441539170543
-3.8549536950677714	8.472398954146495	-8.834959405838099	-1.3386755928356475	8.407587824490236	0.9380246219882369	-2.015615550611609	-4.589036095331487	-3.6170053083623404	6.572149592494245	-0.06790570468082313	-0.0929053800700303	-7.50068513345758	-9.084087454264653	8.856467756242848	-3.016507753902167	1.131653125559977	-7.471732948188185	5.117182189877338	8.46461800710199	2.8762605575992044	-6.807751280404821	-0.044012624363525044	5.0761785252508895	-1.3963844500118492	7.87400547416047	4.044933612932956	7.602462217993758	2.8861504753415526	-8.236104129688597	-4.097982647434973	-6.330384436332973	8.108068451858141	4.820202034420192	3.984950727631239	-3.508321608904975	-4.0555874196113	5.106037611556874	-0.2564264849070453	-5.500758434423274	2.7606409606893547	-8.703494486350783	-3.3160648526671404	-1.2766090351929131	-7.335598792123392	7.718303184150824	-6.426070338195814	-6.807015082329306	-5.545530274921252	4.4868857276797725
-0.8732314694693133	8.071481920110498	4.572152380468248	-7.475752026508746	-8.422161867285755	3.632666473507505	0.4828742029163794	-4.116078514622574	7.170797857863422	9.167022643365776	-3.5860340367581554	7.252505226927751	-2.836453593580109	3.7074468842728314	-1.5278487453787861	-8.09925116481736	9.059225133473372	0.7927992716458534	3.189415298145854	-2.6405236298568533	-10.391760304443574	-6.888228178277643	-1.4675003663787487	2.853259103621274	-4.2668716821541	5.734091806816696	5.568005410331658	3.606012869683169	-0.7009519665263805	10.380898830818637	-1.6375946569598812	-0.5968288558094575	-5.903374520992819	-3.7217577076862067	-9.300184316048247	5.147880957305889	-5.726974410030067	-3.5288446820394217	4.974628661593178	-3.2925524945623854	-4.0828237955198965	-6.123547458106482	5.91656649628584	-8.26692593476585	-1.3666100302863877	0.99878526672596	5.8348053539423335	1.4260466087649322	5.592771884874486	-7.620599229668527
0.8050731060354481	8.571280701490714	7.262692001561021	-5.861788333864548	-9.30344858947066	1.8364323427236897	1.179730298479095	-5.810971072953199	6.61704927724125	8.981623343127872	-3.3903249091421914	8.745430243968121	-2.3603860798770753	4.222712772645704	-0.9233720729019623	-6.842261354380532	9.348883497978772	-2.0613764311364458	4.992182170231799	-1.9050776754451835	-9.898981382438254	-7.084064967076139	-0.2194338535050758	2.2514322977063888	-4.008026746341942	4.010793171602235	4.125651789873906	4.755783758866738	-1.5432100805745284	9.39987395412287	-0.32645800895944405	-0.6720037549001259	-8.648661892131924	-3.802993315809933	-9.171385507454364	2.200198811952722	-4.082589822316012	-2.686046645582389	5.239415782663845	-2.9002839927164286	-4.290005587164999	-6.27043873955	6.303271739055593	-6.096872825476442	-1.6988044554099324	-1.9409262119455089	2.5623828611244575	2.4102427081943647	6.310504094864283	-9.605413832060549
7.885099059274832	-0.8562908301957237	6.8386463780294875	6.926000596452518	-2.959004352257012	6.336371062416031	-9.747007119204216	3.1471895620510004	-6.648112319029279	-6.038956496794701	-7.71140102009741	4.20624799978399	-4.2859405957210175	6.219201221640776	-7.331144910447119	-4.700391198676525	1.542520800260704	5.356129407990212	-3.4781603405889663	3.5928810653272327	8.164651696792307	3.7044308103036157	-3.92651032374392	-7.5597573318883615	6.313236589242112	-7.593953933509853	5.946993522449708	1.546709248549085	8.233957486242236	7.673583030843894	10.99818318058305	-2.7314890683871376	5.375043134147706	-1.0013464870784015	-0.38668245976423316	4.584795041291876	7.001254109801843	10.065179102030063	6.528305214485217	-2.729562941038484	-0.8822577449876731	5.320314089826126	-5.003565557981089	-9.847613272334875	-2.43784730491545	-5.726421533626037	-2.649848004140293	-7.403107606957676	-7.539919959898189	-10.525771902765221
8.931322826638118	0.17028539333101955	6.001215136315949	6.424742421001849	-3.6600494223893523	6.70792614009177	-10.02161792855846	0.48669856494114416	-5.980533805335977	-7.421514419316142	-7.446690817987932	1.9564411343061	-3.335859430971593	6.142830196595908	-5.947428136143272	-5.891526133865629	1.302961553320913	5.341175167145043	-4.249989502635113	3.296399191015268	7.3242616530672064	4.02456599916685	-5.306549700025345	-8.967466833600767	7.194583262579555	-7.570658136648023	6.095062806800062	0.6679367827655595	7.9523459302385975	4.7335981585991895	9.330122797838605	-3.2642385950800605	4.903024718186248	-1.753654101927407	-2.6127004188078806	3.709305514230413	9.449601812670604	9.48301764775417	6.123408692103707	-1.466068377756892	-3.6080208008138874	3.8393960094990174	-6.605849315505068	-8.137541568662813	-0.8461286224664866	-5.1373602509203105	-4.605469460818696	-5.076702101706385	-9.595219520649978	-8.929266424123224
0.04245005407253877	-8.856177683070337	-0.8228966932426459	-1.2100143364234786	-9.623102726552045	10.045391827821195	5.260893828792181	4.951244834257953	-0.7619178850009075	-3.0642371948977916	2.5992923670420813	1.9335526827797256	-8.790049419534787	-0.28958134728370255	5.770102669055021	-1.4258670624570657	-9.13913335814308	4.55850855395682	-5.961992734670397	-4.9514668308101655	-6.1689436116149725	-3.6586424271664972	4.732636416678092	-0.3708793685822013	-4.9860986352161385	7.87494345344916	9.670833146856115	7.521273130556539	-5.161587288354945	-0.3272682039632978	9.853239075366352	5.9102573846852735	-9.722167902487197	-10.023307366258713	-2.742978568211867	8.68288088075655	0.6153684874061822	-0.7018390657833034	-8.197336934886975	1.621107242815039	8.017155676139463	-1.9280860814429	5.7202655689155355	8.937107156100126	-5.378772999521505	-0.22019076298867157	-5.412646281933377	7.036048797680952	1.1388668789730556	2.3999524076186423
0.5137015504781529	-6.981312543136066	-2.096639864514298	-4.757927156317081	-5.116374287608424	8.376174805376866	-7.432923707300777	5.145724984253716	10.428723012838011	-10.264986081240101	3.679428451296554	-5.632109664981883	-9.72082452978264	-1.5818345738597268	10.228059649402548	-10.423791684434184	0.09843271458323888	0.6304597229201675	8.386514402465531	-8.23950155040364	1.8073550459654941	3.086523354890055	2.9932471473699174	7.623603278524186	6.264312303130793	-7.62858866905373	-0.39980537438850905	-3.022056236872771	-3.859457143945863	-0.42923493445503247	-1.5968323357984884	-1.5624151402070128	8.631746054305593	-8.688203569651098	8.798784676683484	-0.3893148335573211	3.5733549127381767	5.419675887646753	-1.380634773892891	-2.3092377369063968	-0.7573196511206088	-1.3284345551274106	8.23508026904538	6.856135143893779	-6.551128124398027	-6.037523843694285	-1.1520738109873983	-7.574755035511179	3.336983112523967	-6.998540794822785
-0.02389781537635627	8.184297661360397	6.912061464226153	-7.7048080927957425	-7.964497316752232	2.5446229781475482	-0.2822897911147104	-3.9246566985003426	7.080825225394536	8.30467298203732	-2.382532485611559	7.760482010490153	-0.7661395730766218	5.182142478708451	-0.2504064674294263	-8.017359961252293	8.859447966217045	0.19408807330307365	3.388525766983549	-2.3216523327105487	-10.466334097270348	-6.3925706328739595	1.7107604744795404	4.16927285359137	-3.5573278878163936	4.137139341386429	3.9874133834431373	2.5513254307280624	-1.2643069064219883	9.115858180163887	2.1391445551990467	-1.1687054968385329	-5.322437355727629	-3.186662415758191	-9.367878795526455	1.5353266746674883	-4.1363096613607375	-4.876458569658824	4.1552402694217525	-4.588688804869226	-4.007549728749076	-6.0966513538957665	4.450234824370517	-7.653445884147918	-1.5197733913306237	-0.5601776820736419	2.451108670294592	0.9208946802431546	5.371065633183161	-8.19553168564898
-7.641204946673403	2.4635498138860057	-0.27221079873142373	-5.600343547470313	-5.789837391438343	1.1185142796029992	7.115328154213293	1.0416680409457326	4.690906321094545	-3.3441234108820477	0.5212813771045229	-4.0155315202721535	4.423129717386904	-7.092918738750843	-1.1335200112779833	-6.580644200064876	-4.455536524015252	10.608701421861698	-7.253224926234939	-3.9347385278293268	-1.3656430887035511	7.313390234001262	-1.732516895774985	4.510090095586101	6.3355381571268286	-4.291947102831514	-3.9723147364640266	-2.0880031678711264	7.992407034026572	-10.038421045571424	-2.357700923880704	3.0859224387324975	-0.36323384007134174	-1.598452734786355	1.6390170164596956	-3.382874543309597	-1.574523895277577	2.328911814875704	8.062373212651403	-6.966981901394806	7.479671770439047	3.190281203518466	-10.908396099279113	4.0290780506782	-9.204557563754804	10.093791317336578	7.814660103014449	-3.7244454724194718	-5.189290473127248	-2.508500600845629
-5.012273859553362	-4.060807169008599	-1.7879652895369949	7.206611389618221	-1.8545389465977635	5.200668641636761	-8.379302194448703	-0.5800762880599467	9.452198340115165	3.3113903780287774	-5.673160958522243	0.1556272438703109	-3.5982735398253443	0.08582061635052995	5.82452934765786	6.02879584669468	-4.393855798483962	7.591026908346172	1.4813955351553008	-2.3576567134977644	1.1055465889009997	1.8516403752530295	1.2636648227961322	-0.32076016400154883	0.503503277243974	-4.669864019849183	4.2005897257676486	1.2928726390260983	-8.005061623684984	5.4726612511887645	7.9139252864261405	8.985539861109213	-1.3733167282818575	-6.416835908614043	0.2548709679185309	-7.429925107008232	6.772424956492447	-6.35469735470957	-5.970339684862904	-0.25657050642071044	-3.712633078873166	5.976436451566244	-1.546144103664373	-5.562002473280266	-5.803111914852078	2.8351465767866877	-7.258620727540505	2.4932425290523716	1.381979056862291	5.07702808864015
0.4628601991090278	-10.339779861766718	-1.109029576371377	-0.4635621991450174	-7.42075959566821	8.736197221367584	6.745402594037213	3.108543169299911	-0.5463935588102216	-2.582584698453136	1.269768057922018	-1.5016996682646178	-8.017685835924832	-0.8716860103147295	6.457464304433541	0.05874611215651704	-9.426841398912055	7.068944810150187	-4.722500190862943	-3.5384589664529176	-4.995183094064775	-1.917948739631274	6.180027091067212	-1.6983574369487693	-6.080550432455765	8.25241142582751	7.488948309018998	6.432746440237439	-4.536703362867974	1.1537676989173762	9.860407412123307	4.939187371271515	-8.281897742612536	-8.664266179643578	0.16791721938799997	6.293725766942204	0.24446886167085258	-0.2893063558200943	-9.405771660107362	2.1528033652545067	6.29509945703404	-2.234978570325434	5.770624547342706	10.048199686750898	-4.507014953900768	1.1399725029154093	-5.9126104526553664	5.726168659272202	0.5698932269928257	1.8543230683158716
4.700769092703878	7.915734692207754	3.969931846571702	-4.734035087806722	9.033702150756014	-5.49006258194664	-6.440793663446585	-8.35242634914903	1.6852527453740844	-6.722728552337965	-8.294405168623303	-1.93420005175224	-5.412120028248444	3.356084303863213	3.4950720698033235	4.3230827294154945	-5.84539799194248	-6.076672883485395	8.825917674658076	-9.77404995333009	9.04224265310949	-5.388770796082568	7.927677990148071	-3.5205568637040754	-1.155295749329497	4.799217214611654	2.152338485125966	-3.4716555664193733	0.3193713835789084	4.28483067333673	-8.387457285255566	-8.453414567720827	0.6735583745590041	-7.029063931324316	1.182506919855939	-6.321094293869789	-1.2899530142746876	-7.990008210239153	1.0516876044302754	-8.888987256339904	-9.0657030944975	-6.989676710019422	10.091772887395933	-7.407188878623131	3.9104001848095793	-9.288549115578583	-8.182843884822818	1.0840538204906163	-1.1524539954832496	9.381680577904858
1.7713992006480146	6.115823737959676	5.850758394470466	-6.145773400456978	-8.762332479188725	0.4278089169483297	1.1393464146164598	-3.7601232314056774	7.946563451045465	8.846671575735172	-3.7874796487624987	6.281112476473562	-2.588782651005493	2.9819311084727373	0.2823506704274673	-6.3223423441878	8.45969676988278	-0.38895783216157376	5.052891183012844	-3.1549885298432807	-9.128077421158396	-7.376992240625367	-1.012869650439416	3.947481565011566	-3.107804290671898	5.198695687625442	3.452000887110953	3.168859035364127	-0.9095683464893856	8.463384587677671	0.7128062095195352	-0.3415511831454947	-6.555627350149241	-5.343206212255786	-8.273097029431167	4.735957140200245	-6.046180546697064	-3.409679765676368	6.900689341048676	-3.846540237320703	-6.965741262532873	-6.380376045812487	6.115664578685714	-8.071267954845984	0.33992991673268724	0.08986598060343096	4.367005404604633	4.670611444718716	4.599795382355205	-8.469290873958283
-2.156199139620881	-5.483997117224205	-3.333965754824172	-3.5310603645998295	3.0329225318849367	-5.015710952493492	0.6274003124078449	-9.198409200923251	-6.982186124914874	-0.9483023385415017	7.291747477537007	-1.8093256352727805	4.298805892222329	-5.799823181542958	-6.643915512640384	-10.50006133856374	-4.290558973360928	-8.338378311126082	-7.333086479195276	2.9322398019138207	-9.721349724249334	0.9701354681109043	-0.6023553912973727	-0.7318937155830495	-0.42102957631846705	-3.63163521314738	-3.743465161619495	4.868731678390967	7.499792185366377	-7.829368916089997	-10.109801349788555	7.726601783604679	-3.0089603960392175	-0.07974122924236382	-2.2965666812180707	-7.707154006766474	1.7364061772506019	0.9262220581465201	-4.508143239827678	-0.9861394724096997	6.214064045139647	2.051716010569479	-10.023709575901554	1.5124153094587003	2.303193382347968	6.2534686523810725	3.3214173231099693	-7.999221159911112	3.3715269028061114	3.2385323362018834
1.4936615289570456	9.038503007709998	-3.9521745019481607	-2.993500207703734	-4.714303304554896	-4.933779612929324	-7.340793254983421	6.785450001812874	9.876796289158696	-10.5116765672155	-6.470695331299675	-1.2151370312491692	-4.593221604171282	-2.222797837862692	-6.950810278553073	-0.03656578558507262	-5.44816285698397	-2.80739050103824	-8.987466750485526	-0.027319343013206376	8.515769864975216	-4.341982991892381	7.596663860670072	7.4864924129025106	8.444078259228199	6.690433058278012	2.807967297306087	7.007563324813272	-7.900576097559015	-2.6527261251215783	10.789370429567423	5.107079984974505	10.63844698471148	6.2776776409380535	6.729143705835927	5.496657616500723	3.674878252332115	-0.6795859930845276	7.953736942122555	5.805650413725671	7.406170329142278	4.391150654071839	-3.203097135426076	-8.036027631159468	8.628396239250206	2.2329433713175932	-4.3809219195756635	-6.5435271624256695	5.939105943104025	6.3034170690953175
0.29703506194020435	-5.439145714233198	-2.4974779306198323	-3.7360137196745127	-3.2666855466726314	10.396406854499858	-7.433029254051766	4.419190421564734	7.622667437302459	-9.436257983488147	4.198917254452562	-5.497625219153977	-6.789450315807537	-2.203446129882097	8.562316245101147	-11.330503876201005	1.4028595667382	-1.4247358483704076	5.8064243455209095	-9.978416744088063	3.7649534298813347	4.003397329208672	4.481228835408695	7.122510009236026	7.264327227285817	-8.397690584150824	-1.3781365118485838	-0.10933182317691625	-3.2334757796023377	-1.215430966542859	-3.4698053827496604	-1.9226286853381707	9.629099480333933	-7.307669515924033	9.445285345173929	-1.0203614041410787	2.3387212257494503	5.686938275663953	-4.033126857220859	-1.0864040341078645	-2.7148602984505423	-1.4899324073882279	8.085986294608531	6.3886409513608164	-7.94865196150049	-7.151286792470059	-1.643802665005709	-8.508028892866404	4.920859400246322	-8.752440682132812
-0.8592734025347797	9.091548415757574	9.290632906118901	-8.11344064117141	-9.568887506355006	1.483066096361453	0.757475451169926	-4.1103592106518585	5.902396751404193	8.443820600415213	-3.443463112975644	8.705964830988888	-1.5123254609520216	5.060674682236638	0.6094457773426802	-8.749229329417844	9.751476454852888	0.005424125136397451	4.306432049537472	-2.0503968497502227	-11.055944226350693	-8.089871322344118	2.484666597937102	4.136987641322131	-3.924249117828703	5.985230173322266	3.6491293862099408	3.6553905003522282	0.8821290282969241	5.597247183786928	0.8332294473472335	-1.2668244542037566	-7.454307755257843	-3.9535382527668657	-8.495091119194228	2.1330123904208946	-4.367801986987418	-3.539661184529091	5.227794759224856	-3.2436497621865144	-4.704633707771766	-7.097695988300977	7.152946012414317	-5.85276214732602	-0.3677651594393051	1.1694880346748047	5.054646517237703	2.5909332959680675	5.923871115564846	-9.884629618607597
-6.499724131600059	2.7884339290951115	-0.7358360030678135	-7.398954676406371	-5.084704562971418	-1.1137208838856458	8.304802584043019	2.5234977204865183	3.999032171085436	-3.365190944203781	2.9096741745353105	-2.617833452653433	2.9847321105809197	-8.91478122390891	-0.9379645920959011	-4.362570095038188	-3.1907473017327583	10.815825499072929	-5.977118482122581	-3.487219841210267	0.018954138703893342	8.93546951336181	-1.0295451967054665	6.150138997143586	7.233161453886709	-4.4908421091871515	-3.3143242320908772	-3.650146791154774	5.177067897184749	-8.485070277820915	-3.4265341539735106	3.9592160587833605	2.400240579872473	-1.7084755476586446	0.9014259075438644	-5.318835007897888	-1.2076443518182904	0.5605473266964955	8.354569874079132	-4.9441935357719995	6.614404112937805	3.6508630998300333	-11.001671188306823	2.883323772580516	-9.816352012972635	7.137372843032338	8.280133161873648	-2.117198208276899	-4.145203295755432	-1.6698034720970107
-3.725522473817735	-4.032330301473454	-1.7820325920776316	9.716853304346808	-0.9704625152839224	4.103495842490379	-8.283837895889471	-0.4900343597745431	9.219947426408194	2.9170110058157297	-5.426141916991733	0.9336073591970683	-3.453149508605436	-2.5794667256565793	6.238171839796899	4.809755932934677	-6.426992126797158	9.330156128120848	0.05166902702623388	-3.3853788287593938	-0.29884330013740534	2.348226179078905	1.1316825048152095	-1.9579793573469289	1.8904126026351757	-4.496340010379312	6.312685015445106	2.057554082322115	-6.588715626943256	5.220011057882055	7.94977086687175	8.971981122221699	-3.4486949496200356	-5.829388170729761	1.7634424847581864	-8.616450095463648	9.414224201057708	-5.737633068781218	-7.120660217616338	-1.6245236793865279	-2.5010832733121506	5.556614925540044	-1.6327414818676549	-6.453796936869394	-3.378750982301785	-0.5300547722346504	-7.864594194082345	3.5539518161751538	0.18635078259463134	2.6132069164973553
1.1350397391686922	8.886990583339786	-1.8292671865251195	-0.7564974755222944	-4.651172078327303	-6.729527478719736	-7.974812859171495	8.46403734731635	10.177439929092962	-8.614032623985777	-7.10157748141878	-1.9827838102203592	-7.747374526901791	-2.243020467125416	-5.867437057203801	-0.8276132476166135	-4.712521850709781	-2.7392941074274075	-7.355824472531949	0.06212622968190562	10.929921148522553	-2.8007932983402615	7.180409387846988	7.980856573979653	8.529957534247128	4.9887846566938165	3.0256981223018617	5.180479224733373	-6.98026900279131	-0.22294625958591163	9.391261122174484	5.860743457884872	10.02575330360606	4.586975418146112	8.631328332972426	4.011913558515091	5.664746832715736	-0.06110768409187961	6.841757028704274	6.772950299098935	8.159288764714514	2.256458247240176	-3.2104283779578386	-9.596472852121856	9.685748535389283	2.7270855156896046	-3.154367390948383	-9.668777603792893	4.824189851251309	7.451890936917327
-2.7836160820000075	-6.3585531420777865	-1.9386075981029434	-3.0516076776536414	2.762589038346123	-4.001728408639337	1.7442068922716605	-6.484569478932825	-6.750075136156795	-0.5923572327640363	7.940694923323971	-1.8985815716951395	3.8905836120303334	-6.321955896576258	-6.368042304076573	-8.291637197880439	-2.9329786751245273	-6.378155798129083	-4.511053620862796	5.928888367602197	-8.773009328836745	2.0349708725082296	-2.974030000815264	0.7444991197549558	2.6776059498896103	-3.8986136454529876	-4.4981919323548745	5.512329639244677	7.650665114091444	-5.9531064912485245	-8.428354473000718	8.556992788570081	-3.5563110780824037	0.954419489207381	-2.8007874794465217	-9.719412818623871	1.694638043299436	1.1429582974237706	-7.053654606682297	0.22943299542921514	6.447887708611201	2.0792771131661865	-8.205302424441586	0.29498061479492255	3.8626538616393167	8.19602185320017	3.8140051017342302	-6.788819843503704	4.603337188264796	5.129234923847397
-2.409835959751737	9.033756898726036	-9.594926612486923	-1.1111940261053808	11.401230691390953	1.250885313520933	1.7332078182144182	-5.174949781514679	-2.645315500865348	6.704365317010829	1.2173945120913774	0.17326154746913597	-8.344503322227094	-9.019895630779363	10.966907191888486	-2.08644759327603	2.7587709049585176	-8.628355977877911	4.843914254064876	6.6849118345321115	1.7627772827996036	-7.905369048659501	3.6663301071906678	4.215284357581682	-2.2009787297977947	6.398951286021917	3.031899703564427	7.2995626031841025	3.0234343209387995	-6.9420707113154485	-4.10682543005896	-6.71071378061542	8.718802462781712	5.747155637369976	3.195300750133802	-3.3084228119793115	-5.968822773390834	5.052081160467284	-0.09596819113293281	-6.136714302099747	1.532633805708872	-7.727513691182109	-2.9297711827097204	0.16796799167546606	-7.0329403564449935	9.589101515443266	-6.020734067437143	-7.844944043379697	-5.043703540742817	4.877517585075868
1.8054610834544993	-7.975309202228142	-1.0730597602272451	-1.0965122296575809	-5.81683916634952	10.462770349987329	8.091613046385906	3.426955015762042	-0.9132581069757728	-3.224114808555689	2.6056275682860335	-0.09796814240492235	-10.705455233477029	-1.0586533873345216	4.224226852509985	0.2563704560205835	-7.600535226500819	6.077842871899594	-5.7811977067441465	-4.543052329426204	-6.208003615848234	-3.7857569435010783	4.552225663140151	1.1977315160870907	-6.092840806048225	6.542255517934313	6.852476393344401	9.414186827126581	-3.50019444655733	0.8536395924500684	12.19560527434606	4.973602720476508	-8.08906573514361	-9.01768065852074	-1.2785740771224299	9.434830987182789	0.7734271341473556	-1.5102606582203089	-8.408895505760768	0.8699424801544695	6.592793898585819	-1.6892483305410426	7.077698896787556	10.510924887705679	-3.913524686062709	0.2942773786706642	-6.089427644813428	7.600214758619799	0.3740364395198341	4.14974554318334
3.966202666203826	10.06101780653749	4.108560047180321	-6.096598413556057	8.552908085477567	-4.870617370703652	-6.698964083200093	-8.052186998900837	1.621715753656101	-8.510009360072978	-6.519374085740965	-4.69391483656052	-3.7155580877012846	2.1610757885303475	6.800506964108124	4.599109255000991	-3.3284967899728692	-5.751637239551974	10.175507595736144	-10.018798707831955	6.81946097053794	-6.64837047714718	8.104911861330464	-0.7927793141957968	-2.659954342325752	3.805739679688753	1.3185206816560118	-3.9655307779939513	0.9343721465641815	5.9381554991198815	-7.819729267806544	-11.320747701374547	-0.6884965294769718	-6.338573770529116	3.5026283417046375	-5.626271561887842	-0.7938658082099065	-7.04308442817208	0.2603137660913022	-7.4613983483852895	-10.241456123522351	-9.701059976009862	8.326759141882068	-7.267748606460445	3.6875850747374095	-9.506571578057958	-8.134104781660438	-0.7151897767468843	-1.5506819540874912	7.894838988978259
2.6859812544418205	8.323627447778176	-2.639040237385095	-1.7592809614802318	-1.6296838375279743	-7.413818920185971	-7.1937170164762705	9.297015663684906	8.508367509866822	-9.368910139438034	-7.84215856157252	-2.1751942257413144	-6.8250947494297804	-2.415799978502759	-7.69999622152777	-1.731104893165318	-4.042449771870445	-4.737908071918242	-7.821270341047011	-1.0670532263623205	8.45175415121023	-1.2338804874082268	7.612783431740814	5.7653276415563	8.609038246404353	7.247550010991111	3.805845518620006	8.54482415322112	-7.499271972152888	-0.9640336130995878	9.30538847663561	5.460228613572863	9.631994453628641	5.0673906798515365	6.724529684914822	3.689831411204726	6.845257160335018	-0.016519870649614854	8.396135529078752	6.1794879916609045	6.785001666544332	4.099073150033016	-2.250020803400652	-9.73335406205242	6.924420704312707	2.7299743862451944	-7.023588453572891	-7.352050246941709	6.923722530539844	5.871688105787512
3.6313382177899256	8.505799583892934	3.9140486294430934	-5.660590356399189	8.330709349521518	-4.742813228798123	-8.19553148192953	-7.630612043378541	0.048737225721845245	-7.346966660775257	-7.643554764111197	-5.193852519231841	-5.410703365466304	0.8191618387151731	5.629636499022544	6.973312821574412	-6.980256502038944	-3.2340844649659166	7.321606849042282	-9.051220452827446	7.144725061234498	-6.019524615680887	6.852245203331274	-2.210364136033883	-1.9925931928180298	3.7479629400124357	1.9654686240555177	-4.614272905610895	-0.2869520700464063	6.291186480684265	-9.409827638180097	-7.860681774881147	0.044689248061193454	-9.020923414757236	2.0390829121843117	-5.835668040983069	-0.7645113519949956	-5.6929823706597205	1.2045694583826727	-5.114723731287368	-8.479714911306887	-7.846650948637114	8.424937210234303	-9.247923206101486	3.6405972287177244	-7.349057181816941	-7.470148880372214	0.7318007268457543	0.2125255718273975	8.63693636448241
7.970586688517605	-8.342543453868617	-7.1057381959484	-10.242668043647253	7.839817046159404	-9.96968149136615	8.167193078317947	-1.584633922033226	-10.727583026190928	-2.8188782315753476	-6.9734949687922345	1.5533503056576805	3.096081625253698	-0.7308899408143409	-8.411543678621527	2.297666271145983	5.459569980603298	4.025258273236552	6.426494253862803	-7.133398741232517	7.734905845670173	-3.655033737928066	-9.861471410810879	7.897922062521381	8.838472378329216	2.450068442583328	-3.011936981804134	-5.111396988010834	1.9335702688793437	7.2478079848835435	-7.178366496420976	5.443586848170707	-3.148062553196819	6.206302489544979	9.196036792938438	-1.9971591123783368	-1.5758844820809068	4.56712487753298	1.3924815742619283	3.56057291688939	2.5478293001672467	-6.667278230849948	7.074548631045271	-3.473804313204078	9.48131801384893	-3.3982987880532547	4.388407371216932	-5.009915640968317	-5.670712457214822	-4.1419414190103945
-8.216385437974782	2.632443164465342	-1.0611278514104334	-8.36682378410163	-5.880761232235371	0.20079495920410728	6.025534101210951	1.688257356657909	4.3157080954022184	-2.9884266329836597	0.6681138712639548	-2.5875999363191715	3.1816786879317713	-9.636132724234393	-0.18346483226994081	-4.401796223620928	-4.078206256952011	11.086932534217203	-8.059467740270001	-5.200693627556955	0.6609768496401258	6.438477105401338	-1.396865458474912	5.57143115663673	7.0464111434470595	-5.464664130813556	-2.113068031149095	-3.363627241731387	7.048616225803143	-8.9372825082556	-2.950661438698136	3.435681062835168	-0.21864502741463387	0.22058735713655575	1.1444517959898894	-3.5460509815919248	0.4630434528177707	-1.4923932578036108	6.350910463265681	-5.7997617848954315	4.609306811978643	1.832565703706249	-9.606046760654783	4.009914785500909	-9.92584850853718	9.588406715665823	5.234100448149751	-3.7215086738198013	-5.246511003518874	-1.916640720529878
-4.2654372680247565	9.449877205916433	-8.813202138024169	-0.6971318683879302	8.218203592152912	1.3483145773930805	-0.9009334821432178	-3.744727348012622	-4.086527866443741	7.588448612695791	0.10551564170691252	0.3636476303087372	-8.584490982930795	-10.32328738263914	10.87530494009253	-2.9211395040669688	3.1867597539641745	-8.861990136906439	0.7395913028973129	8.97159746746753	2.580740624652158	-6.791601989923801	0.6680703343729943	5.000368074353935	-1.7223543654567466	8.061221800445637	2.7938227647077003	7.985794585331081	2.2679499591553407	-7.853796422147581	-4.283366865644472	-5.40241771626577	8.388444405016045	4.1973717814224045	4.2770308261974055	-4.7060333253775255	-6.482136674690662	4.963952416592457	-1.0198330708596197	-5.457074293683269	3.322263238354623	-8.930000143594077	-3.269922229210529	0.445542106172089	-7.243006522919232	8.958845911428034	-4.156552714281189	-6.0286286411221255	-4.955742843723804	4.3823431011731815
8.496533403808483	-9.733824149830193	-8.230778660567875	-6.838565934551608	7.510540148492509	-9.519633309970187	7.411809631462227	-1.6574767363503287	-10.264973659447934	-1.9384347855900128	-8.642018552823913	1.3477973457628465	4.924310318833799	0.4679711472973975	-8.763228138831773	2.428505261465434	6.651424051529844	4.52153111656431	4.907074358651284	-6.9410911545963305	7.754874001959526	-3.482848787180745	-8.456407079067707	6.801180260447832	8.352170547210127	1.16578312519555	-4.944077223014632	-3.073614181275338	1.1736657985115122	7.423606334903241	-6.758113190811665	7.636786849359111	-5.536988454718698	5.514668953179227	8.343377968765974	-2.7196380789862147	-3.2901937131451797	3.76871962545404	1.205577616767779	3.1409258060282004	1.8519777341876	-6.158028452280447	8.525191666864966	-7.743466419720719	9.494010978018242	-3.742899286720781	6.524805849771312	-5.28848780386303	-4.748836934612639	-2.7356759762830114
-2.8700354476844403	8.547662050648762	6.117905245777004	2.1429320463877364	-5.975431377075021	-7.5027569449536875	-9.563472405906495	6.958149731711699	2.6926668428970406	4.212351644710858	-9.120349139184041	6.794964520744214	4.7668844894159035	-7.906897018803048	-6.742794510143984	-7.729569677457543	-2.2255003772922644	0.4737436663239313	-1.144411174255343	-5.265209312433061	1.1160698036874244	-5.6588841500829865	-2.37469470470092	-2.256941121634664	-2.9103481525901596	5.278041097236488	-5.6932568703404565	0.05672249821844044	-0.27187471334996394	-7.221476169557924	1.3154030849839131	-7.930666653603282	-8.72984433627629	10.161964209627172	9.825657119369902	4.852306309150796	-5.38831822541775	-10.238136450324733	3.393055918922461	-1.6700410596011763	-7.0453646984579485	-0.7819720405539438	-8.338522083339502	8.841092230201427	-5.553282013503548	3.6416202816524197	-2.436806386965291	-0.5593455263556094	0.7208777151795258	-6.535699081766421
-4.791669489078397	-6.544173305901158	0.6090301997833539	7.120631250502303	-1.8209900753801938	5.947739520503555	-7.648795274409612	1.6861118863498055	9.512187644925687	5.8568918090459565	-7.704237820404449	0.4735467483218923	-4.890032247514547	-1.9435948609465068	5.761466769342383	5.561997156607031	-5.486645034427395	8.084259339435015	3.010314390935772	-2.3565443410174707	1.8237870811585686	0.8954667167141748	2.480974282107086	-0.5072545258497633	-0.7652521715592561	-6.088998268684429	7.513615641770974	2.0626577123052003	-6.142974254368763	3.7669882082350123	8.830144045236043	8.027113219397197	-5.268603176085879	-7.551022008481469	-0.30751444375817005	-7.841121459700409	8.33582101328829	-8.457767598995858	-4.568324703843685	-2.1004810066826316	-1.352913872737889	4.605933384784159	-0.2607140583714035	-7.328169000776191	-4.863253246258189	0.4145309634907225	-6.751128058130941	2.3144951752626186	1.551916267429245	5.079605685404605
0.8236176981698198	8.638039045860117	5.701976198249485	-9.357502491388043	-7.150787648044202	1.2638015727746987	0.07406976274478028	-4.6251787504839825	6.942498753796011	8.761921372743819	-2.7411525937247134	5.983580574805378	-3.3666508856816053	3.5476378757047944	-1.0217619091719126	-8.539475369241549	9.522165861389457	-0.7856642546662188	4.640161406012686	-3.2617601067844517	-9.5211028422219	-8.518422594263274	0.08510443722114897	3.2563102774633546	-3.119526396906814	4.380241856954772	4.799148216802566	2.7778326319460827	-0.6700111833332543	6.317345203454497	0.5315047424054696	-2.3010623266481947	-5.240374625389128	-4.114515579419901	-8.98860741943148	2.4051200702577025	-4.800277165299952	-2.6741394652740764	5.472524173627801	-4.043760689051327	-4.828003640522124	-6.496348383918659	5.171893738433219	-6.79964477743148	-0.5826344598803316	0.21465253635785875	4.517385134028217	2.7038024446662474	4.940578113292676	-7.940116560456512
-3.3162059458428823	7.749133834549801	-9.071257939695386	0.16044121744432588	8.255052660889321	2.2855318700584073	0.3751266406210808	-5.837231590702085	-2.898489580339571	8.750825368951702	0.8022626452941486	0.22521441182866528	-9.049356828541228	-10.405337905884277	9.32562371839833	-4.698655766788247	2.72844849138911	-8.16311450713022	3.794328825937766	9.140232321131839	1.5110304535073646	-6.063598787805592	4.217172669433753	6.649705923537661	-2.585690308850859	8.626725936088105	1.7589725493989627	7.967603242938897	2.7666180311385586	-7.532194161985906	-2.538487308600332	-6.900519325318998	7.484273299588109	6.2317600172198055	4.40708768387897	-4.735506560911314	-6.504345164603228	4.377201701849658	0.8400037403109637	-4.0564273715233945	2.8208231988575343	-9.901898862983057	-3.1260833879208896	0.14248895795122352	-5.727958705272386	9.578316211247996	-4.837264947619919	-6.546217893025457	-3.7227980617466767	5.788289487907573
-1.546590348976098	8.66046860198614	3.408010148095021	2.5524683290203685	-5.950859656075496	-7.318188241379484	-8.117717207957078	5.038438420829353	0.7017039451175753	5.453860486389638	-9.811979388281868	7.535983716791039	5.949986635566442	-6.676618258959557	-6.529462387330913	-6.702660786738971	-3.7362234118710846	0.4256625810321826	-0.001360372120666531	-3.750868596319492	2.6947295056411757	-6.044965663064641	-4.545875779725218	-3.934640577484651	0.32837000897296864	5.839360975968385	-5.867173148933877	-0.3486411532580038	1.2314360441372725	-8.224269406829201	3.1355528361663767	-5.805694120507511	-7.906006534848935	9.546740282326425	9.444163391569344	5.992567278008241	-2.6974007665910333	-8.420278590362756	4.054639744123884	-2.0009631231622196	-8.218534339954873	-0.3326163656318228	-10.116167954422796	8.984259867053943	-6.172434619544691	3.349675310460713	-3.6332703813695995	-1.4094391547634646	0.49318176634198424	-6.047211351441316
-11.111224186171762	-8.808582009675598	-7.27256274258025	-9.082783767806458	3.325628968225163	-1.3368464429841478	2.0963570266505496	-5.438319289956869	-3.740953140663327	3.7652384918116377	10.123152305310981	-9.276361322434779	5.623372128646842	1.0538215429600388	2.8097432091468892	0.07818133458822454	-7.270848169174312	-7.4204631516993045	2.5013320222550255	-4.987743627809534	9.571178923200875	-2.60551676316134	-8.441065075627424	4.096972914950441	-5.147676925977978	1.2233840034236043	3.2939848532810303	8.008481183519379	7.600759852454986	5.420405609029494	4.007462708619716	7.533063946771059	-4.136533828636217	-10.726445815254095	-5.306267545094212	-5.416452424935864	3.2683200064338953	2.5869789210945244	1.6536694005400125	-9.849749722750447	4.048563499647925	-3.331821345206992	4.398124924504019	3.064974145118127	-2.2557819238233865	-7.321008381524234	-6.824064909143971	5.840249541344441	8.155124220467043	4.154392150615186
0.5922310243243252	-5.3147828042351275	-1.5192235395992406	-1.7818877733282685	-2.5720001570519853	7.8381556359220745	-8.725244554069418	4.78357601152559	10.167413768228677	-8.933339250177093	2.738024169462877	-2.7410363151254407	-7.9384271887724625	-1.561147023372141	8.437445533469287	-9.456875778127037	2.435963379591744	0.5392410841092931	7.96624146816442	-7.791910489407286	2.6078377509618926	3.003737469530849	3.6197466898441473	7.192607693816538	8.70579637190579	-9.57061739909393	-0.6659506662709903	-3.564932763340683	-3.834068520923099	-1.2964327164765017	-1.8793295010793605	-1.2258407710777073	9.406120033984795	-8.937136702958364	9.685953428877998	-1.2899531011347662	2.7917292888823435	6.4971878116680095	-5.24255181572707	-2.4538947814609395	-1.574345005367744	-2.5396067050561935	8.679382829556776	7.327495052191718	-7.120987457969469	-7.451848501255765	-1.9787463951655195	-6.555892250219763	1.1967574277322923	-7.3182651199877435
2.5572159187246193	-8.828814082758667	-1.9685300342610539	-1.1115952438405279	-6.403939977762654	8.908050711918214	7.0073358104005266	3.1765654014067946	-0.33530318217995314	-1.936637223364483	3.853256577807043	0.7257487050411222	-8.365611522813403	1.2257708632643856	6.5018989099329065	-1.2012912195029393	-8.951083181014464	6.111768568681209	-6.6231779363602605	-5.22182879407002	-6.574739470448578	-3.732426903012627	8.31257338188138	-0.41570845506572696	-6.749504821102727	7.042526065976575	8.964077701529428	8.06782327040536	-5.087948982183723	-0.9091719108849654	9.620914649597932	4.450357339410146	-9.577594636263123	-8.113759807763891	-1.108399319689246	7.514847137579847	0.7175693980857402	-1.3636297084759659	-10.954123314672376	2.757077427811417	6.943531453332433	-5.449529965682027	5.0679003995039915	11.239462998486557	-7.116728701521343	-0.7327768494460927	-2.4106398327556477	4.478596864260238	1.250072245537096	2.7122825732346625
10.499714648909222	0.026270398900444802	6.838033603228901	5.883983928556165	-4.297513891601312	7.728596701974966	-9.328891211837805	3.7063171823465098	-4.751247323961695	-6.7845756225950264	-9.10241697331945	3.4727501614076353	-4.571338798701996	3.737344881226135	-9.264544627934692	-3.8876189606130933	2.7721811069672757	5.268698032371367	-2.299646134388549	1.420254440029745	7.173694580325201	2.532863131741495	-4.344382530499182	-9.49500240989835	7.216872807798428	-8.809082600607102	7.689342082586619	-0.8712408289589268	10.345056381597956	6.331534200435398	10.16265996448532	-2.7804809086261093	3.935275029861456	-3.4443503408839273	1.421967490867317	2.228021149046217	7.408788377833126	9.377108742148636	5.6014933254353325	-2.282660680211255	-1.9613468407946204	4.576594455869321	-4.774795457582662	-7.1657322386922795	-2.9253983525086062	-6.061911463333972	-3.099931093941903	-4.67780719341351	-10.530269401897387	-9.729296440008731
4.788066500937671	-6.732425878216554	1.1713374128310594	0.17378761172791907	0.9384793782390672	8.393460400372483	1.5283591517335713	1.9643048184742893	-8.708090338844524	-8.12796873569688	-8.279749953715317	-9.833433051147479	5.122348988457182	4.777851608614892	-7.964209814273096	8.282204902802116	-6.658616801724933	-4.635951141601943	-5.043853431440382	-2.280126988564518	-5.536823633303563	-0.23720578180176893	-2.934793390047977	8.890554447203508	-8.693344314849124	-6.208874171112714	-8.322862423893392	2.830553775978192	-8.690042539464477	7.057239052815661	-0.6815421807667001	-0.1816652803556026	1.928704936786351	-6.862098803697296	-6.839995986155001	-5.114797521842636	2.036307985939334	-5.903900180786291	-8.586991307949798	9.99903399673896	-10.459612451996719	6.022345481046542	5.835217167177617	-4.524236375169574	-8.25567927126478	-6.317008079513688	4.172971470705616	2.6519793084124834	6.136874568464693	8.640139722420933
-3.0433868308302623	7.312519037039513	7.124459820473165	2.6447442484544212	-7.2708388051932555	-5.691262874278898	-7.904633854820906	7.815805289168603	1.5452485428696807	4.828774074905247	-8.49875129039124	7.678124310949041	6.873347797980547	-5.455042083657008	-6.097423994429115	-6.285726186415146	-2.7290820654553434	0.28381169956759333	-1.3638850764466552	-3.859751877960705	2.058988367142773	-8.596124043710317	-3.942976985606704	-2.447306756754708	-1.24376539707473	5.571204311330971	-9.186394596472786	1.493094817606367	2.749321553101449	-10.408822926082562	1.4754297930012044	-5.140996165212579	-9.853818817615362	9.4561694343028	8.820623930410743	6.578088919014387	-3.857586591375522	-8.329789549149414	4.073182403494592	-1.6899973110564204	-9.343468176059897	-1.0241840665283308	-10.360088202576577	6.582288883654771	-4.455000301651957	3.077678996469133	-3.411837412401961	0.9221117791595916	1.6906744236258346	-5.895989148340678
1.9332506425043283	-6.810606961554548	-2.027081840698404	-0.7067913734184202	-6.752230951961254	8.521734570643359	6.621624951502617	2.5933088762846794	-2.2136126328803867	-1.2387807689565218	3.7893581991068053	1.4866040856785978	-10.099196838903085	0.6209784520480142	4.85940968052128	-0.844768232019595	-9.728281522141701	5.856177490289012	-6.0652829012841565	-4.432769934639896	-7.489380605447076	-4.3679724251522885	4.825452339945273	1.1060442157293453	-6.172585081321943	7.798822931720333	7.727823628034251	7.09001275712789	-7.805872374009796	0.9387006344086575	9.119943585442144	5.962064603051041	-10.25617421140016	-9.283812943177422	0.121165806594841	8.690156910946902	1.619795356121036	2.445306517564475	-6.278298143961615	1.8492463139689852	9.29358298820138	-2.172829041061664	4.234536415216911	10.747583882636974	-4.899565576764529	1.5681131541894924	-4.786183911377072	4.510989765711198	3.292084042239491	2.8943479477378986
1.1829308644620542	6.465320260870607	5.192327338936184	-8.134330650631494	-7.476439586557256	1.55760739314174	-0.43713398120607794	-3.954422749455273	9.00653630842527	7.925333104787043	-1.311622201470581	6.226646855963791	-3.4382111316825448	4.892857635913034	-2.8399907774741084	-6.245926450743257	8.860720884445405	-0.1501639168056863	4.472554485692954	-2.4632778683922263	-10.673920343604115	-9.650197747720899	0.7470625253600569	4.773991344924773	-3.450154643167821	3.7580898004577388	3.9978547884384708	3.3484480346454157	-0.5305034580530752	9.810818822833316	-0.32075321014343156	-1.7141456816693903	-6.980559931680943	-5.5092772060448505	-9.615032579742895	1.0205851930189007	-5.148582414522755	-3.9396891959895948	3.1686613643465487	-5.111930569462025	-5.669233593238884	-7.574363300722486	5.097715424425515	-7.94740614927048	0.3029841747939974	-0.5686573082982422	4.54643294851922	3.018345828778724	5.591284285255581	-7.458244101114649
-9.211851872431223	-8.453845180148695	-1.5799683681951633	-1.6012542987235991	11.659796776285386	-1.9704529552920476	-4.766679414674093	6.9480787337172405	-1.6800865475279914	2.9893618939715427	-6.548912935889982	-2.5062098830291473	7.811117565725998	1.072708250677443	-4.270161848647195	2.747703905178022	8.579841993502528	-5.712942797395486	0.3429092205032661	9.471022704638576	-6.475771851614328	4.73015541618316	1.6957904080628703	4.300226036830262	-4.230582453588749	-4.649293591813903	3.970865821423483	-5.361825760473744	-2.408460519402447	-4.6443769391966185	-10.195342868377104	7.353233943889384	-3.0156166645280873	8.79711243926241	-6.664678929154363	3.2989208207635796	-7.068896050529967	6.1989241885507	5.506753012891891	-7.2567817951072175	7.295083276835263	-4.704313372629267	2.083361504123323	9.140383638670551	7.274385074807343	9.537708756820404	-4.455683027195064	-7.0997114850240175	-6.850474348970626	-1.8860497738527044
-4.94789928090644	2.061869860110012	-1.8276464076198904	-7.061266053699212	-6.739247724599893	0.020902673217407408	6.901219269142365	1.7293679622633769	3.9068558772475677	-4.164076179414853	2.268793155041612	0.5459677160437284	3.0363578644566367	-8.597402773580082	-0.8920460641577114	-3.4657027302872647	-3.2636243777758214	10.754537960585152	-6.112176862676531	-3.472333644752472	1.6343939531848566	6.802940881962787	-3.351113223368774	5.1348352460983895	8.23364714961184	-3.2118221392087283	-2.5441002630946055	-2.3198352184014537	6.141054982903601	-8.139041824761133	-4.479997581517738	4.239803973147992	1.5951325285102342	-1.3833631187344084	1.8229408100456386	-5.860017806658473	-0.5717035225097813	1.5534081321404458	7.1835528621408145	-4.723138713098699	8.193827407860429	4.189770342710117	-11.111706258649816	3.3478840732258908	-10.5693531794997	9.011066800753422	7.952204984116383	-2.926242367569473	-6.427719389244661	-3.3804945058469738
-3.6451518327132693	7.712449634159363	-9.370976672548624	-0.8961006171235784	7.820912288207808	1.575589310209698	0.42123433734106697	-2.874653782544298	-3.35316924173327	5.680950474307654	2.287521561668966	1.3176706373126132	-6.897454818312525	-10.381469210928419	7.850820902528328	-2.2124609545075176	4.529474210702157	-7.700768148146107	4.54611029616052	9.998082938828473	1.7531737521147441	-6.717421189222364	1.9840817896109142	4.97853884716021	-1.5805413826303445	7.7284103172909955	0.7988519891032966	8.098743001167712	2.936061866608203	-7.6394464983715	-3.697724250310494	-4.981891273633709	8.913802516482862	4.595341126148524	2.5975980031021164	-1.9521753155128732	-6.6466907440636795	6.134251967696304	-1.7417338669153573	-4.897480841032515	2.216406458176823	-8.571562633303747	-2.9558695496748832	-0.3238881430503197	-7.408680053159349	9.352525206821651	-6.741634027146367	-7.06929030249825	-5.651901221718234	4.679098347574946
-4.653551883037803	-4.28266376773216	3.269761473543639	8.227656736035327	-0.17720036216425772	4.894345217465184	-8.750017813434413	0.8372629557340034	9.866499691764476	4.338191054736056	-5.785007914462263	0.10028143423952532	-3.658034660587164	-0.9648310291188456	5.606771993858139	5.894283832962776	-5.896297161141565	9.101071696244857	1.0467436520961626	-1.8510069386488983	-0.553497405806119	1.8499304517438742	0.4654347727602496	-1.2735860400893317	-1.4312000403677012	-7.810487956887872	7.921176511926962	1.5759815219873443	-8.65997331442873	5.6419547486168415	10.415375922665639	8.124871286689542	-3.541531103123941	-8.496107281600132	-0.7332452793344353	-8.512056706148728	9.643308954215161	-5.716017410100193	-6.6190810617945885	-2.8465640053738896	-3.9214608262181803	5.784350793981399	-2.43917672507082	-8.150910040012574	-4.949905398560438	-1.0283850374134953	-7.940004386970493	3.433154290003638	2.958166324841349	3.0575039199520324
-7.28126561280578	-9.370854062248167	-3.359600547718264	-8.717642925371074	3.1278780649225553	-0.7248739222905108	0.27390976987302984	-5.374579171997841	-3.7275365417641053	2.7628130644669238	11.332439233518684	-10.131580485546992	9.19007863012444	2.3324553037960043	1.1670082013998435	-0.2577574958405602	-8.975797078056388	-6.725638764134745	2.944957011460838	-1.3556765605658028	9.151187858535094	-1.2496140086583754	-5.842728181542732	2.856080766129705	-2.8732491420506676	-0.7370206321646047	3.6635346170556917	8.423251127455508	7.173078518246991	4.041317382581169	2.4738949628779427	9.841015531381178	-3.693453309359079	-10.095036633542632	-7.08395814080351	-5.530159650534922	5.142443184316216	2.163788373668612	2.2982705783933564	-8.677492512171966	3.858748839723235	-0.10223885477468242	1.950008863022261	1.4475009458500114	-3.972051806599304	-8.119269858089591	-7.035991361226217	5.556816643198934	7.904452047038685	2.6338657138298256
-1.6671035560948289	8.067605483204	4.231046243603112	2.0170831859832274	-5.391904139136132	-7.412625900439096	-9.239219831565345	5.97532122279565	1.0393054711066094	4.574432808336246	-9.55624160488525	9.446300191440015	8.39006774755142	-7.425495699605111	-4.0456790123683115	-5.153635122376557	-4.240948141683455	0.8863614194959357	-2.0439447114043996	-3.8561839865966143	4.386901293020025	-7.856410995211194	-4.389112637513987	-3.4295293547240453	-1.4747139272808782	5.300825196524657	-7.101409945506764	0.021076701458427882	1.902523773090229	-9.47414165090525	-0.14819831118672333	-6.743835233624732	-8.7462397623389	10.875252440010156	9.339459381671626	7.103533034861882	-4.333424324888661	-6.748383381218321	2.7401173829091796	-0.691960924089222	-6.718869922022784	0.5971443277265628	-7.148079767515126	7.602043383215794	-3.4106170577183352	4.40609080980519	-3.7163120701977426	2.240621463681107	0.7876474328977245	-6.28059433293022
0.8886706412425182	-10.04514663689023	-2.4116259851953634	0.5753246339958296	-5.831784320613604	8.796671868139262	6.649766691297804	4.157416808544208	-1.3402475369652587	-2.426485019371279	2.085046897949374	1.919845195493723	-7.802461992293544	1.3226654078494768	7.88161308654045	0.5680189522611392	-8.93992650201419	5.92298813430053	-7.527208453995817	-5.216917076534201	-6.716269218939498	-3.7309983340320754	6.060956895270037	0.26438432313748744	-7.006480333681509	7.429911268360231	7.1693306208252725	7.504771015375446	-5.5174689527514795	-0.8101945122774435	10.308701129129293	6.151436331892774	-9.582865788511835	-9.281092670004668	0.6121267960875263	7.263906313741812	1.5468096450685502	-2.09699082557823	-9.194443269884749	2.3253298169925807	6.211010497994316	-1.9769918466767042	5.607549203746374	9.389171260450409	-5.236659573913388	2.415842700316538	-1.9187052956345019	4.900291476173916	1.1674023120438912	1.3260504108930404
-4.6007543247571405	-7.051562771264866	-3.292808774615023	-3.43186220625258	4.913142945793229	-3.9224531549912136	3.240002036984694	-8.660571713932837	-6.054258998103424	-4.327712018810548	9.366873979146327	-3.201489718937938	4.864832649742416	-6.9494884141012445	-8.237214264086234	-9.618157479539422	-4.233288106513295	-8.342455476005734	-6.6305875294529555	6.275172571063262	-9.679330033307833	1.4731170695848368	-3.3179889064055654	0.21614286514778602	0.42375308547069224	-1.2648228870329503	-4.7770696306476435	5.211660733244525	7.1111617466247825	-7.58570043050298	-8.922191935978873	9.138823217770609	-2.4652010062832534	0.8288437019989918	-2.6423315061670927	-7.311804884844578	2.299554509357881	-0.8124260078254688	-7.970992906682186	-0.6014346743219894	6.326494873221242	3.497334252756938	-7.647021262247347	0.5146804995335041	4.514094394882424	5.2915389978218315	3.4958300902919826	-6.2762303655778755	4.007938315365483	2.5298760175217323
0.1671448940739877	8.675899753840755	7.064024345459985	-6.539211296385357	-7.215583313840312	0.7493100785746065	0.22290227917470096	-2.729607775201383	9.33553240856223	8.230314746682902	-2.425783780551436	9.22935105857072	-2.353389170953524	4.7447145263313075	-0.1886481171407569	-6.9668096167971	8.753535720192726	-0.3150438515734081	3.631093845472553	-3.5468471004574686	-10.091723703604888	-7.90180033418978	1.0703483363697646	2.6919279128028246	-4.46443754960748	3.06316411309436	3.7728870825624163	3.4740759506267125	1.6918344162953771	7.446023829946514	-0.3854602745558894	-0.3792999628936402	-5.795239666066732	-4.737467226193913	-9.828960617988043	1.9403492019290853	-5.345523409888962	-2.7675491529590843	5.224554869761602	-2.3082976391141843	-3.882321886920961	-6.295456910021694	5.568698843121947	-7.644530838879473	-0.6897988322380544	1.1832061586469431	3.944674761720779	2.830170528563441	5.784401691168652	-8.852885381257241
5.220310285616532	8.175641785875566	4.190670737820489	-6.132092131139501	10.002314065526935	-6.274646871060303	-7.869955788696515	-7.060551231526587	0.8308556602532875	-7.228439637357364	-5.698543274340501	-3.634463235609835	-4.3607127725902215	2.788643276158033	6.4804065986661685	4.960614239601046	-5.459425503419331	-3.782270669326131	9.296352729648516	-10.004954181996487	7.2547678020146975	-6.616921821354815	7.757022200684524	-3.7405476894565166	-0.6260865683619887	4.457042730696834	1.1418231204502012	-2.982830368261945	-0.3777380745776133	6.482826216383922	-10.421188646453032	-11.696096294647958	0.5781271124831362	-9.17975062230919	3.8710624856617377	-4.381249943213956	-1.0750615813177364	-6.8139837124955935	0.486314734346317	-6.06321209058749	-9.222215647076615	-7.186233178150719	10.119261238423924	-7.668696426501247	6.099143463305995	-10.16390125288954	-8.027041343849325	2.1345615436781955	-0.3135410339479033	10.589923523032867
-3.279760577867503	-6.786300545813907	-3.9490632554921454	-2.81929795086492	0.48699729175826834	-4.267590891565019	-0.19777416492567834	-8.532195250205973	-6.714687858678938	-2.5945109290174995	8.854659392694764	-1.8386068578095405	4.375658557357391	-3.8908529592941665	-8.228855609565805	-8.576220297246651	-3.898423623274823	-6.716201546950775	-4.743267688328651	4.854961525902307	-10.316882344349391	0.7146089956317436	-2.672184620626432	-0.5328004626864096	1.672211438605102	-3.2485229336848	-3.3926465598264146	5.817925914609276	8.749559539511903	-6.742623581223715	-6.973548900214315	9.539750841499929	-2.6803169381496317	1.3177084367806968	-1.376925889060163	-6.713094089630944	2.2039187115821255	2.6665341462940946	-5.434852152587311	-0.21066201073536295	4.851269513053388	2.1266198524182083	-6.660668543569368	1.5021259538305443	4.729929929968942	5.866437868520848	1.7925617937074665	-7.260215215429112	4.912643728143237	2.9732203274913562
-3.612602409031009	9.767253640402812	4.196605329702538	1.7242763642855023	-6.153837926318883	-7.023667101957455	-9.273027616097268	6.828365267410778	0.03595448935305123	4.924655175196565	-10.594940186882745	11.256606448899165	6.361240266193443	-4.443777988988519	-8.17253168854067	-5.6004267817327245	-2.926599408297434	1.798692267009191	-2.8891383999442986	-4.87813583312609	2.81356784720367	-7.061680808115053	-3.863747386731802	-3.033049739935498	0.6721982993964106	8.311984676140087	-5.902544432823716	0.7381100137774843	1.9045351228636673	-7.786938346552608	2.980013322285578	-7.655898096891013	-9.311670150789055	7.9684139520607795	12.007462993686698	6.8032587459112905	-4.503410842642369	-8.722109760497162	4.489891803210048	-0.29202997554883947	-6.761127590020013	-0.522019156424316	-9.006385933281454	8.297323139209027	-5.760660740438088	2.3239518442036187	-3.353813433668645	0.5978115045998748	1.4875572977078044	-5.51188785079574
-2.2325497899003564	-3.503415265888662	-2.7064271874207617	-4.303666056586659	2.436774990041917	-4.817200863398027	2.291026710353847	-7.478545189614904	-8.305991168993398	-1.8292201529395322	8.168071412410956	-1.2876396742790435	3.082784686499334	-5.973415792361829	-7.809043288218609	-9.156473074538377	-3.238595272415071	-6.900395838006405	-5.455325155184797	8.629783714211325	-10.877700403807065	-0.14559999876994212	-3.681990992637248	-1.5390716662780926	2.4529554259918123	-2.561821955637426	-4.798591944184306	4.223802586327583	7.19538257610734	-6.480782459100146	-8.635608991666006	6.548298748645619	-1.7946509180368853	1.9686260514213068	-3.6458954119807796	-8.010810010813065	2.6860579646035863	-1.1007444159427224	-4.657509722181743	0.6420636341629673	4.9016075714286185	1.4560269669746435	-8.296944179430737	1.1719603133849947	4.408736562128664	5.197822218628769	3.8016796296098	-6.525152565654982	5.0068843653787605	1.7684515494109387
5.1729938782777545	-8.760214233381808	-0.49441372681089846	-1.8442798011050767	2.665257421633651	7.982977875533658	3.481880577844846	-0.33703353901941635	-8.775837184434684	-10.533675525877014	-6.953146718959606	-7.721092087496629	3.952406177939679	4.638762413432362	-7.3422408507723915	8.057621723524871	-5.98285594878062	-5.242309068134089	-4.9787232730972395	-2.7170955183447756	-6.309045868821981	-0.3126094536685883	-2.2892740157025826	10.150291642725456	-8.350043772625925	-6.2596295393512325	-9.406341369696323	2.5179126112060786	-9.876858924652877	7.77520780480102	0.9426342707023523	-0.012880568821134974	-0.1459530447407824	-5.1737957603068025	-5.952194847613182	-2.7094546761439906	2.521526294127934	-6.8042303936681705	-6.982640726309457	9.768922845652428	-9.177150555601294	5.584760536578953	6.1352310531427285	-4.787502253981924	-7.694150895451196	-7.629886604789694	3.962632747480438	2.784829123431331	3.8173021542118954	6.1457006791228626
-6.944623861219947	2.5924842535300434	-0.4851076044266652	-7.399438342502986	-4.7820199433275885	-0.19183137885263576	8.34703156644488	1.6734560386013055	4.354689513265366	-3.0972464233988806	0.01321321290248334	-1.695692317546142	2.711900985631953	-9.30644768244575	1.0866586310018318	-2.935229100399726	-3.9983048802660153	10.056698853940278	-7.792355670768314	-3.7130920592982495	0.05455190771273821	8.491987394931737	-1.7586857563036857	5.9934645518082394	7.094228153280364	-4.6050038325201745	-1.7689490214810748	-2.152025151767894	7.027193842614939	-8.958469823561902	-3.2360128236984425	2.38986136542089	3.452393583620003	-0.3634023147234854	0.5122521703507994	-5.760166183285555	-3.8295322857155973	-0.7994343346439833	7.443920817211505	-4.9453625156522545	4.945577594663282	3.022509455396221	-8.975437830188557	4.722494142063334	-10.666879115777666	10.633312264910908	6.455626433944615	-3.6538746785170946	-6.26531930954021	-3.923707728291276
2.2197279268835124	10.973104400893142	-2.883920769583691	0.7284116057615468	-4.9871252842869715	-6.055669952880072	-7.5705698300664785	9.394137861584616	10.142030643847516	-8.493431897286769	-8.54284692239663	-0.8148853488509562	-6.629328186906971	-4.801630803245492	-7.854371259882669	-0.21067486261111634	-4.28982952940544	-3.3443310773700246	-8.204099874791277	-2.435491594021796	10.569965070062633	-3.589650786971265	7.9715867156943805	8.603068939724405	9.443885473038156	5.2221995339468155	3.5383656831024735	7.60996489204653	-8.97131348053849	-0.7906369413086045	7.651326476382236	5.030808803404103	10.188153449226007	5.146335547087507	6.391760557730333	6.319064434251132	4.294829923413355	0.2765402730931176	8.644123621957005	6.099601021898131	5.409459406804982	3.2529163633303164	-1.6940792909276663	-11.61615376294342	7.435463365786653	2.1135954694317918	-3.1532486740479917	-6.84332738914387	5.984934781550293	6.256032147472472
-1.1001519044089043	8.381105604146189	4.657520518741753	2.1336264883046443	-6.90596338650329	-6.191405543945551	-7.903106053111011	8.588105606185854	1.7088023066591385	4.685318161516248	-8.748480826803611	9.279863611419758	5.929691120891871	-5.609639599379331	-6.969232187391532	-7.036137896781893	-3.6950212326558676	0.3068123144219943	-1.1855777324278625	-5.726643764409385	2.0615107652112346	-9.470387688765635	-5.2025772039320675	-2.761696685590884	0.33452224909755124	6.2403700890272	-5.91624748861498	-0.09205620358631139	1.5976989159876016	-7.765212547720505	1.0445484418583182	-7.31505578681571	-7.6322127304272644	8.63378359836492	11.251726647598012	6.858646846301576	-2.752767553192015	-9.672185240674915	4.744087153026095	-2.0463398084568922	-6.843470732862972	-0.46016309843764325	-9.0894261591351	7.080177759922037	-6.5449807672334375	3.4010021175389404	-4.05957837064409	-0.49243519979270356	-0.7478444011420862	-8.977964917724776
-2.3507394075335095	-5.7435897220629775	1.6385769027068804	6.425018232385028	8.858911288791845	-7.45854261157575	-6.743978174718499	8.289764880421098	4.260982821344487	7.299991193543974	-5.394648767926847	1.8666371091854674	4.127292489657231	2.3814202161217426	0.11754546538279032	-10.415152072619449	0.7465516996421419	-4.251396535520974	-1.448611333580026	9.17212859687749	-2.45740663213651	8.06036112463106	-4.783773270669805	4.719435985365595	9.587833246807376	-6.889399338475905	-11.110468949192592	-2.7421204052574084	-8.288173550253793	5.0057788201368405	7.626213896670034	-2.8957507702464893	-3.1701744049476064	-0.3372738644454367	5.182091071218958	-10.599780770601543	1.5264726323065512	1.249606455010511	2.9741954887704076	-3.9972882484402623	5.638220904321089	-9.032177840793418	-6.099703871145009	9.01268564674429	5.988575827952597	-10.706080381887112	-5.247828519571585	-5.652763329997609	-5.010873902525299	-4.632086367089718
-5.983418984287981	3.9759565554073877	-0.5344652408339811	-9.155803819716795	-4.947498598297304	0.5469875218425193	8.341363076329557	1.9677824939002322	3.1922107488198117	-3.041681460824528	-0.0045169649622121	-2.3554017162572585	3.8087506269340685	-8.041670804029142	-0.5057398299191175	-6.681574281206396	-1.3555095267864772	9.04232070733588	-4.153679462804467	-3.469012085641175	-0.012314537525492164	5.886971612360583	-1.3594236406857754	3.8233290471307866	7.417267740995781	-4.207372881519092	-4.587281471028719	-1.215393531141823	5.309543762043526	-7.728913795683924	-4.061715613985847	3.867009246439946	0.2049272410564118	-0.9921191733858744	0.7853060653179328	-5.777542500807553	-1.3864392805017574	0.3808816154626901	7.840325668612118	-6.22468332619713	5.987983370925404	3.14355598619875	-7.798974720709786	2.440614529344035	-10.21002223887011	9.276322825984959	9.348338080220069	-4.470437491009884	-4.430619831994653	-1.991409034355182
2.967450204157838	11.047214831567068	-1.344756723908368	0.8543223822806312	-4.965023087096703	-6.725699590471832	-7.351397895641854	9.23855828773694	9.969735413387793	-9.491344693076694	-7.341722055547352	-1.9925590204963917	-5.337996570812673	-1.4103705864394267	-9.138498084999279	-0.7217580573471437	-3.1245348795053145	-3.1410855953380823	-8.810470308499907	-3.9775427976631117	9.766891985932585	-2.913200713223542	7.249730269880039	8.329185078655762	8.257497707866193	4.767917551150475	3.4766769328225084	6.457183946464941	-8.104691146522732	-1.1641249099694553	9.676532802837599	4.711754102846399	8.47581885676364	6.6159807317593895	8.062220125082414	5.370415464674098	4.7181556258860855	-0.5411799201180383	8.546289843645315	8.027329213571255	7.657803945948954	4.864705745442011	-3.487596732089034	-6.966340814016582	6.719703975071386	2.4748740873147157	-2.5542804127944496	-8.189612401983082	5.578886859921692	6.3222269555794055
-0.32798701397961416	8.733897738292118	5.531970612930963	-6.119682570534616	-7.754730470071754	4.069894527254958	1.7329043770924986	-2.9923469098580737	7.313129534514503	7.829066817093345	-1.3793305049638445	5.56501353821758	-3.449067114621347	5.886542371368119	-1.7998576527568924	-6.944547020414989	8.926744912934154	-0.9751242709545934	5.140329470964627	-3.0851911086957204	-10.024511114780518	-5.835046468738881	-0.41598758284059795	4.194969593818976	-2.7308470570213244	3.6213534553455538	3.6070900173075753	3.5826431223861404	-0.28463394366479927	8.529260578313357	-0.878979791772352	-1.0066809309687683	-5.188472432832943	-2.7269129302540924	-9.540825707276326	3.235318636282622	-4.255502712633783	-2.5181574790284005	5.213677865358651	-0.6022459347880367	-4.0443926297717	-6.94096697238203	6.221063692042019	-7.52364801713943	0.7037900696513255	-0.19865218546421204	3.6937189855296597	3.854240481998164	7.767728049834	-9.460189854158184
9.154950246255256	-0.426559332811808	8.184295826537367	7.792615430932626	-3.888177976565757	5.877996613896599	-10.322821188152556	1.181077641625702	-6.575890733193569	-6.327296716093794	-8.06575502752776	3.047654750181277	-3.0868028002247025	4.393706811190909	-8.005581306513863	-2.8098420521988063	2.0733670992549973	4.7433573769304855	-5.026091055764916	3.4498120550228335	7.004742067143566	1.938381217123041	-5.24200520059969	-9.173079592325761	6.709193867960243	-8.28613444598181	8.039061630190249	2.1457184394551354	9.523773557974431	6.751262838919766	11.252755559287557	-1.9760595144532025	6.93826466173563	-4.111363294023805	-0.9736599423931053	1.4776144302414684	5.791225354075012	10.378672899382932	7.354746882084388	-2.007118614990727	-1.524158241839553	5.135288745414088	-5.890728339715113	-7.5998432031663	-1.0518176222686026	-4.867384896947434	-4.6349671693747725	-5.8444139553559475	-9.531804137860444	-9.459196629353485
7.750649008656997	-0.8864543603839423	5.497476256083281	6.414419399528038	-4.245870841400016	4.011819204892333	-8.214496459852977	3.3495715998893694	-4.158566429747322	-6.624237398402153	-10.174926955955748	5.807697138356567	-3.1547037924429624	4.940640564831149	-7.636496851111113	-3.191656224647617	2.4410640364025813	5.0791550769839375	-2.181632040971939	1.0419140408999668	8.134421142893855	1.7811905007125652	-5.116567862149459	-8.252028054058194	8.445625175625473	-9.564355931270304	6.2749453490877025	-0.6423913879317869	9.994960000654308	6.091633629143345	9.295330616840845	-3.9266562766531234	5.918500319190357	-0.1730073055823973	-0.6430132812381317	3.5363101326900104	6.355199728934881	10.449571077822792	6.899562567109783	-2.379568437783081	-0.7554778063629807	4.96886866148083	-5.274397159677045	-9.249643187601054	-4.11046310167306	-3.8597615622477113	-4.221043749041003	-5.007984767294298	-7.768492429024418	-11.077800695681589
-2.9210353347561675	-5.1204724835669095	2.5658134543331688	6.80457470930372	8.633492045422322	-6.181032691032545	-5.89295414774707	8.01124920731783	4.652279114024524	9.74042882559651	-6.278227529972842	1.0281414425975788	4.123595830052669	3.4518096607529434	-3.8845711338069964	-10.122478139624851	1.3614920500928076	-5.931175288664108	-0.7638228737105215	9.929395239670713	-3.5519962990994998	6.886287115210917	-6.973757294368355	3.237567334623982	8.468747309966501	-9.205725728111169	-8.892731604625691	-1.6829857125693195	-8.624258244548754	3.271582306270808	8.312736694167768	-1.4802748900815506	-5.971697706552741	-1.2721950245514453	2.8384150759225797	-9.591971314612056	2.777848537109876	1.6028325514485524	2.446032946703554	-6.24217141742661	2.584554680101348	-7.310271179556709	-6.463559016403177	8.468465132259192	4.098241451353964	-10.642360055177939	-6.491327063294067	-6.456385509696682	-4.099493085849737	-3.6694486215409268
0.30406029626707676	-8.014005926508444	0.10007147436249242	1.2169946468820503	-7.59478870739077	8.732549460798387	6.987398622412746	2.6925023300675752	-1.280227981804611	-2.902229694422018	4.206495729172114	0.6608184846687143	-9.323056137178337	-0.766269045158416	6.461500834365617	0.9086835209721771	-9.111194323515255	5.873119247827383	-5.589943397824363	-4.832264167784601	-8.334000842232397	-3.6059196809293512	4.637146671470909	1.0231450626043623	-5.471051140021582	7.413868273447467	8.03173706274242	7.355969419862991	-6.285421652558817	-1.572774710076871	9.997617689444603	4.794763155352417	-8.056661345118332	-9.108746424148734	-1.7512096614264885	9.976846991796096	1.165926284592945	1.7647441448360262	-7.480608720754468	2.464658829288094	6.408387498382542	-2.853090242630713	6.705402121277172	9.471409221657861	-2.9005775681741035	0.7328179806277224	-1.5731475301838662	5.4386870461122925	0.6555795091424501	3.13522564535426
0.08509119034762658	11.692436786148098	-3.084789580943616	-1.0872558593169677	-3.0891228376150206	-5.919983621998751	-7.390948312302896	8.973743342391275	10.530211133082924	-8.888799507176845	-6.3629507591353125	0.240290269645421	-5.386666063616847	-0.2014704743550375	-7.7531711285759135	-2.631840185950354	-5.052157458361722	-3.945149513657904	-7.5518501920213525	-2.7034900825711254	9.19846106077637	-3.212902083386505	9.316446088012867	6.063404666002225	9.499907415809185	5.546476180755281	2.415506958939455	8.667654340639453	-7.61468437527764	-0.471855596837537	8.364638900866872	5.32343482978493	8.76852950616772	5.839213047882674	8.54438828134123	4.475337441820972	5.022926293102822	-1.5510387778468924	8.034647711527876	5.667203552837343	6.669409885759993	3.9679474108226582	-4.397098505429447	-9.87718934684571	8.651757207849654	3.3711047905363505	-3.10878277080835	-6.19344056590681	6.714501612290661	7.017486207151234
-3.38319560171233	-7.667509031510699	-1.4053620536931861	-3.502558997943572	5.482183742384027	-3.471759527487926	2.0232018329552974	-8.573966643491936	-5.75065961743686	-1.6128195995091836	10.416646562778205	-1.1514741897283296	3.748896228013674	-4.783267294501909	-7.807194654969223	-8.648724708751654	-3.5283593609130386	-6.1454963907365086	-5.3633895103888065	4.490442972219119	-10.839812515785882	1.034988156986463	-0.8601470236773463	-2.00762830160004	1.826013756342294	-5.417591189612711	-5.377109838956253	5.295645961916552	6.179127926772522	-5.0024140258730085	-8.224718619986861	7.593458768405502	-1.8653555044071388	0.322491983973362	-2.6035347217057487	-8.58806628005604	2.199920341617859	2.2101363413831923	-6.026866056919559	-2.882328198602008	6.394257115448645	0.6447282250852429	-7.244833855315058	1.9086718353089573	5.551230225817645	5.647869673189895	1.199038416501455	-7.009361649453383	5.114302674569078	3.670577376053738
7.98366672446227	-0.8483401938931132	9.358476536326009	7.199141320020935	0.14824306788728414	7.916992162106386	-6.752125958943827	1.1988591737629488	-2.94808906758793	-8.813921987769438	-8.643350840328514	3.205070503769412	-3.14518661747457	5.112672764469709	-8.78759463431964	-3.391365447571399	0.5049972437354926	6.368403502983756	-3.161693993629998	2.2414945015454486	7.492037934132942	1.0961221970439254	-5.19553248593379	-9.031149806899272	8.373670343530327	-10.759913894770287	6.673290508360517	1.1556843799627619	9.360130930222153	6.819713753717286	12.419772252071816	-4.1760724475375355	4.639297752652233	-1.7535737708268455	-0.3137800705193695	2.9259295758421393	9.102293295385774	11.959337280775983	4.612259199010845	-0.9182842306690362	-0.07832549278271772	4.15480599135951	-4.9710570673593555	-8.110898631175793	-4.465620775426437	-4.9912107235736	-4.233203876518214	-3.8897905319508093	-8.800530182178537	-9.307787368707807
-5.048503840270598	-6.221826152207918	0.04005649733736705	6.832503818334927	-2.8558077395678394	4.614362916184748	-8.516519031302801	-0.48979597478240955	11.743477961328082	3.1838884632021376	-5.631038176851019	-1.9819217466283927	-4.188998604561011	-2.672383312756092	5.226144591322347	4.643852706046345	-4.76192181830822	9.302862185443843	1.2420904171115992	-3.331655854222774	-1.8521448816300787	3.808136625700317	1.3062939379347431	0.046191330922869145	-0.44506063510352556	-7.906384513455521	6.7198301272527905	2.162382966707632	-6.4466277096163145	4.146894359828366	7.366614668054661	7.349609043062572	-2.8046263385975676	-7.92430991490155	1.1900114598167255	-6.708840670895161	8.861202687503706	-6.582848800131052	-5.284266443178602	-0.6880664811406856	-3.129989088871428	4.705220950722455	-2.004901519587471	-5.42143752440759	-6.060698713513415	0.3908103264848828	-6.246951853311676	1.7710910999735916	1.6564450477529928	4.331723169255898
-0.5398406974392747	8.167552383938714	4.8576557022016935	3.2806012965576654	-5.870724667652805	-4.23749339541609	-8.514549240679283	6.42867042222252	2.1061495868591336	3.323309736015611	-9.467769474272423	10.631705107995177	7.34550419186543	-5.857622378155459	-7.050419149978017	-6.0067994367988415	-3.3853873219214545	-0.7588618354074235	-2.3802024938402884	-4.465041122535857	0.9055327361738073	-9.02103231533597	-5.18773342954712	-2.2901641885572346	-0.7766907162680977	5.258683097677253	-6.942719896410241	0.6534824817232745	2.1647056994375884	-7.82811217872044	-0.36041072477692415	-8.335517423543461	-7.760836936424409	9.451216425201924	10.246790810841231	5.27580414352739	-4.29687083778879	-9.324199931248476	1.3494876444735318	-1.0573904943362793	-6.143569806520197	-0.26403910764843963	-10.028555551366507	7.0668021304959225	-3.710547339672096	3.3315315361783133	-3.6445156747003775	-1.0425685698643088	0.017381137459930085	-5.568066456992661
8.070999013991733	1.005384598118896	7.445436444503689	7.572880710937177	-4.235313316083168	7.44911047926837	-9.539064800933401	0.4885550039580495	-5.482215215502225	-6.29324446888848	-10.527436385913175	4.661592824246972	-3.044962393623834	7.088060806817544	-6.398107070079856	-5.458332707432099	2.171281026474521	5.424089477258597	-3.8194065346015487	1.9419626808678296	7.020286708134855	3.6349469000800863	-7.695000710369905	-10.17704949256155	8.078282573651368	-11.613417479744612	7.263713620695852	-0.6296653369218093	9.015370132598298	6.025592449899607	10.891847987254932	-5.304902503402872	5.774142118539837	-2.711341955852857	1.0482248316525027	2.10717512114938	6.656326093412644	9.131708599569256	5.931618185260485	-0.9482385879928481	-1.59817628756415	3.77330911985615	-6.409031111853402	-7.113018256590263	-2.383711040634979	-3.844482491116055	-2.4909278356314264	-6.121004186067494	-7.180474231081001	-9.30518319965551
-9.24571475556144	-9.375270548826569	-4.178185710649615	-9.458719114738319	2.361311956076131	-1.3632198909852522	0.479217220720938	-5.640761194359114	-5.257970837093875	5.031233983278975	9.163844637245953	-9.588318817552548	8.644772894346891	1.249757421657813	0.4381079958866714	-0.8228020689435851	-8.571772695818312	-7.624128655148771	3.0686966816937895	-2.965156159568188	8.898152252759173	-2.43127759306606	-8.215283530244271	4.8168895268953245	-4.161866187917806	-0.5964066021807481	3.745734783769316	7.5052076086873765	5.114210101771416	2.0384371637077505	2.5099884489509234	7.973698526605745	-4.195190266814786	-8.419443541665357	-2.993022383715223	-4.824674845724253	3.3734613884933973	3.435512024102349	1.8135017923043733	-9.810913430933363	4.827334208475066	-3.1652817886309386	4.082833913465585	2.272349166575558	-3.114184352512057	-7.489446333570592	-8.375921814062742	6.358502569378762	7.281322957962513	2.6603488047591917
1.4346801637199873	9.531241641633901	-1.9444877024315328	-0.9208929605233138	-1.6312177073355274	-5.932424002937776	-8.123889356807354	8.459505931703545	11.730876592032281	-7.978279928562509	-5.854344463937635	-1.316203215605525	-4.866999312892473	-2.7864983478780316	-7.503426561315182	0.7204811675190397	-4.353726613110249	-2.519418859579117	-8.056926560471572	-2.1457056108416808	9.517863374161173	-4.890522261303787	6.854584654773015	5.666976189495476	9.120567864117877	5.924375278580801	4.351477776126096	7.761661823772694	-7.0968911680897335	1.3374063908394782	9.299530821789848	6.089956465066147	10.35635760237459	4.048874451713265	6.985508935207033	4.684139052956661	3.276852167957557	0.7876368451117485	10.9804375134628	6.361408013201407	8.257339202035062	2.9346402600737287	-2.6949702102792807	-9.741572501719777	8.533663985105838	1.963450392558744	-3.359988640162163	-6.852208687988115	5.409651407207356	7.1652924411353
-4.653216223559351	-4.527882306571622	-2.5292348896042816	-3.962476631272286	3.086133646713467	-4.7987635179380135	0.5739678795889247	-7.718381135126456	-6.062792938942777	-2.2747215539062537	9.73247709557349	-3.497512197186808	2.219114125493	-4.605392663711851	-7.361381008079487	-9.865189718141197	-4.823786457602912	-5.646695071015992	-7.736580799631606	4.906393120698892	-9.764200277447912	0.06806103221858062	-1.8513215811876897	0.3795596443324148	2.063593085067045	-4.187151680781136	-3.462010249594315	4.6874116435166115	9.090597073148512	-6.088269066888632	-7.8249730438043805	8.029734759035287	-3.75605713488096	1.2246379231150772	-4.106453473268874	-7.290482170380463	1.2283667382427703	0.6369018880110737	-5.174791182545804	-0.4975987645812019	4.469803732855042	0.8922562693739651	-9.878815331071452	0.7721255998702711	2.8331283508937086	5.672990973534303	1.7189708922266584	-6.489002246880184	4.51471706735153	3.475793240505854
-4.199090767751675	-5.475665272317579	-0.8261488162729322	7.432883401959826	-1.949577823831505	4.991822718549898	-7.700811758222151	-2.364864775866746	9.87020685625028	4.172236501091944	-6.47706119177505	0.8789231783284225	-7.409173713118018	-3.7923542548311087	5.699675011223968	5.939528357788472	-7.22536482111651	8.264407392976484	1.1610456168365577	-4.149114615513154	0.16922427192363879	1.493625982392338	2.026490651723728	-0.2516575434002671	0.6215096243122531	-7.036714878826503	6.088871020821913	0.7781439688249622	-6.693259571126838	4.138096949499797	9.996561465586902	8.515624622941637	-4.506804177122938	-6.626464026797203	0.5356343091578193	-8.746669229112833	9.125269289520674	-6.63193347854716	-4.296047934008707	-1.423171824495483	-2.1098192739678194	5.4312559907271964	-0.9419528250097685	-6.373723840263166	-5.507472290529259	-2.015127941889032	-5.801221395795921	1.536817293482418	2.0719919856872595	4.825412533536665
1.3001687886604678	10.072786740212239	6.375474604519387	-7.229791396567801	-7.8742369068551925	2.2175925913196672	-0.4832834875719634	-4.285309034196585	6.592081464117328	9.373953139245641	-2.2937214132235675	8.850545862558498	-1.0799754864851532	4.040514217374979	-0.7264768541101798	-7.901353626899099	8.919763386819842	0.6169027430705913	3.369271856011288	-2.525797608955514	-10.309223310588116	-7.475485142689243	-1.2639821367359378	2.3722748230349056	-4.025092829998849	4.231733631977234	5.347880059443756	4.248083089623365	0.8596005391093593	8.066119039739366	0.6395880984821769	-0.07381115407028349	-4.571501505759745	-2.899987751437176	-9.759630573123676	3.8568864855346683	-4.885949084879329	-3.789147176318605	5.506625387530694	-5.510091265001158	-4.172524670834196	-7.531785955623515	5.851132850263358	-7.981113445829534	-2.4064433564274874	-1.9149514426170349	3.738919405971369	3.2300530587720364	7.910049908812063	-7.840937673823493
5.383716637786342	8.247598766119125	4.833028439414905	-6.9226928308839435	10.042322536611811	-4.377101449490041	-6.660171615357257	-8.50700171835026	-1.5999040795652641	-9.413752105704905	-8.35666584711479	-3.612393722266565	-4.83614599368154	0.6269890043878252	6.86538658947876	5.805252072420804	-5.745045816189185	-4.06577806532627	10.35766852190803	-10.330710460837363	7.725568500236111	-6.714157033954351	9.854935250977583	-3.120982046025546	-2.4209240030322103	4.319050130247057	2.8883416463694656	-4.711484877605135	1.457516543149651	4.944119250158478	-8.908995564328347	-11.559053993017878	-0.7461354561912903	-9.091660752890842	3.350473734098718	-6.689750585570979	-0.6470909413712072	-6.2055111163378	-0.08222625425231844	-8.25175926610418	-10.27743779876678	-6.60635494707806	8.854356365026996	-6.234384556949561	4.093903598908826	-10.624716029585976	-7.42390718016368	-0.7792904000741883	0.8738545721666111	9.868880394667059
-2.2016676983028987	-7.2287475852599	-0.5096356330791407	-3.540362260004768	3.1940653876040614	-3.828527832540818	0.8325428691914042	-9.981096452118338	-8.220439222492413	-3.548876904205516	8.374320381967978	-2.6076229148763144	3.1055826597237064	-2.695866956892134	-6.722766508912541	-8.877689863981296	-2.4966983925638386	-7.558738493671419	-6.646616212326493	8.107931086176448	-8.707822972373721	0.6058711228092232	-4.11968784482702	0.2868986167622931	2.6382152519706836	-2.718367147920909	-4.557470829271799	5.210001877767636	8.249238736673664	-5.998382177193677	-8.345308588506265	7.11595926664277	-2.700135126871556	1.7615097589935438	-1.797665464963677	-6.579584079469671	2.5511463884508188	1.0836949672233462	-5.54527190646924	-2.150294315816427	7.416610968529353	1.954146575213911	-8.74497269911115	2.460174080378991	3.3322456491232804	7.173977393851659	4.595123528971707	-6.040749741001459	3.5050846063539933	3.442702654570301
-9.302742059736516	-9.216285002291105	-2.8111443087855594	-0.28221156329080266	8.493662253035133	0.5956331342630341	-6.010432598370921	6.6220638580079445	0.7179515179122672	0.2157998387297737	-8.02353574070532	-3.411450899285244	8.351577733250366	2.3080745929398807	-4.408945059807918	0.8733915434122248	7.147456244231555	-3.6982142621249667	2.1022704502195717	9.675975029811061	-7.278231510196682	4.451280469880439	3.2184652194305543	4.339727106941446	-2.8111838062653156	-4.917135414842567	3.6852043495621736	-5.018833679251936	-3.397032813836269	-6.9081095187194235	-10.899730657393826	9.58269974385587	-1.5045656223335204	9.843858693623313	-6.798782973414185	0.9318893525957157	-6.104718763297264	7.270461179919831	6.626978892449799	-9.703276767356806	7.633341974407539	-3.9468344420179147	2.352133709778268	10.135739640910183	6.310356800247898	8.435436191710732	-3.59427576156562	-7.822140844544462	-5.002368311316274	1.156848353720942
-7.90495920470116	5.0551624243136875	1.4650076693844056	-8.786887600391541	-5.114519952443376	-0.27795385222296776	9.1130720881447	0.15534955067031686	4.552304025035917	-2.9626972533326827	1.9928966340727263	-2.4079418590763737	1.815730171887664	-9.07255310470082	0.46321742886685247	-3.204173045102121	-5.11096231861113	10.743540179212829	-6.300466256419649	-4.06560917797753	0.37334242033403797	7.142295552000646	-1.5686725283035299	6.07054505438788	6.710802814398177	-4.355990239863236	0.49480180833314336	-4.154626466088299	7.479430900240506	-8.698852376095358	-5.099459020136459	2.9228739530339376	1.3482932577225013	-1.4743828441128304	1.519027650142526	-5.342897370019706	-1.2405510458327187	0.7953529644676751	6.742068092174487	-6.514291478232214	8.548866420776656	2.828706334248346	-8.607711195024557	3.2663131555302805	-8.711596015024746	9.29321747788585	7.879333134388443	-3.4530301471510505	-4.90036908520318	-3.568366192727402
2.8786228418076116	8.502780963582385	7.017736064845035	-7.4282449012218	-7.349590622099358	2.5529860683845294	0.32325129029027155	-3.9467148889239585	9.191699246130527	8.122418869647328	-2.1166957115593057	6.851189113681411	-0.9008804370664512	4.555834203243928	-0.41300882231294156	-7.068001335396597	9.313655703966898	0.6510181296921242	4.542354602215629	-2.2067482936634235	-8.695325990318667	-7.784298307062654	0.5257713521692722	4.417047846504044	-2.8608203140222637	2.2884589625524665	4.124707681231311	5.457392588719211	-0.140130266435483	8.43581990177362	0.9205229211151742	-0.48745344542177593	-5.583681043033572	-3.0546068672435136	-9.556920619413834	1.7142503590091371	-5.471290485414186	-3.9391283020824854	4.815496713212408	-3.9640225775161957	-4.643493235203058	-5.696452344295864	6.3478208062527886	-7.248155167203389	-1.960153730658252	1.005826437627367	3.925808361717304	2.7973096931294976	3.5607284601892286	-10.803339464719931
-5.527417645882333	5.275184625711735	-0.85415212556084	-6.659175696336266	-6.727893243041011	2.3233890084836255	7.014594326653194	1.572973274925873	3.7991470389283206	-5.354827037926748	-0.5525818646788321	-0.9364424535248803	2.927066451005133	-7.590226852446403	-0.4617428207632703	-4.2073969233991315	-1.9148956008643023	8.675739716994254	-7.535796380635357	-2.007961908954191	0.6778440123284002	9.219132291284904	-0.5516311674943317	6.331792359596762	8.63629827123432	-3.9405359523620733	-3.0278047926335447	-2.9376328044195748	6.626595253573817	-9.71614613430985	-3.4300727749089526	5.006969226028268	0.5893460541689938	-1.4964887252430963	0.14602255987654833	-5.243665374248296	-1.2444182402926272	0.782948137297604	7.071336082540277	-3.5067327129989017	7.817540316720539	2.9248845630427223	-9.301607915600457	5.121885341237937	-8.918735634100608	11.05903643321561	7.982899031363242	-3.0215995303486913	-4.469059911238065	-0.9124140384649981
3.5827535729224977	7.404142465256681	3.869081214851324	-6.756211741263826	7.8863076926005995	-5.644763264003043	-7.345641744098858	-7.93514724843094	1.7409275084238236	-7.278762245525529	-6.4276524765771335	-3.4772537867896385	-4.649342518925093	1.1965152115840025	7.246481640357661	6.004456629966011	-3.863940511976206	-4.77484054189833	8.826311465126931	-9.822253325285384	10.137273146904548	-6.490637200916563	8.018646458282838	-3.9917011214044007	-0.46413369792475867	2.235727550962845	1.8854229954394093	-3.4366460188015573	3.094829670908682	4.213274583515034	-8.736083351063167	-9.599506132723812	0.6738405219769787	-7.487162712712766	2.331872063745348	-6.399284790975511	-0.030820268973976495	-7.294984315793052	1.0170495616492565	-8.361322612776368	-8.298760162169794	-8.046708047061045	8.927734048400103	-8.269547583973086	2.4913415440791438	-7.40253375882879	-7.486369906204082	0.8740022738043615	-1.3348865627617252	8.099012443420786
-1.5689683172139017	8.155113770321838	4.067529598578359	2.25529620989534	-7.333342768655195	-4.520656970789623	-7.907812599356588	7.340729493812922	2.390401620311181	1.8060283682853226	-8.356584940373455	9.910093713007056	6.575694993081013	-5.187368103680056	-5.675651412015181	-6.748282320267573	-3.5349930996474948	1.5438531741314576	-0.90620188395547	-4.4280231832765	2.533708656105457	-5.827883723336528	-3.3731310882801857	-3.835830288398208	-0.2919165014468591	6.157677133052129	-4.842410833121236	0.31750828120203345	1.4789510858421644	-10.439156560056988	1.456302631037479	-5.381571956501876	-8.50101165359523	8.87792293163969	10.608264444083742	7.2575494296752066	-4.6434701701605965	-6.845561386245988	2.026079499564	-0.73740518330755	-7.217926905710557	1.0533201148638591	-8.931217901450125	7.941847842772632	-4.989963109049743	5.943694673822926	-3.6831380302301837	0.9984361155037699	-1.086956173099928	-7.13026778764414
0.19281973835422972	7.940966180002881	7.8025745124313355	-5.606750960591353	-7.900055519602777	0.44735529276548247	-1.5747388691412927	-4.733430208809088	7.108658195191072	9.561782067495512	-1.7814074799140172	8.37438393656025	-2.872424268021963	4.096175530834421	-0.7276150227147954	-9.073738382838341	8.472005927594717	0.054798074933885	3.4267953617955684	-0.6098196383111878	-8.454584020134575	-6.11014896674061	-0.3786380197436604	5.309568082030305	-3.2027413017185005	3.137305484658625	5.000662517779277	2.2666608172729674	0.1442815344515163	7.421008797938121	0.9852228235243943	0.784237166304107	-5.383898376682129	-3.1753066045098355	-8.726138208924322	4.610819640047759	-6.250205187840667	-4.023942236523407	5.5381025432103295	-4.412540967826459	-5.174209278215929	-6.7407113964643655	6.5849953866637945	-8.62018586439632	-1.4994768290174219	-0.03768227400902063	3.2352164485052057	2.241573156006578	5.1697013822651146	-10.429736900600748
-5.594012546058049	2.3986305609139	-2.6968864831053976	-8.533169523825	-7.068869701566795	-0.48842358071205816	5.964941628957086	1.7759888957832741	3.4979600221782863	-2.1447888241079074	1.9284236107385808	-2.5807199151766502	4.370819151313452	-9.836108863091969	-1.2925540361405976	-5.202370749588038	-4.046160176323862	10.226290649751725	-7.47061036774907	-3.2607699581527685	-0.25903768659352383	6.687254397757796	-3.0212930528823287	2.983882535445943	5.07141816649033	-4.894958720355111	-2.009864132611506	-2.838241013404622	5.785169164257816	-10.636726772985648	-2.976094591271485	2.0093108281726075	0.6878764878439908	-1.640527737646412	0.07816568907787935	-6.582583992977274	1.5016980323841156	0.18653945009573644	7.838469310640047	-3.574162779952335	7.235301585417555	2.742230371014837	-11.902060915449324	4.67939603752874	-11.279257333708195	11.737235802171785	8.326927343869109	-3.509048400765943	-5.250060399829584	-2.2376199242173196
-3.2894139477229203	8.984587915330001	-6.706986668717761	0.46447706523761345	8.324591081862742	2.4865630774363945	1.6344485089089016	-4.6596591606670135	-3.9272733432777205	8.200606327961056	-0.013662416719452564	0.44604970841901626	-7.915392687280707	-10.094680998651477	9.8146548485619	-2.03055267213335	2.0116060052268843	-7.459770826016717	1.304924795184327	8.27439980012164	0.9823466506827238	-7.306767523125896	1.8035006136658007	4.6655516838217	-1.6418271011361867	7.193814711826895	2.3899810522054863	8.6812561191436	2.5090357367360636	-7.920943667129227	-5.047740920047625	-6.468032254038619	8.848191753336364	5.403715478069013	2.491920277317814	-5.607831421493724	-6.45339807892206	4.603845074264681	0.36737303517534803	-4.301310467727078	2.9127482506352105	-9.814845274394779	-2.8610290274855865	0.9191663370450707	-8.477252201363292	10.654546422331018	-6.366343338234888	-8.850842596550292	-6.669380659883721	6.061634093727978
-8.74239351634313	-8.952582813084053	-1.6916668425681058	-1.4992244137082804	9.8292786387767	-0.8796894461026715	-4.2604234087560275	7.6851403110465455	-0.8493408423882699	1.0766559362348627	-7.859581724009987	-2.3175741824787757	8.07767132597546	2.4281527859510628	-3.888767314743121	2.6009675387362776	9.934616511892177	-4.363166215317734	1.069134628773543	8.681980687788204	-4.96151198160719	3.2144116334431083	3.477064761284348	4.683923635801273	-2.07925061001189	-3.872482324313782	4.100816739481633	-4.028508200911493	-0.4800782055414099	-6.557418048927611	-12.191339687514844	7.33517992420721	-0.21512079914905313	8.10281967127143	-6.40982451300507	2.2853129035721693	-5.312079018816321	6.561543482208985	6.871999580268179	-7.7109186066371596	6.864687347167637	-6.918398419636197	3.077936072461686	10.02925308997133	5.637434443014898	8.410552116903663	-2.437649879653596	-10.388764423061879	-5.9844899050984965	0.35361852152548745
5.005268546711769	-7.448539092295554	2.034403616211148	0.1903109915334924	1.272606628563696	9.421071685843827	1.2681858855571622	-0.8991262835930527	-9.29176512006132	-9.298095107164709	-6.457352992998086	-8.820267495770628	4.9484676560066205	7.240287504399177	-7.005551697963815	5.484914922870441	-6.056422333721086	-3.953668892418821	-6.672882679740146	-1.1718905931682337	-4.8765810971763885	2.131024213953141	-1.2709203127335862	10.408860340433225	-7.610090216598187	-6.8421299309076185	-9.316777801238773	1.4357712110080916	-8.469713575968981	5.3991927274464135	-0.7652578321189165	0.6154500694612941	0.9819725908206649	-5.591620133415235	-6.847548805899034	-2.76038315752812	2.5983312949221733	-5.3571491892651535	-7.757909567264456	8.391649287382865	-9.400051926121922	6.063399986750844	5.847147142965445	-4.306108145926803	-7.777157759131153	-8.75313243743991	5.418701076254901	1.8465379333983107	6.6537899006243375	9.043104915602052
-2.8167682840921326	-7.350087152592365	-3.3113962080103234	-2.314619760401805	3.45838385094158	-3.7734846785174336	0.7870657945710474	-8.451065144291743	-5.632446454347154	-1.3612974267053979	7.299846604690874	-2.498656263093417	3.5030073765386573	-5.040406068246319	-8.73604105225358	-8.702310138559099	-2.5012190574360416	-8.24509689290895	-6.929653880896605	5.933874376279291	-9.419394975706595	1.864538589461112	-3.576001928889261	0.6577671360742785	1.830598556615243	-3.411510204557854	-3.8406477000322137	6.084604920495874	5.558287845916191	-6.88006789102938	-8.698358071360042	7.56852054398039	-1.7955547442045672	0.740081938873596	-2.093784659540045	-7.5406188673053824	1.1423899410119345	-0.8256029893780967	-7.232417161251317	-1.1537368790137585	6.861698157421586	2.1027141536558918	-8.325766284040148	-0.5598855059173076	5.031711263813115	6.23031409910087	2.9416117297470636	-7.970620409027567	2.8914263378320015	2.929093265239792
5.132404960706547	-6.156128976241495	1.2201801019209562	0.03363190951629336	1.1710251821808488	8.730569539566051	1.7850170685890405	3.232226765873564	-6.923516972531132	-8.558836995625896	-6.094700172514702	-8.148914422317437	2.8006314661324008	4.2499269637429675	-6.396015954593259	5.9886485688927	-8.774732171751376	-3.20492173653389	-3.38464073757887	-3.1743372030127217	-6.243972633328401	-0.8830341732027054	-1.5890986771247742	8.071912412020822	-8.720020573068103	-5.006781886338794	-9.794746217046129	2.655129268491119	-9.958585749077514	7.250739628855397	-0.2897138968695284	-0.9829296797041018	0.5613363262062435	-7.312052883747468	-5.129801949551549	-3.246739912831999	1.5736020034210054	-4.454977481670968	-8.568968262044667	8.867552966905905	-8.4651155115232	4.689372247631939	5.722297458179802	-4.459145003042318	-6.376801378735342	-5.568023823196215	4.812754020276057	3.440805607830611	4.491134369056419	9.237209709481967
1.4661426011670566	-6.7035534210425745	-0.11614466918030075	-4.081267807362012	-5.842280718069193	9.303747811673169	-5.5464809204118	4.657321446792433	11.8938304403698	-10.543038253396388	2.8405677657831516	-7.102750167866869	-10.026599432379935	-2.5852457654964875	9.568189366991067	-10.30275790716478	2.502123587949425	0.22980853948114316	9.468361229694397	-7.713628094808663	3.776119738191582	3.602221248147769	3.6589559902809468	8.66608354374047	7.970064698071872	-7.740384884924443	-0.2947401925758586	-1.7117631608492772	-3.7927698986816596	-1.403536125157762	-1.0329227611090754	-1.615090266782662	10.08756438682291	-10.0423055144439	9.850587724922667	-0.4987630933604329	3.2003011359181484	7.300319479877026	-2.841122336045082	-2.403089573989763	-0.33557514003831157	-2.63173100894665	8.30115908894311	5.186749096282368	-7.6411188536714425	-7.720772820624201	-1.0077957780465565	-8.49225394186349	2.5218356413348384	-7.6870937347401
-5.886092123513556	1.823626608520538	-0.8222140631793473	-8.611616314802143	-8.88181409122357	1.5090569595608532	5.877428842228079	0.7935066660604401	3.7496623819070085	-2.24581981122931	0.5489187290769648	-1.3844137899821547	4.513315002965729	-9.044255151197302	-1.1613794801042683	-5.30520465775687	-2.6377960469812622	9.034695006425624	-6.331805812692983	-2.6336269559386825	-0.32999636154237166	6.600120138649293	0.492285927236062	4.051226616898829	5.8678594267745225	-5.476334135374168	-2.663469113950207	-3.9060181149756046	6.840069700341316	-10.269138009020265	-4.276028900990315	3.1024297982899753	2.87068765731342	-2.659329324067566	-0.17067235574560102	-6.291580328455693	-1.669886314782289	2.7896632995261594	6.7816958434117485	-4.845786703127496	7.613796594210301	4.987868539392449	-7.493600108938653	4.145803401309694	-8.868199474899402	10.22847779605874	8.670760245013158	-2.715476928030598	-6.227000384556359	-3.387417922157911
1.2812320570794526	8.521102452453903	7.6693490071458585	-7.226950060328869	-10.607144927182546	4.457809995288132	1.1469662123795716	-3.6709011019617055	5.8875968299685715	9.217846305415126	-2.036643488224896	7.15678643641803	-1.0612291189879106	3.4072665973346883	-1.093970350571293	-8.01089242410522	9.80598609900168	-3.421594946750327	5.392541008705845	-2.9569737996858882	-10.177902003447066	-8.469939925279741	-1.0212175178777403	3.7302648841056114	-5.45592967743084	2.4458320534273907	3.2956673239963066	3.820549670918598	-0.28561302514912024	7.432745763305636	-0.7520046552307408	-1.9052043058525083	-6.226586954539359	-2.404452913224026	-11.535439523144019	1.2770700807261541	-5.552484901869767	-6.637400305668082	3.8154551437188218	-4.755347896294191	-5.58453982047372	-7.388156104252864	4.608996864557853	-7.280008408799864	-2.0683858626481806	0.7481153794462154	4.9492686762865015	4.433605695683344	6.51690774943261	-8.610754067013342
-2.806944256513127	9.249950393576958	-6.320974222350083	-0.47014791436801434	9.383831116395074	3.0282584762874736	1.761693280043493	-5.443914778636385	-3.3298196641644036	8.030710427528213	1.211528297648967	-0.8445920319581752	-8.926583758635406	-10.707622926367199	10.112761503947011	-2.812513444468757	1.841992968526648	-8.382899350029598	3.825953957339334	9.507916558108828	2.3480241251372376	-7.98070654774962	2.0773103271806805	3.936619744789124	-0.1582800784219045	7.135943215293761	3.4193007228399823	8.23275691541083	-0.7436641055721442	-8.061626627572677	-4.387034738375022	-6.270003139577182	9.334535719026752	4.454802172923924	3.388035485201745	-4.954211783266596	-5.536062014517792	5.273901187516188	-1.154766421970929	-6.394176861213333	2.330995138540587	-10.497679601496817	-4.9199997288468875	-0.9543985970862228	-6.799587152183252	8.131341388910183	-4.230696893630203	-7.7499725245878945	-6.641842202699875	5.566134749947733
1.1968878736245285	8.851139743556145	6.426638987881749	-6.306971005462055	-7.154854741132248	1.9730598866642721	0.27395602328614227	-4.232946467560713	8.31430044359346	8.886015071989263	-1.616401841400711	7.713444523083116	-2.6218238159333014	4.513563336628667	0.40682916933242197	-7.948548487882668	6.484672599962803	0.252519494711265	6.526147865354675	-1.6994298989757133	-10.290347975277973	-7.801338731537161	-1.81579017545236	2.499308124149106	-2.021149718949701	3.5557280427114426	3.238526923688143	3.5307714394987064	-0.422668656318956	9.036318139635423	1.123697473868135	-1.2850429117235473	-5.730860579750786	-4.693965461164136	-8.153948562470951	2.079247680053963	-4.328337592313624	-3.905536094366261	3.7683010702826043	-3.5138323127292526	-4.407477083123405	-8.48384506325055	3.504181955054187	-5.523658856674771	-1.4831608964897205	0.23168171515584746	3.4979022802371684	1.5253409295972808	7.150889277860928	-11.233443305309617
-6.6657157507163385	3.41224223235365	-0.5454143704237845	-8.992028247943376	-7.18653545501876	0.5390017436237429	7.88175394491072	2.5109007253095017	4.017070286943877	-3.731048378031418	0.40801181716906454	-0.7528508085889167	3.205701789856117	-10.31602733212267	-0.9947998124567026	-3.654360632370712	-2.2907829250958307	8.119544453411299	-5.974555480702151	-5.411875431963572	-0.5483693847560999	6.967620224200941	-3.4385526900050154	5.022803100491636	6.241645908066159	-2.9473327543772325	-3.809339211229453	-2.4472541478380596	5.878055536562751	-9.277883994134518	-5.0711158726739995	3.4934300281726043	1.272086791431755	0.570607787383584	1.4285690228368673	-7.910226637040798	-1.6650744241680597	-1.7444362488106722	7.607132605246572	-4.649444093830078	5.971491405897293	2.756032655906995	-8.834598671807925	4.638674378567545	-8.790790532975457	7.7391970059120965	7.799141765197662	-3.628494562566955	-4.93347311637613	-1.5082087126906996
9.64410256663387	-9.511773014932656	-6.39829074207422	-8.220269332039416	7.0621822846465125	-9.25165691336423	7.111716202654408	-1.0398494978980655	-10.099600892743632	-1.4729634255168014	-6.970016836022521	2.1118382598279064	5.300208217454227	-0.7932662348343731	-9.068856637785588	3.5673700791143426	6.730343299047371	3.6334086939480543	7.2427412631466	-6.66127443805003	9.329246658329073	-2.786738556489958	-11.409314451579867	7.204569295284759	10.260004428547939	1.9033480542006738	-4.666111169679869	-4.999047835877246	0.8039623939621716	9.924035903610074	-7.0083145668705225	6.925277296278729	-4.814008083269789	5.203892135655439	7.500290741703918	-1.5366729579539693	-2.80287482150015	5.240277814698405	-0.10228202785748197	2.387716212432731	4.0645407236633355	-6.127603022554385	7.459467696138591	-5.948212688294823	9.456944209089047	-3.6693273832385707	5.440734886660751	-3.27578624728113	-4.383257891653018	-5.2992232756818485
5.157509481178831	-5.507626996386159	0.6982959431480661	0.14149699842594854	2.122133755892445	9.880427684644506	2.028139064454813	3.2809422039445013	-9.782752672629606	-8.72362041222561	-8.142671921387825	-10.594446975182384	4.4851765734196345	2.4673383608427892	-8.403139258461415	5.984243427411678	-8.707986901957886	-4.4406876391174785	-5.353258628572115	-2.298361002346006	-5.340712174287809	0.472939029846144	-0.6834405793026335	9.801840239586982	-8.511654147412957	-8.384039479816657	-10.805670743846317	2.4929980654124444	-9.707872158334709	5.332625910315473	-0.9784943566149611	0.1707728053247694	0.45821053370268816	-5.552891187996666	-7.434578716208081	-3.733377232510177	3.5432983838652232	-5.873131000395059	-6.756339443279493	9.189067459666669	-9.761633773549798	5.225694843199078	7.666778006894397	-3.6087740945667655	-6.352700410384641	-7.790425036483876	4.375574447919118	3.1056356337405124	4.868179442210933	8.525427724396272
0.15611896375126666	-7.542167742105175	-0.43120572138772795	-3.1257388881808423	-4.601991307851285	10.2128785031695	-8.982112723696877	8.635206679597692	9.028553050364435	-11.788934461653138	4.659017796608938	-5.18806179722863	-9.249724683592094	-0.5248707863174029	7.522454422698551	-9.40576373739708	1.0267762946116012	-0.603821220548042	7.466206893053016	-7.33792281224919	4.147514299324621	4.379924259687113	2.302974775012297	10.95233576849695	5.119976189578648	-9.123949773051118	-1.6968232857139904	-2.8860445748336647	-4.242388392567709	-0.15478760663393765	-2.0826831601797275	-0.5384964333120078	9.65905780329176	-9.009469411251345	7.499046469103621	-0.9402381691397015	3.383787212379574	7.1787470750799205	-1.8680497795214928	-2.790953157450791	-2.5781056902575696	-1.217306734214695	9.029805415148415	7.402945521408837	-7.139478676532395	-7.874205140344062	-2.0493050014284293	-7.723715189630997	1.1195700956338923	-6.531438398588326
0.2765905350573189	-5.850651471475257	-1.1618325050617813	-4.591517124456677	-3.8148554819234652	9.196140790329482	-8.725046137839335	4.224196746796	11.276548834640346	-7.412182893002512	4.276742182232387	-5.268997808175676	-8.313079279739926	-1.6720143003848569	9.496719333324528	-10.08458494964873	3.553356726098043	-0.27776620248127853	6.257060895158194	-8.830154792444612	3.3871553087190738	2.4521960253637523	2.055893668473165	8.739356247031333	5.917530218159733	-10.821756077816318	-0.6258155290657555	-1.2951108101639872	-3.6759182262959222	-0.8969130287597331	-1.4211253564304438	-0.4499321914966775	8.860376966941084	-7.909142011187934	6.76489805826318	-0.12493686513351548	3.243700585944061	6.3973936916054415	-3.2191360298407328	-1.4562395204618093	-1.8153624991275692	-3.7157478010919363	9.114970375997677	6.743533214147977	-7.414480838930945	-7.510656815332889	-0.8756654486220435	-6.900137893060137	2.014053415234432	-7.932233843887792
1.8188282997898848	10.687742397396445	-3.5900591975357634	-1.411873268821083	-2.28986707863782	-4.897680707855195	-4.9542095740569385	8.895003824831292	9.327680112279864	-7.252512897108422	-7.3675900651960635	-0.561366044748025	-5.355625972457785	-3.6259349086349717	-5.756186681414496	-0.33652747622957546	-2.2493150975694314	-3.4905498349298725	-9.33914370656266	0.5251749194060746	9.620355909246369	-2.432018960905576	7.975091902320677	5.915452307697261	8.596429524269974	5.828109115258343	2.7171294736099445	6.591840786328917	-8.1092163215207	-0.10457822687581997	8.944611005195476	5.728521373847139	10.160777396096774	5.322533921216787	7.8086549759827495	5.037846178232809	5.388181077394982	1.269525883400753	9.812219691279521	5.715836862441941	6.3535844346628645	4.131627860905891	-4.250582651442764	-8.498758726131772	7.904240653797727	0.21128770223244042	-3.204021234196092	-8.166675324149509	5.351115643390242	7.1959016293457365
-2.065280827197924	8.942102713668218	4.5593351631892265	3.0391347522661114	-8.298031518638535	-8.131662732870907	-8.061364396644073	9.739372702582337	2.8987956850162275	6.025660351993634	-10.022681727799679	8.761115864902068	7.105385989254487	-4.799568826607446	-7.675051557140343	-6.545128175761157	-3.942172308453299	-0.18374158304061672	-1.9233214537034289	-3.3323478949799683	2.7067423755384135	-6.411671365099709	-3.820232338922863	-3.546019810978704	-0.45549726382010924	4.751426325482765	-6.318277695867147	-0.7515598865459925	1.2374035851699827	-8.980512898245529	1.6934064335334449	-7.472679936278649	-7.56117066871233	8.858119027688806	8.784712615058263	5.085547851627245	-5.779719501675736	-8.268604733603443	2.306441826723166	-0.4849136658470201	-7.529744108505895	1.4618989813635392	-9.089155304458501	7.459750244315993	-6.704407970368111	4.056989550821397	-5.06472673874717	-0.006784099133545385	2.6082938334205066	-5.691927540440732
0.3506138426496983	-7.770918942169806	0.5433748328421628	1.4453929238183585	-7.918912008258759	10.98956075364871	7.882947555201184	2.3453590879473873	-1.2374441527974942	-1.1934626663380106	3.7908762641018425	-0.03932678266929579	-7.724280477000342	2.893783932136252	6.439298781574102	-1.801261336041494	-8.70679737343134	5.450941398566513	-7.049226815977295	-6.704138425893812	-7.402401704847449	-5.155473985565341	5.257732414963813	1.6492380449433242	-5.200744833324175	9.200104307818453	6.879105090568605	8.92423502562119	-6.164739075499427	-0.6575237815284193	8.284551914140154	4.8444388533667295	-8.948198445503069	-9.012535688307935	-1.4598331068232504	6.451300623432374	1.507733760092338	-1.5353454946828649	-6.427206930852126	3.90811753437677	6.496736215323942	-2.8177825544028527	6.086686021996163	8.701249570702387	-7.356004141250416	0.22406110434037113	-4.40642258556553	5.274608635350713	2.0969592678459597	0.4809170813290655
-5.222798448653749	3.350777300982963	0.05613256335021253	-7.867182458919943	-7.035474325736461	-0.7047139276118047	6.258068240775219	1.8416873797241267	4.125164918198094	-4.03846521949144	3.28805373874898	-0.8694869545141732	3.379042884777739	-8.967934419583834	0.8619402829955358	-3.831376045876088	-2.8077448712116975	9.661502847241135	-7.072950257955201	-4.460186801548435	0.07774447962571573	7.456628358946552	-0.8152667931054678	4.607030124148677	8.471019664032285	-2.7171224152398077	-2.3805851088300316	-4.119075303920526	7.80345248680867	-9.651618416979044	-2.539882390876933	2.890413664848734	1.4904924767134051	-1.122608574071389	-0.004580980121791756	-6.27589568930628	-1.914805716083883	-1.6515636586407265	5.094582092474626	-5.468188214961364	7.964909940700406	1.9065100342076837	-9.276959866073698	4.359780482648936	-10.105116598854726	10.093712765159808	7.5854092231983925	-3.6073606894757493	-4.798383980627635	-3.20521554538419
1.330388937628837	-9.111079663242133	-0.7797399838293255	0.4918128585053191	-7.321119797022466	7.789409400459197	5.602875237338308	3.610633868365473	-2.540848457382691	-2.560747323954975	1.453889566134841	-0.11861638304043787	-9.194610624453123	-1.205265230786813	5.747774323816056	-1.912824526850394	-9.000300707034164	4.948575513859404	-4.931109297693132	-4.402544627862208	-7.764757694210226	-2.644834070451809	3.8160191128935126	1.0965579223415949	-4.041458280908493	7.987552635388003	6.474489257651038	7.212575228658688	-5.600240458792822	-1.6797134173599981	9.502204626182527	5.326999307131098	-8.77708517787519	-8.098845611492518	0.07436544603774264	6.7987901615074104	-0.401487080184429	1.0832221745593917	-8.136101307656917	3.3661371347704825	6.646547036772221	-2.978424415003565	5.432098499585364	8.734849344834522	-7.567536025487688	-0.058784150886990294	-3.5302052129989763	5.472805855590084	2.066658633411459	2.683780077037991
0.811928281901487	-7.363778671647115	-0.09395444631202665	-0.33094592053657124	-6.778252876870729	9.201354599592237	7.790263754846893	3.6607750519942863	-0.768351192403714	0.20449648820714805	1.9716764412432741	0.4525080652019684	-9.237109196969055	0.0400114071624576	6.741220467659055	1.063089545969412	-10.168086677536921	6.8082969299971765	-5.407620338389671	-4.963316357014443	-5.891195461554316	-5.765567982783571	3.686193759787767	-1.5788150357435924	-7.282915998330369	9.142788341413635	7.429457867633264	4.982956805988698	-4.342574161415808	-1.157261670572854	10.428949227009547	6.2137582512669	-9.657971264683816	-8.354113735136384	-0.9711555787884925	6.854244412856654	0.8098651080844923	-0.06956868172377942	-9.355014661776806	4.168504842479717	6.482407994346272	-3.191827956366229	6.469049227437508	10.010248061766564	-6.234219260681732	0.6530673750295051	-5.92422166740006	6.080325728562821	0.43051473617001434	2.8853360078598773
-6.799532098015223	0.4956698221994431	1.6440185157108878	-6.572726110554148	-6.483464671571343	-0.6503429695668442	7.806851006433873	2.4656876108958445	2.136968698194579	-3.899919436311266	1.2479255243871514	-1.6476995752773334	3.1313871149514325	-10.840170854448472	0.4364096882933187	-3.8094664999394174	-3.006257206056505	9.8078140800051	-6.102286766148325	-5.181974955765198	0.4008740702558993	7.760893590926901	-1.0708409920521602	4.6490848101180555	5.5506584126973175	-3.671323410125927	-2.1342930581399577	-2.8723983382098144	6.730579903821493	-9.773835554618714	-2.677157464864696	4.352965287771286	1.628704136987001	-1.1685324119280496	2.054941817210118	-6.272211381343282	-4.352321781748779	1.9465863821986755	9.166376152261387	-3.742030190965369	7.5080174095816385	2.2889000442551666	-9.498073851136478	3.6389411376475396	-6.508659256341577	11.693813364889571	6.4841821312691845	-4.290380908726416	-6.26945941361194	-2.428565028881519
-6.368999157061834	-8.457908204203468	-1.679893117390662	-2.3236129649981985	8.54895863726495	-1.6749783679819035	-4.934320327112683	8.197403998565104	-2.1616254906752763	2.4595872476170832	-9.761015565085597	-3.254486125145681	8.95420206082238	3.67601927874327	-3.0056702864536113	2.5027889097866995	7.76932532051163	-3.9294344124454534	0.7261171305121153	11.10871506966285	-6.092494434374388	5.364654031233922	3.613312211104801	3.8703262470076814	-4.233950719544749	-3.272579513003526	3.7994483549358304	-5.505395416980253	-3.920882208826332	-5.58119684182692	-9.679811966289902	7.13778182113983	-1.8534571316637778	8.602914851567654	-7.179564353652221	2.492591468142206	-6.847754255964823	6.575919099715172	5.807830356056065	-7.608534233645738	8.817038769063828	-6.768496609071167	3.3946944952382614	11.243094320273926	8.377287493492721	8.969070236972609	-2.366136605581509	-9.736158812529789	-5.726488610789389	-0.23020797616721758
-6.372805991474905	2.1722067669462812	-1.4722662764889967	-7.457541461713711	-5.2943427721978535	-1.3076762677092915	6.200932604475723	0.9490423680208502	5.15049717130698	-2.723805753013857	1.8407935722553908	0.1757632350048337	3.3322475875162247	-8.620276329376544	-0.04753665287050668	-6.865750484530294	-3.3372609766831816	9.622271507339965	-7.169459791213774	-4.961498887256196	0.15667948711860707	7.858742323758607	-1.972754925602464	4.140563140278672	6.146749455873825	-4.098812310896247	-1.3754478531365009	-3.6231957002037074	7.161474616893986	-9.554931927080233	-2.726154993133605	4.876959584228306	1.510454718921378	-1.34178327372621	1.2961805873112169	-4.316381009393288	-2.1191736722875603	0.2665718847974058	9.649182491264298	-6.361204631516014	6.805315366634985	3.5471543453107306	-10.316489801571516	4.405179482570166	-8.829047633682832	9.789618181051322	5.519096882918632	-4.710601541927455	-5.547264613728808	-2.254708449740668
0.9098679419002227	-4.960970566595527	-1.8208631517180458	-4.619211167882506	-7.56129538466301	9.027639131709455	-6.849831176931281	6.575621551866424	9.639156970933021	-9.440093870986757	4.906715755437436	-4.459413080606863	-7.431726711751738	-3.3827968382982405	9.020929931292036	-8.665391946719975	2.0015750561132974	-0.38199547042185433	6.882531553256226	-6.738351882092255	2.266421087027002	3.666321837927731	3.9759825766680343	10.160672780403432	6.473287766062072	-8.810665494346175	-1.7259521268095024	-1.430540226802238	-3.5153940511439696	-0.8009301408337267	-2.812061785863247	-3.0825141335360167	10.73668689700519	-8.60402849302741	8.493733396698312	-0.7961644552874341	2.599635576213867	7.059823072548508	-2.5069261247621752	-2.031703511611728	-0.7318543916957239	-2.598550859496732	9.019840647908806	5.684169066699576	-8.54847602339822	-7.319188584542017	-2.3809540895418517	-9.628225476012009	2.377972349927935	-7.593510506769339
2.0164487855600743	9.363728516006917	-3.8611227385815434	-2.3908489969726965	-4.714680085081593	-6.182975378704288	-8.708382350370785	7.322243287118436	8.50539255820852	-8.99497763369316	-7.145842150213899	-2.4885215303087027	-5.50951101761755	-2.3606815622650275	-7.402699601261917	-1.2794488023840325	-5.605904921167575	-3.4037119654911328	-8.894926838445624	-2.1129643160361047	10.58273713669696	-1.4826957202674682	6.581636938571437	6.223741370888678	10.305184242092386	4.196657558715709	3.128999535590498	8.270178604647402	-10.301596788203346	-0.5226993791754546	10.11311509408717	5.584797194145089	8.406353843282016	6.281133661957221	6.5794550894191195	3.1268645296422948	6.075274240187374	1.2655591872627276	7.338003379591317	5.498361117970266	5.642137735709984	3.973828537935779	-3.7936213791288944	-8.79377411776172	9.085120232477713	0.7020279483895051	-4.8569795112615655	-5.582443542183224	7.420344631257259	7.872101580456203
-4.703817087076662	-5.040163497813216	-2.7732986467000487	6.929082302814168	-3.8456296024122207	6.422798761216591	-7.655429836249909	-1.4761410712235383	11.35213447250757	7.117243151797301	-6.380329733895585	1.5517777220183782	-3.882254078310414	-1.987811135767988	5.380726724154332	4.939507941299445	-5.122099357807257	7.2658250187046205	1.9910600564895324	-1.8384488983167955	-0.23674941757215917	1.9305121799572018	1.0844003086598415	-0.7588596419555524	-0.32281756859485633	-6.406983378891821	5.872818737826665	1.4157074829090819	-6.315992767214762	5.151727344819611	8.822387808409724	9.401308261616242	-1.2877376361704873	-7.373492779183278	-0.4644068548270409	-8.65625155276009	8.469006554172383	-5.7670750309990755	-5.133644201263689	-2.8627721736060043	-2.1256026434849846	7.1063095319085505	-2.0325172458476573	-7.828708327946325	-4.526121705348944	-0.3247932704580926	-8.32201931219305	2.619842254430213	-0.008711348597395974	5.1263839938838816
-9.591323088470759	-10.975515135390456	-0.9388336888430996	-0.5274908716788222	10.074124299095006	-0.9829180470429656	-5.617474040193635	7.311553302397449	2.0613399746272396	3.382771419305523	-7.9089575716255585	-1.6801082450699916	9.434410235805679	2.4304759982902397	-3.250095813347991	3.9928433140958184	7.048058820547335	-3.5943898693294853	1.588146605139391	9.108990463746576	-5.985389847369614	4.853098938642441	2.2477023170774117	3.4231993172081334	-3.224480304602049	-3.083859740739588	3.3307848078346267	-5.4771474021341415	-0.3630621456696419	-7.837237993455734	-11.781341793150931	8.453896762923224	-0.6138058855439956	10.421255663865807	-8.217806329551562	1.1675105772139995	-6.672136869252907	5.7782339831837195	3.768146088784598	-7.093875620192874	8.985585308229638	-6.608555966609748	1.8370310122276916	9.862785598703939	6.066897510515409	8.274676234854793	-1.694937984071187	-9.663332392105149	-7.645273859577831	-1.2056859459103975
0.1686111099371741	9.429036632906902	-1.172556568532901	-1.8447903339582505	-2.640536427096092	-6.907309523024587	-7.287879308327995	7.689770821272176	10.34861604293163	-8.19646172412029	-6.609043772408696	-0.7388983779563233	-5.93753488403271	-3.132990071461278	-7.797932212580595	-0.49288518867409353	-4.483038065398486	-2.3172268448997806	-9.243831870967254	-1.4147807430626314	9.257584133115502	-3.813563887277276	6.034699485340424	7.968211735847711	10.791804035404494	5.596213499165625	3.7107386457699945	7.347493604867987	-7.15592490281159	-1.3039841730177149	9.390190074136557	4.22160580616198	10.650842759538271	5.063419043076424	9.570096081050409	3.357354541711059	5.871810833790768	1.4313979305519184	9.530565833953693	4.986643164335951	7.165416062617158	4.545472826811809	-2.499807156761779	-9.611919707291621	7.104288706902235	3.1349932987483307	-3.6192759740895943	-7.784493940130713	6.037329618493243	7.00670637749688
-9.761822626034782	-8.37331354945865	-5.833810322872495	-9.721078858213607	2.1138055681363235	-0.5453815036133517	1.6212326231396128	-6.419364395179772	-3.916528749436257	4.5607146109383905	9.847075747275593	-8.107776384363877	7.006673780631405	1.055614372656354	0.47815460914754215	-0.7149602453833311	-8.518753384202721	-8.394086557106714	1.7857866659039832	-3.182466841794007	6.418496917448268	-2.817893146165065	-6.2361167156575075	2.447606389090504	-2.817065833585747	0.26458265021524074	4.276516661854804	7.95287282933229	4.491748411186224	3.7756573715643196	4.866279435275825	10.535622416380969	-5.308832977566269	-12.063577309789059	-5.393924316736701	-5.046039203799616	3.3972980320767436	2.5326032665770892	0.8158958731657984	-10.730497155720691	4.302591265492307	-4.00398577044884	4.356092790122059	3.0541228041922417	-3.6181011598615034	-7.486235721299309	-7.655628002226633	4.347441831475065	7.890804208529824	3.0944951352445926
9.29668223797435	-10.105513137086765	-5.132953268024637	-8.198034916895544	7.363138244011754	-8.795513027425752	6.5282094104423685	-1.6850592161646956	-9.148996838575416	-2.4541597718434076	-5.7211779561624345	2.7270531297990828	1.7009886052215728	-1.2754845987563115	-10.140514819454978	2.5109365617800252	5.727296583485252	3.4516334420260244	6.982094744321595	-5.192772841215344	9.048888318727247	-3.0601836056522393	-10.71595560683868	7.986995062762312	8.984197882874588	3.62843595490014	-5.293612702156608	-4.669689628928771	0.01282578268570811	8.769144916312994	-7.277301415500237	7.050358274898421	-2.5902543042610113	7.517982549673205	8.799979437864264	-2.43388249238455	-3.5318204376864863	6.748926603977398	2.1727606491476	3.9485443747465094	4.04686207979776	-8.332708863527317	7.506837800802696	-6.420002219058726	9.530024467446578	-5.742134580973852	3.530959641548195	-4.224568355197168	-6.061966023713299	-3.810973445148212
2.470470212566961	9.352043045026619	2.672537711824677	-8.026642536687506	8.226444533158903	-3.5668459818167007	-5.985052898570866	-6.559649865110605	1.3568514760857109	-6.808124956312885	-8.019795990315052	-2.347706445109897	-3.841661498691521	2.8731700300062393	5.507520177063892	4.510677103524023	-6.339832241880244	-4.821971059697101	11.106565422788902	-9.6108349665685	8.386043765027267	-5.858430219897353	9.228198791018503	-2.319351143865982	-0.718045330571256	3.8236600215211234	2.3066969598376788	-4.540100155901188	0.42173095580725817	3.1831224248861543	-10.21190920725361	-10.40388076618515	-0.8836248493321656	-7.650170903599775	1.5786513078654614	-6.2744309529782445	-1.5807917130092175	-6.673590346486438	1.389713176911782	-7.595867787696518	-7.250302730436175	-7.865941302633846	9.380901258228624	-8.750645207936957	3.294468773145418	-8.215075226953209	-7.663295373580668	1.2029417845691617	0.5570110836780211	9.855829196599387
0.6814178588601935	9.824086951647264	7.788713772275134	-6.391848888530366	-8.58687146764068	1.4646020447278518	-1.2922089470379674	-5.135036107318376	8.659255969530467	10.248465216111665	-2.6938371150644667	7.06562008406012	-1.6788634147374264	3.2825054179505044	-2.382361044141922	-8.842366103378223	7.827930785631688	0.6494060421224035	4.478724764740131	-1.4814977099745685	-10.181902411160284	-10.055421868600458	0.04510603622069405	4.5748918263808935	-2.5142061090155394	3.852079840862518	4.574439953254921	4.333030968800038	-0.4885440982458796	8.695701605848612	1.40484273283994	0.9391161390530218	-5.162882451132921	-2.822655270671188	-8.450431295889395	2.468540032666162	-4.65901929350419	-5.6642794230075	4.601024467070386	-4.522669635786163	-6.011741599445392	-5.6831911662103725	4.656000020489117	-8.325734154225314	-2.022524348693204	-0.18041905081157422	3.647143971815229	2.685166711205456	6.2656477123926235	-8.48684374241224
-1.6306650645779008	9.10113464725372	4.73716350135436	1.1003862560870572	-5.735422393247134	-5.835563015132763	-9.248886945322507	7.1992344560157076	3.4365209075545025	3.0278807348734533	-8.984021722725169	8.839583270108758	8.426930692760077	-5.68977105776914	-5.103122137717945	-7.093237151392453	-5.163683823133513	0.2608691754436453	-1.0984161692108487	-4.686148878055574	2.995365320722557	-7.420076354769592	-6.238544191062243	-2.1199511549331653	-1.761137374806438	5.341921846183754	-4.45339315329345	2.0575004923933227	1.2727979421480384	-8.493205114968205	1.5986225476061218	-6.876390505152773	-9.304743555192962	7.253367064670181	9.407695885224896	6.456112349275388	-4.578726361843725	-6.958766008435212	3.248580313147918	-1.834161950066988	-7.032732184996317	-1.6391437877471253	-8.405550545992826	7.7842388841812795	-3.835114291605572	4.538576212908796	-3.125625035854639	-0.41061286917209494	-0.3166261196188116	-7.736983552824695
4.851214144624705	6.609777237591851	3.236277066899356	-5.952795057230238	8.885366005010503	-4.444570678800514	-8.72843491219161	-9.163517716972708	1.1401427324780664	-7.25867701470017	-5.897520996975775	-3.410769241003298	-2.997580652387775	2.7852350214197	7.323464145244161	6.266083621229894	-5.2435796712217515	-4.455171113603679	8.619068742917095	-11.322882759884408	7.2168749840730975	-5.502080995422575	9.311870113266492	-4.089664497644983	-0.1543783335961828	6.002711005423256	1.1154467946803401	-2.420251363074882	3.181753179907967	2.339580984198103	-9.47070829645086	-9.038089257777388	-0.4745788442430336	-7.869071115668899	2.778114215739854	-5.774891870110909	-1.7153621269182349	-5.421133980837291	1.184442479283163	-6.767307842339957	-8.329000202196436	-8.776600532721558	7.851189437309757	-5.962433263524832	5.2836549770645345	-8.993842944656446	-7.493442561122334	2.223924782236763	-1.827778979900308	7.625759553954167
-7.430347042673889	-9.869268891911032	-2.1007344034053834	-0.7371704117790665	11.171976056915288	0.4412629864696662	-3.497936102700761	7.137121735831713	0.10719464945065998	2.583892922821697	-9.104901027845438	-2.11929115859108	8.892037125129717	3.105279195747256	-3.9053297089581704	2.314008678925575	7.238938582434945	-4.575772340297957	-0.5002878911850244	9.191947015749736	-6.37148685514884	5.867880242704619	2.19449302774285	3.843237785414754	-2.80989746345299	-2.6877883649609946	3.1137089523242105	-5.861972507038716	0.6249509303652205	-5.99989906040736	-9.498802207839303	8.907985010226906	-1.7248464482480983	11.10569245258981	-5.833233025914709	0.11433023704359924	-5.145003689656867	6.615471884711031	5.308244082634492	-7.117140374170013	9.166363253915991	-4.152444453943297	0.8357177303302286	10.055978499149123	6.8938034944975755	8.99706595861825	-3.3826804735818325	-5.762837692043608	-5.022694238287392	-2.654890003174999
-4.345521237600018	-5.868440571975776	-3.137021166762397	-3.851813250875156	2.8408209722516924	-4.265929308588377	1.8439395906844391	-7.5526559617023095	-4.5661692860541985	-2.0828451376372845	8.391864653952897	-1.3505305492460682	3.6661935288360503	-4.906978660068818	-5.747181636681056	-7.935933727136167	-4.3880159419427045	-6.967738747548919	-6.267624207515647	5.4746011733168976	-9.928678667194434	-0.16339807826076935	-0.21054600142740298	0.9651135933216661	0.7416509629458207	-2.89755006616327	-3.3724265409896605	4.5394236139713104	7.494239701659029	-5.42503523602664	-7.418556278039434	9.576082451898708	-4.4074325294648276	-0.05792111310177761	-1.0245103731218972	-6.89769457920849	2.4844706637664045	0.8120317027994396	-6.7498482420418595	0.7599073038666586	5.503903640872413	1.4060117416064752	-9.024557432496588	0.11113807778734996	4.704233383345241	6.463013059723217	2.480631706825282	-6.790194979342002	2.6060911529487574	2.6312615971425775
-8.321330181989419	1.663710568387248	0.9718131256752114	-6.316323495245664	-6.261165543653249	-0.47310501854501147	8.379778197488308	1.7370665884271626	4.889583282985904	-1.9556707674514078	1.7049300943389047	-0.3525200080267832	3.7183471820142495	-7.727787582392396	0.999366189993053	-4.819136725205838	-3.3243092387589637	7.74337050474192	-7.375347397819043	-1.4492108252466824	1.8683410204244535	6.528350006450835	-1.8968166328309437	5.119383634021471	7.992434262865122	-3.4425396293515846	-0.3504721437801672	-2.1644310438935577	6.7393121582724085	-8.126163489604082	-4.555200021656648	3.6137660025452654	3.42785209216954	-2.968234625084213	0.6336754467919855	-4.766429747433524	-0.36554515110566177	0.4261429944695313	6.736743283229519	-3.0883634275513403	7.679597466108728	2.78426514773078	-10.690707197294833	4.215626474880637	-10.034537988857702	10.899194044449033	9.787672321361924	-4.2180812082779005	-5.417773165241548	-1.776366912105639
-6.886448578773023	2.5691154483984184	0.16539109630630644	-5.950737913944146	-8.6667408134723	-0.07650013917724452	8.136704328484434	2.293268410318891	3.644682935797081	-2.9979391648698477	0.6394413372916129	0.10723017674868429	3.543323786084309	-7.1717679583601575	-0.6142454679432646	-4.563927468121811	-3.781298712810977	8.99087099208278	-6.898774394766061	-5.173700720030962	0.8489308451482341	7.278027521750657	-0.012631862584443265	3.24873115954242	8.132776472959385	-3.421826056850288	-1.6147787210868956	-3.5936757629081324	5.421187481183962	-8.956407145306116	-2.808564202961911	4.297123187136248	1.0029570090803175	-1.1993299689494565	2.808375721509721	-5.963015170634825	-0.038407603131321855	-0.28982981340310354	7.394516735009377	-3.3497083408374766	7.4400064945912305	3.1320433312374547	-8.5736528815774	4.527887169765181	-8.10365216172243	11.143648700679584	7.451306873520902	-4.261337780475064	-6.543187350917861	-2.3819876445144557
-3.256084792400706	-4.049713863544639	2.835732255195471	8.184610472129012	9.934060450281	-5.2507325577643105	-6.7685572869553985	10.800131845835077	5.471276262230262	7.598254499550757	-6.352378022184479	1.1313937668808145	5.282678750839598	3.1165614461364797	-1.317187547503397	-10.044331026553738	0.6221413418487869	-5.569246143691031	0.12334346660586948	8.447130046007416	-3.568845768460232	7.034162033045299	-7.099222899615201	2.944676006673577	10.392475043029995	-7.050082355185746	-9.541185225299406	-2.0970988533476995	-7.2458133634232205	5.226922288462657	7.922093683250225	-2.1758486161105006	-3.5348653806496357	-0.4060461810463366	3.8458995355424195	-10.001920004695515	2.064053271011996	0.8788642999380889	1.2294101628593916	-6.280364316238717	6.009604933812813	-8.995179046083091	-4.411094857833369	8.652114645222376	6.405285696880078	-9.51659886740163	-4.64946629828854	-6.261854284028476	-4.211734057769497	-6.119677578697209
6.581478819639492	-5.616710792029659	-0.05211460091247827	0.24357950728968186	2.3841985785626902	8.687566351742003	1.6035771363997622	0.006501256136509204	-7.196523656331617	-9.665955033978763	-7.019198014448303	-8.98722134669739	5.010773719226173	4.312810131367008	-8.314085860820345	7.244795879833249	-4.919414722722274	-4.269298871160005	-5.5894433517205355	-2.8975964572046555	-5.179752372585376	-0.9577623161612163	-1.9354255270136043	9.877694639191683	-6.397308073546521	-7.337305855317498	-8.186558946266993	1.2549842229177752	-8.854578449335238	7.756889699935377	0.10786685847384672	0.18368713667428355	2.0437658305564015	-5.256401926078309	-6.123364564423381	-2.936763148274698	1.2136193423095292	-6.662770778319681	-8.960117507595498	8.914761138473008	-9.778865867189907	6.446020653639261	5.786566686792201	-3.597795682520389	-8.311831379587703	-5.7636387664554	6.194061324530453	3.7141374060638386	6.589804568891744	8.624399521273517
-3.8546484117631103	-5.495731096519025	-0.26409872374321086	-4.150275871586642	3.5158581660739965	-3.9357235889226363	1.3051512456673278	-7.077215680015136	-5.410588657176541	-2.337697625481642	8.989151740904573	-2.9793141480128633	3.060127614786705	-2.4575247986115145	-6.083163967610158	-8.694453671140746	-3.5540910636489986	-7.295210252342435	-4.7802269169526515	5.711327758367858	-10.555137942723999	-0.3222850774549646	-2.207356159683957	0.3141054696989035	1.1858007923668512	-4.424756539105406	-2.5604479077751985	5.418962407460936	6.542206790929804	-6.660324672191556	-10.86795562420194	8.938793792980585	-1.6657416350841017	0.1616044185244575	-3.9280765139305895	-7.73885930905476	1.9430831874746581	0.5323846722908253	-6.397997761112118	0.3022874687224575	4.231313098022037	2.0949780472261272	-10.896327357480914	1.1486081641438854	5.543386136824094	6.19959183001574	2.256772188142053	-9.423140445813168	5.228298081803084	3.7096654736501247
-8.15132678154977	-9.32169048318368	-0.986370593321895	-1.6366834732387556	11.136764411691765	0.37875653814308463	-4.2740948507877015	8.012569008386897	1.1881591306149428	2.5889710063598352	-7.305855643631202	-2.767497769859268	8.426886783170039	2.1549170507334408	-5.4703054257964006	3.5666023485474625	8.625789451961916	-4.135256639291288	0.8544178123703245	9.594903931388616	-6.559568770051249	4.6049412131726255	2.3852632198607835	3.9008896695821207	-4.168032716067488	-4.469904580026039	2.634747923407133	-7.0862107697863435	-3.5962706858035194	-6.666176063540321	-10.35749735787203	7.438441660531973	0.243333655076309	8.910593818612417	-8.062192949694268	1.1290368424192936	-6.449618226431724	4.25895095669665	6.071617974414641	-7.2288162707548445	10.172381330765164	-5.541476732573017	2.574572645958773	10.203726809308701	6.089311751329305	8.456102853887089	-3.279255511710527	-7.129406293210993	-7.045857085238165	1.787030313159243
7.437481165728812	-7.61388601098558	-0.602790729685856	-2.152571794922288	3.135635647503263	9.281461383588079	1.2760968284636758	-0.4381373339774419	-10.47103028450941	-9.890638355473223	-5.517467874990684	-11.869691644857461	4.92230155579111	4.753844952262918	-7.365716701428256	7.503149539707509	-6.046085884282682	-4.615083355126377	-3.4811293255915094	-2.0553823074247686	-4.775372785658823	0.706120953826446	-2.815193333872244	8.941310649735982	-9.633327626101035	-6.94280629294758	-9.074135576573012	3.388452386389533	-8.261112199576731	6.793359661781333	-1.0229312883700075	0.8535625396339408	2.2208797486166536	-6.009289129536375	-6.640452890572745	-2.955853959128401	2.460294879995841	-5.88174052259265	-8.221898359342335	11.666179883554598	-10.05028483940454	5.078722330248808	4.812516206619873	-6.303370742925191	-7.198174566833709	-6.889781608726886	4.686062061587337	2.4446424869487404	5.533005009575651	7.796140716551804
0.6012775020060288	-8.527606081256978	-1.293259869349684	-0.055770328692561766	-7.454149923036377	8.626316244710509	7.4488694499176855	4.829590435873797	-3.0166508993131846	-1.7256739687486655	3.0821176314040306	-0.11831271580342806	-9.56329800550516	-0.9476295208368768	7.200770917329135	-2.604476842360838	-10.066675221727486	4.871709033305471	-6.708354066179122	-4.9834995254946985	-7.357237908831431	-3.5766929825915548	3.848919756659181	-1.3296365435781916	-5.783726866233173	8.63524534886396	7.600134448676889	7.234486128682214	-5.378852192602718	-1.4520972644756824	10.966926359872115	6.83881642354892	-8.281150713139855	-7.081892377093363	-0.09588699192058958	8.420890124191295	0.4888587269022776	0.11137912400294525	-7.817691505408977	4.451599521621658	7.007378663603471	-0.8408509480705908	4.584416503965483	11.349598099712084	-6.1556488749795175	2.1252629956099662	-4.599134685235428	6.374800612793483	1.409229149246243	2.9782222260228295
-1.699407467533681	11.044052570755913	6.171451310097489	2.158926435357213	-7.702237278302671	-8.413420028193084	-8.715633538703727	6.540285816542831	2.177498364384109	4.452099921166622	-8.871383434119428	8.226666391854934	5.761718374313696	-6.067406500710361	-6.102999903733925	-6.130326373866665	-1.3370826206243271	-1.7641325221364728	-0.25086523557908014	-3.11669759071384	1.3217591969861144	-7.682444002414806	-2.395532625129186	-3.294929798175471	-1.484150252263769	5.8234530369283855	-5.494179130754187	1.2822487515800207	2.8889728866935576	-8.289140818421137	0.24287886667060254	-6.630861998786303	-8.034098908413982	9.662462417414188	8.60267277642641	5.145268457182303	-4.999282144266732	-7.581030215532437	4.691916626578316	-1.0550760133606563	-8.629161611072643	0.0831426342736489	-10.264114151772942	7.449421939877787	-5.193016146060213	2.4519241746693217	-4.895996209823338	1.9507325693277664	-0.9536473763370541	-6.894490364524906
8.321524701721833	-8.641933887176817	-7.972378250523876	-8.85839966156057	6.695323307897098	-9.345186046514684	7.051052856906924	-0.9066975286880159	-10.63304454987379	-2.5628187832849525	-7.04341584372083	3.3416194096067415	2.9402037273748807	0.20341142090775144	-9.151537885437982	3.8770057072226356	5.681430342862566	3.776821506042038	5.489719220614749	-7.405532487039477	8.969310774833545	-2.7421788421784	-9.607639033105404	6.827282908690258	9.941920911611726	2.128515605483001	-5.6853960811439945	-4.920766039359473	-0.7376763058695148	8.890646508479156	-7.324864180328882	5.461201529848723	-5.736133276545524	6.46395736738279	9.66181797631105	-0.897403592711051	-0.6550755934085153	7.470127750550052	0.722081565251567	3.475131457091291	1.4005656137488016	-5.023235762627127	8.368500692369325	-6.906038408718224	7.963384407949663	-3.725242861955926	3.7765361903794123	-3.566993872525019	-3.49723911372861	-4.26442496921563
2.1228358028394623	-8.296177661086448	-0.8415616597159968	-0.5977651696956787	-7.269352316247907	9.56706357949261	6.335711632720555	2.224839136025879	-0.2756428448572507	-1.6436727183186088	1.5565384054043176	1.2343773410451764	-7.215295578995292	0.8660185220245312	6.7508563177723016	-1.107406089869302	-7.193858982886131	6.4536715555209	-5.154638749797738	-4.727276416876358	-5.863715744360707	-3.6522567323087562	6.194137751828679	0.6962363507705459	-6.364145614016582	9.262078091547869	7.353769971878261	6.570701606739375	-2.7851027112700075	-0.8995878652710664	9.696679893753984	5.959607830260629	-9.007897308829623	-9.285045931811942	-2.9961316533383875	9.850293205675946	0.6287226173842946	1.8945887546526932	-6.501104180286493	5.351222094561706	6.802980820845119	-2.7133289245127306	4.281251436653685	8.889471420420684	-5.727754077100317	0.391734001672145	-4.943986222304646	4.9605056210153196	1.109877612602806	2.3789149845318294
0.5403883149892652	-7.008403498230974	-0.7637930277202167	-0.9715085218712015	-5.91303710954254	9.056939904150429	5.321159978081745	1.5840705787505336	-1.604663067727707	-3.1826679140443495	2.099935318053035	-0.7354520078575479	-10.138923652960376	-0.29598494948837883	5.766919149554274	-0.0736624401215279	-8.81301749515166	6.710916210707406	-5.717052689821225	-5.589650734599793	-6.538108713292147	-3.550883398215379	6.015612317647154	0.7313031684870728	-6.081602568876778	8.257071994545408	6.893354055432221	8.198454977420685	-5.381980387148942	-0.5722773463614605	8.81996524788653	4.171792098001614	-8.809079540077729	-7.3265644688450395	-1.5263746457911647	7.124458505039156	1.7974654912772805	-0.2677477580405871	-5.9625470675329275	4.270491136492964	6.784025803204976	-1.8937303581034342	4.770180738053105	9.931558521435361	-6.9744259551414265	0.8732137652652758	-2.3204240053700165	6.0763547853906195	1.9546981172554059	4.145596087709881
1.3937291129513154	-4.881171934921249	-0.3315558594829547	-2.6257166852161857	-5.0056687715537755	8.78114953552555	-8.865955934437517	5.533406910764812	8.318754024439865	-9.872165272164779	3.6632645299509914	-3.390925230888683	-10.056714777584206	-2.5764602864591404	8.243130580319223	-7.485666990865237	2.9788701759458185	-0.7455370209684754	9.264515415056641	-9.212075817117727	2.0279334375726963	3.5906874059589446	2.077976382976873	9.397312276659356	7.114958173875559	-9.909177306965267	-1.074270283355726	-2.5023923202102853	-2.774630774884708	-0.8940239299085979	-2.5558836842366826	-0.05882695716826669	10.304562147411408	-8.763154181938244	7.5261053308913315	-0.4977481807955838	3.159950829942727	7.434761370648808	-4.5031583899865035	0.6032323432715321	-1.0240061529623405	-2.920619128620975	7.719215155394697	10.265295936379568	-8.02806913047712	-7.641068199500608	-0.6116791433515827	-9.378051638018542	1.3545516915501532	-7.25763026506928
1.9776696658350186	-7.404079211281854	-0.5739689197148531	-1.690031022832357	-4.569041792548099	10.016000847972041	6.6384485664815385	2.152839278474493	-1.4402071521424389	-1.6274894486539313	3.199215779895224	1.0897289061457829	-11.443650761460184	0.4413648359092513	8.013411425681054	-2.0626731568925196	-8.757389451296744	6.4087066071248255	-6.877601952512493	-4.9553865102548675	-7.474079234949329	-3.38701874595929	5.613089879235375	1.3829100452438285	-6.091247903226038	6.440179504106893	7.409916155827088	5.782072991194085	-6.014028334953797	-0.5073687788366368	11.174151902426447	5.575382364270286	-9.82403557826356	-9.075260439341616	-0.618324097206182	7.498884596930626	1.6936390640130332	1.5084899134006102	-7.800209083080707	2.7395499722517576	7.963077099918522	-3.1095285793978107	5.877173888446903	9.997370331264191	-7.132624251498845	0.8048254280525468	-5.835348810226458	5.152902064916157	1.3516750751913662	1.8244079884703872
0.8407114992196	7.768459299306058	6.230861688592028	-6.855037144127746	-9.393189463927149	1.5838973197728774	1.8669495025590388	-5.434492832661742	8.222224800097772	10.606544712108102	-2.407334822674006	6.994974086405527	-2.422025295385342	5.46147679174193	-3.06276851374737	-10.044830318676707	8.694740012874032	-0.7554735509976219	4.618913723380977	-4.186648068302937	-9.93930461125653	-8.688890881701377	-0.17667870020961346	1.5924925068579459	-2.4368246163128244	3.976955612298927	4.5385263375979745	4.952712717382832	0.6240559450053601	9.167100176347109	-0.32664785538785573	1.0069634697046195	-7.57722576733345	-3.5324418093587973	-9.043376756254977	2.4603425519734983	-5.196589595439993	-5.478268043732941	6.332515535910915	-3.4559747778982874	-6.366101514682228	-5.7265882028132	4.018814832321302	-7.734713865484533	-0.14063019970019153	1.8338654775787369	1.253651123999993	2.4794292031057994	9.161360334569848	-9.24257081116844
-3.720762028443554	7.7538420192392445	-10.481450172752808	-1.2610191704293272	8.305687265171954	2.427137446554055	1.6026317722376893	-5.220836312955083	-0.8701741434411394	8.345314998034258	1.5260458574652251	-0.7381428220714179	-9.685142276551279	-10.250696203864933	9.655031518588096	-1.3242667279303393	0.16379861155015618	-9.664393783338097	2.8286389084640833	8.839234149796637	1.2477179713011692	-8.162811442683207	1.373508079734104	4.332270665651201	-3.318596599200963	7.286393362829269	1.1679447951826782	8.066831335464318	2.180721967829621	-6.5104915358836335	-4.949453217259158	-5.425816634190656	7.955594883882194	5.275316192276095	4.485161704416014	-4.500180813232668	-6.132669771695485	5.793879634311309	-2.0446796796807942	-4.148929575578225	2.0079544217878307	-9.103302757777804	-3.349022367310461	-2.229705551393863	-6.447831340529004	10.393442229880886	-5.3827042611161655	-6.427390119763051	-4.976896818962617	5.433672642486318
-1.9862487312898027	8.863911190224465	7.685976811255826	-7.603648627449878	-7.747002912648968	1.918258870309409	0.6650810854710865	-3.638920488036872	7.214170238055441	6.743472657420669	-2.9897029014979344	9.03334037020159	-3.127260418517993	2.789474169646934	0.47920092873436315	-7.703177490815631	8.165784767116648	-1.5804496269609474	5.488058101185597	-2.696878278006976	-11.228404199500297	-7.77911177517571	-1.2846087709768612	3.3954167613310626	-2.405257930979383	3.360609735808878	4.638708334548577	4.989588954885206	-0.3263981498123545	8.273709300277252	0.012957990879045506	-2.157725365945641	-7.949558532537085	-3.7809375635320155	-8.07884305643609	3.0964341737233174	-4.973220107207318	-2.661458151510783	6.285678411072006	-2.853031791989543	-5.169416930116581	-4.132740682972015	5.2092287679988765	-8.41045645079772	-1.3450413193992055	1.030972693758157	2.2883098923588436	2.4743959551973473	4.3819231009935855	-10.85404740985671
1.9393269661734382	10.706579359289186	7.248425137695221	-6.456843986464704	-7.491799219199365	2.077224613490747	1.4030135164558808	-5.294667789668039	9.03895467772142	7.582315985999383	-1.850233153793794	9.581380466034418	-3.9627056799984803	5.574178215710317	-0.6378435726188691	-7.73716414200116	9.064752556779466	-2.2091528632655972	4.8872444852788695	-1.9519521299911902	-10.025656173327805	-9.353097565100162	-1.144506618190593	3.634402416878419	-2.6443439823567294	2.3071214945569762	3.4112669220099145	4.462202602059675	-0.28960514361298373	7.713551209323527	0.6861510567002365	-1.2696534608490724	-5.033381055163199	-5.235541976974365	-8.282441342303114	3.6863508422181273	-4.6196597104347115	-3.3782414571846844	4.547229950944551	-3.465841745025108	-4.599642444865087	-6.917537654820524	3.142586885152426	-5.873630933300474	-1.3716915597367647	-1.0065161190018825	2.3838328272097433	2.3533722865838094	5.405554586307773	-7.787400797136556
8.970762295072708	-0.26709581899282997	7.141120911554578	6.405731420556531	-5.290883377839156	5.6454197362284955	-9.59453953007711	1.710823555499303	-4.196269201923951	-7.329579851870385	-8.121993964920176	2.458440937915454	-3.40751817855768	3.504654154615354	-6.9349684376198555	-4.63447601175376	1.22389871810791	8.537933092451327	-3.1731584722454094	-0.6988259813164039	8.771675280401407	2.2252406495704147	-6.868559768974742	-9.390373901888463	8.066075692127631	-10.852040458230434	7.949122037290298	0.9540148858038943	10.102848414904221	6.006924730912454	10.414205106711236	-4.5564266650929905	5.767074391442917	-1.6348906459671908	-0.7319702404290969	3.1044991004653486	8.506249093760687	9.077292954135931	5.006361785933125	0.6051736560193977	-3.330641581422146	5.9277310055668195	-2.747432029490399	-9.331832309260502	-1.3429335141848928	-3.441177836989362	-3.0701171479815996	-5.076811688661812	-9.776769160444857	-10.507323790884126
-0.3709100334349862	9.11799828600913	8.262154276777418	-5.827944881320984	-9.050876797162347	0.8683290363864554	-1.6221111171725373	-3.179143515560056	8.77869208599769	9.379153166241947	0.8935497272965871	6.270752726516387	0.4299203846594484	4.031895569559823	-0.3370382256333925	-6.85225773469051	8.654122381684077	-2.4964020928159147	4.978304886035799	-1.3310880651282249	-9.688307417525914	-7.766475771561504	0.1673831267275156	4.049428838742641	-3.2064867207200356	4.8023187724865775	3.540817910280818	5.215141782818042	-2.549594879208442	8.824043022281867	-1.5043107980876282	-1.8159649655790342	-4.4724511833231135	-4.47172034714294	-8.284917299283038	5.195272981723292	-6.108499836072099	-3.0109275453922715	4.4256583375745455	-3.078536308585315	-3.269198901628304	-6.335430350470782	5.3591087571655995	-8.459081451309867	0.3965888892380327	-0.8229906647013661	5.343009624660481	2.8141213572937414	6.642876846005715	-7.916696787585579
2.086422807725267	-9.87456032755134	0.5137472711100559	-0.539227528524085	-6.916668596885017	9.772123230484034	7.32178128561571	3.2844797478348373	-1.6698039648846608	-2.320678767956637	3.4556517946663234	1.8693093664988416	-9.29510625471569	0.27391487240993134	5.204474870345266	-0.26849214637392194	-8.96807329427988	7.008651341510882	-5.942452262607865	-3.5025035445060606	-6.43806441655827	-2.9821409435101347	6.41536258339958	0.8898160467787521	-5.850895531689671	7.7956671661353525	7.258378515079376	8.150708353927193	-4.428590193837579	-1.7853694565675733	9.528028443543313	4.583337722609468	-9.294345059692953	-10.811224541102948	-3.1657646154949934	8.50592435065098	0.2541050111410865	2.112577002523185	-6.799104829925904	4.04089148724309	6.287412931970642	-3.5916063800356044	4.341654185670037	9.654804421010457	-4.711042986177818	1.1166584970546538	-4.524250337205729	6.927308661965468	0.8087231432728224	1.3125888553041036
-9.173526861875452	-8.592118380573048	-6.264570660300739	-10.601565461620158	1.799138923572742	-1.6422240964185588	0.13394026144244742	-6.78074699123983	-3.9348530412050047	2.402212793055643	8.68265887517843	-7.133933996937232	8.425885629064856	0.05620220220037431	2.207882785253474	1.1722765118746286	-8.529587560778674	-7.6345857283915946	1.7141063960327692	-3.20770465620176	8.411199402086279	-2.2975544900018336	-6.465949161434397	5.928386697577191	-4.694834838957536	-0.12263782960586445	2.859844893456434	7.981380510994112	5.541467098110697	1.6059432610207016	6.077138255164259	8.345011029781395	-4.9407521433252795	-9.907813970641962	-4.809572270605631	-5.129729092928363	4.242320198341086	1.7239020923519908	2.3993231594779765	-11.25996496132438	3.8715417542366164	-3.479954037424066	3.67188656748636	1.5051977715014486	-3.131939967043058	-7.062801109265647	-10.278142425567813	7.146489087126078	9.143376889154677	4.588827434378553
-9.84314570872172	-7.201408549548289	-5.08246692663971	-10.077417842679917	2.764031216653124	-1.0721829433308268	1.0874322483121581	-6.546473376859372	-2.628724432896693	3.546954735791417	8.11004257177947	-9.987063737498639	8.044999757150332	2.641065079829139	0.9524605672083754	0.6259307632385865	-8.570048904850633	-9.31380210923801	2.6737956362115485	-3.2914949818851977	8.56170355784342	-2.4490710058696337	-6.962327097974232	3.0885254508469413	-5.030164263754333	1.68850863045932	4.1288046726322385	7.327444329934218	5.672413249692019	3.5754055707257724	3.1601956259477464	8.103661264292514	-3.1451351096425064	-10.870812242786963	-4.8207792669356415	-5.713984984068746	3.5949495565101923	4.12927482494253	2.7797080995814825	-10.498046817730264	5.536957812828672	-5.460357747871697	2.944836151301706	1.7184958042195808	-3.8635761785871177	-6.402737621115227	-8.615742475361314	5.498459819676566	8.541677369132966	2.4709611698028575
7.5920842526441445	-9.052119372612978	-8.72024874357992	-8.93185647848202	6.591216923554014	-9.543440226764211	6.111749779671561	-2.570609842496654	-11.5631868686817	-0.9697155079001104	-7.076377506326495	2.472125577560493	4.270959997267	-1.41059091514261	-11.623211212091626	2.858545159247549	6.592236402908132	3.7458490799818867	6.425463056087697	-5.661706674995736	9.498514454945392	-4.903387093197467	-8.87404945229786	7.650669740311721	10.95861527839858	3.619449306571532	-5.2426887145939025	-5.1872414915247775	-0.8088282177609236	8.773007912527294	-8.259989411093226	6.651236441876077	-2.6298058631624097	4.825151133903512	8.150583707509677	-1.5553363063144119	-3.494362049943865	3.223561299781447	1.2735050114740112	0.9437747691840812	4.798929266027882	-7.849529971843802	6.358648249539174	-5.569109342296559	10.580878271308457	-4.656452673464762	4.149987097399266	-4.680723182634966	-5.29045630075159	-5.60874270133392
4.75030591076126	-6.669823988077753	0.2658285499445649	-0.36886664410540093	1.3827492221028534	8.900999560503664	1.0434607762857695	0.8719471558745341	-8.66223062831286	-8.492008488561899	-7.231662431759644	-10.121524794000711	5.158082217251705	4.686882296745238	-7.954925944636475	6.4466100545301055	-7.887954418235227	-4.39115363930709	-5.163127309795417	-2.653960660554352	-6.773490700549668	-0.3896242795223853	-1.217831011727538	7.808944391207302	-8.285255257258397	-8.820750840505236	-9.54407408004951	4.001675553977129	-10.582817650252737	5.748255478781755	-0.14815620011920122	0.6813379511863188	2.8346271013229165	-6.8112611665143366	-5.5168523334775355	-4.344285477473574	1.5869346882430742	-6.918113088244644	-7.192751623065789	8.972464365375373	-9.853544020639255	6.774944003811257	4.466447619926582	-3.6888198037514375	-5.876370321991108	-6.344154476659706	3.7068777791650276	3.2619609874950624	5.300069624497199	8.912020198673472
-2.194647088539903	-5.59442555585627	-1.9902729762039009	-2.3551055662004265	3.576327454514497	-1.488906287008045	2.361735792033348	-9.719260682282506	-6.288459917806662	0.1103802404567511	8.797246112944281	-4.051025033976524	3.4709860890957014	-5.754241713731577	-7.378450185365145	-7.091310445740984	-3.234542569415144	-7.812508889642544	-7.180433168828172	6.5678093817285665	-7.678653463351198	-1.3387326913942923	-3.561232183221416	0.8822455310920307	1.4946654883018364	-3.311541462123697	-4.17136687553202	5.964953186218148	8.291844319532489	-7.429901769153744	-9.702954988755831	7.873662679528207	-2.999132999615312	2.3143386300110054	-1.6796975028174033	-6.474287083403852	2.1105185268076343	-0.4299414299696732	-5.036789260733747	-1.0106769667857467	6.785810914523659	0.9431313105829116	-8.647135453748737	0.20538202806968808	4.893666565930076	6.470254701489572	3.3369834509077303	-7.363127052513092	4.082387009187196	4.465903586977547
9.73753486931692	1.1271422307170076	7.214948156595249	5.406705820691263	-2.6378783365018768	8.994615026989855	-8.771691456387797	-0.31514103846492825	-3.6780259810245663	-8.30155023054363	-8.318044475468998	4.981553641722207	-1.9803703191516813	5.068068926516291	-8.095105475134211	-3.1798410765550504	-0.1384519472760105	5.068316078516485	-2.951531293462792	3.3231474098721683	7.3867313603654985	1.9950311681460449	-5.633051055399522	-10.037108641986544	8.113532208876133	-9.170842384478002	6.298120966500913	0.04018738303760294	8.183968377291817	5.647917541256926	8.978855598272576	-3.1834185632629453	3.673856363565909	-2.2970287989079217	0.2700060688927305	2.8365426627985872	6.730582692646828	9.625155577273752	5.765208277270157	-2.523694061979662	-1.8449246215868123	6.264441367949927	-4.506562331634839	-7.5520844570796	-2.626606768753149	-4.269264014030231	-3.049132096970194	-6.607661367569687	-8.947600401655135	-10.45272236197084
-2.7819454885127795	-6.092093305671776	0.6509234566845783	7.722272937032996	8.135150333723992	-6.754607659402584	-7.641368413588463	9.261324153634234	5.083753286722587	9.23008201589377	-5.644943696928004	3.40055510824961	4.998875363863164	3.657681222087986	-1.8519585160161447	-9.549712529222415	1.5401267362513082	-4.232675199167422	-0.04285803611613659	7.962476665883642	-1.784732939950909	5.685459501996158	-4.568213924853623	3.470004769514085	9.404339504861559	-10.358229559551962	-9.546177736968117	-0.9432662500944891	-8.094661828851542	5.579382094048382	7.272924794984192	-2.121043242717475	-3.52120908045495	-2.6863540475755476	5.703753275523195	-8.073692546339288	1.5904136245569958	1.3979467798104865	2.1159454403905076	-6.7888546576200035	4.714088168586613	-9.147923086461871	-6.79029951076709	8.74526431107975	6.113174312028644	-10.227401557658785	-4.923540559633036	-4.94722657510402	-6.254813359212029	-5.280916885153818
-7.0695293053726616	-6.485213918927501	0.1786901945509901	7.072446330230711	-2.675885124911275	6.9953513772376965	-8.141776277090983	-0.4657904893470962	8.921078944681986	5.302100061745209	-5.820369107790728	-1.5227755040257858	-2.8250931955608576	-2.950078937848148	3.9443381710732357	5.245268763435255	-6.550990015587006	7.29457388112216	2.2727226975165196	-2.9834274190632284	-0.5313645634388076	3.4627833518518427	0.6555651448836095	-0.8679439503098665	-1.2973452906305485	-8.713555539416353	7.117111091310346	1.0825229167628418	-6.511043064923425	6.3200478922419645	7.340042375161267	9.003380957672334	-1.1856175689660635	-7.824800494084584	0.5350033235576999	-8.44630243316629	8.804249699801392	-6.148703335800969	-5.783164250205423	-1.5567497734763442	0.18244980426222357	6.2980676249860705	0.3445517587814724	-6.997631364385384	-6.374531681465846	-1.8719133145331202	-7.476823793672426	2.12375506776846	0.23399750066758274	3.322017616165784
-9.709952402168552	-9.635002569026991	-4.40896668273971	-8.79345973999216	2.3424678107320744	-2.0501904309415573	0.27276573490468947	-5.455204069651074	-2.2947564294981437	4.7442669376499635	10.309553722292383	-7.775366165575703	8.450518078430584	2.2279880080802723	1.1298236383212246	0.32866028601382935	-9.330336687329364	-7.087845520545962	2.4487818229727014	-5.127972680554739	8.58608535102418	-1.8613154911963845	-5.794018638806827	3.452070244606806	-4.255838595057664	-0.007546804722319722	3.3571542947665023	7.304829123371924	7.174586626631457	2.8498611657930955	5.48751519753923	8.652113986819606	-3.9090243124753825	-9.540259165379785	-5.615628966705655	-5.589461880243734	3.2880272973540685	2.7775862721266793	2.2089454847147962	-10.896463393440603	4.624654838038724	-3.5905836800693947	4.553776036249973	-0.6795070100330678	-4.14538653724434	-9.432042785123176	-9.669450064121719	7.70431045599765	8.220728504352214	3.765222010121825
0.027277474154385528	9.078070525377159	-3.3203969173234555	-2.339915194246567	-2.0253798027246996	-5.440380389821829	-6.788103964000825	7.897257740072846	10.083898048676485	-9.587866518849417	-9.28792066785942	-1.587067288657791	-7.313154182917351	-2.5556806808241457	-7.2337459787506795	-1.8374467879840208	-4.798077717832196	-3.7821722844182757	-8.08547747732214	-2.045730968697912	9.481726878206745	-3.321799761315664	8.079312513598875	6.3552729103371375	9.408348351477022	6.6381906397407	2.3042921948768718	5.973473703923777	-9.397264005589784	-0.8400354370524725	8.986577913667304	5.660600511594889	7.536474919876721	4.936331086478247	5.445646000995211	3.4825036051104545	5.089782692772747	-0.12224924614502986	7.872862278326908	5.846942935787906	7.350760973776405	5.162134503593553	-3.9038549331530454	-9.622934211287726	8.493166385753703	1.9510168845259017	-3.2805987120016553	-6.102715387022708	8.050787530844868	6.6388345721981885
-9.612760608420283	-7.442214856614946	-2.8329344361421107	-9.43897372284423	1.580029084003433	-1.50004166313072	0.9751769494875537	-6.981391270778475	-5.476759808530697	2.7262518249393235	9.788816302119308	-7.134711693644932	8.245152293267985	3.379828976966518	0.12460793527564418	-0.8100786554430234	-8.920215327834434	-7.986105880948694	3.4426697820154435	-3.5370923783272543	8.099101738319249	-3.5044541956616513	-6.500593474197555	3.130474718812822	-3.524224893979432	-0.9732966171601387	3.577967141762764	7.272562356487553	4.858206647889448	5.061464198058619	2.2422111956624438	8.539668114498616	-5.487443321710247	-9.003799245615992	-4.867270144470281	-5.106759798202362	3.139089554731085	4.77002108734578	2.296693424239137	-8.763049010779854	5.183678217809938	-4.121964579625289	2.9661218956460043	0.5867247348939102	-2.2116288621754125	-8.977496150935293	-7.176615358117679	5.894019100832264	9.905524983589595	1.8908968073575207
1.3139181863817724	-9.714333906070431	-2.2936227605522013	0.7044766541694214	-4.821715419464734	7.859152559886921	6.055957411086062	2.7058515526262656	-1.7741838654610502	-2.178506368167462	2.2030919294781794	1.2900881855358404	-8.95206130205151	0.4931424328735574	7.661236384802291	0.25077555440456756	-9.276607903992714	6.3304974995467225	-3.6974596756094513	-6.577573127170527	-6.939935767093307	-3.7381911894340925	5.409718019993051	-0.25183866001651656	-5.20338174234781	9.474115635728102	6.001672311189866	7.323973805895701	-5.6117064592444095	-0.9635515676860869	8.52860750583301	5.162587702481291	-8.727725920678123	-8.630757945674565	0.4692401784012692	9.185508856889063	0.3835162633218794	0.17654093225235293	-9.24687086407181	2.8401474403172093	7.994151238148008	-2.9456403057903082	5.592777807572249	8.277917568669222	-7.06907873341645	1.6179261126201758	-4.370849288635408	5.883387057957701	0.720387761909268	2.482506064303241
2.010406667713542	12.48826370908437	-3.3433613036088	0.1259304045151839	-2.5705731189637566	-6.753309745521944	-7.2307532052467565	7.892343606801045	10.248382120792423	-7.795321646398313	-7.23760829428883	-1.8426023085553722	-7.162643522092655	-5.39542659152027	-8.118424423796629	-2.9100081876985353	-3.9658336855517113	-2.9648968953268215	-8.887890100772049	-1.9356602500948943	11.55324247172107	-2.755416092075901	6.88782200235564	4.6267516534499045	11.083323751680268	6.071666971219232	4.417279729311176	7.431442375868512	-9.177351263061645	-2.279169294594666	10.28358135390554	4.940529176876956	9.10474219893778	6.08142396493281	7.367962197568119	2.2005962267594965	6.224587921992911	1.2680905601169172	7.862611788272534	7.458783629014434	8.016395588487185	4.989086637591679	-2.9488394144368857	-9.842131266085083	9.74673186526865	1.4833801086356526	-4.752367980287348	-6.776311372838179	6.183570126057404	4.12736587242899
6.641176550063509	-8.457512492772025	-7.505852610613176	-8.720250430565137	6.592246278610341	-10.976009286905557	6.340926603386172	-3.4696065990791536	-11.5994514406357	-2.996593972700735	-7.15940344297617	2.3607858757659637	5.61260235183944	-1.4830663281923007	-8.815970299696838	3.99693366296122	6.705008163189712	5.656266345012514	5.842995950311707	-6.122741445339466	6.865805241348852	-2.9278202189916653	-11.012484890778696	5.937109172460966	8.213838821425526	5.12332698907508	-5.609234359996519	-5.242249786248178	1.1979285584702997	8.515215476603245	-7.294776740145882	6.063774431714993	-3.6469118109596854	6.526344733129391	7.754756244558607	-3.7536866336882206	-1.6384707467424457	3.707051263541173	0.40226120020499345	4.456422152808912	4.4227706927531125	-7.029241227413976	6.170736660903333	-3.9783963699220486	7.508974216283969	-5.021129191788644	3.95607674507872	-5.230227691705691	-2.124072238939005	-4.021203170411831
1.0339302725901107	-7.272051313082865	-1.2816561711821186	0.735187233385344	-6.848332125333143	8.267751684185836	7.006799686616241	3.3894505682447007	-1.7122210809910083	-2.3321595744763366	2.4809707851744807	0.6679017627485182	-9.112505820282585	-0.13371904230821174	5.76573014968922	-2.0373526775511763	-8.548177928441183	5.0760956251911145	-4.557500523374833	-4.058847572867652	-6.546598557754807	-4.488602206030233	7.364451022457482	-0.27844975668805305	-5.917613465817967	6.597159021504847	9.198728108981019	5.948235750039081	-4.203297140149401	-1.8762598945624696	10.484611632973548	5.728525481529451	-9.225878840147228	-9.304197925675174	-1.0518674873094636	7.1257669734507525	1.332497563382188	1.3231980755904893	-6.878661194705968	3.5882989034107773	7.5879289929056295	-1.2992951963587809	5.457774270498652	8.035717139831426	-3.7497477936439734	0.5507433481454743	-2.862997974213193	6.482009754289178	1.843999830485994	3.4705052545035415
-5.178562437927299	-4.374505572910985	2.283878350361277	8.720994310422375	9.065045836116774	-9.413172469601209	-5.433862593480141	8.175808603812628	5.098478919021368	7.378773479224384	-5.624115648121849	0.5288868302235334	4.7404061711978525	3.591092955081794	-2.557172038078008	-8.000152986328708	0.00197520440135035	-4.559549369572703	-2.3904306131873723	10.48034406268682	-2.0257227878200266	7.151318722558139	-5.537096841465094	4.378842230908755	9.503225778336375	-6.93372641279556	-9.747122582899886	-2.4472846910972264	-6.158556055543498	4.608581025195407	9.105621060719633	0.5390532804284549	-4.620525398921268	-3.5633731244058646	3.8400320275963065	-10.15755202547751	1.7917419531508267	3.0993775113801165	3.8333887125696173	-5.666300627764516	3.135307932089268	-8.682122390720604	-5.1984828446458415	8.455680974948049	5.256530531822805	-9.929309560283345	-6.030563515554457	-7.183710739853339	-7.280858940296346	-4.7339180758660655
4.180806636243721	6.848417416859968	4.7420556650389	-6.207879941373012	8.569978381102018	-5.547205276722316	-6.452958255787225	-8.244741724445845	0.3797256178917454	-6.044940300941122	-9.934408470292649	-3.726944397105635	-4.2764339966599945	3.4538640014447277	7.635672724909857	6.256130125511245	-5.037843037231605	-5.6804095225472535	9.212116953125266	-10.058424186320991	5.8603246675009215	-7.834795909024111	8.705936922512898	-3.2435023807434944	0.37756463768923365	2.602946481794058	1.0281758366991687	-2.6137777138837253	-0.0222711613502955	4.33084155679701	-7.94442084881503	-7.970471747676548	-2.5217702735832237	-5.552664937094627	3.0696417742634345	-5.454496978397626	-0.5007308496321317	-5.448565484689781	1.3898491728568731	-7.630292681325638	-10.713684608950267	-10.579484889255516	9.854111031625735	-7.435060813594807	4.28857451259245	-9.46523544426023	-6.989092423751196	-0.23903685087561333	-1.9246227619369924	8.777484355896245
8.108420345337612	-1.8576147133520189	7.3378865127072075	7.355254311708058	-4.667692319433217	8.252669167559453	-10.137696525173764	1.660690769438839	-5.6486963803089925	-8.401855294783157	-6.646143956270949	2.992011173270325	-1.465876939632483	4.194573012313305	-8.991886124072314	-4.342921392250118	1.4714247614294669	7.797656165006934	-4.1892913112919725	2.215911588174886	9.182202009467707	1.1995925388154725	-6.122180058945609	-8.14249503145431	7.823703854751137	-10.439576586811855	8.115828265526066	-0.9620945151154219	9.866522905140727	4.008234023521059	8.936818375078948	-2.6110798492612792	4.081595608117071	-1.9507960152671884	0.16380327179414567	1.8114022144387278	7.354531230375909	10.520008289508173	5.8139099707095205	-0.12660139779160318	-2.4124158957005655	3.7555905235622498	-3.9083205314940894	-7.410642960349905	-3.159665591909994	-4.83934034030541	-3.25973258980817	-5.7141863336591	-8.379006810700186	-8.375837021537226
-4.529765425237995	-4.211275677925669	-1.430088884671284	10.321047316493242	-2.8748736663912746	7.095410809193129	-8.290232533360317	-1.6090302052584908	9.259068958206637	4.690902982013616	-5.527421940682498	-0.2389963817924849	-4.128528367668964	-0.777353169036548	6.139487304872291	5.269926691828911	-6.842635419821354	10.342678295983227	0.8799917008295817	-4.3454842893144745	-0.8124457125687716	1.0441421955401893	1.984700581197548	0.7012025660491503	1.3014422451831964	-6.090851582320536	6.303068230244842	1.256156261505199	-8.120813575365638	3.9597439692892147	9.9565728277319	9.290324570987293	-2.055496287173556	-6.798340820912298	-0.18705865481774397	-7.957620550153208	8.470464498728711	-8.771618819785731	-3.55899130333194	-3.3005895058091452	-2.6712333157312917	4.72846566133058	-0.2767450498561881	-6.151408028012447	-4.483030051498798	1.2420325741885603	-8.362519438790226	2.7522603101188206	0.9940996774326837	4.50069239978778
0.042488271750493745	8.097083830037475	6.116038759071007	-6.206385687537086	-7.775141592448662	1.483551511059296	0.3579761109880429	-4.2490859943711845	7.061790747083519	7.802598397937934	-3.245065328603074	8.987591325319809	-0.9927757600210543	4.23121655459806	-2.6169592286520613	-9.602975344026227	7.430601573735103	-2.4923528835047843	4.654589371918697	-1.914283802392178	-9.43873885602751	-9.00639523353122	0.5786691858892459	5.151196891637062	-2.9274415025121376	4.320727743497489	4.363196761442772	4.709401434577518	0.3303695945424033	8.3444392897762	0.921561716755239	-1.189683175408147	-4.52527231158958	-3.185199201832215	-9.567953806467383	1.074169204343793	-5.299464346216603	-3.686541576629488	4.506906566382443	-3.4990843169267953	-4.3867700541896495	-6.433715886758451	4.3204677067887935	-7.448976864552266	0.6205235004667919	0.4977843580500072	2.50947156988605	4.055053462521023	6.585134350374998	-8.502969770941663
0.9389236036198156	-8.277988607433162	-0.8787754757280724	-1.93289771967628	-5.466479925080664	7.193137975846308	7.082988801370936	3.4172066879797884	-2.4622036544286674	-0.6764219183372695	2.4133162423395595	1.442822992005003	-8.388688450108095	-0.26972018997796743	5.019453026300662	-2.25634065975746	-9.351693295667358	7.364027335788202	-5.5682662722458875	-3.6678578500958348	-6.628028407782927	-3.9598415248632803	5.196876956457308	0.31187821208223643	-7.674940451845589	7.812879480099133	6.500759109422411	6.087733721727091	-5.169826867416476	-0.5587722298135027	9.732429003913415	5.512978902974952	-9.413578463049072	-9.041076797574071	-1.0979125674491128	8.337212943051316	1.331087310021238	-0.3577037776218128	-9.762594999798296	3.1849011670890035	6.205785101669477	-2.3608673436018006	5.201087082255051	8.726304462342215	-4.601403976124428	-0.39982276388151217	-2.3432982502997857	5.107999355759199	1.216532804765722	3.374256097060173
-5.220506026539528	7.387502495387119	-8.508892410330361	1.292446268260426	9.200643879140623	1.1326901184897535	0.4963628308755111	-4.212433442102217	-4.5797394288037525	7.453228225507762	2.1780828490085926	-0.6000226219218238	-7.395239770396075	-8.99071414132481	9.209345233969405	-3.705510853890152	4.015409955775258	-6.837195426518321	4.155039609861435	8.408343524921328	1.1410635813403673	-6.051882677173167	2.661231085060659	5.809357801738196	-0.7216278707637198	7.567116239702403	2.1501152614876813	7.05274785241989	2.0911498813032963	-8.15764619375889	-3.151402035935318	-7.489310058073263	7.824061838772657	4.191732364808277	4.282513277973747	-2.8203446918753707	-5.208425404879287	5.705821733563585	-1.5583773820182398	-6.215821227137525	2.367818287065968	-9.662268946116432	-5.67759627905448	-0.2866315111058134	-8.072520100299585	8.904604657641354	-5.601594965128524	-7.065575698970352	-4.658753590387276	6.7467306726093055
1.766708402813532	-5.804708771698872	-1.3235440903742335	-2.4691595293665847	-3.426709496885239	8.311738559819371	-6.533263108710503	6.391840088487533	10.122810296168963	-11.016969235105748	4.32055859273162	-5.282206023792234	-9.215604970477946	-2.8393624459860884	9.025337282670652	-8.630132986577456	1.3552113321448702	-0.26112455961189623	6.570522411694695	-7.528814054927713	3.833487628217876	5.6308369134524545	3.391883990330779	7.99226840035643	5.736801175620003	-10.324806893333319	-1.1137688191075434	-1.446041614190366	-4.643561074766217	-1.696676960931121	-2.874013637222827	-1.564461870345316	9.519766262677756	-8.496283745916147	8.095822090734337	-0.19134920780225503	3.7868108763069133	6.877449401354449	-2.297511794707658	-1.3694305750990319	-1.1573308997053717	-2.371192774857777	9.725770913686144	7.758538929622893	-7.944800492425834	-7.049179178604678	-0.6396121763120675	-6.7887435597850345	3.3802311556797924	-5.015201259488503
-10.366551193400719	-7.085323875378637	-4.265934875247543	-10.278291143660494	1.5595000088062567	-1.1974920662881874	1.19224232815398	-4.287170613016375	-5.1759657273405635	4.235543800180652	9.30191164939038	-7.94954225070714	8.606860711537275	0.3672655719051803	-0.8202065735710526	1.3482462100150512	-8.753979441188015	-8.690383460509715	1.1992186751947695	-3.7745924870745764	7.8452584822708396	0.03436834019364876	-5.427287188560426	5.361200260909063	-4.40966073178104	0.2677039053760166	3.2086208802310945	9.394839526361812	5.466733725922002	2.0905042572942074	2.5255358324373463	8.622527203434814	-4.7203435506396545	-10.977790149235394	-4.376371563753539	-5.770876107528584	3.5327140927729337	1.1652869250265072	1.8771808528392022	-11.498515201680425	4.933799990159758	-3.153761486028203	4.487985674521153	2.3482679558410378	-2.5272577907124267	-7.032608295501132	-6.098546829456094	7.371717590309813	7.805288197284615	1.995279472264522
-3.50918488764862	-5.302404337829577	-0.7232258924949824	9.974645118069162	-2.2755538721737296	5.208887979187658	-9.02984702998824	-0.04528014219498849	8.85924752052664	4.726388108145395	-6.0379104122444005	0.06935975059481489	-3.482976240196587	-2.491991224246954	3.619486745974779	3.8445121815781107	-5.970276320240192	9.186684614204003	1.1794234246153874	-3.775951201910317	0.2715655354458675	2.704055863342842	2.0868678085887833	-0.7799979296470946	1.015605864152862	-5.86437312207934	5.541517774086383	-1.4500870960493448	-6.709584439938098	3.950641067296716	9.174194115254897	8.213018728488201	-1.5936846750048472	-7.795308282801753	-1.9533979978464853	-8.52980528701328	9.779751079482276	-5.594877142466108	-5.604793624683877	-3.2394653452605846	-1.2598157492218023	4.590256999079205	-1.1360562087532957	-6.797902122653665	-4.861588685123825	-0.03077813180692493	-6.931744230474206	1.4779419269187077	1.5103236138030645	2.8689584765325096
-4.041697791344458	2.0338284231580985	0.32766615210837524	-8.095644928285878	-4.3901767363529105	-0.22431037710944526	7.232055952878483	2.702484106530589	4.344290254384854	-3.6478971926994275	1.7342123500044195	-1.094152896747826	4.548042368388285	-10.491390802404494	0.4915092065482414	-5.028679449673872	-4.181975561109849	8.572688766905454	-7.432530446793875	-2.4756553184660812	0.047227482837838036	8.538286459034612	-0.4752648990577155	5.44951832659425	6.944520561969442	-2.9823985410076785	-1.210777786051202	-1.1949873835589786	7.266971121692504	-8.135398882507044	-4.245865382496234	3.950801900661402	1.9642063597168298	-1.7626662452626616	0.6307747256000303	-7.318448629428401	-2.3012345401555496	-0.28599362461230116	7.7019742062936185	-5.020094475217004	5.70451193763785	4.698733627758807	-7.982452728466861	3.896855531337354	-9.730803373953233	8.282061946026525	6.8819855678559385	-4.681200052529412	-5.63276950807037	-1.6695423273506493
-4.384837868529726	7.764668397026431	-8.751218173628184	1.2275681157678489	9.292730526613862	3.075541394037452	0.10184773883084763	-4.67564282430266	-2.070252657534323	7.545377657102902	0.03850920912549016	-1.5758876741604124	-7.876997817658398	-11.688705353267082	7.937423507585653	-4.4967894948169675	2.5544502512564153	-8.82406493263943	3.8691431607457747	8.453847233017086	1.8098767112321632	-7.54953926793976	2.6487583399691896	5.6886404319330115	-2.6535441179436097	8.032258413575727	2.1810410846470685	8.78551775803833	2.2743365846380357	-7.008803712133739	-3.241555318013992	-5.643149797420965	9.08016324831731	5.903913598029744	3.0291142746485176	-6.583055423789517	-6.923995570936925	6.595118746732147	-0.3770735523639689	-4.44544671063778	-0.2165510638870578	-10.187516541543676	-3.139410648636565	-2.0187533910285596	-6.6591553060270146	9.87686575072391	-6.375572076644451	-6.1099022142575	-7.18088800670562	5.5776634479411635
-9.348408291472982	-6.376822696173011	-4.711925135054515	-8.74882979767742	4.1583340384593095	-2.705678292603479	-0.013569751397765173	-7.571585304002532	-4.73436150146485	2.3363616958463096	10.258501405311515	-9.54979378509991	7.016736526746445	1.0592841403390594	0.0889763664882317	1.2694422196447095	-9.548158001733258	-7.2082349591935415	0.26480582618709403	-2.658342855625676	7.565715560321405	-1.6249773669912602	-7.22485550138304	3.11788658532941	-4.437427978381899	0.029370283317476653	2.17551825708499	8.22871122586507	5.920437341458266	4.994215258301332	4.3036642169321935	10.205846945361836	-3.1576699405308926	-9.624449346590895	-6.68690860849982	-5.984460854974275	2.4261264659433763	2.7247540809209965	2.9321493186837353	-12.761099849612975	5.72650609215146	-3.6515130632656656	3.7835387779770953	2.4136724574228388	-2.6474508139364983	-8.579279583294282	-9.17059639033141	6.41952646097911	7.885180066477458	4.153515069310007
8.701831862461175	0.2628186417526468	6.907875311403626	7.242861837788922	-4.761538758325054	8.000729255912601	-7.545506323118982	2.1064178006197447	-3.7446121734995996	-7.124803851528321	-8.558374050733477	3.475541832910265	-1.3421160975943254	4.344582922999466	-8.701185688750313	-2.7658371591491573	1.1724711389045943	5.518354439824266	-2.6853803360344957	0.9375831789837723	7.630074385986868	2.347762180964078	-5.487692997725644	-8.68113501524053	6.5673414004103545	-9.692994014731212	10.002894445580715	1.2980930024764505	9.772016993863504	5.86591829583388	11.342103185632517	-4.567216137619534	6.468625287879179	-2.205026190408144	-1.0797319135827057	1.802107251249434	7.393957677899215	10.660160684083442	4.141935959992852	-0.14775318260354675	-2.5782982051332812	4.398648251688759	-5.780954894199969	-7.747245624711688	-3.5589406966669186	-4.835688627326858	-5.288806977895626	-5.1968823832412	-10.496524172792167	-9.937585942846678
0.9436383126355367	8.276400122838679	6.871871479831971	-7.096921334831016	-8.716861650146614	1.1580921526488646	2.15076885199564	-4.535257699864417	8.892763595437833	8.71862627063614	-0.8887894808563979	6.754430224906373	-3.04779814705711	3.0696823497827075	0.08217567646014401	-7.34032300405825	6.997630649192003	1.4748836437055122	5.410265279848807	-2.6872514371748286	-9.915265720476121	-7.182624468992891	-0.22756757218780171	2.0620252512031825	-3.1374388447424155	3.321969811564328	3.4309720668305115	5.79663494879541	-0.14911662818346033	10.196657018571244	1.988506102303774	-1.6508631476876894	-6.690387517855137	-3.253369790234655	-7.304140923708768	2.1425365900951854	-6.0825963947045105	-3.1555645681779594	4.674970874360424	-4.347464504967847	-4.644728272039939	-7.305834767525939	5.419631248134105	-7.798786635071214	-1.6139550387657646	-0.30793942693159765	4.248515149495645	2.2742517126945616	6.670226639907906	-9.67147078750944
-3.8650910211456155	-4.361152769328557	1.0134261686441444	9.398509897147978	8.430140323345322	-8.273865229795152	-6.985721620960135	8.391198998809582	2.974634234481624	6.122532386513312	-5.53180211950242	2.676955319956158	4.35932961091479	4.519766696703909	-2.785977849967564	-8.445110116887575	3.0100103224642023	-3.3108938679765236	-1.8079087782367935	9.403305014359308	-0.7876365802119292	5.998594579333599	-5.378807645331866	3.1641166618594188	8.825339099299883	-6.971051935857171	-12.217801798498243	-2.8263052760290064	-8.432560365264024	5.121749661724007	7.021612744584477	0.5325391294121187	-6.424731057911177	-2.1023412897814673	5.6630061424179505	-11.031337215733084	1.914507810509484	1.8043682870184372	3.666313461894985	-5.040774985936139	1.9676269956659365	-8.209905358503805	-5.1600514871672924	6.966999167340756	4.265333735806446	-10.110371651396516	-3.05736609987207	-6.641035501047327	-3.236856765960294	-5.320945771007169
0.9002151220437292	-5.945950219892846	0.17957342925025432	-3.9649226575818677	-4.685520479178849	9.074205489969353	-6.568108813643981	9.150395784382255	9.397037649861904	-8.07465427720538	4.485583356801526	-5.333417800559296	-8.866422069432748	-1.5406979546743487	9.784358850865573	-8.76518774929301	1.2071572753688522	1.1751228214236409	6.520836338665482	-9.14807391051896	3.5940239870738	3.849329031251037	2.414912420455627	8.928836229967484	8.062127048075775	-11.243010644294051	-0.3197899816532322	-1.4877445153924445	-4.9908123663894	-2.499685867436351	-1.9973985834123527	-1.2104367110067915	8.311437947576064	-6.8365153455219865	9.34075529824401	0.6895424507349566	2.3572183970658998	5.130074125199505	-2.81455662377268	-1.4107685931338614	-1.2927876987476106	-2.070548213796528	7.940340248793827	6.505623501250429	-7.234902056512813	-10.150870046873774	-1.2420384777201	-7.261558119280497	2.713180178997396	-7.329338666125196
-4.119146474587488	3.1846956621289495	-0.036905944281824206	-6.606607777373301	-4.845217489785617	-1.5500777545206381	9.756482371937949	1.6438678687116368	3.17203351476258	-4.911429847792184	0.6855186752309778	-0.25715207337034085	3.9423258006576942	-7.954582203686474	2.3244370377328973	-1.9823308083433155	-4.258918538380358	10.098117404531088	-6.455141546664147	-5.11521380256905	0.945930672628113	6.450565419729678	0.3023250180231012	4.328233417102613	7.7847394776507555	-3.284035815815551	-1.6817095250620346	-3.5509438740331336	7.781156623531971	-9.573725701779708	-3.7571488998083846	4.380369950240371	-0.93346127129379	-0.8608686039796278	1.0135484310619376	-5.769976985038593	-1.0899843741917024	0.1330802462136711	8.90785728376487	-5.20558037836386	7.44561743844044	2.5511935100352754	-10.051810497904857	5.246693764902506	-11.216972580346685	10.405969578726943	5.940097943012983	-4.667868429894765	-3.7889600720672787	-1.5191251375742203
-3.748179505335496	2.371604731380401	-0.6296262795747428	-8.903788702394799	-4.360522915509446	-0.7689246029004498	8.432400532201145	1.803831379765718	4.28913934250363	-4.822997788496136	0.7633857567090137	-3.03511389814906	2.301429434773456	-6.85092496140811	0.682067694396142	-5.782643370897791	-2.389913697383382	10.199212412095092	-6.05585951998102	-3.399702042287214	0.2131560947112521	8.26102928993538	-1.4899860713417696	6.215306654421324	6.507813370845972	-3.3354018752637637	-1.8631876371599465	-3.7807661763447884	6.311362121569431	-9.244648357655972	-2.9021651157300896	3.6676256217949774	1.7014180328070978	-3.093741071989093	2.54281355943392	-5.380328778631842	-1.2589203459432228	-0.4974339661812056	7.645909332842058	-5.487989650312177	8.443291691574368	4.062776542206305	-9.757327932461779	5.207829314008081	-9.485370217781265	10.052765559488973	6.922722692640309	-1.7475392381347747	-2.619903129911491	-2.709053886529897
5.377024204282106	6.899125278387624	1.7153277495046604	-7.263282969967314	9.306830223435131	-5.045507314976433	-7.4815830258150475	-7.643427297942678	1.336782083777809	-7.084889362105401	-6.97026777044919	-3.455655028154031	-6.595964555220208	1.809138993338196	5.309887024465999	4.248634842799037	-4.8749091088725836	-5.8645755364028425	9.134304954728805	-10.667738149996516	9.030094453356776	-5.911208437738543	8.940429143300339	-3.5805872447908254	-2.4165516791702193	3.9518618152121503	4.023125209422194	-3.4662935247779547	0.9651557517947176	5.820630631402308	-7.5127221257126475	-9.821111889606348	-0.9140231482313799	-7.488591198229402	2.6410425925700864	-5.67387118359	-0.9554625398518404	-5.957858955624011	0.9556247884323842	-6.5787006812857936	-9.693831487995645	-7.9275166007116225	10.559388629673292	-8.279629375266012	5.605908150245714	-8.839399042993996	-7.271780273766556	-0.43170733179060317	-1.3127943392617412	7.423993206154141
1.1943638832220276	-7.8428571114828545	-3.2563945676309394	-0.15483308150112543	-7.254479631507872	11.04606789102927	6.46594879498671	3.6848154943606377	-0.8722850300097044	-2.332378738954639	1.3117074050243305	0.28582037087928136	-7.3422513334098785	0.5322803441354972	5.503402778297334	-1.6442219956500679	-9.563088368118127	4.403821009596657	-6.736333794055329	-4.712831958755819	-7.1226679170586324	-3.2326715199708347	6.322495029778255	0.7897507956775167	-5.529884155826688	7.601023022506603	9.180338865190196	6.428273924396767	-4.836964663304696	-1.5891083698952428	10.00777385018799	4.941005373624526	-9.023933417598748	-8.63728253747509	0.6193388630282202	7.528092606083472	-0.24507863173807753	0.3033952319772898	-8.224370408001105	4.07755399328816	5.1537596424758405	-1.3986521654525945	4.754000052355667	11.363164473205574	-4.869559916213022	0.432774221546786	-5.242688642894054	4.342696681690396	2.7384055268997045	3.3410772335276535
-8.227242223400916	-8.352510745457034	-4.323943879367131	-8.85663528318122	0.2069761257317868	-1.3326742660486286	2.0171618476157347	-7.741022219799924	-5.2324075654631415	2.7544525141341922	7.419344722618712	-10.073295448073232	6.002383135669863	1.4949295493801615	2.1454888852039007	1.7379674380756942	-8.41903756813083	-7.38948274685721	1.7302960594984067	-2.812958353148449	7.777886241632314	-0.6039912465809139	-6.855936737530465	4.610544673873929	-3.7629464846324288	-0.10110206351103435	2.5801179349577077	7.8380018481743585	5.493370317528149	3.164269327975074	3.0983889439799626	9.004764811176063	-5.028981246272396	-10.328174802660973	-4.8540823658807	-3.923603423540044	3.643088874534574	3.4162066347633804	1.0531265666803464	-9.794207964770079	4.7415266150788336	-3.1239997393139496	4.199321892380758	-0.9239006450057996	-2.7625651730792002	-8.367880324426787	-7.960427191209329	7.287793101316819	8.264764506424852	2.3404804128526284
-9.851347796259049	-8.130274479791767	-3.3209143592736385	-9.49531224768106	3.795776034216857	-0.8168879785400954	0.746065551740718	-5.988381154267163	-3.107763124771937	4.469143668102367	8.974399326340015	-8.450459199457983	6.899216686078168	2.0979947084511963	2.0779705685505534	-0.2535055825769696	-7.738068147090648	-7.895290049832256	1.1946521106191457	-4.921524163256089	9.483772615659435	-2.057939712504658	-8.638842594008764	3.129518841563035	-4.635067396594435	1.4501163182648822	4.508199215178576	7.78918370745758	5.8613043513620235	4.104691312793069	3.222672904576518	8.273960342399794	-5.250608202403369	-9.283651971522437	-5.118542321890426	-4.633876715005021	2.712287065460606	3.2692991938278757	3.2674481098854153	-8.273309685831707	5.474370543146937	-4.830222403346021	2.913468360879101	1.4135986032707915	-4.200492465550735	-8.569158176836686	-7.759964060208865	5.50719223393323	8.90938000214043	2.11346775016962
-4.91809102590943	-6.303095608365933	-3.6899276669113177	-3.1478846107014262	2.6550557119261446	-3.5520151493920595	2.340012639399297	-6.612005742301451	-4.8356509966408705	-1.4210419984795641	7.815592893223652	-1.658890313820549	3.394755530175234	-4.2868857731710115	-9.128594325166027	-9.616678231794332	-3.999088045325905	-7.950385266538573	-8.020149280269397	5.463437170022747	-10.11339006863569	2.171095850784754	-1.5180133818296353	1.858166869787282	1.3932577430029016	-5.917914893084779	-3.9630615073087285	3.082428235469542	5.599666381735334	-6.873861045934074	-7.32945184703266	8.512434310753113	-3.8696396865571203	1.3147462139121056	-3.16886913626542	-8.650216006976482	1.3710224228864731	-0.9522420426703093	-7.32080102883392	-1.173262099392638	5.639704460947953	1.3453196983486237	-7.982506837432436	1.6854806980283492	3.6447525187862455	5.587163000316861	1.2699571662922085	-6.288893688234899	4.257513441424903	4.215650190468123
5.666659203475579	9.546416321445767	1.9147464735584274	-6.883322572746569	7.75950035195345	-4.918131386959102	-6.851924512831415	-9.448438673413607	1.4231331306066188	-7.1914453749332505	-7.403157210144337	-3.52016790141698	-3.6834724817624145	1.9903199998322454	5.988245847252244	5.2416817723596925	-6.396851260027379	-5.47518336641481	7.480866867950349	-10.171258236726405	7.489643750359444	-7.701332876060271	7.831118795230732	-4.294179357382896	-0.4812709240998664	4.180935217024802	2.3948563610961706	-2.0141778679053353	1.5652784232364398	3.499715709608652	-9.701752154618921	-8.216484893492437	-1.7612178658425133	-6.154136889642135	1.2253891259167502	-6.769925006329726	0.9886160813995986	-6.099745412946223	3.152676256765156	-7.448334808764021	-9.338926615479325	-7.484086304648096	8.543888840516011	-8.286968355598528	3.7259608329859084	-8.261060788281117	-9.196886078703532	-1.1804766096448063	0.1759226655442152	9.014056476430975
-2.733693998487382	-4.988574671259337	2.6320516891065973	7.895754474440067	8.666871280847957	-6.325757712961082	-5.575698778311592	10.111035283557472	5.346795292759283	8.203254058580605	-4.5333939595914075	2.5469693851755726	5.2066471938229855	4.507078845535638	0.3830461754455792	-9.163324753027705	3.0768897329054203	-5.5129700387502725	-0.09407475304293855	8.516364018768153	-1.7665292118122333	7.752564089235368	-5.181484753331331	1.5510725094533835	10.293952107244928	-9.163019114160695	-9.448125771075215	-3.302620743835279	-8.435638067392919	4.816932266556102	9.20039346776026	-1.1814898145203887	-5.72434898579532	-0.05108570983722904	4.9800737082736894	-9.137920839045725	1.523751718319787	2.314591901287941	3.4229269175478354	-3.8363161131262693	5.210170487835424	-7.687610862117065	-7.0917754594966365	9.123379934917262	4.497520368327018	-9.842700811404043	-4.164212009373223	-5.108457746774845	-7.04538138020226	-5.229850382610092
8.162322483577418	-9.28755418994571	-6.372222240128762	-9.097956739842171	5.972577097672294	-10.511694475866202	8.257116168027302	-0.766410385984059	-8.582175523464045	-0.7173224126300437	-6.487878486848389	0.9830895670914597	4.7511073745441355	-0.28611962772878274	-8.650145681262153	3.819342023496753	8.596844923668067	7.029997496739151	7.005927893673773	-5.33406392268631	4.242561831419707	-2.843983098585703	-10.647336162258012	7.581739411441341	6.638526817303991	2.8497154226909145	-5.332448123019561	-4.383619742065991	-0.018857162447603493	8.006484245771286	-5.15242186682859	5.775685239884397	-3.6124379761053125	7.203212942370785	8.059449644219375	-1.346398309373344	-1.8717450343604467	6.638583198936642	1.2044561198601895	3.8334702913812695	2.7968913825062014	-6.317354211395059	7.118914389742377	-6.657413555126496	7.438317985321077	-6.212740267712032	4.818263921705528	-5.131470880950588	-4.06771083452814	-3.3710651484561467
-6.277656944475069	1.1094619049287833	-0.5112763171299518	-8.64728140789384	-3.308632987525965	-0.8638650323581816	7.190137233816876	0.9294287754485541	3.7233271924118845	-2.086137631439759	-1.2696393938103405	-1.144794031220708	5.389188718794665	-9.076267993742064	0.07058358459037642	-4.5645462110039405	-3.356504150148376	9.009759652228091	-8.265289906611955	-4.65874149263732	1.522959382347513	8.868728143980444	-1.9866751824512225	4.748577148850701	7.338170923331999	-3.952389592175814	-2.4879002349771757	-3.9748644808140567	4.9629762098778745	-8.033256837045446	-2.6523422151544542	2.4864104341824222	2.1901813496200684	-1.5103186194918785	2.5455257953541848	-6.858998092243705	-1.671102871176764	-0.8909356841569861	8.020953500151725	-4.487793666531789	8.535026134209076	3.558737827225855	-10.330869273706195	4.069390643216865	-8.674491639019573	9.367235547650491	9.248317260370964	-2.679614149233442	-5.9972584972027585	-2.455460419229165
1.1585268318255695	8.419252554857461	6.217253442485008	-8.486803744426377	-6.796761241849703	2.948494139248421	1.7803128945832523	-5.837152871945452	6.428495187642676	9.25111767515332	-1.7281433477257895	7.827047076499363	-3.1485673035136497	5.3329012775420885	1.018867605720454	-6.087254016711817	9.124245351221846	-2.0908202793305364	4.471439988192897	-2.884847408489907	-9.840690850853948	-9.310495958657956	0.7462509345149418	3.647138441170681	-3.2306018447550997	4.150907872833909	3.908801853414802	3.8349766560323495	0.6113617562947781	9.879337751388558	0.24698668599580398	-1.5119619295007625	-6.754952469195431	-4.229578702597201	-8.757704439339625	2.3042670312192493	-6.552338206760165	-4.618535074969285	5.546769517033208	-4.11748282745266	-6.55119395040458	-7.777420781610008	6.636150711310735	-7.198683237162107	0.44008403771294957	-0.5051905839701727	3.360933035676013	2.449767559455491	5.015754967805299	-9.810424791014297
10.232072172512686	-1.4720759264687004	5.935243183766707	8.904762339701152	-4.869309144724514	8.846641555023714	-9.95461543138561	1.022470326911428	-4.606155932894205	-9.194419910861317	-5.889282337648876	5.849826409071829	-1.6625108518177576	2.9698772446573773	-7.397983128996894	-2.5048163730154034	0.9560481134668612	6.6556894908319135	-3.007483020240725	1.306497945482925	7.282591804023012	2.0157317754294217	-6.857796816780172	-8.758346084723414	8.531427021286829	-9.121695067662843	9.367686606696946	0.9270658657690272	8.802194019231655	5.4235225437032994	10.234976905366306	-5.680917973306782	7.107168590193278	-1.5691224346429398	0.7311518745952801	3.696360273759633	8.20998523017682	8.660540804347047	2.00494391409681	0.5382576838152433	-1.5546649119867655	4.413613681142966	-5.488223659499988	-8.252152772639715	-2.92277128156654	-4.330363234479891	-3.9569882914544534	-5.570825982646134	-8.269448861498846	-8.915981944331518
7.78995691868672	-7.961740381878574	-6.588472408954099	-7.906321097915448	8.001737918722093	-10.128577454386935	7.4364397147677845	-0.15044276886199093	-9.723312137859377	-3.8522752317846	-5.994292587619798	0.2853228288960983	3.7242602355300876	-3.1479533548109018	-9.569765552964743	3.5562673591924656	6.420594733757882	5.243654966478284	4.6631236523832875	-8.15376025134841	5.978228728053114	-3.433165101132822	-10.27008698684449	7.741672209196047	9.858452111107026	3.666346746961489	-6.15487878838112	-4.797983814142547	0.4914191401354753	9.397076625118252	-6.098206143460262	7.377453638040932	-4.8488098867768175	6.844625096578751	7.772794563814899	-2.4103321140470495	-3.250124530463986	6.256480307127336	1.4116389153322446	2.703017907142636	3.3389127277601682	-7.366920656532991	7.527950492470566	-6.899166134165719	8.751181335173792	-6.183274670582659	4.038294067027242	-4.988171408537062	-2.7204332453246254	-2.4579095243213285
7.374691397595392	0.14824400722503206	8.772620132949692	8.451295462443358	-2.9648312879401484	6.176654530144764	-7.834068048817583	3.50296933905626	-5.106402521884247	-6.334319113560648	-10.445059315555207	4.327700838526088	-2.8018437104448757	3.965164114215146	-9.030804594765463	-2.6467068598613883	1.1595589853432278	6.461403724004281	-2.5506281637217216	3.029905900839844	8.103543114926394	2.8555927930429847	-6.758201455300673	-8.534973326665838	7.853945544156753	-8.885042031700019	7.467940216234637	0.8135607904335497	9.86067507952419	4.386025717482356	7.5990405041443605	-1.9139454608243045	5.284188648391547	-3.9500701010547834	-1.000077924655605	2.9599005565307355	7.451317350740191	9.696146957017886	5.80464181405517	-2.4174889649675384	-2.9484595339085495	5.5719179259519285	-3.8458869343036826	-7.706648317026213	-5.201375400364524	-4.457264567024442	-5.2427788601546395	-5.739741505612299	-9.289154708535472	-8.092422452701628
-5.774413452758058	-4.768750190424768	-0.15386194540392467	9.268072953869154	-2.9462973656552935	5.169715934768014	-5.713668202268706	-0.4468469303136677	8.574515802937169	4.890485309742243	-6.868411767634263	0.23364601653036826	-5.571057125123143	-3.7295029817674252	5.232389040687175	6.737148141567394	-7.116868531537687	8.972122654041547	1.654404168521895	-2.81006952718936	1.6236076797982466	3.5430178697800763	0.4250484330965252	-1.7907584820500502	0.4284746203710838	-7.853855024500486	7.5491982057723455	1.7519169091990778	-6.26701355199637	5.272579333361168	9.64138390251907	10.89983535611169	-3.2068715297287973	-9.096327025279129	0.6651972740143008	-7.72525757373816	8.81419858553802	-5.021748913707411	-3.7457198111523353	-1.6217460885833261	-1.8003642907674406	5.162130723673444	-2.4826185274698385	-7.881164349761028	-3.7242501191287634	0.7494059780466146	-6.505397123228912	2.5768161129337885	1.2659866186962854	3.3988503852748124
8.324673398719204	-1.4119844588585528	7.879451828625433	7.887551981956949	-3.463627529613439	4.898850225089957	-7.086438890720678	2.9566623886286223	-7.631293821139211	-9.263579184335885	-8.241548802084438	4.4532697228884075	-3.8915269434473965	4.630814712865054	-7.958700706334106	-3.020665223972475	-0.1995937882019695	7.872908412505948	-2.010745675807632	3.4169521640824065	6.7906001421463476	3.4822585594468602	-6.241703503069547	-8.800869670807211	7.764941522590487	-8.747065321265966	7.075965570803683	1.9173939901374155	9.109583650641165	5.230940979726562	10.66377906646571	-2.5712827648275427	6.22146751992358	-2.535978516142266	-0.6592044835560951	2.764624641554171	6.881259682432798	8.971655320162398	4.087546187249577	-1.6354388109330456	-2.2138899532927785	4.090151965569742	-5.816178161583611	-9.206730227532908	-3.4653966206270734	-4.083643389618301	-4.721904989602871	-6.784957195220371	-8.229287934889532	-9.926272557830652
7.128691799100807	-9.943373762369756	-7.486633747618105	-7.771259515354428	7.158108634494614	-7.12805551889262	6.9180880227732455	0.4099677264918111	-8.716862644402838	-1.6151030624837697	-7.275008717140215	2.7259948159454206	3.339268308788878	-0.36778249671588475	-8.484278196179508	3.191194852593048	7.849082300005453	3.9849988441705007	4.412677311459721	-6.002467301181452	7.585099778411144	-2.9804143583177836	-11.424479987251448	6.3559337188492835	9.121601292788814	3.0962590391053513	-7.659441822420645	-3.651726887546306	1.144413302094606	7.905264975006942	-8.856588645029564	6.486472921869947	-4.038765453897357	6.390050865183612	7.272010042836843	-1.561988020062829	-1.2847057217265658	6.744883295823727	0.7510034378173589	1.2673158991881968	-0.25472757806284463	-6.753137793706756	6.27861338427023	-5.11119829876734	9.565765136417127	-3.806492931861822	4.361423339064254	-4.67753061053086	-4.388612838046582	-4.466046380252274
-2.9504323585211862	9.240490496624455	-8.382304266228815	-1.0792353991064525	8.103030528033996	1.6750492252543747	-0.25558504722862563	-2.0599331488703516	-2.6144112231880374	6.085297412203541	1.107745085793239	0.09803038771925304	-8.880107995184806	-9.52876807539505	8.245691419506606	-3.9792757350918526	2.159393957484069	-9.258106581391013	6.2563317869564035	8.212386088125601	2.2411773766664593	-7.37868174005221	3.232313706285628	6.587984689038976	-2.702091024398661	6.855975618956043	1.2951638210492389	8.753469162203666	1.6735690423648566	-9.012648891177738	-4.55120054708502	-6.33319016647074	9.706501381343845	4.458194473099675	4.327291931894139	-3.2193100966750303	-7.429272539852137	3.6832268724098483	-2.0743929916933963	-6.022859592685344	1.6787554180177822	-8.149675860300212	-4.609516300119507	-0.36500662172542236	-7.710949518325674	10.914176278564746	-4.060253358677053	-5.911496315961195	-5.4062273740456215	4.629973131152297
5.618609912544605	-7.462184716692077	-0.09147585422459364	-0.24222625055528188	2.5021090082440036	8.470359595703652	0.1884205405005146	0.6858951344616037	-9.364715280214304	-9.998095514295462	-7.229729349651658	-7.540578983220222	4.423982380021182	4.40112954801276	-7.842802735956202	7.120508306757122	-6.7719467472524055	-5.964548485665917	-6.02620718414792	-2.7307863094555027	-5.589684575706257	-0.992150404290104	0.4135557861570738	11.211253683235253	-7.403522243621444	-6.736636183833324	-8.986603492664646	1.7297815219213275	-8.006332457265614	5.539039860705843	1.5967979753208381	0.43939553834879935	1.502083266752059	-5.241326772772744	-5.322837060999348	-4.743950026971448	2.1816626220377495	-7.7960020835742165	-6.328586623705691	9.736042007072195	-11.019478897604234	7.374310317705026	6.980280266517237	-2.256301332474945	-7.1920306796180125	-7.521182864385121	2.8276146617652183	2.5125640844080004	7.477185438722394	7.9208236926670095
-4.794279817543892	2.3018391423100417	0.1850467975320463	-7.192811483831304	-5.185838406244246	-0.9516448107060375	9.616579994723255	1.1362933957308918	3.3194833968300745	-3.0470599632273756	2.5482153372258205	0.07234486950709251	2.3569731607076916	-10.822031359463953	0.904886126857938	-4.100911490583036	-2.8508032938942023	8.544813966225213	-5.697533276525807	-4.505851360496216	-0.5119008085320562	7.181047065230905	-0.36475541303382664	6.2459296429398234	7.801892378323361	-3.7304034309461582	-2.6528791902119586	-2.611408723178869	4.8375069050279285	-10.02293850810697	-3.7656280947739638	2.7973873460625374	2.754379794348586	-2.056354675004436	-0.12216952076681331	-6.717979135632608	-2.238025259732994	0.4428731765568409	7.5004955474099635	-4.822439723803195	5.9459563883729825	3.3551676664591037	-11.788241291363711	3.180469431040111	-9.375694904189647	9.522361230212336	8.50621719523244	-4.019433348388806	-4.517113005562931	-3.036267514528628
-1.2355438543065138	-6.117274781493309	2.8191473189242506	5.871462080714035	8.702940675303982	-6.3136475522466675	-5.986796716492265	7.108725547376539	5.207781425252596	7.843920815105951	-4.57619850450828	1.1062483667536795	3.909180581881577	2.758558085497086	-1.3804855597365366	-11.082958256112034	3.4220735909882096	-4.983473240603415	-1.3091021174843798	10.699358309329604	-2.6074711614605146	7.072965219689818	-7.016127846403034	2.554429744260497	9.734507049399816	-7.1453551591119435	-9.925572497624362	-1.2867221705968819	-7.91654171037975	5.687894151937915	8.276106972562111	-2.1925774772143574	-6.408973427361263	-2.2517667894015343	5.727381217376501	-9.829950107926326	0.7156522411536557	2.4740476259980815	4.010487098756251	-5.774438571896102	4.492417254559953	-9.852714189922823	-5.960947430556373	6.83392271916205	4.940858895108997	-8.560833170546346	-5.703376591189007	-4.511008161478671	-5.289485546877234	-2.949787107308398
-2.4466529386698688	-5.359624737343753	-3.2262738870208256	-3.3230750134356195	4.152766292078585	-4.225334713938848	0.6392372658053689	-9.29360719276467	-6.113863456992738	-2.810493514629383	7.65318557304301	-1.483256946827624	4.0998844350387245	-4.095234336490332	-6.4128563539384436	-7.5869492894339015	-4.245305151298701	-7.789472563993692	-5.930249585687728	4.898996099359628	-8.442940698061138	1.7117040592606625	-2.3182574154735005	0.8657072129951146	0.4744874394555332	-4.348775571826325	-3.276241457938605	5.167841173479276	9.009964110406553	-6.310642497552957	-9.083683331214417	7.467832270407319	-1.9625206517989275	1.1133888973976696	-2.619602438311059	-7.757357656878307	1.462999925106978	1.2986993975244283	-5.99396663865342	-0.825095144257473	6.2519510618580245	0.41509539635388926	-7.215077454162368	0.38792101136049817	3.0951080140195466	4.99196709440724	3.693174960410578	-4.912726798362714	4.060148076280924	2.732795809745159
-6.568762560941589	3.799262532403908	1.8037416052651913	-8.639859781766384	-5.463989958715489	-0.18661917509038853	7.273089780111836	0.846748347204358	3.8501382398813115	-2.608855392292173	1.0240154855712928	0.11607455359431995	3.1748499217576347	-9.472180307521455	-0.17752807405734633	-3.1559451086480936	-5.404217136091423	8.314774042020016	-7.651942791976131	-4.409321882431098	2.573373230751254	5.868196737367752	-0.666261543934046	4.449659591685747	6.39835476203924	-4.566065886371767	-2.3062269379998592	-2.8618948744000035	6.950127431347239	-8.437002636186438	-2.622520711522225	3.202768892090206	0.7750545824868933	-1.4115414475787529	-1.567983214643669	-7.29246438863057	-1.0153166155644575	-0.5729934219974333	9.985530045693162	-4.303948972891294	6.903008229909911	1.5715736262639555	-9.806786414916445	5.9147368374976965	-8.059925537317675	9.10346375057679	9.293530686253206	-2.8426997362597937	-4.328646854900223	-1.4683190328027416
2.3593895151881155	-8.521229746109249	-1.8161546697970015	0.12705059250237682	-7.064961548043245	10.06352292353494	6.238023493990243	2.07590820486468	-0.4214092661138928	-0.6783315841049431	2.642275677062957	0.16344049955783002	-9.48324823225354	-0.4823936802340698	5.434073866263284	-1.14018707354697	-9.735448706452598	5.780657405000385	-5.278195376975993	-3.8842283599594403	-5.60303649899447	-3.786257772197961	2.8877106892394164	0.12679331851795833	-5.981608840709809	8.03689271595287	5.5550308796822385	7.118227746040868	-6.551071257376259	-0.9739737064846966	11.210522426364227	5.973556932324219	-10.614198983600366	-9.103626384108775	-0.7583139609389243	6.905191392607659	0.9983268049209533	1.2031528690363222	-7.703695376597303	3.811303634043311	4.683369859023637	-1.8581159686213358	4.293735011980261	8.561606459357606	-7.552780339206736	-0.37821877129564985	-4.459712490537755	5.767783674877897	1.3051067829996295	2.6012709121870787
-3.422950533385344	8.76189646383439	-8.513215995956552	1.454505969844989	8.527062115058916	2.04726578707833	1.6002243844358224	-3.9500586267588327	-2.871789998114277	6.245172841397005	0.6697168607637657	-0.4570250860527185	-8.357162089522207	-9.691550173741248	9.766272654469208	-1.5161625685564866	2.6842366753949323	-8.316737949718362	2.854770987125848	9.566598098174664	2.21859069148343	-8.055641805949806	2.092879544818099	5.865512006526104	-0.9759130706673522	7.726433276289029	1.7309002196023624	7.699341290613862	-0.4121532341373979	-7.659968925356554	-3.2411081501196413	-5.538643640534037	7.925655512958066	4.426462037430727	5.605983914318346	-2.8289492754616594	-6.724027855456902	6.200053886290979	0.509891252855867	-4.187792559983176	2.171589576693547	-8.472060388849217	-4.224596197682251	-1.965633736130975	-6.4576921829503595	9.297190138687114	-3.699964926786192	-7.616733191123112	-6.783694016922237	3.103019082680026
6.3128105636899186	-6.9266486978625945	0.09949438203753216	-0.05881667050251094	2.894015469120849	8.420410218390868	1.2380914560416323	1.9824258346076122	-8.154583270020176	-8.300477834066285	-8.18753095743579	-8.734592701126129	5.593717099961618	3.1058579464158136	-6.503015852516179	6.075256298388913	-5.536091293742222	-3.400918336798872	-4.698751697496325	-3.3329915075861494	-7.518080105021032	0.4778461558920959	-1.7478642621538794	9.036941202077259	-9.552967373352063	-8.232760185667129	-11.066594924595467	1.114263544098809	-9.151714912101523	6.8370164144591765	0.4362176491773196	0.34501835646854245	1.4916512115289946	-7.178576474025408	-6.11727278935575	-2.970296860862485	2.4094611581806564	-7.2161297201064905	-6.831932855892945	10.508698184186565	-8.834909103891796	6.823126623756003	3.9391115348361807	-3.9330582214027157	-7.836283505800063	-6.360271758925963	3.882671812470969	3.0687585856270174	5.0028548818741605	8.837077852701674
-3.3582189514428267	8.845146593043804	-9.235568706621855	0.7722877321459642	8.274574319807831	2.73598287403349	-1.7631915390141444	-6.596319732118397	-2.7366710850862215	6.01409576377934	2.623467658554418	-0.8618462653285743	-5.877930860251131	-9.85643047520192	10.0589664434501	-3.820414914087965	1.4999320049324687	-9.112071452791074	1.2647460434589082	6.63110614706919	1.514468258798803	-7.95861343828817	2.6888264545431007	4.358135899364896	-3.5625332095050766	7.4005166887070715	3.351210689097094	7.859703382831261	2.525472019472234	-8.980417253859056	-4.4422014607752915	-6.117719929670534	7.756172775123253	4.048298643099649	2.4012802744313415	-3.6488310828345867	-7.52182782988856	4.232386017845035	0.014872713449326391	-5.9706556410411356	2.4530420316855035	-8.733000020383237	-3.263854169990004	-1.6077618743078501	-7.381130721594157	10.675126511447601	-5.794592095293471	-4.46931737263275	-5.408579655510215	4.442583318529018
9.225376161236507	-1.7352323107972591	7.3348302762706465	8.246400004748033	-1.9483747024022329	4.9880548443543775	-8.478596390715204	2.4753683399427864	-5.050776543428423	-7.43369036627486	-6.329790862227895	3.2602633220802835	-5.335288809933553	5.096774265600682	-9.642715102254698	-5.621407532700557	0.8781015205249152	5.459255742908481	-4.498960999182302	1.6251271966737262	8.17001801865805	3.430510522854312	-7.437378772996639	-8.640418668241564	8.737411424351192	-9.721091830380814	6.0116504250296705	-0.32537285649953385	7.275068154271983	4.861626372602751	10.0471389304232	-3.2797183772930425	5.927574183538221	-2.0003751735536017	-0.949344998378362	2.3850844114635974	6.287794872657029	9.440238999653618	5.6997179987160145	-1.8864848479654934	-0.6783270477197301	4.782424131711854	-3.801661514574882	-8.65722110738477	-3.2617714132771116	-5.9993334346229235	-3.1572594140780303	-6.191722103627346	-7.64885769900997	-11.502875130107036
-1.0965421178898334	-4.300695380984653	-2.355362661992488	-4.106543283476542	5.176896621060644	-4.71813362700199	0.8667451135936798	-10.95714299962636	-7.609443651848453	-1.6053087666799732	8.469136676586634	-3.0350068982041565	4.091422995892534	-5.074154547310157	-8.626578723480653	-9.42312317411684	-2.8640401382740395	-7.092560818318047	-7.811221851214261	5.032527811189113	-8.929888646468015	0.414190070499332	-2.766038696420001	0.595380065582576	1.4488875450595424	-5.633956331352414	-4.971441222947016	4.408030445077623	6.324894645478607	-5.7597910037510704	-7.575917270992667	7.096695163078888	-1.971708236256647	1.5832294677271903	-2.567138390620325	-6.817154735083317	0.680842700465218	0.20938621479043373	-6.575972807841011	-2.2763051976602493	6.669714937545246	0.919598704874885	-7.423200538285124	1.2838459696199171	3.592151773832864	6.559926481637635	2.4875623716075075	-6.203553173187365	4.1994565499190815	4.2941508626843525
4.2573872215212845	8.303547362298147	3.388824651311953	-5.43814823198811	7.990585567618247	-2.948920729481122	-7.771995773315465	-7.843297060817601	1.1210035863802212	-7.315780648759519	-6.660066547123076	-3.6765686592085896	-4.313346454813803	1.714203814199248	5.594916120088453	3.5533852825942787	-5.1550053201467945	-5.574335675080198	9.23038686622903	-8.14764020436617	5.273920146248972	-6.470533036578036	9.097833480205477	-2.7400898453413793	-1.0345462588111718	6.1084287616950315	3.0858794206030966	-1.824289576921483	1.5727162988526915	4.829021215766482	-9.756806524034548	-10.12299331862667	-1.9763288300744797	-7.817934516277656	3.9009125082581937	-7.575088449215771	-0.9887193369932361	-7.401495323901481	-1.0093232549043005	-8.363627002884506	-8.251567221365601	-8.786761850689572	8.665104830439494	-7.164376736032704	5.352350396416748	-9.107745882063211	-8.046658132666513	1.6003239569968561	-0.45640343946482836	9.153108706248647
-9.926508890509096	-9.625319489664165	-7.1241671895549405	-8.458402332064297	2.062224774864484	-0.8748447272592413	-0.04569180824875296	-6.8584660741470165	-3.523453656790044	2.618039543436319	9.391397318371228	-7.89978128763407	8.82589439442793	1.6371935599065366	0.8764678354997999	1.898368312503632	-7.9943275714610325	-7.599135432298902	2.4404013571257566	-2.480719866050963	8.779228079246478	-2.433703900006769	-4.856770650138577	4.593922638452014	-3.0778227786967247	1.4925190711684606	1.9078114898308431	8.084330191464563	5.3484570082084995	3.2391916144181963	2.433770478547297	7.254694764739212	-3.6423729136721166	-10.220352685392388	-4.891230843334584	-5.115222864873056	4.342427986497244	2.620006699762078	1.5648474848821483	-9.143470463736488	5.252708354754339	-3.3227561140074835	4.927741456309182	0.3444310025289712	-4.3637773494985765	-7.62027639112765	-7.629538279086133	5.817872861815261	7.447095337450326	4.327141402633336
3.2544361139951716	8.237557933436591	4.096969989840027	-5.109720465351065	10.678241534276506	-4.460471554123216	-7.025369223570459	-7.866448434408605	0.05684622137525697	-7.2915987223949505	-7.466630299436733	-3.8754704433327265	-4.574121967067043	3.506614151943992	6.307473040913497	5.85399227210708	-4.171812745486189	-4.808507989051074	9.131762178386987	-10.911633429318336	7.593213636817814	-6.866707834347684	9.743168804903434	-0.5984307234116928	-1.0920141647032267	4.020408023771719	0.7157885195873419	-4.0326011016032375	0.91966633409016	4.701352528126807	-8.465857246910995	-9.723542934884446	-0.5216592491356994	-8.913095853934117	3.3136539446428834	-5.6427620017313425	-1.8420886642428453	-8.36663505524008	1.6487533485109007	-5.855321797398359	-11.690129630149816	-8.49298695729981	10.542451204558917	-6.611732776536396	4.6270958091976375	-7.566134813804466	-7.987972836568651	0.5509180354358376	-0.014297890387915513	7.785550949192281
-2.7329374187117805	-7.686880470163421	-1.8637399380458475	-4.017933910415932	3.290922766737485	-4.073085290449436	2.564226043157868	-11.31137198114454	-5.727968123785061	-2.65886414203689	6.828306799111298	-3.10540454361599	3.0028659770505644	-6.111944255679999	-6.8474984125704275	-8.684793201009292	-4.925134278443138	-6.4049282530319305	-6.783691663060398	5.5730806935865	-9.29391665299401	0.4126303865894464	-2.289477457852521	0.37184031350650415	-0.057690787394733434	-3.5278326864760374	-3.549915017818088	5.866611732642797	8.151428782780306	-6.015298062211014	-8.84318424682663	6.5415564130692365	-3.2761553331863853	2.3659844591978314	-3.4082268997521945	-8.495308735495142	1.573832960391174	-0.5432709787566752	-7.662124907153574	-2.1512620587849987	7.53226396780736	1.3082192913739914	-8.644946207046482	0.4927322320124363	4.218351981102272	5.843768961439757	1.6424627138611247	-6.272468706481919	5.3179503516853535	5.211643993419429
-7.817993507219463	-9.761941087550175	-1.3598621427754463	-0.6457363387198598	9.730739571509815	-0.04843112785462367	-4.5713270996316995	8.342179491630045	0.35163722978979883	3.2714484227846095	-6.8407088229400514	-1.84809830425634	9.423437009379565	1.7997463696023694	-3.4147291772943738	3.8596366622280964	7.969680954482584	-5.775944498600592	2.5680906694486962	9.906656613332075	-7.885999788385281	4.408102995391548	0.7662625179888185	2.8545351649848314	-3.9494775652192016	-2.7100502897221332	3.283820107899367	-4.433146775077312	-1.37039947360665	-4.94315312130353	-10.131081874770537	9.185075035571327	-2.4035263038906676	9.798322117620664	-7.611283420893538	1.3822788637855692	-7.598013774333092	5.770269674035567	6.00790773176676	-8.648105982391188	7.04431878859549	-6.479338013838215	4.176039856156212	10.887971850290507	7.534369863868959	8.806243291253114	-3.412598410477386	-7.782560111329119	-7.120195764757615	0.5439510432083655
-6.858474644182747	2.498423669275149	-1.6988184889760607	-8.292715399775004	-7.577089522766003	-0.39894286786208777	9.613471221605309	2.6377975137477305	2.8206081393269136	-4.248142974445178	2.8005014485559436	-0.5176822985890998	2.883410538957719	-11.064176558898327	-0.16427973831641263	-5.31377440515761	-2.148062475435665	10.64895834652779	-5.933010449532196	-2.525112086521819	-0.36786512228492607	5.7231261813475545	-1.5735407798635672	4.869926237340715	8.123407444375584	-3.8269845585981535	-2.1542686225968826	-2.7698917147201763	6.654170290458719	-10.514005328157129	-2.9112567693319313	3.229465761024047	2.0211336544199483	-2.6193696328986498	-0.1703298584049272	-6.857751875829954	0.6074210443472889	0.7338140151591829	8.457609816818012	-6.482498109754155	7.401907867544903	2.491972135672328	-10.295605128574042	2.209715860653831	-8.91759903774313	9.641994589040618	6.534176496095213	-4.483199835719324	-5.2921045485853115	-1.2221784331404442
-4.884833728552455	-6.353083054237487	-0.615079686710839	7.823737758701488	-3.7281004545504377	5.888994468728814	-7.397330999878651	-0.46653547594059563	8.309959748186618	5.0411209039424385	-6.716342214947877	1.9800092330004364	-2.8216707832824497	-2.5060588087688407	5.281517013932928	5.392970316754129	-4.741334139862309	8.584462903574448	2.3665650840121244	-0.10608396930647013	1.1699766899809825	0.5291954743703542	3.68930824420652	-0.42081450143250887	1.1454631085701485	-5.408400731142355	5.701699937722123	2.725475875795947	-8.73516576350212	5.188918727999364	9.16786039992453	8.363667686293761	-4.257948804733382	-6.768660217650145	0.7475446535029437	-8.462928519640673	9.75560777255671	-5.6753395608182515	-3.477604360180284	-1.702695226964224	-1.1754817635245582	6.439339524329267	-1.4637937875437612	-7.434231184027655	-4.674577905222513	-0.09646988987812094	-6.429901159571204	3.289241693947873	2.2663833911632802	3.958996064202647
5.645450439093787	-7.561463167389703	-0.8080445880427656	1.0466666487951708	2.0550541594448575	7.763513334028163	1.4884691964701167	1.2135043107945125	-7.594822497130426	-11.554714866614937	-7.776245139027624	-8.936642285820732	4.270052592869813	4.561627528567569	-8.08585204737659	7.699312832399877	-7.2481649932370305	-5.897389338667593	-5.539009676860344	-1.820159238483143	-5.8959189885838565	0.19508708873809272	-1.110863384168848	8.21312109110558	-9.622015806173245	-7.3606197703081175	-8.433132226370748	2.1904542601187043	-8.012491989061585	9.717783015893064	-0.4349210896061836	-0.09778685660080277	1.557998193694687	-5.064722829124464	-5.424269043229342	-3.8498348109356617	0.3816670942277687	-6.119634522151273	-7.7714689817519504	11.466060778620978	-9.297648929425993	5.929482259045855	4.993209826280899	-3.4064930162747786	-8.319047096390968	-8.083984925190755	4.574082877620786	3.5212159894581085	7.0674695534002305	8.298321845921743
2.6617016990314815	9.33283456241153	-3.309937627529105	-1.5453486046353455	-2.380368345282416	-8.037486027120119	-6.080191802355065	8.264634543072917	7.307537437409354	-9.279242439950286	-5.594195136872578	-2.5815243410163022	-6.640893358321294	-4.132248496443324	-7.39683929978233	-2.854502428556255	-6.020255163733285	-1.053138885882768	-8.48633488589476	-1.6594904123812977	9.74805718270945	-3.559447807332114	7.840985037210773	6.892657972740616	8.784898328914355	6.9909666598664355	2.986671495648949	8.403253488564511	-8.936548353449197	-0.7679162209869844	10.673185916280344	6.029496719248568	8.706044529714253	5.173249669487338	6.425161901785987	4.965101179873208	7.277379664616966	-0.08704811413967284	8.38645800523037	7.146015202636574	5.826727832193705	4.468310500002904	-5.390570523257058	-9.859429031538836	8.097414746720816	0.3853855634955854	-5.416433576346166	-8.553472968206215	9.22624426420541	7.6308403976749775
7.7460320132044975	-8.284453235248803	-7.2693472091659315	-8.983141973736368	6.491559819025485	-10.202711776965398	7.4400901313173256	0.7987616758513674	-9.211336878582173	-0.01039249343948434	-6.169932395629865	2.8647530815117714	3.934293165107109	-0.29665527842551526	-9.630047153679316	4.059005434533552	5.126718609620768	2.73029580757773	6.686999590231685	-5.329213766245099	9.450405322240073	-4.067329936529121	-9.29132017114464	7.80262904215745	9.67171309821011	2.3238427790431913	-6.0896047132466045	-5.981882215460092	-1.3034188070425015	9.030578797360064	-8.276113634927922	6.588375721885258	-4.29281958135248	5.817590666664004	8.44790876652829	-1.9573228612082172	-2.2977938214955587	5.111384826561093	-0.8257830162875992	5.80707815997625	3.3396127312642734	-7.190946003731429	4.616381628974219	-6.830730782979127	7.661973558528028	-4.852451183662392	3.9928785255243353	-4.561581195972352	-3.889792320792698	-4.21308783797867
1.621001280785109	-7.723242009131374	1.1082960813464706	0.6730752730764894	-6.011764852725341	9.370725861617196	5.784589516129956	3.0561870159854876	-1.352555076836268	-2.251001162516078	4.6123770605697905	0.14221784750131394	-7.266563072123095	0.7679538160115084	3.8923457968135384	-1.4892969310579565	-8.693922415651258	5.250295650310769	-6.803779653881718	-4.993631801955818	-6.797817543616095	-3.7548465824006945	3.2967022985950174	-1.1893424812170659	-6.596228935320321	8.115539616043945	8.421119746396489	8.611908739492195	-4.123277033918251	-0.03120790231178061	10.94405008266768	4.9736940640472405	-9.270732289463908	-9.157202549867613	-0.03278893573252717	9.162926713551531	0.13802955497232539	0.3725707890075468	-7.302482259787785	3.4672979892039337	6.977475468040757	-0.8969111207918536	4.466789126600838	8.379186400160316	-6.997296445970269	0.11225712379807928	-4.120577294556756	5.257167519592817	2.3848997694702	1.9213360317994441
0.24958997788825016	8.242598434055838	8.289219081658702	-7.262307799049946	-8.006784687928857	-0.12153585776425624	0.32857057567439296	-4.655402742702523	8.112128302087665	7.475654787984137	-2.1172175380379197	8.912802996020394	-1.7823093441178703	3.9252572164284985	-1.0321915850262244	-6.935188762720675	8.14194723783195	-0.6258730924423207	2.850023005645516	-3.2226991400931024	-10.16320596045912	-7.608068936648833	1.623567276205615	3.8312684199118285	-4.084097017611289	4.307913334338571	4.966924096446335	4.526635595654261	-0.060881601302213983	7.350702537628915	-0.41520492466300374	-1.8085024606947848	-6.678228911024515	-4.017935838192126	-9.137385977250116	2.8051329040263253	-7.079779729523331	-3.7502276326316784	5.703928191228709	-3.221251405232752	-6.286819063736294	-6.073422205400798	7.492742468712399	-8.038421580201208	-0.7817136644948267	0.16769514335895244	3.584153051631446	2.7549072288293432	6.116501926161305	-7.928083768087996
1.4928339844204044	-3.170166069838711	0.5689892227439959	-4.919670034884475	-6.232483127125751	10.580124711316094	-6.20327656045612	5.795361702488463	9.748443590888922	-9.153703648849275	3.9671684084402434	-6.00550113381869	-9.527815645990506	-2.9150378746065453	10.249708280943006	-11.167069994400682	2.1224471254806336	-0.45449309592559817	7.494111797409162	-7.899398499955325	5.326545445593491	5.01920212918826	2.643708061750483	8.990961643442581	4.454877861068305	-9.692570029963727	0.271018969633094	-3.347279667143135	-1.9166728126258188	-1.0540233291422398	-2.768534794506258	-1.362903629336928	9.580272032878398	-9.184227833335429	7.263479241127449	-1.4909980062994155	1.1926961209906333	7.239312335669591	-1.2118982482982885	0.3365794337328969	-2.699745284630948	-3.4231131148173217	8.458597256282191	6.824014232914217	-6.380867787699624	-7.906207067675341	-1.2154008149711801	-8.526378935023706	2.359313111522233	-7.294321599726609
2.1094587347788165	10.951674056758547	-2.270025972189314	-2.4463728677941066	-1.876036436006063	-6.363845402005959	-5.974591708211001	9.836308844430327	9.786216542214396	-9.03051393521681	-7.73831526092763	0.9439762909990295	-7.7384394179871325	-0.8863763175641977	-6.3757750775878455	-0.80220645338093	-4.087318673548778	-2.846789149932511	-7.822682114347623	-2.9254364910243673	10.278539806549388	-5.466592814899197	8.42586766818809	4.82466183400129	9.622681731473488	4.646244313869375	2.284116638134989	7.494010781745546	-7.256201235609838	1.525456384769396	8.256332479085936	6.194140634044109	9.201897814722711	6.541635814970187	6.778013868938002	3.9783662404273388	5.1209560729609835	1.8189303341818701	8.601127021686667	7.277915495992038	8.60056316397356	3.279360055022622	-4.251556159019577	-9.080360668830284	9.364512666362081	1.7916827806854876	-3.753442732781932	-7.332258955990564	7.891645961441031	5.4298656207630955
1.6087036839770592	-8.370169353442902	-0.5046951889043865	0.3612172340669325	-7.6549868070206735	9.02043727135086	6.363867957114765	3.1767687791050485	0.005473155772823701	-2.598212393411882	2.9516716183167815	0.020942535922370942	-9.193473510971968	1.5975694010099362	5.96705484522528	-1.050831821941809	-11.00658773815548	4.794658583344479	-6.787245691302826	-3.7982271456780983	-6.936672649661261	-4.851687693492384	4.75902840496518	2.0652940058320737	-5.81949307836999	6.381647751793045	7.465950760503252	7.1965679926680295	-4.951448064780606	-0.7643311358756367	8.942714726090895	6.022512362387066	-8.022685708714658	-7.088959116429874	-1.6236047847695803	8.274095385628055	0.12747242233274236	-1.3286569969318807	-8.357643563180442	4.2887091906740284	5.509692846359406	-2.129356727528727	6.668725947611506	9.32402001852309	-6.221873742291702	1.715332527967976	-5.16629669408261	6.38773936876923	1.5474126812364757	2.605837072205746
-0.40689462443863	8.670277885418857	5.495857671379911	2.555453265312987	-5.3402237287411864	-6.188866310095696	-9.347500515147878	7.747526585071005	1.3754996115396048	3.694337451050698	-9.601921326115443	9.212422195352078	5.75496027520641	-8.022664555435899	-6.067052073235451	-5.9642788277521115	-3.551447022628918	2.4010826426583947	-2.8972556115595256	-2.6222521100811162	4.7290731762489155	-5.446341874761746	-4.506450706181409	-2.219746425420758	-1.6498196787360055	5.0275050439012885	-4.283213265484738	0.9837679873746303	2.60825109374238	-10.193990292480393	0.6776005799332165	-5.534776460232623	-8.277294886142965	8.679317892336497	11.049040960446387	6.761245214571277	-4.757805157144618	-9.984635739871777	4.28290232786582	-1.6663509086636379	-7.69805860244157	-0.3181809701295478	-7.8813709399770495	9.029206301783686	-4.920659465683126	3.127261595631285	-3.4776979654128928	1.7194129567960632	1.0171603967789444	-6.877518653226842
9.55963150955343	-2.742061461054282	6.940424018346301	6.946514030763503	-3.770968542377939	5.846498808229958	-10.788406211854456	1.325754852880423	-5.917225335511717	-7.3922931578272495	-7.460264520668764	2.8322720121555864	-2.8866191385885505	3.904595022389395	-8.011255004459782	-2.69971398540514	1.4559477413152773	6.341010712008801	-5.84500601632647	2.017594284920438	8.615000723837365	4.1225050872982205	-4.4628141790131	-8.92996998221093	7.494308485547477	-10.023813407396698	9.009403203590344	1.1043543570508634	8.57938196365805	6.274887927338554	10.226155543792325	-2.567725380121418	6.097785039552925	-3.1673595407666135	-1.5949663910558407	3.7462990746854747	6.731339448141012	9.461394869566716	5.77272769490009	-1.6223458607977732	-1.4273746160462675	4.166041402157025	-3.5445494302066054	-7.086744316409012	-2.8654835793972135	-1.8035430593064459	-4.69440764127076	-4.820372156526445	-8.967226729085795	-9.262141293544625
-9.154479518966191	-7.78351358189132	-5.763602917316218	-8.462046884317733	2.6897700052127984	-2.480455049749073	2.1115984589807972	-4.917472746326488	-3.999493603745865	2.964409155019831	8.294812187539858	-9.21066077553793	8.116333985362266	0.8778047442660416	2.967943200105088	0.9548480352392084	-8.116352771397926	-9.514218422826604	1.693749437628679	-1.1283329552182	8.541868732676432	-1.6240274463692452	-8.599488556474297	4.149713080397078	-4.113761081771636	1.880899621505557	2.9426717482968816	9.268812679287702	5.015738372088217	3.9321893026488044	1.937147982830551	9.366035098610915	-3.170770242278735	-10.295548251616422	-4.481134277383521	-6.410187887018629	0.482782633026277	2.868448194361625	3.2705263999279808	-8.832178217900829	4.26459327576673	-3.209469855863531	2.6341276230363047	2.115694949559057	-2.080946861430295	-7.274348402051904	-7.53524021021526	7.425717554110966	9.536225376307971	5.490012484407309
3.9880575120714052	9.200599442975808	3.697899966852328	-6.281673462157832	7.068983033627879	-5.876102758215324	-7.713953808770955	-7.870048701796579	0.026482714241767846	-7.163545657303936	-9.780096577537126	-4.563095641055638	-5.096944772848968	2.8353490790392706	5.347088742884533	5.163690596706141	-4.978523595862837	-4.602400543058704	8.511359960351271	-10.300876297257284	7.271543348562446	-5.449301368751271	7.914731973569156	-3.1447638913001827	-2.9226051557262323	4.854307068034403	-0.0841682128528658	-1.7637708958173404	1.7592994985106565	3.7524479745105244	-8.176282394650993	-10.963692313511274	-0.7569858386178727	-7.233640968402364	2.0955300760195836	-6.530935849286081	0.13072780392607464	-4.877327185744312	0.521033210628768	-7.699975183868612	-9.523097209349245	-10.784458461734069	8.017255738470517	-6.580848582864765	3.9499802825525085	-8.935076612613665	-7.531074518448278	0.7739558591512593	-2.0709381084822147	9.002170995383903
2.563137566479473	10.756376605884086	-3.5021943487709573	-0.6418408194833772	-3.118452119710495	-5.603848606962204	-6.467806374231304	9.703870013816488	9.222883710950322	-8.996495710302057	-6.201241273038007	-1.4684454988536648	-6.673966722188346	-1.912065302559757	-7.583927604535231	-2.970722724800033	-4.570707998783767	-4.931095762668535	-9.159875014343084	-0.6767069950137904	9.317601746123245	-4.100314126424074	7.968619368310551	7.666894127283189	7.5709632090408725	7.131459932012455	2.367697929665496	8.370626548799446	-7.831010796900643	-0.8445512908824407	10.465133369454032	5.481351720444995	9.164398968871087	6.160821016370583	7.631575710641577	7.039690629075596	5.890778558134062	0.6649671686305948	8.65550646857727	5.474304331191483	7.370653753231041	2.6626589575091875	-2.3231772940328685	-8.738400566105316	7.759090686621364	2.855922727164267	-5.609975221860192	-7.216651769856204	7.2498268990576245	7.5295052828205575
4.818324302995052	-7.490854320884213	-1.3491646998638758	-1.3734949957731435	2.1546314560087794	9.987975010607878	0.773521231619457	1.9469253233314765	-9.62379290273657	-10.342490278361115	-5.474111484466066	-11.554244540756653	3.3015672700899117	3.0064909966282234	-8.00067942691652	5.357997782200577	-7.539447831158321	-4.409605064343459	-5.6192666482111315	-3.0910503979378254	-2.938936910719592	-0.017423555887693704	-2.7058003146204737	10.36076284134249	-8.261995631750743	-6.501476946303944	-9.325160486629372	3.2235890573847668	-8.009203946741662	6.555867098300302	0.2764394560027775	-0.5414753687995408	1.296911486215477	-5.787836974607488	-4.289074361914102	-2.149173374207119	2.5397160937025007	-4.615651222707622	-7.809841441357975	9.584059150511559	-10.296780163470025	5.93746887071918	5.786058854358179	-3.3525690695281165	-7.959609707604942	-8.239691754169865	4.745575956265657	3.3606009080070898	4.400041710315451	9.393373928174544
5.6224137548756286	-7.492154657198032	0.2531914682678109	0.8596363063609929	2.601811375071404	7.673865240297885	2.4172575615941305	0.44833800823954656	-7.999126610599085	-10.130446293204384	-6.909395421045419	-9.488007953361116	5.487283471903917	5.205953787743601	-7.266189991736858	4.466070214433525	-6.662575334830498	-5.126600127667052	-3.322969991905649	-1.5612161998170584	-4.774230097774512	-0.4913334511960252	-1.2112708573494357	10.198615236479121	-8.037210168731066	-5.3532694278398285	-7.692259985700735	2.8768923071544372	-8.864307699157521	5.32680431224163	-1.4640029687923979	-0.5186481494405817	1.0827588823567726	-6.0568437772872175	-6.2756477172950635	-3.3745370908888113	2.3717297997733553	-5.377006894729965	-6.044731059833165	12.243021218398718	-8.96134896256271	6.087210170227618	4.664571620089131	-5.49389207724024	-7.361327602815305	-6.458410402356526	4.796409434863679	3.422233736056298	5.442500276564151	7.730082023529607
-7.625131515412155	-10.023117135722426	-1.4130490051207691	-1.9506298713752677	9.868008838040963	0.07090059930162729	-5.57032242557916	7.940094831698763	2.5398063146233874	1.8383669999196854	-8.431902141483508	-2.265934324879872	8.845168297509366	2.4816121468831165	-2.535217230812952	2.2284791859016697	9.105910424437868	-3.643493636652826	-0.04160574697064065	9.393722308995951	-5.930327288180945	3.915442273295108	4.060568847979863	5.253170627358129	-2.4836021168868605	-4.3395513581808345	2.1885751253230596	-5.060908741475014	-0.5184411334862471	-7.853332114624859	-10.688255346621702	9.283086153350554	-1.2145347891173714	8.356299413102828	-5.380442832509885	1.7597654384623456	-6.355411061302953	5.778181737874905	6.194802793261498	-6.95073421487576	7.5102392978300765	-5.566213489379507	0.7998177512747391	9.512356822933413	9.341412320389134	9.18213546340439	-3.0162410449696324	-7.927567350228223	-7.36229053477873	-2.192137794283008
-4.886133341402896	-4.575163374003988	-0.5820796166821636	7.864239383145169	-1.6926709988764417	4.9839653829066615	-9.069348548554503	0.9781089350992005	9.714633082155041	6.848149487000802	-5.787025750414279	-2.2916459237181606	-4.914882876051133	-1.1312146793582813	6.351177673695373	5.593035138404011	-5.213032933964118	8.347993422018176	0.36298407835144864	-3.819824880573549	0.87982527190179	3.0171820009824017	1.2194988086991994	-0.75962245164754	1.5972704748401203	-5.092245948528571	4.436287276438969	0.04218183506111384	-9.850153776203282	6.96997553828681	8.760290582381849	6.980714185136971	-1.785898299424395	-8.23830697712469	1.0747855167246152	-6.292454210087584	8.752006847186044	-5.607351500853205	-3.2904267944680994	-3.424057781964362	-4.01573123666562	5.990525768348528	-1.7650153565156095	-5.3440481221187905	-4.019548425659897	0.8232256119749517	-8.052107961967094	2.1728371729280296	1.5812660751853531	4.429899862158884
-0.9047462137434432	10.02235616777899	-1.6056000421040832	0.8885831939630005	-4.726558352612739	-7.325471807699739	-8.684171065221795	8.019293236709734	9.056294005906263	-10.071867519877701	-7.588478272756014	-2.4393226971597506	-6.174106974362955	-1.4920398092126217	-7.9046074478590365	-1.7237735494466917	-4.810957307388612	-1.7714426585895056	-6.72009103606128	-2.5720205764955892	8.898844364876016	-3.5590201926603595	7.480145025934403	6.81605788568605	10.69725479635775	5.216679948604968	3.0332624384886144	6.988294604338603	-8.402806692282397	-0.5892049703770802	10.011950930449837	6.239530428126976	7.551056768056874	4.120304157007485	8.519564833003923	6.214554371389847	3.8173247673439294	0.8963412777477178	7.390086125068337	5.944871898383001	7.1167200963999555	2.845070944085165	-3.816688376914921	-9.36664196905223	8.196158114742179	0.38143338972902274	-3.2435890845815383	-8.597157321129679	7.417932918519489	5.225036718588276
0.8503540216504686	-7.61192630105414	-1.366745010953831	-1.149398469247184	-8.04498545594601	7.894829530364914	8.184196308972771	3.472744048293631	0.10454847555450464	-2.718564160028804	1.0911238553246958	1.2014809119758862	-8.225748711214415	-0.1773370642697349	5.688630222276467	-0.8555285087144043	-7.693242026312295	6.424036381117491	-5.9488688638577045	-5.1501547791268925	-8.367539748045562	-4.375501739265152	6.284116546197529	0.7071070724583173	-6.914761775724903	7.727087855068633	7.127765041953422	8.821102471208226	-6.829755052231567	-0.9982681714153046	11.071034150366598	4.217745416970144	-10.982138720080094	-9.971219275900973	-0.18896665679506008	9.268819890492287	0.4335213336725202	-0.31236258533754546	-7.931487684969388	2.921694462929493	5.959888247989338	-2.5519246528828567	5.942800606194835	7.843798244756062	-6.186586545155838	0.2848358189752478	-3.4453711228160406	7.118838536764873	2.1029997302039	3.74615339667874
8.764614388643519	-0.3688713858144167	7.105582188309319	6.650262672230003	-4.225819227702588	5.312456888653182	-9.496252953753245	2.0606000488821294	-5.322459689308289	-7.633019259282288	-10.368825273996201	3.1318364644486283	-2.0096380820589492	5.19564179527102	-8.853545880499746	-3.6240806319859384	-0.32671565276097914	4.742193315375001	-4.319700182551057	2.2024771411732367	7.181013899471475	2.45396772980144	-5.288780302397807	-9.302154778664239	5.4736022672142965	-7.0131806999466075	7.78493083934731	0.21823339810363174	8.378249003767525	5.971957360755542	9.485735007692279	-3.754564258902847	5.2607403256270935	-1.110205848889047	-0.4949183172101329	2.731024853069973	8.457826200757538	10.49378651348497	7.0610090422731595	-3.1660786416596327	-2.4905498153223986	3.8905254741429056	-6.976285847788047	-8.569082889161873	-2.241062400430472	-2.883762958624975	-3.6861200612949814	-3.441477567569387	-9.982918511723181	-8.850048114629002
5.985193305141726	9.34551890307969	3.142607656084867	-6.919709446345216	7.621133249004706	-5.5782130898954865	-7.208595456754009	-7.418857362380124	1.1957110753011861	-9.138808359872385	-6.998108010494935	-4.4311737649147815	-3.4769924805553276	1.6520389465911727	6.1986193074202545	5.809818924786486	-6.717329455103189	-4.312148178433011	9.89424094015225	-10.688010924561903	8.532821643439169	-5.7944959637134845	7.8303888160250965	-4.004155193766692	-1.7283864528614636	4.930568131556057	0.20342150238848822	-3.635661470144616	-1.4209626126802073	4.836322223947764	-8.634368576949694	-10.157042699581995	1.8395357604686073	-6.574307854545038	4.671276663649287	-5.633543043724743	-1.4956081816856137	-6.9207076507064675	1.8468975780567263	-8.653204459360833	-9.99194463509066	-9.598268851457018	9.679472326866257	-5.9749810438683895	5.022566115790248	-9.819750118773836	-7.7918173594491025	0.3778937073526699	-2.2660803619634793	9.169102528032587
1.6991162832294102	8.318953491304834	7.632135239145575	-7.847794167558005	-9.150381761197387	1.409506087211602	1.279223329614617	-7.224183027045141	7.251436814844144	8.379575482079352	-2.3067318038784306	6.746078137843419	-2.219259174704043	4.429165679557286	0.14352136434716545	-6.35241484670806	8.43707272168031	-1.2155397160454586	4.045429785583546	-3.8443790303717167	-10.033743804787328	-7.475412676113795	0.558168121073013	4.583576658723474	-3.5008119914379763	4.291706122782575	4.808777811847011	4.157291808404765	-0.07998682340446048	6.718092709230868	0.035063912554266774	-0.9857605157382374	-6.549249369215908	-4.054733452411119	-9.41499863299505	2.763539178303525	-3.7534609479691783	-3.742294786916385	6.2505575687203105	-2.476399302713322	-5.223358955563769	-7.739908596479252	4.773448403732993	-7.3791635182689195	-0.8254610066990115	1.0063468115014897	1.9179981271957578	3.6390771618750897	5.618435291598819	-10.141330346666338
-3.977553033593795	8.755301015954494	4.2524642143329014	0.6887081176862986	-8.889122078839382	-5.663447829578916	-7.346711396646994	6.721627920057019	1.7296884240919614	4.969225749456607	-8.764812795730595	11.17731840061382	7.2704714618755855	-6.7785771504001096	-5.572423700642408	-7.02972000870812	-3.98076280925217	1.60766244765769	-2.266498606180429	-4.248622539495166	1.0112823967908164	-8.198798937469556	-4.703970405135124	-1.04254723660909	-0.8452298630695922	8.347602304352115	-5.051624872091907	1.2667662488461318	0.7543743248839054	-9.22448432572987	1.007895497781968	-6.899339174579656	-9.15598257816625	8.93580463610846	10.138169495291192	5.906021328194555	-3.064190789946868	-9.512466642546013	4.1329245356294875	-1.6326670991176482	-7.305750621695551	0.7664658414566528	-10.753751100450646	9.655498314157715	-5.018049039581847	5.1123733496541774	-3.69476623928167	1.7222483551487502	0.9939594398131918	-6.035682292277509
-10.416534187100938	-7.70461883894047	-4.754646031664052	-8.333383685129519	4.4982625155408185	-0.4261360868579884	1.467077512675557	-6.702989036864851	-4.013082781688773	5.157912210913132	8.221267559800676	-9.95107787165782	6.592857400625544	0.6413175318611842	1.2164178613157552	-0.0658417595684062	-9.069835096068028	-7.889269503794649	0.9710700627695918	-2.106013005797654	9.753387891612718	-1.0457755735970058	-9.047606637263012	3.157451762033249	-3.6559801108992143	0.7524768756602315	5.0712275478680215	7.57413388961698	7.152758979249944	4.554511731304344	2.6278656384473527	6.842467997879167	-3.4825283454420806	-8.297404554716291	-5.687335334382851	-4.804257975545426	4.173987102274477	2.749080604624233	3.213100428165204	-8.821046225529452	5.862657456013899	-3.8530472275876337	2.6232434861318072	0.4178759278707044	-1.242955231827395	-5.941178864218783	-8.350201153237563	7.753425917646892	8.628090198772552	3.655314666177798
-9.362554411302542	-11.5147322217563	-1.4088586891515673	-2.67792845978963	8.469166475250741	-0.7936444279993082	-5.844847070594301	7.233595105432926	0.16698642163882182	1.3589291020493337	-7.982855976914655	-2.2128865422675053	8.607533607645548	1.3718198297921478	-3.543042865153102	1.374742908946908	5.730325627391045	-6.4810746102417784	1.6013075808712591	8.06819636391654	-4.005526315184374	5.624170008406521	1.9397062836668677	3.464693343254964	-2.686055056869746	-3.6167846544415974	2.886422573574864	-7.470470986918524	-4.683898869449146	-6.353987643489705	-10.614082602244888	7.666982741648765	-1.150940304430215	9.59598570281745	-6.085300502980208	-0.8029657274133299	-6.873585550187279	6.945269159599178	6.519385422993402	-6.888722503454702	8.658989038510457	-5.5640534938807304	2.5802079625994554	8.320031107559767	7.601198133934331	7.129270845540023	-1.7280760492611764	-10.001525833657276	-6.243281932391229	-1.0457243022937375
8.03701598767573	-0.39655095118840694	6.668365250877619	6.8389374508356235	-3.7858109118221543	6.611788420983969	-10.222687739410743	1.41708940369658	-5.558050508016686	-7.622733144579366	-8.452951967556048	4.517047414451571	-4.30031304423721	4.228133216121973	-9.62212316685933	-4.7264558485071895	1.1391708584796414	5.89479064977783	-4.167110720418286	1.9250955453158054	6.4108279252333595	3.368992669849706	-5.4781562647215	-11.129080776619366	7.4718308655322225	-10.336131311871894	6.8901195939157835	1.5669902835691571	8.541245618108528	7.637473171673731	12.961217163396903	-1.6119290718235824	4.2857849822536975	-0.5564393001194414	-0.9759095729222683	3.0494985921489994	8.856274249794236	8.560919893009807	5.486501133933449	-1.5271637192416065	-2.4444549384180827	2.9375952115266024	-4.507822190190613	-9.205096652242682	-2.256437019360658	-4.446862629079097	-2.734022049337537	-6.458651185932428	-9.233636958200474	-7.54725053414564
-7.41440240683538	-8.839357625404743	-2.391848609799891	-1.1611273442965122	10.053555007749518	-1.3550946464626428	-4.805107662555567	8.659709953277146	0.32421397231131754	1.7604878018360444	-7.553480570144964	-2.5861499364417027	9.857612144526508	1.042462644898413	-2.9630687995435983	1.4734031394906044	9.491154766929801	-5.668896817525888	0.8455490655443069	8.38905522218022	-8.179466700782402	6.796388695656011	1.6218839029717633	2.325805278285558	-3.5982542918359495	-3.270435273873692	4.12307910406046	-4.761034334959943	-1.3175080811641589	-7.538873518461951	-11.064682481700041	9.614370440008011	-1.5917352557193731	9.59733925099182	-6.177513799498983	1.5576775764010806	-5.929946289342142	6.1895882453785775	4.963077771971837	-7.890329433023908	7.371541741159458	-4.112617206267537	1.878020785547783	8.905870028249346	8.61045043657529	8.757662727446103	-3.1967142281440326	-8.635359818677234	-4.421498232648204	0.3873506281714212
-2.1330485882193164	10.322415760554481	-7.919532144733573	-1.9491211988571349	9.134360046256562	4.139703847178668	0.7386528599932285	-4.984260239218656	-4.3464751732090505	7.493886191928314	1.5268512454207341	0.4545552879565744	-6.528626027845115	-9.687659482860672	9.945747179505238	-2.16449679524318	3.5511848440674036	-9.876261503980446	3.9910184104969533	8.00738322723689	0.3444666396497875	-7.257756889269541	1.9631740174470311	5.279902074249341	-1.2849143498064284	6.94572416356386	1.2952695892214814	7.305070727787525	1.7157978681353567	-8.00186945120335	-3.7057660921066202	-5.947596173786812	7.58045249466147	6.817646766350803	4.5991296729636755	-3.903294707363342	-5.982744501011717	5.994275765135708	-0.9611148691846138	-5.2792313258200805	3.1119121910208762	-9.956515509487552	-3.756900936673475	-0.19759026270648977	-5.613570505789238	9.96410227064584	-6.833115463861309	-7.530724805381666	-6.295286067030883	5.30053967820751
1.7333459439146737	8.560396791283416	-3.450188528144447	-0.7967316001482786	-3.8660534241907523	-5.312714174725805	-7.51487255834529	8.257569152503786	8.661434744668641	-10.803848627780201	-7.212084134620327	-2.727855546713892	-7.1498613998801925	-3.080864251002593	-8.466774120498297	0.8967746698811212	-4.654253463917888	-0.9143308994717945	-8.837606313256739	-2.866638549980559	7.280137040065127	-3.470064612140656	6.435751459930527	6.309281305914066	10.01269138977144	4.265139955475377	3.386048685802446	8.206454568998527	-6.372631093867424	-1.847888868686998	11.198990332310801	4.153073956157921	8.860513239879605	4.976363234258329	6.874450872945607	4.907510143970516	5.652959647164644	0.5517376208070858	8.45768899752382	7.976743058773449	5.845237751634715	4.5469801035889965	-4.449808073271823	-10.898242143122705	9.66574671876991	0.0032685150677032038	-5.267582851598812	-7.379788115404471	7.300467309914779	7.069181737355074
9.148479972585351	-2.1052160015330452	5.921649796611165	7.194587551048391	-2.7392101850993757	6.619081021534532	-7.876598426725357	2.332769352876455	-5.955112243085908	-6.257075611333398	-7.908604286486527	4.409769519248187	-1.8035482924293669	4.125009884272265	-8.028378860972701	-4.187474575970141	0.7909540904435717	4.766894095633763	-3.342665408252191	3.276149423193905	7.639991269292583	2.6674837132633216	-7.562488303732632	-9.059601081523033	6.089304234311141	-8.54330330209182	8.422201995372827	-0.3086068663996393	8.240774247067437	7.35180471455913	11.299553306864011	-2.5411124831963283	4.828482301812004	-3.7899277177792334	0.33749329497538183	1.9593148528206967	8.117456789212197	10.507594813345126	5.152098493456151	-1.4304563012883853	-0.2574375676856777	4.526421097256923	-5.7942346297558	-7.381332659044676	-3.118648517954369	-4.135157226094219	-3.0432430028896187	-6.483199746046841	-8.582699017048615	-10.26175976349309
-4.92503192874654	8.883875545792991	3.925397331285409	1.2954458105288686	-6.962059087283853	-6.217315680935621	-9.459223553336379	8.218715083045215	2.0557936220045	4.199063910488477	-7.713313668148199	9.576306667943998	6.594710648881323	-5.229315779889076	-4.566355854019795	-6.378653537095188	-3.475397111291293	0.3868423943155017	-1.4641402088482407	-4.665509664866633	1.6769740062259004	-5.514065033380461	-4.710940052594143	-4.21340410323671	-0.7531935327180085	6.721336514334686	-4.764008233025473	-0.9097764810716824	2.961047678318269	-7.012052900301771	1.4667426017314071	-6.7635831869009095	-9.930523605621678	10.831410288497352	7.820254204674264	5.768158741478382	-3.123036024500336	-8.730570710433454	2.695544438481579	-1.249190984348283	-5.169079160372936	-0.352462385072107	-9.519301608714619	7.070848669719859	-4.439304870751001	4.13416908990118	-4.372082591467615	0.9370920328829805	0.33567754532199623	-8.19663231782177
-4.639737746146999	10.017670901301614	4.0174726297191405	0.8225916898497125	-5.674688316255825	-6.501929085246485	-8.158753277572679	7.197190142730389	2.2465881106003547	3.860728955129762	-10.449682640034583	10.083529306939289	6.886784059191156	-4.031704222769025	-8.599154702328663	-5.153096534598054	-4.303066066627478	0.012135913530758047	-0.7766420901649789	-5.0636305791858724	1.7874800261766566	-6.61560654390108	-4.692204851592533	-3.3784890714883113	-1.5864797828054633	6.054391623631923	-7.211159189502059	1.0403612087589327	3.963869478340638	-9.067652049007727	2.5861446601778835	-6.324789639038133	-9.632701346917937	9.294120283712832	9.534987684653883	7.939891452700696	-3.659866617080469	-6.8046791982713	4.113817230964517	-1.7060109076556453	-8.74443067475375	0.21168539559219846	-8.551934838752429	8.097380444832764	-5.457435292333344	4.657383702315672	-4.207175220183319	-0.7505245138031738	0.8692067538315412	-6.225216978291221
6.6987499982415875	-9.527634327982634	-7.54646815865052	-9.095795319089737	7.011660294406067	-10.930671450285205	7.511191576098046	-0.01066314122629386	-11.59964045434763	-1.1118794867867465	-7.826929635064966	1.814532949126375	4.287458382991984	1.3933405313871008	-8.416084607337144	3.6493138327363575	7.632174295419311	3.3788351176339173	7.349560483391934	-3.77184657294001	7.793371748744372	-3.0263383070721153	-10.37001820033947	5.894078988472945	8.733571136999089	2.9891543750556706	-4.439858661457573	-6.2810174466513224	-0.9793138326842977	8.676394634758466	-6.6578902213580555	6.328474663799611	-5.000954928976568	5.7667592691840825	7.811311096833468	-0.04244696913850032	-2.9331809928919004	6.751628532828906	0.9798754529360533	2.9123234446224053	3.195310025691307	-7.570630392087101	5.520282266910964	-5.929493483241376	8.737825964043921	-5.2898215312449395	3.2669101630797863	-5.851333718475474	-3.9184410152967972	-2.8450961298565858
1.691980286014528	-6.303761131279053	-0.40372025844422926	-4.401814283264532	-3.1994707040097428	8.74863052731571	-4.865389849731137	5.3365755258272385	11.25077951146333	-9.147377953529992	4.204979645203832	-4.0786818534556115	-9.363309140922757	-1.959344204333431	8.07844569803931	-9.60890147673864	2.463455001760998	1.0273775467134194	8.591681187440566	-7.509815904029448	3.765205570878237	5.709392818705633	4.144271390105881	9.32964700372306	7.089400733178563	-11.759041452826212	1.0674982105558937	-1.9163556503590458	-3.4029337704369484	-2.4025916035476538	-2.8569010817299385	-2.566706832311337	8.59291098633129	-7.213166343089805	7.27677308629321	-1.3576796772404571	2.356194529207017	5.933545480339529	-1.2855462434570133	-2.0717296934397753	-0.5033324072425791	-3.0896655620992446	7.971104005503133	6.649978404743583	-6.967698650476013	-7.247873892345643	-1.2730243810836022	-7.221048779605739	1.6777156622074503	-8.277588905204755
-7.374954381941404	-7.852042523320046	-1.365625687422038	-0.1982743011496304	9.24160211576245	-0.7146363759891654	-5.501394663308461	6.90242663562778	-0.6809484604022603	0.9566170576897053	-6.616099757161323	-3.303884321926348	8.287672973499692	1.5262319816082388	-5.13276588876017	2.128572827664147	7.243611149490297	-2.7128232341588454	-0.19359529463656316	9.256629275961057	-9.227066088236327	4.235080207775954	1.4938162312663725	3.3270346169691627	-2.258415844851783	-3.562673267295802	2.5203427434647407	-4.0536744355199765	-3.6759981828329162	-7.7878052573215495	-8.489767212098197	8.940394875840614	-0.8934031476362612	9.861213099449763	-7.067330631971	2.457802427455502	-7.275297698836972	6.298308530585053	5.6216059443420985	-7.129777497603772	7.19959692640898	-5.429195865930987	3.295305010439247	10.211519180748176	6.469510465273173	8.088241546870197	-2.107545306369323	-8.151661720498062	-7.260205564480362	0.10300782437609353
3.5208993497662675	6.79715065304927	2.792913671530236	-5.454369946213324	9.412593146927517	-6.747523780563487	-8.189320014272266	-8.78469393392996	-0.05416081586623123	-8.25255784675908	-7.37869911606634	-3.948763739899895	-5.8170504223078545	2.62241568894793	6.3526163650460115	5.681943110592647	-4.6924378041772705	-4.576322306211215	8.92099880179212	-9.476578239489578	5.510402231852967	-5.11445528323857	10.483015576110404	-5.63331094508166	-1.2667792753333467	4.395318370010027	2.2596854681261798	-3.1117039188192965	0.14093333744024672	5.074698525420577	-10.528900733018673	-9.953389529654272	-0.620149810004572	-9.023711828934335	5.93366026913491	-4.8484026875166535	-0.9200983298624343	-5.705529527253053	1.5208851733284718	-8.646136377391192	-8.59172721310774	-9.349953965902113	8.033188833016403	-4.050928801355665	5.527181192164125	-8.793542625655762	-8.319676037459551	0.4759085755451134	0.564615659890376	10.089741500756526
1.81651734357085	-4.878427588930549	-3.6143802949082113	-3.6835652820361906	-5.243588910698774	10.452575923208789	-8.243114083568884	6.633960742915322	11.36510779832501	-10.874971233663233	2.4826246369946907	-7.093549812678626	-8.657854926122193	-1.1509487896047594	7.017966118630678	-10.335924457057901	2.3032746339936727	1.7541193509096389	6.135360000619222	-10.995573827543547	3.71243507648072	3.7115959442486988	3.892261939169204	9.865967579202966	6.464556390886648	-9.124778359763866	-1.7974423163006492	-3.69379239667252	-2.316180906061625	0.8243091580750006	-2.9197313354806096	-3.6694647278475148	8.917466149745744	-6.802708696761	10.839236507654036	-1.1105289395582814	2.144183744908722	6.937747090378032	-2.0946803882331384	-2.14215624252146	-3.65658622600451	-2.483762355128974	9.291215105923772	4.574568334642345	-6.814424474821266	-8.068749266370583	-1.6789916687071318	-9.29372638788083	2.9346480980903324	-6.227123017198503
-3.599453734870089	-5.7482720352834775	1.5369217705877327	7.227669594706232	8.000125291064139	-6.109694386826209	-6.427370015810531	7.964461358264347	5.826316881642116	8.124615355911098	-6.768365564111213	1.9414696314350848	4.505151881598352	3.7872466662699615	-2.825434663083558	-10.46705184098448	1.6504220733382289	-4.8905401826986585	-3.3095698008386116	10.420458799114765	-0.5268931399990326	6.608422852524318	-5.498525483906867	4.797197030829688	10.773834223472878	-7.164002037927204	-9.293574383839427	-0.31602356227639916	-7.402365709490021	5.206279882797253	7.075912156203807	-0.8275293753711668	-5.809686753508469	-1.2523473490336425	4.655940346687119	-8.883439037442711	0.7554373639276646	3.1640592900349023	4.212337864485505	-2.918326775454664	6.397654381669252	-7.987967830009699	-7.937890270563692	6.671240780290702	4.794671990748509	-8.626117169008912	-5.487395493653632	-6.902614453190559	-6.007753495223875	-4.34794892466158
4.700977212705517	-7.037044570527625	-0.150416424790135	-1.7666901345124273	5.869084944834475	9.242774503901797	1.6385828059452048	2.0804217376940004	-8.47905258437724	-10.534229987190331	-7.143811253778843	-7.851793412639128	4.798495635018281	4.951729333160092	-7.582239717599408	6.467067959822492	-6.606827994589483	-3.9346369175475333	-4.622064291366574	0.09837713122160441	-6.377923917457325	1.0619956804344546	-2.0751384298829842	9.421690903640963	-7.964382296204401	-7.371279120265827	-8.103060015129648	1.3121092898265334	-8.135188359549776	6.180360544362809	2.3230615350194217	0.2771686438922569	0.9859991087338666	-6.767610824894137	-6.8272598745436195	-3.2317904392081	1.5980636804864154	-5.474221157442319	-5.791646161527376	9.217470269381934	-10.294164130394268	7.469917119439488	6.300141849031025	-4.081349012983857	-7.633298723082931	-5.213880722533397	4.071876370320708	2.2666837156246435	6.547513348203185	7.13696043403617
-8.557877807210708	-9.766139933889605	-1.727385866952244	-1.355813246483856	10.297088244106032	0.39968281977738385	-3.9766815042144232	7.598638483511145	-1.3353322288029728	1.4805513893825797	-8.327602582898768	-3.2620756842641434	9.727875133658806	2.0933384594945057	-1.2592017557285982	2.094175398663431	6.619049052401053	-5.432934211919703	0.23478242919504003	8.185851540095046	-5.5425499047361555	4.63831247382781	3.411851214752573	2.6164663909526515	-3.148408095330346	-3.160409015598031	3.3339645607869652	-5.394025537101567	-0.6811407115256362	-5.592279568894775	-11.06466644194063	9.193412128130792	-1.4333194702251597	9.894949797515155	-8.188512626172317	2.1325383268623055	-6.754427432878513	5.455559838054521	4.968558251787923	-6.955644396863443	6.9588468838002004	-6.977416397994298	3.973497317178604	10.085056451328434	7.315815718281792	9.407025084149813	-2.458032063939907	-6.584121324111548	-4.984063390986438	0.47791955987009166
0.8300741442452716	7.376257942941509	7.975026379473268	-7.6568385113241595	-8.06446743415211	3.116311476718889	0.6381409630462637	-5.542090664128153	8.786923346789568	7.311502491693716	-2.514043908362014	6.97262393239635	-1.0478915127066581	5.206723476430099	-0.2672223749514382	-6.27058482060981	10.127190032985354	-0.5246697623961261	4.151871388776082	-2.197586095372722	-9.260995944055578	-7.288710422496379	0.1557792647938774	3.0397458872805925	-3.485806644307438	3.119882400561387	4.673127735714548	4.35763597185747	0.1610031367735732	9.069796648674318	-2.5544434209388003	-0.6130500673625372	-5.784924862236008	-2.2325612325833024	-10.532050527278354	2.900771136998107	-3.7522669933993216	-4.207252110536412	6.194732371937706	-2.669866605624517	-5.516861773834896	-5.744105191190311	4.289396757265539	-6.355809105659507	0.6620185277135868	0.7710771667678413	4.811468935384099	2.793549959664334	7.326751171896316	-9.562483463956728
-4.964739300234569	9.005383275165718	-8.097712877438378	0.7793962052387358	8.417733858470786	1.1828396814087672	1.5339233698517316	-4.7979800794974485	-3.060938774012437	7.812307186505438	1.0977061141684203	1.134225413560606	-8.474068357766903	-7.594669189907416	9.433604034706018	-1.4979227728451239	1.6982174471414848	-7.954837133118923	3.743066567348189	9.157748754866315	0.09367599119023118	-6.988305313888642	3.796776658779539	5.906342219358222	-3.4090578090607737	7.162800447718285	3.0870586832060267	8.965437142862132	3.0319043193286035	-6.292089323801891	-4.39138813719288	-4.723609310787941	7.18488609850036	5.216560975310409	4.134663859443155	-5.339442588926548	-8.031286510892956	4.580636496926385	-0.7382574427254414	-7.062971267400542	3.119747068816674	-9.109863304982415	-4.912929072142647	0.2989892123395961	-7.534851389318817	9.609703575572038	-6.7361037532335	-8.966958479345413	-6.056109659625968	5.8522865825863235
-3.6200521597904642	-5.574881120437178	0.7522061503715636	6.833525122966928	-3.601815979722451	5.763669634756848	-7.014948178112956	-1.2094846109091617	9.493492382162321	4.3844698411106915	-4.892494680934956	-0.8690404997201286	-3.538685915508688	-3.7879777352391786	6.7204281422179175	5.812859171342764	-5.438131128986035	7.5098097156386965	1.461621652905177	-1.5001179382435847	-1.2209508835874185	3.1770584032384113	0.5697749860074222	0.7336490133050559	0.8398591533863318	-5.765391354965922	5.741613881850076	2.631410296647017	-8.224399560174831	2.415875311100147	8.725723058340021	7.690314260829109	-3.23544739130213	-7.166607173027613	1.3239960221742177	-7.50207200200886	7.217550912335656	-5.804771600401023	-3.798111997371948	-0.5963825128942208	-3.361855490297967	4.279850181783174	0.3424763014019945	-6.289265419477104	-3.047719009938511	-0.3295133164322731	-6.5777349809706696	3.911482367739338	1.0666385142329324	4.9181225597731455
0.6119892609640816	10.574778982410402	-1.8695052578165816	-2.0447259439851866	-3.535435430459717	-6.151467227551509	-6.1545578034561865	8.890393239800694	9.720098372761049	-7.898705990402677	-6.931392647447332	-0.8374586613605143	-8.735783554879376	-2.6758015184879	-7.363761773351168	-1.647752010780624	-5.942764261005727	-2.5479992835003076	-8.229776563132106	-1.958000898140778	12.264798340829136	-3.0750092883359628	6.672371803678036	6.942910115693548	10.63364312259	7.569469827551696	2.254289258603972	6.596103190596772	-7.2259914675104255	-1.149577327201992	10.368121587475887	5.851428309649697	9.607368556399972	5.863664020251222	8.60572996403072	4.571070911365391	5.647502539428634	-2.206557649607497	6.862138190673449	5.94176662689603	7.185446701184566	2.309185289344085	-3.5036162974470813	-7.687633689343771	8.439809084768072	2.3628025734567175	-4.232909161712761	-6.675412697439179	6.874932427492359	6.983067093734915
0.7233105933119942	7.645860969107194	7.642821363401497	-5.543254699560493	-8.90566996045534	1.7036514624313983	0.046889149732834645	-5.745680440171975	9.087128204657757	7.477711499730886	-0.9877234221340886	6.42551160167076	-4.630756411973982	3.3183254330175918	2.468917657620274	-6.08828610568853	9.2312800127089	-2.0529983385689645	5.621095765364499	-2.2855723541175474	-8.761875841769305	-7.760438802869152	0.5153895749082289	3.3873553780131678	-2.825430955005947	4.587859434814128	4.009014939423992	2.6820401268722236	1.205337003430877	7.546342905771284	-0.3944032683861386	0.1278056474190894	-6.828050720507168	-4.07724491637057	-8.524151786103628	4.535244833972993	-6.0609058825959465	-2.631564859451506	4.298600232167852	-3.2455410158564577	-4.591106188954375	-7.829577989631693	4.799437744141759	-8.547000101374083	-0.8737597541485639	-0.5851834717076986	3.2647569304296225	4.526724363131988	7.1276607077362595	-9.592609946201097
-9.243881884734797	-9.52751670697169	-0.9594197298106563	-1.06081083426487	9.830604488640647	-0.06133976091306903	-5.055540981460321	7.749732055526704	0.12569261159149736	0.6131908760313116	-9.028214861838663	-2.155423549592299	8.474602240658932	2.049099049225945	-2.4634198945984194	1.3280211855632988	7.8273025152281095	-2.6919039118887325	-0.12185153621225014	7.732930097843135	-8.680181738932918	3.736027015247577	1.7424289341408024	2.191160574283048	-3.9812158682786642	-2.607280320457042	3.9558618948725988	-3.9259255171997123	-1.9703339256368215	-6.237016988567517	-9.31236790784404	9.505956710407283	-1.619406882823373	9.885471270363116	-8.108811663205408	1.192304718719151	-5.938495787323035	5.053664745982802	8.291349245361213	-5.769421505827925	7.355904207409952	-5.969758741081762	1.7930358563661615	9.47342979781043	7.009470590870662	8.225252143466331	-4.196274196083126	-7.263808553543351	-6.926986633980656	0.04205665540343505
-8.184840735249015	-8.820935674022474	-1.4671043248653772	-1.195568050858982	9.758059337959828	-0.2919368793510303	-8.09938743874414	7.744343638303281	-1.3998740404036893	1.8303046807627816	-8.286100099137661	-2.6402161347094624	8.920573849505871	1.0902060182278863	-3.3443255185436023	2.30215606938826	7.800656479639925	-4.32990387070158	0.4914682865058583	9.182725227108264	-6.462548711982377	3.0881948620459947	3.3695841611621153	2.5023019864722293	-2.3931208902739423	-2.3209840684654672	4.05368026301499	-5.546226885977878	-1.4549794643965148	-5.4648877210686155	-11.013982619574968	9.304327433905847	-2.7632203830765047	8.304003679922353	-6.811510619652306	1.0606025891077815	-6.324691815717879	5.240789603151588	4.172295491545372	-6.271001064678002	8.594547250356019	-5.6099498701237644	1.1837642935256107	9.965142540680745	8.022475984351429	8.180158527329334	-3.6487541599299584	-8.83329345228512	-6.3566767313137555	1.1281735673170208
0.3876674916237415	-6.9608055704361504	-0.2238542135532247	-2.232470584139682	-3.162718500041127	11.232607312900484	-7.794514214536871	4.68148666485496	10.570900901783459	-8.747662340915264	4.465077385427638	-4.704997197714318	-8.895385954997504	-1.557321240942073	7.826835630146569	-10.461097511704947	-0.8877521069008054	-0.07312295404000177	8.308319934029182	-9.037395311018669	3.9618972689269496	3.359051602712058	1.9373975931589733	9.752226454087554	5.723566438028164	-9.666997839126612	-0.2606869228435046	-2.497718513621392	-2.610487405740498	0.0982919574389558	-3.442291729096265	-1.0181736163551653	8.904762208519879	-7.727752160980387	8.220655378419861	0.36852718562517284	3.0181176593667756	7.2509468749605555	-3.317788421959234	-1.6085505073899544	-1.8995735958232036	-2.450399274742676	7.580377135289085	6.672727371380391	-7.445375663576695	-7.142264644820194	-2.648882530353216	-8.294160955735748	2.8182017252890192	-8.367523954803286
-1.6024127445493095	9.642456770499823	4.27669779911214	1.1248376428687643	-6.762506656940009	-6.07796871425208	-7.9330794984556725	8.90384790626233	2.057304539948708	3.0511696903291194	-8.501811833986368	9.481170212473142	5.366153259595844	-5.1294993570812055	-4.951626601953414	-5.948882641482006	-2.4910799499841767	0.010612469517420009	-2.0886397985426526	-3.320893767579563	1.8843048664230826	-6.004919037587358	-3.986340884542661	-1.4540543543101803	-0.2473305548870537	4.803464525792198	-7.9980429423115265	1.0666270837337004	2.413441809789494	-10.088956567401874	2.9494751227044356	-5.198906856965878	-9.406285740785588	7.044181146915017	10.283261499686825	7.440368833436911	-4.6416099293637885	-7.272553519125121	4.01627726234009	-1.3064838075423286	-6.978670877692291	-0.5985218965138334	-10.413570395122516	8.59224810371186	-4.556275754739383	0.7035800258701697	-4.946930293203483	-0.2708411336605059	1.4591286435319248	-7.8255102075849905
3.9358196171959525	7.8481957915271074	2.673520614806479	-5.280703546471424	9.216898403207342	-6.052583289189	-7.026891326464287	-7.046248522303942	0.07636581407361454	-7.044616499956973	-7.180038076266957	-3.5807393724923853	-5.361159660232424	0.7618343618419681	6.341609104831671	4.810552621329383	-4.079857485054677	-4.632813526056296	9.423525699711695	-9.137713611448808	6.582065589244709	-6.42762125293594	9.162982799469342	-4.25259612144377	0.05354970957419947	4.023690063625134	2.9292390767780163	-4.347466341450472	1.7734520203337123	5.046969189707821	-10.650214855217126	-10.297862592702884	0.7356561375988653	-7.194086315235741	2.9787953647639376	-5.473709666431824	-2.5858771985981974	-5.370407432200768	-1.2762704071438242	-9.011646509870271	-10.035029607247889	-9.455496625688294	10.23452366209022	-8.088166028511402	3.671030519781029	-8.165056604187356	-8.533349114444645	2.047353825852086	-0.07546399455768182	8.792589217988029
6.546259490412669	-6.9214545224002055	-8.068375688733907	-9.472843281858502	8.773316420107184	-11.048031616071137	7.933611953425826	-1.1919092334600419	-9.68363708650213	-2.7064661184967522	-6.752042244824167	3.0113763467997274	5.3012933497473735	-0.49975024351028746	-8.652067076768079	1.9785339715686487	8.787986318791813	5.493793815078091	7.907540425869138	-8.609171083448722	6.338833657045995	-1.8746263168565798	-10.358302449462382	6.191558524436422	8.257825384113117	3.6440038536851382	-5.253174982537454	-4.812690140168303	-1.4752350134236782	8.13881370896253	-8.7846317462092	6.562386161345114	-2.380137759941105	5.741436729363478	10.109996706982802	-0.6427704960851771	-3.2541841382965204	7.47072487099133	1.3102605246301922	4.1561274835020035	4.51328114914342	-7.653558126509416	8.40485038953587	-3.349767790642766	9.640717458664291	-4.74849759720557	5.004192377193633	-5.226158731862548	-3.6560723287182784	-3.878869481268965
5.3797847542011725	7.6825592322661	3.1996270106764255	-4.9063342204215985	7.6027617889480235	-4.561980287057796	-5.888122903774772	-8.499309867657225	0.6414951443280079	-7.4392784997813415	-7.525637797504689	-4.441481688731501	-5.324611560770033	2.3519361173235445	6.980465319497172	5.320016199816057	-5.70337204634434	-2.9433927046989097	9.299216317780783	-9.802146760362314	7.06926351532534	-6.553432360170301	10.770802246605506	-3.785448504105194	-0.39378674611179876	2.5587528365164345	2.825484024429561	-4.5138124103644115	0.2181809103385226	3.4855946970856015	-8.81082350087458	-8.9182551199705	-0.9656872225399447	-8.076110950084184	4.81138517772971	-5.324696643059	-1.2393005276551705	-7.163394992229974	2.934554891325756	-9.468760144832284	-7.382467331432155	-7.787457150967395	8.732373905182458	-7.432401357482875	2.2379661588480984	-6.005102174246062	-5.052280822723665	1.8406195793239497	-0.3273353976009226	8.883220049506317
1.541555740709826	-4.269059702936863	-0.23916467552882997	-3.9287005570790114	-2.489088795719559	8.767531802216217	-7.906189649444521	6.3878315394383725	10.021162600227704	-9.25904955721066	2.2687275761610053	-5.457459899645648	-8.269412805890045	-1.861979884712296	8.635685254891927	-12.000136089083192	3.0387699809906037	0.17143375010012823	8.180654043243143	-8.239627692663491	2.9306634164671825	5.468039018268618	3.3187583570456254	9.676267409524456	7.69817495106119	-10.018674922587167	-1.7285022621795605	-5.057144116199131	-3.2348521678298137	-1.599129349595159	-3.8531642313542864	-2.786169608763487	9.087604483994017	-7.312178971576375	10.307428708373493	-0.2798741203311318	2.686711005559441	5.806730979121809	-2.632758554311977	-1.8647515523642735	-3.0559394743559403	-2.868881145606813	7.742240401994753	7.697251035014825	-7.7080883698383085	-8.108956815552888	-0.5766543356842845	-7.77252352061576	3.21750300097055	-5.394593757045502
0.6049333749140627	9.479874060756735	-4.3296243087279915	-0.9689159738691857	-2.8474819105126463	-6.531507478554832	-7.191215044840457	9.56762624455556	8.152458038983964	-7.088807918251177	-6.248617422934039	-1.0411307030515433	-5.0214253671508	-3.487265091052039	-7.2768553582853785	1.1103774587478081	-4.302681797452075	-4.423742125918004	-7.363715683583646	-2.3486136926177688	8.737119810430404	-3.208616148589908	7.3656191243467	7.188018263060515	8.29660006652978	5.658302054491844	4.688408415323831	7.780076820024007	-7.864319586842466	-1.1435143874970675	11.168823726845853	5.061961333929357	8.798921593008838	4.673314911616513	6.627897224767259	4.0179689087034705	3.6861743754093137	-1.5537129051447085	8.074016015908422	6.523400897530267	7.350293612380514	3.8006292035234375	-5.211376014601624	-9.750539219633879	8.694770206574715	0.8478735651168609	-4.034233005230452	-5.304909395718543	7.377456296213929	7.302862595471141
1.6463992125973759	-8.743485706118847	-0.8110446545814125	-0.9665064540793705	-6.057703598959865	9.819523694370387	6.926580794941018	3.9635849493606634	-1.104655984077382	0.3349942911043229	2.4207732337187604	1.0786106022884676	-7.838385383918397	1.1220569873696338	4.442811075233454	-0.9597918097809868	-8.76625639070398	4.760098404239443	-6.568054039484523	-3.4160584434789962	-7.64065312506352	-4.839434270595721	7.233854916897038	0.9678111402621005	-6.637293248877194	8.97056322688796	7.443815841472461	7.614136306623686	-5.922547183910038	1.6849925195023507	11.235388054100925	4.5548681651692995	-9.63211437204167	-8.620281623775428	-1.832269291415679	7.513495315695686	0.5000130080015628	0.4020612594150613	-9.079353930867109	2.0150472128243453	5.568189655206551	-1.49268989831382	4.326326914166101	10.184908371338867	-8.739227214560279	0.2922619611689592	-6.774512045683053	5.6454217698483005	2.049003733778554	2.457016564246991
0.6996655436444237	9.919241629741977	-0.7891700918379383	-1.796547278902033	-3.9001777955318695	-5.871212978518172	-8.105592721077782	10.0666924127203	10.309811597831073	-10.758098831139547	-5.779651691506621	-0.9814559909747038	-6.554971973512162	-2.7956100062473666	-5.632977892492329	-0.4640696708967088	-4.148376051720666	-4.0565934902808305	-8.367312012047528	-0.913270533871265	9.729665751590156	-3.980153006525825	9.681995956963394	5.872549014964911	10.428506142746023	6.632266449934641	4.59784054881129	7.6009112625965045	-10.142713158503675	-0.5498463560832685	13.03273465601869	4.335956275041131	9.903239121512303	4.99513936970121	6.270847191486882	4.043162840838609	5.508758017267129	0.7492716875340881	7.872883015504464	7.129856296288816	5.136665087676684	3.3999036596280785	-2.7621143664494356	-8.98471893525785	9.81050186258472	1.3299837801229433	-4.740058637549152	-6.682521099091361	6.4854336711252145	6.778197301845461
-5.28145994130033	2.363380658826935	-0.3285885346104909	-8.164943370025748	-7.349299108181642	-1.594437813096946	7.622044410220312	1.9189724280256257	1.592355950056163	-3.9892909314253795	-1.2714784425735153	-1.1916883802943352	2.9752250534153113	-9.145649459003636	0.7541873040522713	-4.409313042284897	-2.851074345228068	8.693460675543957	-6.464684720600664	-3.738777099621741	-0.032478054336180895	6.608562858632805	-2.230233525159062	4.8684669145339114	6.3190915541115515	-5.427329435271649	-1.3391692219866065	-3.6681146040307167	6.20457405637896	-7.560472054857299	-2.741817889990975	3.0353405397601647	-0.03297330768594753	-0.664109595973602	0.32008356995398596	-6.319037482864942	-1.4273598799528728	0.3573554104786895	8.707898071040528	-6.011962999411514	7.5110309535140445	4.374359688060592	-8.185112673377233	5.070048033439687	-7.814647186882776	11.589567086414279	5.834448952822503	-3.7215653460914	-5.768381546245859	-1.103004839319533
9.522390456579037	-2.351369475928048	6.501837463578656	6.26174791125505	-4.275789619963418	8.51352011945171	-9.342177258935708	1.2865121928249525	-5.448144581564145	-6.734957961582926	-10.367170836513026	4.040193771694621	-3.6554529818830463	4.764895188305159	-9.83871804748341	-3.873993142936318	0.6532240725619125	4.543895274213724	-1.760616492288525	2.93272556232737	8.64082416827755	1.9632670182964136	-5.12608374956518	-10.713785905725576	6.761856360134535	-10.473471845011819	7.790552860959007	2.285710230165163	9.684808019338845	7.787409050168054	10.752468335225348	-2.565547073717323	4.4213222349686	-1.6380670019329986	-0.876640541762	3.3821657046550193	6.114366548276685	9.573551608249726	5.382917117865963	0.14186592639970153	-2.595987067255862	5.91980116302929	-4.4010451937580894	-8.046302765381517	-2.497892440689793	-4.50501497809665	-4.059234762175348	-4.574840899797336	-6.6135019624258495	-8.678353035427659
-3.5196902113673993	-5.49600899175405	2.68944801956106	7.5857742448063945	8.218765268804997	-8.716855093845622	-5.485462499540453	7.700311866356154	4.521043760456412	7.8838411700044855	-4.6914408687674785	2.3504439056791346	4.458700878985512	2.3027045979584972	-1.7046802634499834	-9.8161675056069	3.7299587100461826	-3.5809475391663224	-0.6734454691501535	8.441311851092202	-2.558172661026747	6.007298637061019	-5.659024488536861	2.781984102354423	8.762248992466793	-7.556841130225677	-9.972571717184604	-1.2246200015639945	-8.58374998461902	5.3188878683158896	9.08860008968587	-1.0956249774331706	-2.9743987436309007	-2.3300682757878137	5.3744274919586665	-9.362331049807388	1.4327396845247136	2.6369123419342655	2.7234911990963546	-5.216040325918099	3.818712589157821	-6.35331444422	-6.19536219759084	6.981246030707552	4.1695256852727915	-9.539242750332619	-3.9099777277002095	-6.00112439721402	-5.584254252879607	-4.319097910067291
-2.70469095343869	9.744586905918723	4.235661369554094	2.336179711333257	-7.359881553430388	-6.810594714801255	-8.040894933807262	6.788279400899719	4.041893304107559	3.583483952589963	-9.451862414353773	10.780278751050556	8.099132910326375	-5.285884123601241	-6.094626919935361	-6.262904678443101	-2.5587964139902777	1.452399711731464	-0.27149905435982236	-2.540944974429803	2.6950296999301457	-7.617090202922625	-3.8058270449770735	-2.6166504202468857	-1.0676693560706025	5.299217619266883	-5.458828423582119	0.9222703301590086	1.1522802067776499	-8.755001434413462	3.774160808590586	-7.336035289019186	-7.329977385780322	8.10319169724144	9.673960443324232	4.386937508662769	-3.2679316800556015	-8.267360485703332	1.9398486773959027	-1.668142628190354	-5.793043015591396	0.47346845592848763	-9.199241358267585	8.716743958590309	-3.8145486969634748	4.774096792556231	-4.056771429838575	0.9941860284435422	1.4092762363720923	-6.196258399117963
-3.7233216377017366	-6.027568252493844	-2.7950678840975995	-3.474411018976688	4.587673252665992	-6.338233117897255	0.31612878842475856	-7.863229169443043	-8.017338146340489	-1.7077034423740096	9.642282512660417	-2.46001166467755	3.4073017411929296	-3.8432039082713745	-7.765283043814227	-9.095973458914399	-3.854466064721139	-7.485520320193032	-7.001570248798187	5.497181536587431	-10.599158191952661	-0.01139760058978001	-2.209828233528253	-0.004309738331031959	1.041457287709046	-4.440720926864655	-3.2606538014896795	4.131720133415142	7.749938524972012	-6.437484141340664	-8.863831269616353	8.990451646205454	-2.8141017736824128	1.689937588153315	-3.3229521583327335	-6.709213802940304	1.7789410129992627	1.5453678961164696	-6.2797134488113295	-0.22058452043486998	5.74987651406426	1.2877279580430185	-8.01816475570306	1.128383450603575	5.062933205894426	5.473871307972031	1.5261489103125154	-7.430942396012411	6.017270568263842	3.961418253375048
-2.7927563872262215	-4.03957395858004	2.7882420538949724	7.3663376785375965	7.964127415953901	-8.549128633040196	-7.1692527447087375	8.661837550931095	4.8386080469026576	7.735415898449035	-6.305203930599197	1.5625092300536483	6.217552304352765	4.222607204001843	-2.519182359143768	-9.007929628727059	1.1600773323959506	-5.176844511013392	0.5755533239732218	9.50185011221899	-1.5233573729542966	5.756130154541455	-7.23593619055769	4.449043189725703	9.512655809680583	-8.68722637436474	-8.855374020760266	-0.11738624143496845	-8.192512724019663	6.486879820527749	9.122213270302268	0.2289469271704121	-4.191800139505977	-3.0066316430065188	4.426258817952668	-11.33921734283784	1.3918300665363263	2.912501848202746	3.7296053044241413	-4.774234986283504	5.572960863860956	-7.662649633466065	-5.356823292749118	8.876185692349882	2.8159916842903963	-8.662431658442447	-5.647172465990724	-5.593198369578567	-3.462866211372813	-2.5405770928535376
-3.029474111782783	9.157093517107404	-9.04194438295358	1.008949383590264	9.00137381376099	1.4064707659981033	1.1426606224442106	-6.173563501031841	-2.4763825219881057	6.494178496970879	1.0116673364184623	-0.40786301438386263	-6.838144743433979	-9.57521657860954	9.696016704430402	-3.2188126138971604	2.765092414064488	-8.814036683605275	3.2167409095740522	8.143988507305451	1.5509290893892895	-7.04629580268378	1.6125176492934707	6.055144011719326	0.4611345025889886	7.217824611050394	3.2568518071896877	9.08714586260903	3.58288407288176	-5.797546623490118	-4.872167532121311	-5.662661124720003	8.46648286062703	5.514401260482788	2.4086275873181413	-2.8494219841555495	-7.771105269423468	4.370581929926541	-1.8283421327590514	-6.3643738748462	3.663766514307264	-8.975141458049585	-4.191687339948133	-0.010182224700224451	-7.072700888147458	9.210163771496955	-5.612737473836324	-7.793345648650466	-6.32083834349954	3.6133157744853843
-2.689924923890027	7.967131553806784	4.424268798542437	2.3228039416760455	-4.104004733574313	-8.989919624605552	-10.037443891620443	8.628741795966752	0.5133405922314513	4.17108347877003	-10.071674993122201	8.757772996465047	6.476660200399948	-6.085900507593699	-5.306439041638071	-5.003615095488292	-3.488851177148493	0.25905609480639047	-1.102629756349268	-3.3703916292947262	3.23875620085177	-6.840075939974151	-2.629445477252952	-3.289275188051011	0.2613559801254739	6.40787909062091	-6.616524733568177	0.5173746509502065	2.1497209555381827	-9.213024185956726	1.9979615380908946	-8.114345157939765	-9.388235353295547	8.739338612877141	8.740072271827787	5.312282893906488	-2.846633263413572	-8.150482806517001	5.85140225077957	-0.9742026261417103	-6.519080110419727	-0.3045838427428638	-9.973904343617605	8.449257246711436	-3.528884297238514	3.161373251625248	-3.3190002944305874	0.658920855008609	0.8362046646057812	-6.3497353549006945
-7.39617692499198	-9.83541503766778	-0.19708308066953206	-1.6528366394032574	8.449088679203445	0.15217790775123818	-6.2177122254238295	9.139816231932205	-0.8883230911477136	1.1367686541905608	-6.749428170539027	-0.9910198373815968	8.810569398852161	2.8422180671763995	-2.4219037881704812	3.3376369747303625	9.204338824715327	-4.049685927276686	-1.316632065943302	10.020554448948431	-6.969686076994315	2.568093590671631	1.006999639390225	3.5509851577088987	-1.9284929767880838	-4.731653292735274	3.9531786339890145	-3.0864777804596435	-1.3748014686055428	-6.7981796567246775	-9.620888989274192	9.437247795652612	-0.23266283507565344	9.732719124220193	-6.745933009142537	1.2677517600252108	-4.173761458335984	5.30338262122405	5.859411448986186	-7.230228814939191	9.001492550288981	-9.2729666217603	2.698113299911607	9.958200645248848	7.136022770921775	9.55071834730352	-2.769923980639187	-9.253746504845296	-6.114542555265505	0.03727134356476229
-5.211025668697312	-5.365361602924259	-0.49448218092906054	7.428621556682541	-1.1451326826133723	3.948938272812229	-7.03897007501039	-1.3534749449170314	10.518287611653575	5.639594327942782	-5.814255062153607	1.9370470661898813	-5.2045367764876955	-0.36176626021174263	7.110035009938748	4.005905951650611	-4.908252956702005	8.575530930566613	0.8209113126044116	-2.3240424476395947	-1.4650855156135398	1.95115972808201	2.168218070626875	-0.96536408356682	0.42279264068258066	-5.727180057027682	6.490972466931718	-0.0772326574185298	-7.622973966609724	5.092744868011039	10.817143411006072	7.944329862516186	-2.846305551782662	-7.067378421812127	0.39148007616871394	-8.367922388359291	7.001533745430464	-4.938625987963951	-5.212816990018167	-1.3017596923307138	-1.9482411231574852	4.896572251801623	-0.45026960334394517	-5.442450814467261	-4.705445596715892	-0.8692457075637858	-7.734442562892641	1.348021613988291	2.053874729502572	3.5918309272922526
0.9125345209397548	8.623676069689019	6.401710962292044	-8.166679642973383	-7.230011787415472	2.8094355712400176	1.0536225800535395	-3.300408787480726	7.1637122719392705	9.448297374720505	-2.844636874230628	11.729993449210456	-2.9351218728943698	2.24915836548697	-2.465962381353662	-6.123837614670179	9.451208396805258	0.3308076805253697	4.101981614836135	-2.721127748526565	-9.701164095158248	-7.284149325974888	0.3628327405034427	4.001204467314401	-3.145110781167733	3.5369603963534466	4.29135994035614	4.596077603154031	1.6317351521470698	6.794750113641035	-0.8255608545768611	-1.3914916825689914	-5.903422237174423	-3.7855214999743505	-8.286992012654542	3.208512300834925	-5.9419594376649485	-4.043223443969871	3.7994628749854327	-4.323601468263659	-6.67325076195206	-7.967134749138123	6.552575532404272	-7.340627292091332	0.456392720843261	-1.747534446675686	4.85705863737876	2.0092496466407415	6.511238752249358	-9.402600481602548
-9.23224860129155	-9.209336528149247	-4.327696996914496	-9.157240026566255	2.34022761598401	-2.081358645732966	0.38157301308087754	-7.747522840642022	-4.906149562367324	3.074833738122189	8.708298985486348	-10.690913302358044	7.615427295185889	1.671597824623816	1.6897863317642776	-0.018336439514331462	-7.004920319313339	-6.825629513145638	2.358697689910121	-2.9905699075802676	8.566542345437467	-2.417892591710997	-6.400002062708391	4.52068818764455	-2.1777229536446923	-0.3040741013016105	2.6446573938112508	8.804664921339999	5.303087091090851	3.871528356498711	1.4397423754971648	10.16379851488452	-3.5682803615489034	-8.246806589384072	-5.077669555377568	-6.430817584819708	3.493138906728701	1.9355739441314666	0.4886719471724792	-8.392314059787665	4.214612373079006	-4.182430901685778	2.9285268908000512	1.4195707256375967	-3.705735828427898	-7.445764707893102	-7.9789714813360275	8.133562895787426	8.691939928723052	2.1081366804942583
-4.203068971056114	9.273258917956126	-8.24975798733897	-0.46819748991430493	8.386574479308754	0.48559969489441657	1.6736178980152006	-4.931792855770328	-4.418022333037348	6.659217002797644	-0.7586165350431955	0.4669360054991264	-9.426576716014015	-8.188795211885354	9.841222539965148	-2.9956783781693144	2.006804745588325	-7.9532868477798475	4.040874888256407	9.03629330148848	1.7945358012810062	-9.024970624426418	1.092947215859433	7.491801634744578	-2.955568852987246	6.667092659764311	4.130015971831321	7.638682216782199	2.8750341161593482	-7.175195822628574	-3.2515954301679537	-7.450825528144323	6.775805694504326	5.25879395903744	3.5209834713403017	-2.2060017321208725	-5.871187595305267	5.690514266193326	-0.23088228913369452	-5.098552223331204	1.6305653816727634	-9.5521092524572	-2.0615622615461797	-0.7436687226325633	-8.077551571599487	9.856537094882777	-5.783223861076534	-8.795508949270081	-6.418007757851407	4.858121227268216
7.970353862018998	-11.610961546204452	-7.1902809660749645	-8.957195837819956	7.271851873185036	-10.387476872314474	5.155781595747471	-0.5047699292878929	-8.88128488420222	-1.6570742632472082	-6.203115557807738	3.0072454001991815	4.107708940288611	-0.4358396644857945	-10.25447584559879	-0.01947012783697577	6.796398414872948	4.282369358308114	6.234756075436951	-5.101354026484854	7.746123988345537	-3.7229641781273566	-8.393203251110663	7.42323084058561	9.036736944613171	4.102965132020475	-7.816601552265768	-6.4456614646030355	-0.9578873866671157	8.109594040825415	-8.12988457262411	5.259601143395017	-3.791433562717556	6.441049502201081	7.076888064993103	-2.0636252189405084	-2.470143470263332	6.549519480635093	1.4204044016617372	5.280937742286513	3.128267980911568	-6.389407053693617	5.681947836482222	-5.494032643108119	8.958708579771788	-4.84127666902367	5.132968657469993	-5.373124229756293	-4.0877511935208	-3.6351716564999155
1.9124872202820231	7.266466905984994	6.882770256872819	-8.917684931736243	-7.831807365030771	0.3055318041799806	2.351993147169453	-4.847506218108743	9.070685268132843	8.621039792037353	-1.5432820475660831	7.174824503246956	-2.7357432949250877	5.419531176250021	-0.2987503793101596	-7.764934138952419	6.408001955482963	-1.6006931716992887	4.869928311564073	-1.5282506372310751	-9.046112286152889	-5.939546983084959	0.8815565225642316	3.451638233184435	-4.021885778128959	3.3358813680995603	4.886049666144056	5.062458650959639	-0.45119456997369417	7.425154153064604	-1.034529423469858	-1.1851973899977208	-7.737958831476465	-3.5840767981465635	-10.137737012544417	2.437650788988807	-5.111507120722176	-5.506571158963678	5.0124079517759785	-5.122833470818564	-6.367205049031586	-6.580388069320178	5.418835518523245	-9.340522227950089	-1.1225886052380245	-0.12060662127212551	4.2655862666050295	2.3689937727533343	7.561374861232445	-9.218837232979247
[truncated: 605 more rows]
[truncated: 975 more columns]
