# Supplementary material for: Adaptive density peak clustering based on Delaunay graph
Source: PLoS One. 2025 Jun 5;20(6):e0325161. doi: 10.1371/journal.pone.0325161 (PMC12140253; doi:10.1371/journal.pone.0325161)
Supplement: S1 File — https://github.com/7ucK1n9/S1-Data.git (ZIP) [file pone.0325161.s001.zip › Real-world Data/German.csv]

feature_1	feature_2	feature_3	feature_4	feature_5	feature_6	feature_7	feature_8	feature_9	feature_10	feature_11	feature_12	feature_13	feature_14	feature_15	feature_16	feature_17	feature_18	feature_19	feature_20	feature_21	feature_22	feature_23	feature_24	class
1	6	4	12	5	5	3	4	1	67	3	2	1	2	1	0	0	1	0	0	1	0	0	1	1
2	48	2	60	1	3	2	2	1	22	3	1	1	1	1	0	0	1	0	0	1	0	0	1	2
4	12	4	21	1	4	3	3	1	49	3	1	2	1	1	0	0	1	0	0	1	0	1	0	1
1	42	2	79	1	4	3	4	2	45	3	1	2	1	1	0	0	0	0	0	0	0	0	1	1
1	24	3	49	1	3	3	4	4	53	3	2	2	1	1	1	0	1	0	0	0	0	0	1	2
4	36	2	91	5	3	3	4	4	35	3	1	2	2	1	0	0	1	0	0	0	0	1	0	1
4	24	2	28	3	5	3	4	2	53	3	1	1	1	1	0	0	1	0	0	1	0	0	1	1
2	36	2	69	1	3	3	2	3	35	3	1	1	2	1	0	1	1	0	1	0	0	0	0	1
4	12	2	31	4	4	1	4	1	61	3	1	1	1	1	0	0	1	0	0	1	0	1	0	1
2	30	4	52	1	1	4	2	3	28	3	2	1	1	1	1	0	1	0	0	1	0	0	0	2
2	12	2	13	1	2	2	1	3	25	3	1	1	1	1	1	0	1	0	1	0	0	0	1	2
1	48	2	43	1	2	2	4	2	24	3	1	1	1	1	0	0	1	0	1	0	0	0	1	2
2	12	2	16	1	3	2	1	3	22	3	1	1	2	1	0	0	1	0	0	1	0	0	1	1
1	24	4	12	1	5	3	4	3	60	3	2	1	1	1	1	0	1	0	0	1	0	1	0	2
1	15	2	14	1	3	2	4	3	28	3	1	1	1	1	1	0	1	0	1	0	0	0	1	1
1	24	2	13	2	3	2	2	3	32	3	1	1	1	1	0	0	1	0	0	1	0	1	0	2
4	24	4	24	5	5	3	4	2	53	3	2	1	1	1	0	0	1	0	0	1	0	0	1	1
1	30	0	81	5	2	3	3	3	25	1	3	1	1	1	0	0	1	0	0	1	0	0	1	1
2	24	2	126	1	5	2	2	4	44	3	1	1	2	1	0	1	1	0	0	0	0	0	0	2
4	24	2	34	3	5	3	2	3	31	3	1	2	2	1	0	0	1	0	0	1	0	0	1	1
4	9	4	21	1	3	3	4	3	48	3	3	1	2	1	1	0	1	0	0	1	0	0	1	1
1	6	2	26	3	3	3	3	1	44	3	1	2	1	1	0	0	1	0	1	0	0	0	1	1
1	10	4	22	1	2	3	3	1	48	3	2	2	1	2	1	0	1	0	1	0	0	1	0	1
2	12	4	18	2	2	3	4	2	44	3	1	1	1	1	0	1	1	0	0	1	0	0	1	1
4	10	4	21	5	3	4	1	3	26	3	2	1	1	2	0	0	1	0	0	1	0	0	1	1
1	6	2	14	1	3	3	2	1	36	1	1	1	2	1	0	0	1	0	0	1	0	1	0	1
4	6	0	4	1	5	4	4	3	39	3	1	1	1	1	0	0	1	0	0	1	0	1	0	1
3	12	1	4	4	3	2	3	1	42	3	2	1	1	1	0	0	1	0	1	0	0	0	1	1
2	7	2	24	1	3	3	2	1	34	3	1	1	1	1	0	0	0	0	0	1	0	0	1	1
1	60	3	68	1	5	3	4	4	63	3	2	1	2	1	0	0	1	0	0	1	0	0	1	2
2	18	2	19	4	2	4	3	1	36	1	1	1	2	1	0	0	1	0	0	1	0	0	1	1
1	24	2	40	1	3	3	2	3	27	2	1	1	1	1	0	0	1	0	0	1	0	0	1	1
2	18	2	59	2	3	3	2	3	30	3	2	1	2	1	1	0	1	0	0	1	0	0	1	1
4	12	4	13	5	5	3	4	4	57	3	1	1	1	1	0	0	1	0	1	0	0	1	0	1
3	12	2	15	1	2	2	1	2	33	1	1	1	2	1	0	0	1	0	0	1	0	0	0	1
2	45	4	47	1	2	3	2	2	25	3	2	1	1	1	0	0	1	0	0	1	0	1	0	2
4	48	4	61	1	3	3	3	4	31	1	1	1	2	1	0	0	1	0	0	0	0	0	1	1
3	18	2	21	1	3	3	2	1	37	2	1	1	1	1	0	0	0	1	0	1	0	0	1	2
3	10	2	12	1	3	3	2	3	37	3	1	1	2	1	0	0	1	0	0	1	0	0	1	1
2	9	2	5	1	3	3	3	1	24	3	1	1	1	1	0	0	1	0	0	1	0	0	1	1
4	30	2	23	3	5	3	2	3	30	1	1	1	1	1	0	0	1	0	0	1	0	0	0	1
2	12	2	12	3	3	1	1	3	26	3	1	1	2	1	0	0	1	0	0	1	0	0	1	1
2	18	3	62	1	3	3	4	1	44	3	1	2	2	1	0	0	1	0	0	1	0	1	0	1
1	30	4	62	2	4	4	4	3	24	3	2	1	1	1	0	1	1	0	1	0	0	0	1	1
1	48	4	61	1	5	2	4	4	58	2	2	1	1	1	0	1	1	0	0	0	0	1	0	2
4	11	4	14	1	2	2	4	3	35	3	2	1	1	1	1	0	1	0	0	1	0	0	0	1
4	36	2	23	3	5	3	4	3	39	3	1	1	1	1	0	0	1	0	0	1	0	0	1	1
1	6	2	14	3	1	2	2	2	23	3	1	1	2	1	0	1	1	0	1	0	1	0	0	1
4	11	4	72	1	3	3	4	2	39	3	2	1	1	1	1	0	1	0	0	1	0	1	0	1
4	12	2	21	2	3	2	2	1	28	3	1	1	1	1	0	0	0	1	0	1	0	0	1	1
2	24	3	23	5	2	3	2	2	29	1	1	1	1	1	0	0	1	0	0	1	0	1	0	1
2	27	3	60	1	5	3	2	3	30	3	2	1	2	1	0	1	1	0	0	1	0	0	0	1
4	12	2	13	1	3	3	2	3	25	3	1	1	1	1	0	0	1	0	0	1	0	0	1	1
4	18	2	34	5	3	3	1	2	31	3	1	1	2	1	0	1	1	0	0	1	0	0	1	1
2	36	3	22	1	5	3	4	4	57	1	2	1	2	1	1	0	1	0	0	0	0	0	1	2
4	6	1	8	5	3	3	2	1	26	2	1	2	1	1	1	0	0	0	0	1	0	1	0	1
2	12	2	65	5	1	3	1	4	52	3	1	1	2	1	0	0	1	0	0	1	0	0	0	2
4	36	4	96	1	3	2	2	3	31	2	2	1	1	1	0	0	1	0	0	1	0	0	1	1
3	18	2	20	1	5	2	2	3	23	3	1	1	1	1	1	0	1	0	0	1	0	0	0	1
1	36	4	62	1	2	2	4	4	23	3	2	1	2	1	0	0	0	1	1	0	0	1	0	2
2	9	2	14	1	3	4	1	1	27	1	1	1	2	1	0	0	1	0	0	1	0	0	1	1
2	15	4	15	5	5	3	4	1	50	3	2	1	2	1	0	0	0	0	0	1	0	0	1	1
2	36	0	20	1	5	3	4	4	61	3	1	1	2	1	0	0	1	0	0	0	0	0	0	2
2	48	0	144	1	3	3	2	3	25	3	1	1	2	1	0	0	1	0	0	1	0	0	1	2
4	24	2	32	1	2	2	4	2	26	3	1	1	2	1	0	0	1	0	0	1	0	0	1	1
4	27	2	52	5	5	3	4	2	48	3	4	2	2	1	0	0	1	0	0	1	0	0	1	1
4	12	2	22	1	2	2	2	3	29	1	1	1	1	1	0	0	1	0	0	1	0	0	1	1
2	12	2	10	4	3	4	1	1	22	3	1	1	1	1	1	0	1	0	0	1	0	0	1	1
4	36	2	18	1	3	3	4	4	37	2	1	1	2	1	0	0	1	0	0	0	0	0	1	2
4	36	2	24	5	3	2	4	3	25	3	1	1	1	1	0	0	1	0	0	1	0	0	1	1
4	36	2	81	1	3	2	2	2	30	1	1	1	1	1	0	1	1	0	0	1	0	0	1	1
4	7	4	7	5	5	3	2	2	46	3	2	1	2	1	0	0	1	0	1	0	0	1	0	1
1	8	4	12	1	5	3	4	4	51	1	2	2	2	1	0	0	1	0	0	0	0	0	0	1
2	42	4	60	1	4	2	1	1	41	1	2	1	1	1	0	0	1	0	0	1	0	1	0	1
1	36	2	20	5	5	3	4	4	40	3	1	1	2	1	0	0	1	0	0	1	0	0	0	2
1	12	4	15	1	5	3	4	4	66	3	2	1	1	1	0	1	1	0	0	0	0	0	0	1
1	42	2	40	1	2	3	3	3	34	3	1	1	1	1	0	0	1	0	0	1	0	0	1	2
2	11	3	48	1	4	3	4	2	51	3	1	1	1	1	0	0	1	0	0	1	0	0	1	1
4	54	0	94	5	3	3	2	2	39	3	1	2	1	1	0	1	1	0	0	1	0	1	0	1
2	30	2	38	1	2	4	1	2	22	3	1	1	1	1	0	0	1	0	0	1	0	0	1	1
4	24	2	59	5	2	2	1	3	44	3	2	1	2	1	0	0	1	0	0	1	0	0	1	2
4	15	2	12	3	5	3	3	2	47	2	1	1	2	1	0	0	1	0	0	1	0	0	1	1
4	18	2	16	2	3	2	4	2	24	3	1	1	1	1	0	0	1	0	1	0	0	1	0	1
1	24	2	18	1	5	2	4	1	58	3	1	1	2	1	0	0	0	0	0	1	0	1	0	1
1	10	2	23	1	5	3	4	1	52	3	1	1	1	1	0	0	1	0	0	1	0	1	0	1
4	12	4	14	1	3	2	2	1	29	3	2	1	2	1	0	0	0	0	0	1	0	0	0	1
2	18	4	13	1	2	2	1	2	27	3	2	1	1	1	0	0	1	0	0	1	0	0	1	1
2	36	2	126	2	3	3	4	4	47	3	1	2	2	1	0	0	1	0	0	0	0	0	1	2
1	18	2	22	2	4	3	3	3	30	3	1	2	2	1	1	0	1	0	0	1	0	0	0	1
1	12	0	11	1	4	3	3	1	28	3	2	1	1	1	0	0	1	0	0	1	0	0	1	2
4	12	4	6	1	5	3	4	1	56	3	1	1	1	1	0	0	1	0	0	1	0	0	1	1
1	12	4	14	1	5	3	3	1	54	3	1	1	1	1	0	1	1	0	0	1	0	0	1	1
4	12	4	8	5	5	2	3	2	33	1	1	2	1	1	0	0	1	0	0	1	0	1	0	2
3	24	4	36	5	5	3	4	4	20	3	2	1	1	1	0	0	0	1	1	0	0	0	1	1
2	12	2	13	4	5	3	4	1	54	3	1	1	2	1	1	0	1	0	0	1	0	0	1	1
2	54	0	159	1	2	3	4	4	58	3	1	1	2	1	0	0	1	0	1	0	0	0	1	2
4	12	4	20	5	4	2	2	3	61	3	1	1	1	1	0	0	1	0	0	1	0	0	1	1
2	18	2	26	2	3	3	4	3	34	3	1	1	1	1	0	0	1	0	0	1	0	0	1	1
2	36	4	23	1	5	3	4	1	36	3	1	1	1	1	0	0	1	0	0	1	0	0	1	1
2	20	3	71	5	4	3	4	2	36	1	2	2	2	1	0	1	1	0	1	0	0	0	0	1
4	24	2	15	2	5	4	4	1	41	3	1	1	1	1	1	0	1	0	1	0	0	1	0	1
2	36	2	23	1	4	3	4	3	24	3	1	1	1	1	0	0	1	0	1	0	0	0	1	1
4	6	3	9	1	3	2	2	1	24	3	1	1	1	1	0	0	1	0	0	1	0	0	1	1
2	9	4	19	1	4	3	3	3	35	3	1	1	2	1	0	0	1	0	1	0	0	0	1	1
4	12	2	24	5	2	4	4	3	26	3	1	1	2	1	0	1	1	0	1	0	0	0	1	1
2	24	4	119	1	3	3	3	3	39	3	2	2	2	1	0	0	0	1	0	1	0	0	0	2
4	18	1	65	1	5	3	4	4	39	1	2	2	2	1	1	0	1	0	0	1	0	0	0	2
2	12	2	61	1	4	3	2	3	32	3	1	1	1	1	1	0	1	0	0	1	0	0	1	1
1	24	2	77	5	2	2	2	2	30	3	1	1	2	2	0	0	1	0	0	1	0	0	1	1
2	14	2	14	3	5	4	2	1	35	3	1	1	2	1	0	0	1	0	0	1	0	0	1	1
2	6	3	14	2	5	1	2	3	31	1	2	2	1	1	0	0	1	0	0	1	0	0	1	1
3	15	2	4	1	2	2	4	2	23	3	1	1	2	1	0	0	1	0	1	0	0	0	1	1
2	18	2	63	1	4	3	3	1	28	3	1	1	1	1	1	0	1	0	1	0	0	1	0	1
4	36	4	79	1	3	2	2	1	25	2	2	1	2	1	1	0	1	0	0	1	0	0	1	2
1	12	2	17	3	5	4	1	1	35	3	1	1	1	1	0	0	1	0	0	1	0	0	1	1
4	48	4	36	5	5	3	1	1	47	3	1	1	2	1	0	0	1	0	0	1	0	0	1	1
1	42	2	72	5	4	2	3	3	30	3	1	1	2	1	0	0	1	0	0	1	0	0	0	2
1	10	4	21	5	2	2	3	1	27	3	2	1	1	2	0	0	0	1	1	0	0	0	1	1
1	33	4	43	3	3	2	4	3	23	3	2	1	1	1	0	0	1	0	0	1	0	0	1	2
2	12	4	24	3	4	1	3	3	36	3	1	1	2	1	1	0	1	0	0	1	0	0	0	1
1	21	2	18	1	3	2	2	1	25	3	2	1	2	1	0	0	1	0	0	1	0	0	1	2
4	24	4	39	1	5	2	2	3	41	3	2	1	2	1	0	1	1	0	1	0	0	0	0	1
4	12	2	18	1	3	3	2	1	24	3	1	1	1	1	0	0	1	0	1	0	0	1	0	1
3	10	4	8	1	5	3	4	4	63	3	2	1	2	1	1	0	1	0	0	0	0	0	1	1
2	18	2	19	5	2	2	3	1	27	3	1	1	1	1	0	0	1	0	1	0	0	0	1	2
1	12	4	21	1	3	3	2	2	30	3	2	1	1	1	1	0	1	0	0	1	0	0	1	1
1	12	2	7	1	3	4	2	1	40	3	1	1	1	1	0	0	1	0	0	1	0	1	0	1
2	12	2	6	1	3	3	2	3	30	3	1	1	1	1	0	0	1	0	0	1	0	0	1	2
2	12	4	19	1	1	3	2	3	34	3	2	1	2	1	0	1	1	0	0	1	0	0	0	1
1	12	4	35	1	3	2	2	1	29	3	2	1	1	1	1	0	0	1	0	1	0	0	1	2
2	48	2	85	5	4	2	2	3	24	3	1	1	1	1	1	0	1	0	0	1	0	0	1	1
1	36	3	69	1	3	3	3	2	29	2	1	1	2	1	0	0	1	0	0	1	0	0	1	2
4	15	2	27	1	2	3	3	2	27	1	2	1	1	1	0	0	1	0	0	1	0	1	0	1
4	18	2	20	1	3	3	4	4	47	1	2	1	1	1	0	0	1	0	0	0	0	0	1	1
4	60	2	101	2	4	2	4	1	21	3	1	1	2	1	0	0	1	0	0	1	0	0	1	1
4	12	4	12	5	5	2	2	1	38	3	2	1	2	1	0	0	1	0	0	1	0	0	1	1
4	27	3	86	4	3	3	2	3	27	3	2	1	1	1	0	1	1	0	0	1	0	0	1	1
2	12	2	8	3	3	3	3	1	66	3	1	1	1	1	0	0	1	0	0	1	0	1	0	2
2	15	4	27	5	4	3	2	1	35	1	3	1	2	1	0	0	0	0	0	1	0	0	1	1
3	12	2	19	1	3	2	2	3	44	3	1	1	2	1	0	0	1	0	1	0	0	1	0	1
3	6	2	7	4	2	4	2	1	27	3	1	1	1	2	1	0	1	0	0	1	1	0	0	1
2	36	2	48	1	2	2	1	4	30	3	1	1	2	1	0	0	1	0	0	1	0	0	0	1
1	27	2	34	1	3	3	2	3	27	3	1	1	1	1	0	0	1	0	0	1	0	0	0	1
1	18	2	25	1	3	3	2	3	22	3	1	1	1	1	0	0	1	0	0	1	0	0	1	2
4	21	4	23	1	2	2	4	2	23	3	1	1	2	1	0	0	1	0	0	1	0	0	1	1
2	48	1	36	2	4	3	2	3	30	3	1	1	1	1	0	0	1	0	0	1	0	0	1	1
1	6	4	9	1	5	2	4	4	39	3	2	1	2	1	1	0	1	0	0	1	0	0	1	1
4	12	4	7	2	4	2	3	3	51	3	2	1	2	1	1	0	1	0	0	1	0	0	1	1
1	36	4	54	1	3	3	2	2	28	3	2	1	1	1	0	0	0	0	0	1	0	0	1	1
4	18	4	16	4	5	3	4	3	46	3	2	1	1	1	0	0	1	0	0	1	0	0	1	1
4	6	2	13	2	5	3	4	4	42	1	1	2	2	1	0	0	1	0	0	0	0	0	1	1
4	10	2	19	1	3	3	4	2	38	3	1	1	2	2	0	0	1	0	0	1	0	0	1	1
3	36	2	58	1	3	3	1	3	24	3	1	1	1	1	0	0	1	0	0	1	0	0	1	1
2	24	4	78	4	5	2	4	4	29	3	1	1	1	1	0	1	1	0	1	0	0	0	1	1
2	24	3	70	2	4	3	4	3	36	3	1	1	2	1	0	0	1	0	1	0	0	0	0	1
1	12	2	13	1	3	2	4	3	20	3	1	1	1	1	0	0	1	0	1	0	0	0	1	2
1	9	4	13	2	5	3	4	1	48	3	2	2	1	2	0	0	0	0	0	1	0	0	1	1
1	12	1	3	1	5	4	1	3	45	1	1	1	1	1	0	0	1	0	0	1	0	1	0	1
2	24	2	35	2	4	3	3	3	38	1	2	1	2	1	1	0	1	0	0	1	0	0	1	1
4	6	4	19	5	3	3	2	1	34	3	2	2	1	1	0	0	1	0	0	1	0	1	0	1
4	24	4	29	2	5	3	4	1	36	3	1	2	2	1	0	0	1	0	0	1	0	0	1	1
4	18	4	11	1	2	2	1	2	30	3	2	1	1	1	1	0	1	0	0	1	0	0	1	1
4	15	2	13	3	4	3	3	2	36	3	2	1	2	1	0	0	1	0	0	1	0	0	1	1
2	10	2	73	1	1	3	4	4	70	1	1	1	2	1	1	0	1	0	0	0	0	0	0	1
4	36	2	9	3	5	3	4	2	36	3	1	1	1	1	1	0	1	0	0	1	0	0	1	1
4	6	2	30	3	3	3	2	3	32	3	1	1	2	1	0	0	1	0	0	1	0	0	1	1
1	18	2	11	1	1	2	2	3	33	3	1	1	1	1	0	0	1	0	0	1	0	0	1	2
2	11	2	16	4	2	2	1	1	20	3	1	1	1	1	0	0	1	0	0	1	0	0	1	1
4	24	2	40	1	4	2	4	2	25	3	1	1	2	1	0	0	1	0	1	0	0	0	1	1
2	24	4	19	1	5	1	4	1	31	3	2	1	2	1	0	0	1	0	0	1	0	0	1	2
1	15	0	10	1	5	3	3	3	33	3	2	2	1	1	1	0	1	0	1	0	0	0	1	2
4	12	2	8	1	3	2	1	1	26	3	1	1	2	1	0	0	1	0	0	1	0	0	1	1
2	24	3	21	1	1	2	2	2	34	3	1	1	2	1	0	0	1	0	0	1	0	0	0	2
2	8	2	14	1	3	3	2	1	33	3	1	1	1	2	0	0	0	0	0	1	0	0	1	1
1	21	3	34	1	2	3	1	2	26	3	2	1	1	1	0	0	1	0	0	1	0	0	1	2
4	30	1	75	5	1	2	1	1	53	1	1	1	2	1	0	1	1	0	0	1	0	0	0	2
1	12	2	26	1	3	1	1	3	42	3	1	1	1	1	0	0	1	0	0	1	0	0	1	1
1	6	4	3	3	5	3	4	3	52	3	2	1	1	1	0	0	1	0	0	1	0	0	1	1
4	12	2	20	1	4	3	2	3	31	3	2	2	2	1	0	0	1	0	1	0	0	0	0	1
1	21	4	6	1	5	3	4	1	65	3	2	1	1	1	1	0	1	0	0	1	0	0	1	1
4	36	3	96	1	2	1	1	3	28	3	2	1	1	1	0	0	1	0	0	1	0	0	1	2
2	36	3	45	1	3	1	2	1	30	2	2	1	2	1	0	0	1	0	0	1	0	0	0	2
1	21	1	16	5	3	3	2	2	40	3	2	2	1	1	1	0	1	0	0	1	0	1	0	2
4	24	4	38	4	3	3	4	1	50	3	1	1	2	1	0	0	1	0	0	1	0	0	1	1
2	18	4	9	1	5	3	4	3	36	1	1	2	2	1	1	0	1	0	0	1	0	0	1	2
4	15	4	14	1	3	3	2	2	31	3	2	1	1	1	0	0	1	0	0	1	0	0	1	1
2	9	1	51	1	5	2	4	4	74	1	1	2	2	1	0	1	1	0	0	0	0	0	0	2
2	16	4	12	1	1	3	3	3	68	3	3	1	2	1	1	0	1	0	0	0	1	0	0	1
1	12	2	7	2	4	4	1	2	20	3	1	1	1	1	0	0	1	0	0	1	0	0	1	2
2	18	0	32	1	3	2	4	3	33	1	2	1	2	1	0	0	1	0	0	1	0	0	1	1
4	24	2	46	4	3	3	3	2	54	3	3	1	2	1	0	0	1	0	0	1	0	0	0	2
2	48	0	38	2	4	3	4	4	34	3	1	2	1	1	0	0	1	0	0	0	0	1	0	2
2	27	2	39	1	3	3	2	3	36	3	1	2	2	1	0	0	1	0	0	1	0	0	1	2
4	6	2	21	1	4	4	2	1	29	3	1	1	1	1	0	0	1	0	1	0	0	0	1	1
2	45	2	30	2	3	3	4	2	21	3	1	1	1	1	0	0	0	0	1	0	0	0	1	2
2	9	4	15	1	5	2	3	3	34	3	2	1	2	1	0	0	1	0	0	1	0	0	0	2
4	6	4	14	1	3	2	1	3	28	3	2	1	2	1	0	0	1	0	0	1	0	0	1	1
2	12	2	10	2	2	2	4	3	27	1	4	1	1	1	0	0	1	0	1	0	0	0	1	2
2	24	2	28	5	5	3	4	4	36	1	1	1	2	1	0	1	1	0	0	0	0	0	1	1
2	18	3	43	1	5	1	3	4	40	3	1	1	2	1	0	0	1	0	0	1	0	0	0	2
4	9	4	9	3	5	3	2	3	52	3	2	1	2	1	0	0	1	0	0	1	0	0	1	1
1	12	2	12	1	3	4	3	1	27	3	1	1	1	1	1	0	1	0	0	1	0	1	0	1
4	27	3	51	1	4	3	4	3	26	3	2	1	1	1	0	0	1	0	0	1	0	0	1	1
1	12	2	9	1	4	4	4	2	21	3	1	1	1	1	0	0	1	0	1	0	0	0	1	2
4	12	4	15	1	5	3	1	1	38	3	2	2	1	1	1	0	1	0	0	1	0	1	0	1
1	30	4	106	1	5	3	4	4	38	3	3	2	2	1	0	1	1	0	0	0	0	0	0	1
4	12	4	19	1	5	3	4	1	43	3	3	1	2	1	0	0	1	0	0	1	0	0	1	1
2	12	4	14	1	4	3	3	2	26	3	1	1	1	1	0	0	1	0	0	1	0	0	1	1
1	24	2	66	1	3	4	2	3	21	2	1	1	1	1	0	0	1	0	0	1	0	1	0	1
4	12	2	14	4	4	3	2	2	55	3	1	1	1	2	0	1	1	0	0	1	0	0	1	1
4	9	4	31	5	3	3	2	1	33	3	2	2	1	1	0	0	1	0	0	1	0	0	1	1
4	36	2	38	5	5	2	4	1	45	3	1	1	2	1	0	0	1	0	0	1	0	1	0	1
1	27	0	53	1	1	3	4	2	50	2	2	1	2	1	0	0	1	0	0	1	0	0	1	2
3	30	3	19	1	5	3	4	1	66	3	1	1	2	1	0	0	1	0	0	1	0	0	0	2
4	36	4	33	5	5	3	2	3	51	3	1	1	2	1	0	0	1	0	0	1	0	0	1	1
2	6	4	9	5	4	2	3	2	39	3	2	1	1	1	0	0	1	0	0	1	0	1	0	1
1	18	0	31	1	4	3	1	2	31	1	1	1	2	1	0	0	1	0	0	1	0	0	1	1
3	36	2	39	1	3	3	2	1	23	3	1	1	2	1	0	0	1	0	0	1	0	0	1	1
1	24	2	30	1	3	1	2	1	24	3	1	1	1	1	0	0	1	0	1	0	0	1	0	1
4	10	2	14	1	3	2	4	3	64	3	1	1	2	1	1	0	1	0	0	1	0	0	1	1
2	12	2	6	1	2	4	1	1	26	1	1	1	1	1	0	0	0	0	0	1	0	1	0	1
1	12	2	12	5	3	2	4	2	23	1	1	1	2	1	0	0	1	0	1	0	0	0	1	1
4	12	2	7	1	3	3	2	1	30	1	2	1	1	1	0	0	1	0	0	1	0	0	1	1
4	24	3	30	5	3	3	4	1	32	3	2	2	2	1	0	0	1	0	0	1	0	0	1	1
4	15	2	47	1	3	3	2	3	30	3	1	1	2	1	0	1	1	0	0	1	0	0	1	1
4	36	0	26	1	3	3	2	3	27	3	2	1	1	1	0	0	1	0	0	1	0	0	1	1
2	48	2	110	4	4	3	2	4	27	1	2	1	2	1	0	0	0	1	0	1	0	0	1	2
1	12	2	79	1	5	3	4	4	53	3	1	1	2	1	0	0	1	0	0	0	0	0	0	2
4	9	2	15	1	4	3	2	3	22	3	1	1	1	1	0	0	1	0	0	1	0	0	1	2
1	24	2	31	1	2	3	1	4	22	1	1	1	1	1	0	0	1	0	0	0	0	0	1	1
3	36	2	42	1	3	3	2	3	26	3	1	1	1	1	0	0	1	0	0	1	0	0	1	2
4	9	2	25	3	5	3	4	4	51	3	1	1	1	1	1	0	1	0	0	0	0	1	0	1
4	12	2	21	2	4	3	1	4	35	3	1	1	1	1	0	0	1	0	0	1	0	0	1	1
2	18	2	9	1	3	4	2	1	25	3	1	1	1	1	0	0	0	0	0	1	0	1	0	1
4	4	4	15	1	4	3	1	1	42	3	3	2	1	1	0	0	1	0	0	1	0	1	0	1
1	24	2	18	1	1	3	2	3	30	2	1	2	1	1	0	0	1	0	0	1	0	0	0	2
2	6	2	146	5	1	3	2	2	23	3	1	1	2	1	1	0	1	0	0	1	1	0	0	2
2	21	2	28	2	5	1	2	3	61	1	2	1	1	1	0	0	1	0	1	0	0	1	0	2
4	12	4	13	1	3	2	2	2	35	3	2	1	1	1	0	0	1	0	0	1	0	0	1	1
1	30	2	25	1	5	3	3	2	39	3	1	2	1	1	0	0	0	0	0	1	0	0	1	1
1	24	2	9	5	5	2	2	3	29	1	1	1	1	1	1	0	1	0	0	1	0	0	1	2
4	6	2	16	1	4	3	2	2	51	3	1	2	1	1	0	0	1	0	0	1	0	0	1	1
1	48	0	46	1	5	3	4	4	24	3	2	2	1	1	0	1	1	0	0	0	0	0	1	2
4	12	4	12	1	3	2	2	1	27	3	2	1	1	1	0	0	1	0	0	1	0	0	1	1
4	12	1	34	3	3	2	3	1	35	3	1	2	1	1	0	0	1	0	0	1	0	1	0	1
4	24	2	13	1	4	3	1	1	25	3	1	1	2	1	0	0	1	0	0	1	0	0	1	1
4	12	4	7	1	5	3	4	1	52	3	3	1	1	1	0	0	1	0	0	1	0	0	1	1
4	6	0	12	2	3	3	1	4	35	1	1	1	1	2	1	0	1	0	1	0	0	0	1	1
3	24	2	19	1	3	3	2	1	26	3	1	1	1	1	0	0	1	0	0	1	0	0	1	1
4	18	2	4	1	1	2	4	1	22	3	1	1	1	1	0	0	0	1	1	0	0	0	1	2
1	6	4	7	4	4	2	4	1	39	3	2	1	2	1	1	0	1	0	0	1	0	1	0	1
3	12	2	23	1	3	2	2	3	46	3	1	1	1	1	0	0	1	0	0	1	0	1	0	1
2	30	2	22	1	3	2	2	4	24	1	1	1	1	1	1	0	0	0	0	1	0	0	1	2
4	24	3	42	2	3	3	3	2	35	3	2	1	1	1	0	0	1	0	0	1	0	0	1	1
2	9	2	20	5	4	3	1	3	24	3	1	1	2	1	0	0	1	0	0	1	0	0	1	1
2	60	3	74	5	3	3	1	1	27	3	1	1	1	1	0	0	1	0	0	1	0	1	0	1
4	24	4	27	1	3	3	2	1	35	3	2	1	1	1	0	0	1	0	0	1	0	1	0	1
1	12	1	21	1	3	1	1	4	29	3	1	1	1	1	0	0	1	0	0	0	0	0	1	2
4	15	2	38	2	2	2	4	3	23	3	1	1	2	1	0	1	1	0	0	1	0	0	1	1
4	11	4	12	2	1	2	4	1	57	3	3	1	1	1	0	0	1	0	0	1	0	1	0	1
1	12	2	17	1	3	3	2	1	27	3	1	1	1	1	0	0	1	0	0	1	0	0	1	1
1	24	2	16	1	5	2	4	3	55	3	1	1	1	1	0	0	1	0	0	1	0	0	1	1
1	18	4	53	1	5	3	4	4	36	3	3	1	2	1	1	0	1	0	0	0	0	0	0	1
4	12	4	27	1	5	2	4	4	57	1	3	1	1	1	0	0	1	0	0	0	0	1	0	1
4	10	4	12	1	5	3	4	1	32	3	2	2	1	2	1	0	1	0	0	1	0	1	0	1
2	15	2	8	1	5	3	3	3	37	3	1	2	1	1	0	0	1	0	0	1	0	0	1	2
4	36	4	63	5	5	3	4	1	36	3	2	1	1	1	0	0	1	0	0	1	0	0	1	1
4	24	2	15	1	2	2	3	3	38	2	1	1	2	1	0	0	1	0	0	1	0	0	1	1
1	14	2	90	1	5	1	4	2	45	3	1	1	2	2	1	0	1	0	0	1	0	0	0	2
4	24	2	10	5	5	3	2	3	25	3	2	1	1	1	0	0	1	0	0	1	0	0	1	1
4	18	2	27	5	4	3	3	2	32	3	1	1	1	2	1	0	1	0	0	1	0	0	1	1
4	12	4	14	3	4	2	4	3	37	3	1	1	2	1	0	0	1	0	1	0	0	0	1	1
2	48	1	122	5	1	3	4	4	36	3	1	1	2	1	1	0	0	1	0	0	0	0	0	1
2	48	2	31	1	4	3	4	1	28	3	2	1	1	1	0	0	1	0	0	1	0	0	1	2
1	30	2	120	1	2	1	1	4	34	3	1	1	2	1	0	0	1	0	0	1	0	1	0	2
4	9	2	27	1	3	3	2	1	32	3	1	2	1	1	0	0	1	0	0	1	0	0	1	1
4	18	4	24	1	3	2	2	3	26	3	2	1	1	1	0	0	1	0	0	1	0	0	1	1
1	12	2	13	5	5	1	4	2	49	3	1	1	2	1	0	0	1	0	0	1	0	1	0	1
4	6	2	46	1	2	2	4	2	32	3	1	1	1	1	0	0	1	0	0	1	0	0	1	2
4	24	2	19	2	3	3	4	3	29	3	1	1	2	1	0	0	1	0	1	0	0	0	0	1
4	15	4	34	4	5	3	4	4	23	3	2	1	2	1	0	1	1	0	1	0	0	0	1	1
4	12	2	16	1	3	3	2	1	50	3	1	1	1	1	0	0	1	0	0	1	0	0	1	1
3	18	1	14	5	4	3	4	3	49	1	1	1	1	1	0	0	1	0	0	1	0	1	0	1
4	15	4	15	5	5	3	4	2	63	3	1	1	1	1	0	0	1	0	0	1	0	0	1	1
2	24	4	39	2	2	1	2	3	37	3	1	1	2	1	1	0	1	0	0	1	0	0	1	1
1	47	2	107	1	2	2	1	1	35	3	1	1	2	1	1	0	1	0	0	1	0	1	0	1
1	48	2	48	1	4	3	3	2	26	3	1	2	1	1	0	1	1	0	0	1	0	0	1	1
2	48	3	76	2	1	3	4	4	31	3	1	1	2	1	0	0	1	0	0	0	0	0	0	1
2	12	2	11	1	3	2	4	1	49	3	2	1	2	1	0	0	0	0	0	1	0	0	1	1
1	24	3	10	1	2	4	4	1	48	2	1	1	1	1	0	0	1	0	0	1	0	0	1	2
4	12	2	11	1	3	4	2	1	26	3	1	1	2	2	0	0	1	0	0	1	0	0	1	1
2	36	2	94	1	2	4	4	3	28	3	1	1	2	1	0	1	1	0	1	0	0	0	0	2
1	24	4	64	1	5	2	4	4	44	3	2	2	2	1	0	1	1	0	0	0	0	0	0	1
3	42	4	48	1	5	3	4	4	56	3	1	1	1	1	0	1	1	0	0	0	0	0	1	1
4	48	4	76	5	5	1	2	3	46	1	2	2	1	1	0	0	1	0	0	1	0	0	0	1
2	48	2	100	1	2	2	2	3	26	3	1	1	2	1	0	0	1	0	0	1	0	0	1	2
4	12	2	47	5	2	2	4	3	20	3	1	1	1	1	0	1	1	0	1	0	0	0	1	1
4	10	2	13	5	5	3	2	2	45	3	1	1	1	2	1	0	0	1	0	1	0	1	0	1
4	18	2	25	1	3	3	4	1	43	3	1	1	2	1	0	0	1	0	0	1	0	0	1	1
2	21	4	27	4	4	3	2	3	32	3	2	1	2	1	0	0	1	0	0	1	0	0	1	1
4	6	2	7	1	1	2	4	1	54	3	1	1	2	1	1	0	1	0	0	1	1	0	0	1
2	36	0	38	1	3	2	1	3	42	3	1	1	2	1	0	0	1	0	0	1	0	0	1	2
3	24	4	13	5	4	3	2	1	37	1	2	2	1	1	1	0	1	0	0	1	0	1	0	2
1	10	4	10	1	4	3	3	2	49	3	2	1	2	1	1	0	0	1	0	1	0	0	1	1
4	48	4	101	3	3	3	2	4	44	1	1	1	1	1	1	0	1	0	0	0	0	0	1	2
4	6	2	15	4	3	1	2	1	33	3	1	1	1	1	0	0	1	0	0	1	0	0	1	1
4	30	2	48	5	4	2	4	2	24	2	1	1	1	1	0	1	1	0	1	0	0	1	0	1
1	12	2	7	2	2	4	3	4	33	3	1	1	2	1	0	0	1	0	0	1	0	1	0	2
2	8	2	12	1	3	2	4	1	24	3	1	1	1	1	0	0	1	0	0	1	0	0	1	2
2	9	2	3	1	3	4	4	1	22	3	1	1	1	1	1	0	1	0	1	0	0	1	0	1
2	48	2	54	5	1	3	4	4	40	1	1	1	2	1	0	0	1	0	0	0	1	0	0	1
4	24	2	55	2	3	3	1	3	25	2	1	1	1	1	0	0	1	0	0	1	0	0	1	1
3	24	2	37	1	2	2	4	3	26	3	1	1	1	1	0	0	1	0	0	1	0	0	1	1
2	12	2	7	1	4	4	3	3	25	1	1	1	1	1	1	0	1	0	0	1	0	1	0	2
3	4	2	15	5	2	3	2	1	29	3	1	2	1	2	1	0	1	0	0	1	0	1	0	1
1	36	1	27	1	5	3	4	3	31	1	1	1	1	1	0	0	1	0	0	1	0	0	1	2
1	12	2	7	1	3	3	3	2	38	3	1	2	1	1	0	0	0	0	0	1	0	1	0	1
2	24	2	44	5	3	2	4	2	48	3	1	1	2	1	0	0	1	0	0	1	0	1	0	1
4	12	4	7	1	3	3	2	3	32	3	2	1	1	1	0	0	1	0	0	1	0	0	1	1
1	15	3	36	1	5	2	4	2	27	3	2	1	1	1	0	0	1	0	0	1	0	1	0	1
2	30	4	42	1	1	4	2	3	28	3	2	1	1	1	1	0	1	0	0	1	0	0	0	2
1	24	2	19	1	2	1	3	2	32	3	1	1	1	1	0	0	1	0	0	1	0	0	1	2
1	24	2	29	1	4	3	1	4	34	3	1	1	2	1	0	1	1	0	0	0	0	0	0	1
1	18	2	27	4	3	3	2	3	28	3	1	1	1	1	0	0	1	0	0	1	0	0	1	1
4	18	4	10	1	3	2	3	1	36	3	2	1	1	1	1	0	1	0	0	1	0	0	1	1
1	8	4	34	1	4	3	4	1	39	3	2	1	1	2	1	0	1	0	0	1	0	1	0	1
4	12	4	58	5	5	3	4	2	49	3	1	1	2	1	0	0	1	0	1	0	0	0	1	1
4	24	2	15	4	4	2	3	3	34	3	1	2	2	1	1	0	1	0	0	1	0	0	1	1
3	36	2	45	1	5	3	2	3	31	3	1	1	1	1	0	0	1	0	0	1	0	0	1	1
2	6	2	11	1	5	3	4	3	28	3	1	2	1	1	0	0	1	0	0	1	0	0	1	1
1	24	4	66	1	1	3	4	4	75	3	2	1	2	1	0	1	1	0	0	0	0	0	0	1
4	18	4	19	2	3	2	2	1	30	3	2	1	1	1	0	0	1	0	0	1	0	0	1	2
2	60	2	74	2	2	2	2	2	24	3	1	1	1	1	1	0	1	0	0	1	0	0	0	2
4	48	4	116	2	3	2	4	3	24	1	2	1	1	1	0	1	1	0	1	0	0	1	0	2
1	24	0	41	1	5	3	4	4	23	1	2	2	1	1	0	0	1	0	1	0	0	0	1	2
1	6	4	34	1	3	1	4	1	44	3	1	1	2	1	0	0	1	0	1	0	0	0	0	2
2	13	2	21	1	2	2	4	2	23	3	1	1	1	1	0	0	0	0	0	1	0	1	0	1
1	15	2	13	5	3	2	2	3	24	3	1	1	1	1	0	0	1	0	1	0	0	0	1	2
1	24	2	42	1	3	3	4	2	28	3	1	1	1	1	0	0	1	0	0	1	0	0	1	1
2	10	2	15	1	3	1	2	3	31	3	1	1	1	1	0	0	1	0	0	1	0	1	0	1
2	24	4	57	1	2	2	4	4	24	3	2	1	2	1	0	0	1	0	0	0	0	0	1	1
1	21	2	36	1	4	2	4	3	26	3	1	1	1	1	0	0	1	0	1	0	0	1	0	1
2	18	2	32	3	2	4	3	1	25	3	1	1	1	1	0	0	1	0	1	0	0	0	1	1
2	18	2	44	1	5	3	1	1	33	1	1	1	2	1	0	0	0	1	0	1	0	0	0	1
3	10	2	39	1	2	3	1	2	37	3	1	2	1	1	1	0	0	0	0	1	0	1	0	1
4	15	4	15	1	3	2	2	3	43	3	1	1	1	1	0	0	1	0	0	1	0	1	0	1
2	13	4	9	1	2	3	4	1	23	3	2	1	1	1	0	0	0	0	0	1	0	0	1	1
2	24	2	38	3	1	2	4	4	23	3	1	1	1	1	0	0	1	0	1	0	1	0	0	1
4	6	3	17	2	3	3	2	1	34	3	2	1	1	1	0	0	1	0	0	1	0	1	0	1
2	9	4	11	4	5	3	3	4	32	3	2	2	1	1	0	0	1	0	0	0	0	0	1	2
4	9	2	12	1	2	2	4	1	23	3	1	1	2	1	0	0	1	0	1	0	0	0	1	1
2	9	2	10	1	3	2	2	3	29	3	1	1	1	2	0	0	1	0	0	1	0	0	1	2
4	18	4	32	5	1	3	4	4	38	3	1	1	2	1	0	1	1	0	0	1	0	0	0	1
1	12	0	62	1	3	3	2	2	28	3	2	1	2	1	0	0	1	0	1	0	0	0	1	2
4	10	2	7	3	5	3	4	4	46	3	1	1	2	1	0	0	1	0	0	0	0	0	1	1
2	24	2	12	1	2	3	2	1	23	2	1	1	1	1	1	0	1	0	0	1	0	1	0	2
4	12	4	23	5	5	3	4	1	49	3	1	1	2	1	0	0	0	1	0	1	0	0	1	1
4	36	3	45	1	3	3	2	3	26	3	2	1	2	1	0	0	1	0	0	1	0	0	0	2
4	12	2	8	1	3	4	2	1	28	3	1	1	1	1	0	0	1	0	0	1	0	0	1	1
1	30	2	24	1	4	2	4	1	23	3	1	1	1	1	0	0	1	0	1	0	0	0	1	2
2	18	2	12	5	3	3	4	4	61	3	1	1	1	1	0	0	1	0	0	0	0	0	1	1
3	12	2	34	5	5	3	3	3	37	3	1	1	1	1	0	0	1	0	0	1	0	0	0	1
3	12	3	22	1	3	2	2	3	36	2	2	1	2	1	1	0	1	0	0	1	0	0	1	1
4	6	2	18	1	3	4	2	2	21	3	1	1	1	1	0	0	1	0	1	0	0	0	1	1
1	18	2	25	1	1	3	1	3	25	3	1	1	1	1	0	0	1	0	0	1	1	0	0	2
4	12	2	15	1	4	3	4	3	36	3	1	1	2	1	0	0	1	0	0	1	0	0	1	1
4	18	4	38	1	4	3	1	3	27	3	2	1	1	1	0	1	1	0	0	1	0	0	1	1
1	18	2	36	1	2	2	4	3	22	3	1	1	1	1	0	0	1	0	1	0	0	0	1	1
1	36	2	34	1	5	3	2	3	42	3	1	2	1	1	0	0	1	0	0	1	0	0	1	2
2	18	2	30	1	4	2	4	1	40	3	1	1	1	1	0	0	1	0	1	0	0	0	1	1
4	36	2	31	5	3	3	4	1	36	3	1	1	1	1	1	0	1	0	0	1	0	0	1	1
4	18	4	61	1	5	3	4	3	33	3	2	1	2	1	0	0	1	0	0	1	0	0	1	1
4	10	4	21	1	2	2	3	1	23	3	2	1	1	1	0	0	1	0	1	0	0	0	1	1
4	60	4	138	5	5	3	4	4	63	1	1	1	2	1	1	0	1	0	0	0	0	0	0	1
2	60	1	148	2	5	2	4	4	60	1	2	1	2	1	0	0	1	0	0	0	0	0	0	2
1	48	1	77	1	4	2	4	3	37	3	1	1	1	1	0	0	0	0	1	0	0	0	1	2
4	18	3	23	1	1	4	3	1	34	3	2	1	1	1	0	0	1	0	0	1	0	0	1	1
4	7	3	8	5	5	3	4	4	36	3	1	1	1	1	0	0	1	0	0	0	0	0	1	1
2	36	2	143	1	5	3	2	4	57	3	1	1	2	1	1	0	1	0	0	0	0	0	0	2
4	6	4	4	2	3	2	4	3	52	3	2	1	1	1	1	0	1	0	0	1	0	1	0	1
1	20	2	22	5	4	3	4	3	39	3	1	1	2	1	0	0	1	0	0	1	0	0	1	1
2	18	2	130	1	1	2	4	4	38	3	1	1	2	1	0	1	1	0	0	0	0	0	0	2
4	22	2	13	5	4	2	4	2	25	3	1	1	1	1	1	0	1	0	1	0	0	0	1	1
3	12	2	13	1	2	3	1	1	26	3	1	1	1	1	1	0	1	0	0	1	0	0	1	1
4	30	3	43	2	3	3	2	2	26	3	2	1	1	1	0	0	1	0	0	1	0	1	0	1
4	18	4	22	1	3	2	1	3	25	3	2	1	1	1	0	0	1	0	0	1	0	0	1	1
4	18	2	11	5	2	2	2	1	21	3	1	1	2	1	0	0	1	0	1	0	0	0	1	1
2	18	4	74	1	1	3	4	2	40	2	2	1	2	1	0	0	1	0	0	1	0	0	0	1
2	15	4	23	3	3	3	4	3	27	1	1	1	1	1	0	0	1	0	0	1	0	0	1	1
4	9	2	14	1	4	2	2	3	27	3	2	1	1	1	0	0	1	0	0	1	0	0	1	1
4	18	2	18	1	3	4	2	2	30	3	1	1	2	1	1	0	1	0	0	1	0	0	0	1
2	12	2	10	4	2	2	4	1	19	3	1	1	1	1	0	0	1	0	1	0	0	1	0	1
1	36	2	32	1	4	3	4	4	39	1	1	2	2	1	1	0	1	0	0	0	0	0	0	1
1	6	4	20	1	4	2	4	3	31	3	1	1	1	1	0	0	1	0	0	1	0	0	1	1
4	9	4	24	1	1	3	3	3	31	3	1	1	1	1	0	0	1	0	0	1	0	0	0	1
2	39	3	118	2	4	3	3	4	32	3	1	1	2	1	0	0	1	0	1	0	0	0	1	1
1	12	2	26	1	1	2	4	4	55	3	1	1	1	1	0	0	1	0	0	0	0	0	0	1
1	36	4	23	1	3	4	2	2	46	3	2	1	2	1	0	0	1	0	0	1	0	0	1	1
2	12	2	12	1	5	1	1	1	46	3	2	1	1	1	1	0	1	0	1	0	0	0	1	2
4	24	4	15	4	3	2	1	1	43	3	2	1	1	1	0	0	1	0	0	1	0	1	0	1
4	18	2	15	1	2	4	4	1	39	3	1	1	2	1	0	0	1	0	0	1	0	0	1	1
2	18	4	19	5	3	4	4	1	28	1	2	1	1	1	0	0	1	0	0	1	0	0	1	1
4	24	3	86	1	2	3	2	3	27	1	2	1	2	1	0	0	1	0	0	1	0	0	1	2
4	14	3	8	1	3	3	2	3	27	3	2	1	1	1	1	0	1	0	0	1	0	1	0	1
2	18	3	29	5	5	3	4	3	43	3	1	2	1	1	1	0	1	0	0	1	0	0	1	1
2	24	2	20	1	2	4	1	2	22	3	1	1	2	1	0	0	1	0	0	1	0	0	1	2
4	24	4	22	5	4	3	4	3	43	3	2	2	2	1	0	1	1	0	0	1	0	0	1	1
1	15	2	11	1	2	4	2	1	27	3	1	1	1	2	0	0	1	0	0	1	0	0	1	1
4	24	2	32	3	5	1	2	3	26	3	1	1	2	1	0	0	1	0	0	1	0	0	0	1
3	12	4	9	3	4	4	2	1	28	3	3	1	2	1	1	0	1	0	0	1	0	0	1	2
2	24	2	20	1	5	2	4	3	20	3	1	1	2	1	0	0	1	0	0	1	0	0	1	1
4	33	4	73	1	4	3	2	3	35	3	2	1	2	1	0	1	1	0	0	1	0	0	0	1
4	12	4	23	1	1	3	2	3	42	2	2	1	2	1	0	0	1	0	0	1	0	0	0	2
4	10	2	16	3	3	3	2	4	40	3	1	2	1	2	1	0	1	0	1	0	0	1	0	1
1	24	2	14	5	3	2	2	2	35	3	1	1	1	1	1	0	1	0	0	1	0	0	1	2
4	36	4	58	1	5	3	2	2	35	3	2	2	2	1	0	1	1	0	0	1	0	0	1	1
1	12	2	26	1	2	3	1	1	33	3	1	2	1	1	1	0	1	0	0	1	0	1	0	2
1	18	3	85	5	3	2	2	3	23	3	2	1	2	1	0	0	1	0	1	0	0	0	1	1
4	21	2	28	3	4	2	2	3	31	1	1	1	1	1	1	0	1	0	0	1	0	0	0	1
2	18	2	10	5	3	2	2	2	33	3	1	1	1	1	1	0	1	0	0	1	0	0	1	2
4	15	2	32	4	4	2	3	3	20	3	1	1	1	1	1	0	1	0	1	0	0	0	1	1
2	12	2	20	5	3	3	2	3	30	3	1	1	1	1	0	1	1	0	0	1	0	0	1	1
2	12	4	10	1	4	3	3	1	47	3	2	2	1	1	1	0	1	0	0	1	0	1	0	1
4	21	3	16	2	4	3	3	1	34	3	2	1	1	1	0	0	1	0	0	1	0	0	0	1
2	12	2	28	5	5	2	2	2	25	1	1	1	2	1	0	0	1	0	0	1	0	0	1	2
2	18	2	28	1	3	4	3	3	21	3	1	1	2	1	0	1	1	0	1	0	0	0	1	1
4	28	4	27	1	5	3	2	3	29	3	2	1	1	1	0	0	1	0	0	1	0	0	1	1
4	18	4	11	4	3	3	3	1	46	3	2	1	1	1	0	0	1	0	0	1	0	0	1	1
4	9	2	13	1	5	3	4	3	20	3	1	1	1	1	0	0	1	0	0	1	0	0	1	1
1	18	4	12	1	1	2	4	4	55	3	3	2	1	1	0	0	1	0	0	0	1	0	0	2
4	5	2	34	1	4	3	4	1	74	3	1	1	1	1	0	0	1	0	0	1	0	1	0	1
2	24	2	113	1	3	3	3	3	29	1	2	1	2	1	0	0	0	1	0	1	0	0	0	2
1	6	4	19	1	1	3	4	4	36	3	3	1	2	1	0	0	1	0	0	0	0	0	0	1
4	24	4	21	1	3	1	2	1	33	3	2	1	2	1	0	0	1	0	0	1	0	0	1	1
1	9	2	21	1	3	3	2	1	25	3	1	1	1	1	0	0	1	0	0	1	0	0	1	1
2	12	2	15	5	3	4	1	1	25	3	1	1	2	1	0	0	1	0	0	1	0	0	1	2
4	6	2	7	3	4	4	4	1	23	3	1	1	1	1	0	0	1	0	1	0	0	1	0	1
4	24	4	13	4	5	2	4	1	37	3	2	1	2	1	1	0	1	0	0	1	0	0	1	1
1	42	4	34	1	1	3	4	3	65	3	2	1	1	1	0	0	0	1	0	1	1	0	0	1
3	12	1	6	1	2	2	1	1	26	3	1	1	1	1	0	0	1	0	0	1	1	0	0	2
4	12	2	19	1	5	3	4	3	39	3	1	1	2	1	1	0	1	0	0	1	0	0	0	1
1	12	2	16	1	3	2	3	2	30	3	1	1	1	1	0	0	0	1	0	1	0	0	1	1
2	20	3	26	1	3	3	3	3	29	1	2	1	2	1	0	0	1	0	0	1	0	0	1	1
4	12	2	7	1	5	3	4	3	41	1	1	2	1	1	0	0	1	0	0	1	0	1	0	2
2	48	4	51	1	3	2	3	3	30	3	1	1	2	1	0	0	1	0	0	1	0	0	0	2
4	9	4	12	5	5	2	4	2	41	3	2	1	1	1	0	0	1	0	1	0	0	1	0	1
1	36	2	18	1	2	2	4	3	34	3	1	1	2	1	1	0	1	0	0	1	0	0	1	2
2	7	2	26	1	3	3	2	1	35	3	1	1	1	1	0	0	0	0	0	1	0	0	1	1
3	12	2	14	5	5	2	4	1	55	3	1	1	2	1	0	0	1	0	0	1	0	0	0	1
2	15	3	15	4	3	4	3	2	61	2	2	1	1	1	0	0	1	0	0	1	0	0	1	2
4	36	4	111	5	3	3	2	3	30	3	1	1	2	1	0	1	1	0	0	1	0	0	0	1
4	6	2	5	1	3	2	1	1	29	3	1	1	1	1	0	0	1	0	0	1	0	0	1	1
4	12	0	28	1	5	3	4	2	34	3	2	1	1	1	0	0	1	0	0	1	0	0	1	1
4	24	2	27	1	5	3	4	3	35	3	1	1	2	1	0	1	1	0	0	1	0	0	0	1
1	24	2	48	1	4	3	3	2	31	3	1	1	2	1	1	0	0	1	0	1	0	0	1	2
4	24	2	27	1	2	2	1	4	29	3	1	1	2	1	0	1	1	0	0	1	0	0	0	1
1	11	4	39	1	3	3	2	1	36	3	2	2	1	1	1	0	1	0	1	0	0	0	1	1
1	12	2	34	1	5	3	4	4	35	3	1	1	2	1	0	1	1	0	0	0	0	0	1	2
1	6	2	3	1	2	2	1	1	27	3	1	1	1	1	0	0	1	0	0	1	0	0	1	1
4	18	2	46	1	2	3	2	3	32	3	1	1	2	1	0	0	1	0	0	1	0	0	1	1
1	36	2	36	1	3	3	2	2	37	3	1	2	1	1	0	0	0	0	0	1	0	0	1	1
1	15	2	17	1	2	3	3	1	36	3	1	1	1	1	1	0	1	0	0	1	0	0	1	1
2	12	2	30	1	2	2	1	1	34	3	1	1	1	1	0	0	1	0	1	0	0	0	0	1
2	12	2	8	5	5	3	4	2	38	3	2	1	1	1	0	0	1	0	0	1	0	0	1	1
4	18	2	20	1	4	3	1	3	34	2	2	1	2	1	0	0	1	0	0	1	0	0	1	1
1	24	2	29	1	3	3	4	4	63	1	1	2	2	1	0	1	0	0	0	1	0	0	1	1
1	24	3	17	1	2	2	2	3	29	3	1	1	2	1	0	0	1	0	1	0	0	1	0	2
4	48	3	72	5	5	3	3	3	32	1	2	2	1	1	0	0	1	0	0	1	0	0	1	1
4	33	3	28	1	3	2	2	3	26	3	2	1	2	1	0	0	1	0	0	1	0	0	1	1
4	24	3	47	1	4	3	3	3	35	3	2	1	2	1	0	1	1	0	0	1	0	1	0	1
2	24	2	31	2	2	4	2	3	22	3	1	1	2	1	0	0	1	0	1	0	0	0	1	2
1	6	2	4	1	2	2	4	2	23	3	1	1	1	1	0	0	1	0	0	1	0	0	1	2
1	9	2	7	1	3	3	3	3	28	3	1	1	1	1	1	0	1	0	0	1	0	1	0	2
4	6	2	12	5	1	3	4	2	36	3	1	2	2	1	0	0	1	0	0	1	0	0	0	1
2	18	4	12	1	3	4	2	3	33	3	1	1	1	1	0	0	1	0	0	1	0	0	1	2
1	18	0	31	1	2	2	4	2	26	3	1	1	1	1	0	0	1	0	1	0	0	0	1	2
4	39	2	26	3	3	3	4	3	24	3	1	1	1	1	0	1	1	0	0	1	0	0	1	1
3	24	2	52	1	4	3	2	3	25	1	1	1	1	1	0	0	1	0	0	1	0	0	1	1
2	12	2	10	2	4	3	4	1	39	3	1	1	1	1	0	0	1	0	0	1	0	1	0	1
1	15	4	15	1	5	3	4	3	44	3	2	2	2	1	0	0	1	0	0	1	0	0	1	1
2	12	4	36	1	3	2	1	1	23	3	1	1	1	1	0	0	1	0	0	1	0	1	0	1
2	24	2	12	1	2	3	1	2	26	3	1	1	1	1	1	0	1	0	0	1	0	0	1	1
1	30	2	36	4	5	2	4	2	57	3	2	1	2	1	0	0	1	0	1	0	0	0	1	1
4	15	3	10	4	4	2	2	2	30	3	2	1	1	1	0	0	1	0	0	1	0	0	1	1
4	12	4	12	3	3	3	4	1	44	3	1	1	2	1	1	0	1	0	0	1	0	0	1	1
2	6	3	12	1	1	3	4	2	47	3	1	1	2	1	1	0	1	0	0	1	0	0	0	2
4	12	2	31	1	3	3	4	3	52	3	1	1	2	1	0	0	1	0	0	1	0	0	1	1
4	24	2	38	1	5	2	4	4	62	3	1	1	2	1	1	0	0	1	0	0	0	0	1	1
4	10	2	14	2	3	3	2	1	35	3	1	1	1	2	1	0	1	0	1	0	0	1	0	1
4	6	2	35	1	3	3	3	2	26	3	1	1	1	1	1	0	0	0	1	0	0	0	1	1
4	12	4	19	1	5	3	2	4	26	3	2	1	1	1	0	0	1	0	0	1	0	0	1	1
2	27	0	83	1	5	2	4	4	42	3	2	1	2	1	0	0	1	0	0	0	0	0	0	2
4	6	4	12	2	3	2	1	2	27	3	2	1	1	1	0	0	1	0	0	1	0	0	1	1
2	6	2	4	5	5	3	4	2	38	3	1	1	1	1	0	0	1	0	0	1	0	0	1	1
1	12	4	21	1	3	3	2	1	39	3	2	2	1	2	1	0	1	0	1	0	0	1	0	1
1	24	2	30	5	3	4	4	3	20	3	1	1	1	1	0	0	1	0	0	1	0	0	1	2
2	36	2	90	2	2	3	1	4	29	3	1	1	2	1	0	0	0	1	1	0	0	0	0	2
4	24	4	16	1	4	3	3	2	40	3	2	1	1	1	0	0	1	0	0	1	0	0	1	1
2	18	2	13	1	5	4	2	1	32	3	1	1	1	1	0	0	0	0	0	1	0	1	0	1
3	6	4	13	2	5	1	4	3	28	3	2	2	2	1	1	0	1	0	0	1	0	0	1	1
1	24	2	31	1	2	2	1	2	27	3	1	1	1	1	1	0	1	0	0	1	0	0	1	2
1	36	2	55	1	5	3	4	4	42	3	1	2	1	1	0	1	1	0	0	0	0	0	1	1
3	9	2	11	2	5	1	4	1	49	3	1	1	1	1	0	0	1	0	0	1	0	0	1	1
2	24	4	12	2	2	3	4	4	38	1	2	2	1	1	0	0	1	0	0	1	0	0	1	2
1	24	2	12	1	2	2	4	2	24	3	1	1	1	1	1	0	1	0	1	0	0	0	1	2
4	10	2	13	5	3	3	4	2	27	3	1	1	1	1	1	0	0	0	0	1	0	1	0	2
3	15	4	24	3	3	3	2	3	36	3	1	1	2	1	0	1	1	0	0	1	0	0	1	1
2	15	1	68	2	1	3	2	2	34	3	1	2	2	1	1	0	1	0	0	1	0	0	0	2
4	24	2	14	1	3	4	2	2	28	3	1	1	1	1	0	0	1	0	0	1	0	0	1	1
4	39	2	86	2	5	3	2	3	45	3	1	1	2	1	0	1	1	0	0	1	0	0	0	1
1	12	2	8	1	4	3	2	1	26	3	1	1	1	1	1	0	1	0	0	1	0	0	1	2
4	36	2	47	1	3	3	2	4	32	3	1	1	2	1	0	1	1	0	0	0	0	0	0	1
3	15	2	27	1	4	3	4	2	26	3	1	1	2	1	0	0	1	0	1	0	0	0	1	1
2	12	3	6	1	3	4	4	1	20	3	2	1	1	1	0	0	0	1	1	0	0	0	1	1
4	24	2	23	5	2	3	1	2	54	3	1	1	1	1	1	0	1	0	0	1	0	0	1	1
1	6	4	6	1	4	2	3	2	37	3	2	1	1	2	1	0	1	0	0	1	0	0	1	1
1	6	4	14	1	2	3	4	1	40	3	1	2	1	2	1	0	1	0	0	1	0	1	0	1
4	36	4	71	1	2	2	4	2	23	3	2	1	2	1	0	0	1	0	1	0	0	0	1	2
1	6	2	12	2	5	3	2	2	43	3	1	1	2	1	1	0	1	0	0	1	0	0	1	1
4	6	4	7	5	5	3	4	4	36	3	2	1	1	1	0	0	1	0	0	0	0	0	1	1
4	24	4	55	1	5	3	4	4	44	3	2	1	1	1	0	0	1	0	0	0	0	0	1	1
1	18	2	32	1	3	2	2	1	24	3	1	1	1	1	0	0	1	0	0	1	0	0	1	2
1	48	0	71	1	3	3	4	4	53	3	2	2	1	1	0	0	1	0	0	0	0	0	1	2
4	24	2	35	2	4	2	4	3	23	3	1	1	1	1	0	1	1	0	0	1	0	0	1	1
2	18	2	11	1	3	2	4	1	26	3	1	2	1	1	0	0	0	0	0	1	0	1	0	1
2	26	2	80	1	2	3	3	3	30	3	2	1	1	1	0	1	1	0	0	1	0	0	1	1
4	15	4	15	2	3	2	3	3	31	3	1	1	1	1	0	0	1	0	0	1	0	0	1	1
4	4	4	15	1	4	3	1	1	42	3	2	2	1	1	0	0	1	0	0	1	0	1	0	1
1	36	2	23	1	3	1	4	3	31	3	1	1	1	1	0	0	1	0	1	0	0	0	1	2
1	6	2	7	1	2	3	4	1	41	3	1	2	2	1	1	0	1	0	0	1	0	1	0	1
2	36	2	23	1	4	3	1	3	32	3	2	2	1	1	0	0	1	0	0	1	0	0	1	1
2	15	2	26	2	3	2	4	3	28	3	2	1	2	1	1	0	1	0	1	0	0	0	1	2
4	12	3	15	1	3	4	4	1	41	3	1	1	1	1	0	1	1	0	1	0	0	0	1	1
4	24	2	13	2	4	4	3	2	26	3	1	1	2	1	0	0	1	0	0	1	0	0	1	1
4	24	2	31	5	2	3	2	3	25	3	2	1	1	1	0	0	1	0	0	1	0	0	1	1
3	21	4	23	1	2	1	1	3	33	3	1	1	1	1	0	0	1	0	1	0	0	0	1	2
1	6	2	14	5	1	2	3	2	75	3	1	1	2	1	1	0	1	0	0	1	0	0	0	1
2	18	4	36	1	5	2	4	2	37	3	1	1	2	1	0	0	1	0	0	1	0	0	1	1
1	48	2	78	1	5	3	4	4	42	1	1	1	1	1	1	0	1	0	0	0	0	0	0	2
3	18	2	30	1	2	2	1	2	45	2	1	1	1	1	0	0	1	0	0	1	0	1	0	1
2	12	2	15	1	2	4	1	1	23	3	1	1	1	1	0	0	1	0	1	0	0	0	1	2
4	24	3	20	1	5	3	4	4	60	3	2	1	2	1	1	0	1	0	0	0	0	0	1	1
1	30	2	64	5	5	3	4	2	31	3	1	1	1	1	0	0	1	0	0	1	0	0	1	2
3	18	2	29	1	3	3	1	1	34	3	1	2	1	1	0	0	1	0	0	1	0	1	0	2
4	12	4	13	1	5	3	4	1	61	3	2	1	1	1	1	0	1	0	0	1	0	1	0	1
1	24	3	13	1	1	3	2	1	43	3	2	2	1	1	1	0	1	0	0	0	0	0	1	2
4	24	4	20	1	3	2	4	3	37	3	1	1	2	1	1	0	1	0	0	1	0	0	1	1
4	24	2	16	1	4	3	1	3	32	1	1	2	1	1	0	0	1	0	0	1	0	0	1	1
1	12	1	6	1	3	2	4	1	24	1	1	1	1	1	0	0	1	0	0	1	0	1	0	2
4	48	4	89	5	4	3	1	4	35	3	2	1	2	1	0	1	1	0	0	0	0	0	1	1
4	12	4	10	5	4	2	4	1	23	3	2	1	1	1	0	0	1	0	0	1	0	0	1	1
4	6	1	18	3	5	3	4	2	45	1	1	2	1	1	0	0	1	0	0	1	0	1	0	1
1	48	2	70	1	4	4	1	1	34	3	2	1	2	1	0	0	0	0	0	1	0	0	1	2
2	12	4	20	2	2	3	1	3	27	3	1	1	1	1	1	0	1	0	0	1	0	0	1	1
2	9	2	12	1	4	2	4	2	67	3	2	1	2	1	0	0	1	0	0	1	0	0	0	1
2	12	2	13	1	2	3	1	3	22	2	1	1	1	1	0	0	1	0	0	1	0	0	1	2
2	18	0	23	2	2	2	3	3	28	3	2	1	1	1	1	0	1	0	0	1	0	0	1	2
4	21	0	50	5	3	2	4	2	29	1	2	1	2	1	1	0	1	0	0	1	0	0	1	2
1	24	1	36	1	4	3	4	3	27	1	1	1	1	1	0	0	1	0	0	1	0	0	1	2
2	18	4	19	1	2	3	2	1	31	3	2	1	1	1	0	0	1	0	0	1	0	1	0	2
1	24	2	30	5	5	3	4	4	49	1	1	2	2	1	0	1	1	0	0	0	0	0	1	1
1	24	1	15	1	4	3	4	3	24	1	1	1	1	1	0	0	0	0	1	0	0	1	0	2
3	6	3	7	1	2	2	1	2	29	1	1	1	1	1	0	0	1	0	0	1	0	0	1	1
2	36	2	124	5	3	3	4	4	37	3	1	1	2	1	1	0	1	0	0	0	0	0	1	2
2	24	3	47	5	3	3	2	2	37	1	2	1	2	1	0	0	1	0	0	1	0	0	0	1
2	24	3	16	2	4	2	2	2	23	3	2	1	2	1	0	0	1	0	1	0	0	0	1	1
1	12	2	14	1	4	1	3	3	36	3	1	1	1	1	1	0	1	0	0	1	0	0	1	2
4	24	4	26	4	5	3	2	3	34	3	1	1	1	1	0	0	1	0	0	1	0	0	1	1
2	48	2	40	5	4	3	1	3	41	3	2	2	2	1	0	0	1	0	0	1	0	0	1	1
1	48	2	68	1	3	2	2	3	31	3	1	1	2	1	0	0	1	0	0	1	0	0	1	2
1	24	2	32	1	2	2	4	1	23	3	1	1	2	1	0	0	1	0	1	0	0	1	0	2
4	30	4	60	1	4	3	2	3	38	3	1	1	1	1	0	0	0	1	0	1	0	0	1	1
4	24	2	54	5	1	2	4	2	26	3	1	1	2	1	0	1	1	0	1	0	0	0	0	1
1	15	2	8	1	3	2	4	2	22	3	1	1	1	1	0	0	1	0	0	1	0	1	0	1
2	9	2	11	1	5	3	4	3	27	3	2	1	1	1	0	0	1	0	0	1	0	1	0	1
4	15	4	28	1	4	2	3	3	24	1	2	1	1	1	0	0	0	1	0	1	0	0	1	1
2	12	2	29	1	4	2	1	1	27	3	1	1	1	1	0	0	1	0	0	1	0	0	1	1
4	24	4	19	5	3	2	2	3	33	3	2	1	2	1	0	0	1	0	0	1	0	0	1	1
2	36	4	28	1	2	1	4	3	27	3	2	1	1	1	1	0	1	0	0	1	0	0	1	2
4	24	2	9	1	2	4	3	3	27	3	2	1	1	1	0	0	1	0	0	1	0	1	0	1
2	18	4	11	1	5	3	3	1	30	1	2	1	1	1	1	0	0	0	0	1	0	0	1	2
2	12	4	31	1	2	3	3	1	49	1	2	2	1	1	1	0	1	0	0	1	0	1	0	1
4	9	2	14	1	3	2	2	1	26	3	1	1	1	1	0	0	1	0	1	0	0	0	1	1
2	36	2	24	1	2	3	1	4	33	3	1	1	1	1	0	0	1	0	1	0	0	1	0	2
4	12	2	21	5	5	2	4	4	52	3	1	1	2	1	1	0	1	0	0	0	0	0	0	1
1	18	2	20	1	3	2	4	1	20	1	1	1	1	1	0	0	1	0	1	0	0	0	1	2
1	9	4	28	1	3	3	2	1	36	3	2	2	1	1	1	0	1	0	1	0	0	0	1	1
1	12	2	13	1	3	3	1	2	21	3	1	1	1	1	0	0	0	0	0	1	0	1	0	1
1	18	2	12	1	3	4	3	1	47	3	1	1	2	1	0	0	1	0	0	1	0	1	0	2
1	12	4	22	1	5	3	3	2	60	3	2	1	1	1	0	0	1	0	0	1	0	0	1	2
1	12	4	4	1	4	2	3	1	58	3	4	1	2	1	0	0	1	0	0	1	0	1	0	1
2	24	3	20	5	3	2	4	3	42	3	2	1	2	1	1	0	1	0	1	0	0	0	1	1
4	21	2	16	4	5	2	4	1	36	1	1	1	1	1	0	0	1	0	0	1	0	1	0	1
2	24	2	27	1	3	2	4	2	20	3	1	1	2	1	1	0	1	0	1	0	0	1	0	2
1	24	1	14	5	5	3	3	3	40	2	1	1	2	1	0	0	1	0	0	1	0	0	0	2
2	6	1	9	2	2	2	1	2	32	2	1	1	1	1	1	0	1	0	0	1	0	1	0	2
1	24	2	14	1	4	2	4	3	23	3	2	1	1	1	1	0	1	0	1	0	0	0	1	2
2	24	0	42	1	3	3	4	1	36	3	3	1	2	1	0	0	1	0	0	1	0	1	0	2
4	18	4	28	1	4	3	2	2	31	1	2	1	1	1	1	0	1	0	0	1	0	0	1	2
4	24	3	39	1	3	3	2	4	32	3	1	1	1	1	0	0	1	0	0	0	0	0	1	1
2	7	2	23	1	2	2	1	1	45	3	1	1	1	1	0	0	0	0	0	1	0	0	1	1
2	9	2	9	1	3	2	1	2	30	3	1	1	1	1	0	0	1	0	0	1	0	0	1	2
2	24	1	18	1	4	2	4	4	34	1	1	1	1	1	0	0	1	0	0	0	0	1	0	2
4	36	2	33	1	3	2	2	3	28	3	1	1	2	1	0	0	1	0	0	1	0	0	0	2
3	10	2	13	1	2	2	2	2	23	3	1	1	1	1	0	0	1	0	0	1	0	0	1	1
1	24	1	28	3	3	3	4	1	22	2	1	1	2	1	0	0	1	0	0	1	0	0	1	1
4	24	4	45	1	3	3	2	1	74	3	1	1	2	1	0	0	1	0	0	1	0	0	0	1
2	36	2	27	2	3	2	4	4	50	3	1	1	1	1	0	0	0	1	0	0	0	0	1	2
4	18	2	21	1	2	3	1	1	33	3	1	1	1	1	0	0	1	0	0	1	0	0	1	1
4	15	2	13	5	5	3	4	4	45	1	1	2	1	1	0	1	1	0	0	0	0	0	1	1
1	12	2	7	2	1	2	3	2	22	3	1	1	1	1	0	0	1	0	0	1	0	0	1	2
3	10	2	12	2	5	2	4	4	48	3	1	2	1	1	1	0	1	0	0	0	0	1	0	2
1	21	2	34	4	2	2	2	3	29	1	1	1	1	1	0	0	1	0	0	1	0	0	1	1
1	24	1	36	1	3	2	4	3	22	1	1	1	1	2	0	1	0	0	1	0	0	0	1	1
4	18	3	18	1	4	2	1	1	22	3	1	1	1	1	0	0	1	0	0	1	0	0	1	2
2	48	0	122	5	3	3	2	3	48	1	1	1	2	1	0	0	1	0	0	1	0	0	0	1
2	60	3	92	5	3	3	2	4	27	3	1	1	1	1	0	0	1	0	0	0	0	0	0	1
1	6	4	37	1	3	3	3	1	37	3	3	2	1	1	1	0	1	0	1	0	0	0	1	1
2	30	2	34	2	3	2	4	3	21	3	1	1	1	1	0	0	0	1	1	0	0	0	1	2
4	12	2	6	1	3	1	2	1	49	3	1	1	1	1	1	0	1	0	0	1	0	1	0	1
2	21	4	37	1	4	3	3	2	27	3	2	1	1	1	0	0	1	0	0	1	0	0	1	1
4	18	4	15	1	3	3	2	2	32	1	2	1	1	1	1	0	1	0	0	1	0	0	1	2
4	48	2	39	5	3	1	2	1	38	1	1	1	1	1	0	0	1	0	0	1	0	0	1	2
1	12	2	19	1	2	2	1	3	22	3	1	1	1	1	0	0	1	0	1	0	0	0	1	1
1	18	2	26	1	3	3	4	4	65	3	2	1	1	1	0	0	1	0	0	0	0	0	1	2
4	15	2	20	5	5	3	2	3	35	3	1	1	1	1	0	0	1	0	0	1	0	0	1	1
3	6	2	21	1	3	3	2	1	41	3	1	1	2	1	0	0	1	0	0	1	0	0	1	1
2	9	1	14	2	4	3	3	4	29	3	1	1	1	1	1	0	1	0	0	1	0	0	1	2
4	42	4	40	3	3	3	4	1	36	3	2	1	2	1	0	0	1	0	0	1	0	0	1	1
4	9	2	38	5	5	3	4	1	64	3	1	1	1	1	0	0	1	0	0	1	0	1	0	1
1	24	2	37	1	3	2	4	3	28	3	1	1	1	1	0	0	1	0	0	1	0	0	1	1
1	18	1	16	1	3	3	3	3	44	1	1	1	1	1	0	0	1	0	0	1	0	0	1	2
2	15	2	14	5	2	3	1	2	23	3	1	1	1	1	0	0	1	0	0	1	0	0	1	1
4	9	2	20	1	2	2	2	3	19	3	2	1	1	1	0	0	0	1	1	0	0	0	1	2
2	24	2	14	1	2	2	4	3	25	3	1	1	2	1	1	0	1	0	0	1	0	1	0	2
4	12	2	14	1	5	3	4	2	47	1	3	2	2	1	0	0	1	0	0	1	0	0	1	1
4	24	2	14	3	4	2	1	3	28	3	1	1	1	1	0	0	1	0	0	1	0	0	1	1
4	60	3	157	1	4	3	4	3	21	3	2	1	2	1	0	0	1	0	0	1	0	0	1	1
4	12	2	15	1	2	2	3	3	34	3	1	2	1	1	0	0	1	0	0	1	0	0	1	1
1	42	3	44	1	4	3	2	2	26	1	2	2	2	1	0	0	1	0	0	1	0	0	1	2
1	18	2	8	1	1	2	1	1	27	3	1	1	1	1	0	0	1	0	0	1	1	0	0	2
2	15	2	13	1	5	3	4	3	38	3	2	1	1	1	0	0	1	0	0	1	0	1	0	1
4	15	2	46	2	3	3	2	2	40	3	1	1	2	1	0	0	1	0	0	1	0	0	0	2
4	24	4	19	1	4	4	2	3	33	3	2	1	2	1	0	0	0	0	0	1	0	0	1	1
1	18	4	19	1	4	4	1	2	32	3	2	1	2	1	0	0	1	0	0	1	0	0	0	1
4	36	3	80	5	2	3	4	3	27	3	2	1	2	1	0	0	1	0	1	0	0	0	1	2
1	30	0	46	1	3	1	2	1	32	3	2	1	1	1	0	0	0	0	0	1	0	0	1	1
4	12	2	14	3	3	2	2	2	26	3	1	1	1	1	1	0	1	0	0	1	0	0	1	2
3	24	2	9	1	4	3	3	4	38	1	1	2	1	1	1	0	1	0	0	0	0	0	1	2
1	12	2	7	1	3	3	4	3	40	3	1	2	1	1	0	0	1	0	1	0	0	1	0	2
1	48	2	75	1	4	3	1	4	50	3	1	1	2	1	0	0	1	0	0	0	0	0	0	1
2	12	2	19	1	3	3	2	2	37	3	1	1	1	1	0	0	1	0	0	1	0	1	0	2
1	24	2	23	1	5	3	1	1	45	3	1	1	1	1	1	0	0	1	0	1	0	0	1	2
2	36	3	81	2	5	3	4	3	42	3	4	1	2	1	1	0	1	0	0	1	0	0	0	2
4	24	4	23	1	4	3	3	3	35	3	2	1	2	1	0	1	1	0	0	1	0	0	1	1
1	14	2	40	1	1	3	4	4	22	3	1	1	1	1	1	0	1	0	0	0	0	0	1	1
2	12	2	9	1	5	3	4	3	41	1	1	2	1	1	1	0	1	0	0	1	0	1	0	2
4	48	2	102	5	4	3	3	3	37	2	1	1	2	1	0	0	1	0	0	1	0	0	1	1
2	30	0	42	1	3	2	1	3	28	3	2	1	1	1	0	0	1	0	0	1	0	0	1	1
2	18	4	64	1	5	3	1	4	41	3	1	1	2	1	0	0	1	0	0	1	0	0	1	1
3	12	2	13	1	3	4	4	1	23	3	1	1	1	1	0	0	1	0	1	0	0	0	1	1
1	12	2	9	5	3	4	2	3	23	3	1	1	1	1	1	0	1	0	0	1	0	0	1	2
4	21	2	22	1	5	3	2	1	50	3	2	1	1	1	0	0	1	0	0	1	0	0	1	1
2	6	3	10	1	1	3	1	2	35	2	2	1	2	1	0	0	1	0	0	1	0	0	0	1
3	6	4	10	1	3	2	4	2	50	3	1	1	1	1	0	0	1	0	0	1	0	1	0	1
4	24	4	63	1	1	3	2	4	27	1	2	1	2	1	0	0	0	1	0	1	0	0	0	1
2	30	1	35	4	3	3	2	3	34	2	1	2	2	1	0	0	1	0	0	1	0	0	1	1
4	48	1	36	1	3	2	1	1	27	2	1	1	1	1	0	0	1	0	0	1	0	0	1	1
1	12	4	48	1	5	3	4	2	43	3	2	1	2	1	1	0	0	1	1	0	0	0	1	2
3	30	4	30	1	5	3	4	2	47	3	1	1	1	1	0	0	1	0	0	1	0	0	1	1
4	24	4	41	2	3	3	3	2	27	3	2	1	2	1	0	0	1	0	0	1	0	1	0	1
4	36	2	57	2	4	3	2	3	31	3	2	1	2	1	0	0	1	0	0	1	0	0	1	1
4	60	2	104	1	5	3	4	2	42	3	1	1	2	1	1	0	1	0	0	1	0	0	0	1
4	6	4	21	3	3	4	2	3	24	3	1	1	1	1	1	0	1	0	0	1	0	0	1	1
4	21	3	26	3	2	3	2	1	41	1	1	2	1	1	0	0	1	0	0	1	0	1	0	2
4	30	4	45	1	4	2	4	3	26	3	1	1	2	1	0	0	1	0	1	0	0	0	0	1
4	24	4	52	1	5	3	4	3	33	3	1	1	2	1	0	0	1	0	0	1	0	0	1	1
2	72	2	56	2	3	4	2	3	24	3	1	1	1	1	0	0	1	0	0	1	0	0	1	2
1	24	2	24	1	5	3	4	1	64	1	1	1	1	1	0	0	1	0	1	0	0	1	0	1
4	18	2	15	1	2	2	1	1	26	3	1	1	1	1	0	0	1	0	0	1	0	0	1	1
4	6	2	15	1	2	2	2	4	56	3	1	1	1	1	0	0	1	0	0	1	0	0	1	1
4	12	2	23	5	3	3	4	4	37	3	1	1	2	1	0	0	1	0	0	0	0	0	1	1
4	15	3	15	1	3	4	3	1	33	1	2	1	1	1	0	0	1	0	0	1	0	0	1	1
4	24	4	51	1	2	4	3	4	47	3	3	1	2	1	0	0	1	0	0	0	0	0	1	1
2	36	3	99	2	4	3	3	2	31	3	2	2	2	1	0	0	1	0	0	1	0	1	0	1
4	60	2	65	5	3	3	4	4	34	3	1	2	2	1	1	0	1	0	0	0	0	0	1	1
3	10	4	13	5	4	3	2	2	27	3	2	1	2	1	0	0	1	0	0	1	0	0	1	1
2	36	3	29	2	5	3	3	4	30	3	1	1	1	1	1	0	1	0	0	0	0	0	1	1
4	9	2	28	2	5	3	4	3	35	3	1	1	2	1	0	0	0	1	0	1	0	0	1	1
1	12	2	37	4	3	3	3	2	31	3	1	2	1	1	1	0	1	0	0	1	0	0	1	1
1	15	4	10	1	3	1	3	2	25	3	2	1	1	1	0	0	1	0	0	1	0	0	1	1
2	15	2	26	2	3	2	2	1	25	3	1	1	1	1	0	0	1	0	0	1	0	1	0	1
2	24	2	29	2	2	3	1	3	29	3	1	1	1	1	0	0	1	0	0	1	0	0	1	1
1	6	4	47	5	2	3	3	1	44	3	2	2	1	1	1	0	1	0	0	1	0	1	0	1
4	24	2	23	1	4	3	2	3	28	3	1	1	2	1	0	0	1	0	0	1	0	0	1	1
4	6	2	12	3	3	3	4	2	50	3	1	1	1	1	0	1	1	0	1	0	0	0	1	1
2	12	2	11	1	4	3	3	1	29	3	2	1	1	2	0	0	0	0	0	1	0	0	1	1
4	12	4	9	1	1	2	2	2	38	3	1	1	1	1	1	0	1	0	0	1	1	0	0	1
4	18	4	18	1	3	3	2	3	24	3	2	1	1	1	0	0	1	0	0	1	0	0	1	1
3	15	2	19	1	5	3	4	3	40	3	1	1	2	1	0	0	1	0	1	0	0	0	0	1
4	12	2	11	3	3	2	4	3	29	3	1	1	1	1	0	0	1	0	1	0	0	1	0	2
1	48	4	63	1	5	3	4	4	46	3	2	1	2	1	0	1	1	0	0	0	0	0	1	2
3	24	2	14	2	5	2	2	4	47	3	1	1	2	1	0	0	1	0	0	0	0	0	1	1
2	30	3	25	2	5	3	2	2	41	2	2	1	1	1	0	0	1	0	0	1	0	0	1	1
2	27	2	25	1	2	2	1	2	32	3	1	2	2	1	0	0	1	0	0	1	0	0	1	1
4	15	2	53	3	5	2	4	4	35	3	1	1	1	1	1	0	1	0	0	0	0	0	1	1
2	48	2	66	2	4	3	2	2	24	3	1	1	1	1	1	0	1	0	0	1	0	0	1	2
2	12	0	30	1	2	2	3	2	25	3	2	1	1	1	0	0	1	0	1	0	0	0	1	2
2	9	2	12	1	5	2	4	1	25	3	1	1	1	1	0	0	1	0	0	1	0	0	1	1
2	9	2	21	1	3	3	2	1	37	3	1	2	1	1	0	0	1	0	0	1	0	1	0	1
4	18	4	6	3	5	3	3	2	32	1	2	1	2	1	0	0	1	0	0	1	0	0	0	1
1	6	1	12	1	5	2	4	4	35	3	1	1	1	1	0	0	1	0	0	0	0	0	1	2
4	21	2	25	5	5	3	4	1	46	3	1	1	2	1	0	1	1	0	0	1	0	0	0	1
1	9	4	11	1	3	3	4	1	25	3	2	1	1	1	0	0	1	0	0	1	0	1	0	1
2	60	2	140	1	4	3	2	4	27	3	1	1	2	1	1	0	1	0	0	1	0	0	0	2
4	30	4	76	5	5	3	4	3	63	3	2	1	1	1	0	1	1	0	0	1	0	0	1	1
4	30	4	31	5	5	3	2	3	40	3	2	2	2	1	0	0	1	0	0	1	0	0	1	1
4	18	2	15	1	3	3	2	4	32	3	1	1	2	1	0	0	1	0	0	0	0	0	0	1
3	24	4	31	5	3	3	2	3	31	3	2	1	2	1	0	0	1	0	0	1	0	0	1	1
2	20	0	61	2	5	4	4	3	31	1	2	1	2	1	0	1	1	0	0	1	0	0	1	1
3	9	0	13	1	2	3	2	3	34	3	2	1	2	1	0	0	1	0	0	1	0	0	0	2
2	6	1	4	4	2	2	2	2	24	1	1	2	1	1	0	0	1	0	1	0	0	0	1	2
1	12	2	12	1	3	2	2	1	24	3	1	1	1	1	1	0	1	0	0	1	0	1	0	2
2	9	2	8	3	3	2	3	1	66	3	1	1	1	1	0	0	1	0	0	1	0	1	0	1
4	27	2	26	1	3	2	3	1	21	3	1	1	1	1	1	0	1	0	1	0	0	0	1	2
4	6	4	2	4	3	2	2	1	41	1	2	1	1	1	1	0	1	0	0	1	0	1	0	1
4	15	4	13	3	3	4	2	2	47	3	2	1	1	1	0	0	1	0	0	1	0	1	0	1
1	18	2	19	1	3	2	4	3	25	1	2	1	1	1	0	0	1	0	1	0	0	0	1	2
2	48	1	64	1	5	2	3	4	59	3	1	1	1	1	0	0	1	0	1	0	0	0	1	2
3	24	4	13	4	3	1	4	1	36	3	2	1	2	1	0	0	1	0	0	1	0	0	1	1
2	24	3	64	1	2	3	2	3	33	3	1	1	1	1	0	0	1	0	0	1	0	0	1	1
1	24	2	20	1	3	3	4	1	21	3	1	2	1	1	0	0	1	0	1	0	0	1	0	2
2	8	2	8	1	4	2	2	1	44	3	1	1	1	1	0	0	0	0	0	1	0	1	0	1
4	24	2	26	4	3	2	4	3	28	3	1	1	2	1	0	1	1	0	1	0	0	0	1	1
4	4	4	34	1	4	2	1	1	37	3	1	2	1	1	1	0	1	0	0	1	0	0	1	1
2	36	1	40	5	2	2	2	4	29	1	1	1	1	1	0	0	1	0	0	1	1	0	0	1
2	24	2	116	1	3	2	4	3	23	3	2	1	1	1	0	1	1	0	1	0	0	0	0	2
1	18	2	44	2	3	3	4	3	35	3	1	2	2	1	1	0	1	0	0	1	0	1	0	1
4	6	4	68	1	4	3	3	4	45	3	2	2	2	1	1	0	1	0	0	1	0	0	0	1
2	30	0	43	2	3	2	4	3	26	3	2	1	1	1	0	0	1	0	1	0	0	1	0	2
1	24	1	23	2	4	3	3	3	32	1	1	1	1	1	1	0	1	0	0	1	0	0	1	1
2	10	1	10	1	3	3	4	1	23	2	1	1	1	1	0	0	1	0	0	1	0	1	0	1
4	21	2	32	5	5	3	3	2	41	3	1	1	2	1	0	0	1	0	0	1	0	0	1	1
1	24	1	25	3	3	3	4	1	22	2	1	1	2	1	0	0	1	0	0	1	0	0	1	1
1	39	4	142	5	4	3	4	2	30	3	2	1	2	1	0	0	1	0	0	1	0	0	0	1
1	13	4	18	1	2	3	1	2	28	1	2	1	1	1	0	0	1	0	0	1	0	1	0	1
1	15	2	25	1	1	2	4	3	23	3	1	1	1	1	1	0	1	0	1	0	0	0	1	1
1	12	2	13	1	2	2	1	1	37	3	1	1	1	1	1	0	1	0	0	1	0	1	0	2
4	21	2	52	5	3	3	3	3	26	3	1	1	1	1	0	1	1	0	0	1	0	0	1	1
4	15	2	30	1	4	3	2	3	33	3	1	1	1	1	0	1	1	0	0	1	0	0	1	1
1	6	2	4	1	5	2	1	2	49	1	1	1	2	1	0	0	1	0	0	1	0	0	1	1
1	18	2	10	1	2	2	2	3	23	3	1	1	1	1	1	0	1	0	0	1	0	1	0	2
2	12	2	8	2	4	2	4	1	23	3	1	1	1	1	0	0	1	0	1	0	0	1	0	1
4	30	4	58	1	4	2	2	3	25	3	2	1	1	1	0	0	1	0	0	1	0	0	1	1
4	12	3	16	4	5	3	4	4	55	3	2	2	1	1	0	0	1	0	0	0	0	0	1	2
1	24	2	13	5	4	2	4	4	32	3	1	1	1	1	1	0	1	0	1	0	0	0	1	2
3	6	4	13	1	3	3	1	1	74	3	3	2	1	2	1	0	1	0	0	1	1	0	0	1
3	15	4	13	5	3	3	4	4	39	3	2	1	2	1	0	0	1	0	0	0	0	0	1	2
4	24	2	14	1	3	3	2	1	31	3	1	1	2	1	1	0	0	0	0	1	0	0	1	1
1	12	4	7	1	5	3	3	2	35	3	2	1	1	1	1	0	1	0	0	1	0	0	1	2
4	15	4	50	5	5	2	4	3	59	3	1	1	2	1	1	0	1	0	0	1	0	0	1	1
1	18	4	21	1	3	2	4	1	24	3	2	1	1	1	0	0	1	0	1	0	0	0	1	2
1	12	2	22	1	3	3	3	2	24	3	1	1	1	1	0	0	1	0	0	1	0	1	0	1
4	21	4	127	5	5	3	4	4	30	3	1	1	2	1	1	0	1	0	0	0	0	0	0	2
4	24	4	25	2	4	4	3	2	27	3	2	1	2	1	1	0	1	0	0	1	0	0	1	1
2	12	2	12	1	5	4	3	1	40	1	2	1	1	1	0	0	0	0	0	1	0	1	0	1
1	30	2	31	1	2	1	4	2	31	3	1	1	1	1	0	0	1	0	0	1	0	1	0	2
4	10	2	29	5	2	2	4	1	31	3	1	1	1	1	0	1	1	0	1	0	0	0	1	1
2	12	4	36	1	5	3	4	3	28	3	3	1	2	1	0	0	1	0	1	0	0	0	1	1
4	12	4	17	1	5	3	4	1	63	3	2	1	2	1	0	0	1	0	0	1	0	1	0	1
1	24	2	28	5	5	2	4	1	26	3	1	1	1	1	0	1	1	0	1	0	0	0	1	1
1	36	4	81	1	3	2	2	4	25	3	2	1	2	1	0	0	1	0	0	1	0	0	0	2
4	21	4	33	1	5	3	4	3	36	3	1	1	2	1	0	1	1	0	0	1	0	0	0	1
4	24	4	22	2	5	3	4	2	52	1	2	1	1	1	0	0	1	0	0	1	0	0	1	1
3	12	4	15	3	1	3	4	4	66	1	3	1	1	1	1	0	1	0	0	0	1	0	0	1
1	24	2	14	5	3	2	4	1	25	3	1	1	1	1	1	0	1	0	1	0	0	0	1	2
4	36	4	35	1	4	3	4	3	37	3	2	1	2	1	1	0	1	0	0	1	0	0	1	1
1	18	2	35	1	4	2	1	1	25	3	1	1	1	1	0	0	0	0	0	1	0	0	1	1
4	36	4	57	4	5	3	2	3	38	3	2	1	2	1	0	1	1	0	0	1	0	0	0	1
2	18	2	39	1	1	2	4	3	67	3	1	1	2	1	0	0	1	0	0	1	0	0	1	1
2	39	4	49	1	4	3	2	1	25	3	2	1	1	1	0	0	0	0	0	1	0	0	1	2
4	24	4	19	4	5	3	4	1	60	3	1	1	2	1	1	0	1	0	0	1	0	0	1	1
2	12	0	14	1	3	3	2	1	31	3	1	1	2	1	0	0	1	0	0	1	0	1	0	1
2	12	2	8	2	2	2	2	2	23	1	1	1	1	1	1	0	1	0	0	1	0	1	0	2
2	20	2	65	5	1	1	4	1	60	3	1	1	2	1	0	1	1	0	0	1	0	0	0	1
2	18	2	19	4	3	3	2	2	35	3	1	1	2	1	0	0	1	0	0	1	0	1	0	1
4	22	2	27	3	5	3	4	3	40	3	1	1	1	1	0	0	1	0	0	1	0	0	1	1
4	48	4	28	5	5	3	3	3	38	3	2	2	2	1	0	1	1	0	0	1	0	0	1	1
2	48	3	62	1	5	3	4	4	50	3	1	1	1	1	0	0	1	0	0	0	0	0	1	2
1	40	4	60	1	3	3	3	4	27	1	1	1	2	1	0	0	1	0	0	1	0	0	1	2
2	21	2	12	1	5	2	4	2	39	3	1	2	1	1	0	0	1	0	0	1	0	0	1	2
4	24	2	63	5	5	3	4	3	41	3	1	2	2	1	0	1	1	0	0	1	0	0	0	1
4	6	4	12	5	3	4	2	2	27	3	2	1	1	1	0	0	1	0	0	1	0	0	1	1
3	24	2	29	1	5	1	4	4	51	3	1	1	1	1	0	0	1	0	0	0	0	0	1	1
4	24	2	31	3	5	3	3	4	32	3	1	1	2	1	0	0	1	0	1	0	0	0	1	1
4	9	2	23	2	2	2	4	2	22	3	1	1	1	1	0	0	1	0	1	0	0	0	1	1
1	18	2	75	5	5	3	4	2	51	3	1	2	2	1	0	1	1	0	0	0	0	0	1	2
4	12	4	13	1	2	2	4	2	22	3	2	1	1	1	0	0	1	0	1	0	0	1	0	1
4	24	3	7	5	5	4	4	3	54	3	2	1	2	1	1	0	1	0	0	1	0	0	1	1
2	9	2	15	5	2	3	2	1	35	3	1	1	1	1	1	0	1	0	0	1	1	0	0	1
4	24	4	16	1	5	3	4	4	54	3	2	2	1	1	0	0	1	0	0	0	0	0	1	1
2	18	4	18	1	5	2	4	1	48	1	2	1	2	1	0	0	0	0	1	0	0	1	0	1
1	20	4	43	1	5	2	4	2	24	3	2	1	1	1	0	0	1	0	0	1	0	0	1	1
4	12	4	10	5	5	3	4	3	35	3	2	1	1	1	0	0	1	0	0	1	0	0	1	1
2	12	2	75	5	1	2	2	1	24	3	1	1	1	1	1	0	1	0	1	0	1	0	0	1
1	36	2	93	1	4	3	1	3	24	3	1	1	2	1	1	0	1	0	0	1	0	0	1	2
2	6	2	6	1	2	4	3	1	26	3	1	1	1	2	0	0	1	0	0	1	0	1	0	1
4	12	4	9	5	5	3	4	1	65	3	4	1	1	1	0	0	1	0	0	1	0	0	1	1
2	42	1	93	1	1	3	2	4	55	1	1	1	2	1	0	1	1	0	0	0	0	0	0	1
2	15	0	18	1	2	2	1	1	26	3	2	1	1	1	1	0	1	0	1	0	1	0	0	2
2	8	2	9	1	2	4	2	1	26	3	1	1	2	1	0	0	1	0	0	1	0	0	1	1
2	6	2	5	1	4	4	3	1	28	1	1	1	1	1	0	0	0	0	0	1	0	1	0	1
1	36	4	96	1	4	3	4	3	24	3	2	1	2	1	0	1	1	0	0	1	0	0	1	2
1	48	2	31	1	3	3	4	3	54	3	1	1	1	1	0	0	1	0	0	1	0	0	1	2
1	48	2	39	1	4	3	4	4	46	3	1	2	1	1	1	0	1	0	0	0	0	0	1	2
2	36	3	74	1	3	2	2	2	54	3	1	1	1	1	1	0	1	0	1	0	0	0	1	1
4	6	2	13	3	3	1	4	1	62	3	1	1	1	1	0	0	1	0	0	1	0	0	1	1
4	6	4	16	1	4	2	2	3	24	3	2	1	2	1	0	0	1	0	1	0	0	0	1	1
1	36	2	159	1	1	1	3	3	43	3	1	1	1	1	0	0	0	1	0	1	0	0	0	1
1	18	2	13	1	3	4	3	1	26	1	1	1	1	1	0	0	1	0	0	1	0	0	1	2
4	12	2	11	1	3	4	2	1	27	3	2	1	2	1	1	0	1	0	0	1	0	0	1	1
3	12	2	30	1	3	4	1	3	24	3	1	1	1	1	0	0	1	0	0	1	0	0	1	1
1	36	2	27	1	5	3	2	2	41	1	1	2	1	1	0	0	1	0	0	1	0	0	1	2
1	8	4	7	1	5	3	4	1	47	3	2	1	1	1	1	0	1	0	0	1	0	1	0	1
4	18	4	38	1	2	1	2	3	35	3	2	1	2	1	0	0	1	0	0	1	0	0	0	1
1	21	4	16	1	5	4	3	3	30	3	2	1	2	1	1	0	1	0	0	1	0	0	1	1
1	18	4	40	1	5	2	4	1	33	1	3	1	2	1	1	0	1	0	1	0	0	0	1	2
4	18	0	42	1	3	3	2	3	36	2	2	2	1	1	0	0	1	0	0	1	0	0	1	2
1	36	2	83	5	5	3	4	4	47	3	1	1	1	1	0	1	1	0	0	0	0	0	1	2
2	48	3	67	5	3	3	4	4	38	3	1	2	2	1	0	0	1	0	0	0	0	0	1	1
4	24	3	24	3	3	3	2	3	44	3	2	2	2	1	0	0	1	0	0	1	0	0	1	1
1	18	2	12	1	2	2	3	3	23	3	1	1	2	1	1	0	1	0	1	0	0	0	1	2
1	45	0	118	1	5	3	4	3	29	3	2	1	1	1	0	0	1	0	1	0	0	0	1	2
2	24	2	51	5	5	2	4	3	42	3	1	1	2	1	0	0	1	0	0	1	0	0	1	1
3	15	2	23	1	2	2	3	1	25	3	1	1	1	1	0	0	1	0	0	1	0	1	0	2
1	12	0	11	1	3	3	4	3	48	1	2	1	1	1	1	0	1	0	0	1	0	0	1	2
4	12	2	9	5	3	2	2	3	21	3	1	1	1	1	0	0	1	0	0	1	0	0	1	1
4	4	2	6	1	2	2	3	1	23	3	1	2	1	1	0	0	1	0	1	0	0	1	0	1
1	24	4	30	1	5	3	4	2	63	3	2	1	2	1	0	1	1	0	0	1	0	0	1	1
4	24	4	26	1	5	4	3	1	46	3	2	1	1	1	0	0	0	1	0	1	0	0	1	1
1	36	2	52	1	4	3	2	2	29	3	1	1	1	1	0	0	1	0	0	1	0	0	1	2
4	21	3	30	1	3	3	2	1	28	2	2	1	1	1	0	1	1	0	0	1	0	1	0	1
4	18	2	19	1	2	2	4	1	23	3	1	1	1	1	0	0	1	0	0	1	0	0	1	2
4	24	1	16	1	4	3	4	3	50	1	1	1	2	1	0	0	1	0	0	1	0	0	1	1
4	18	2	34	1	5	3	4	2	47	1	3	2	2	1	0	0	1	0	0	1	0	0	1	1
2	21	2	40	5	4	3	3	3	35	3	1	1	2	1	0	0	1	0	0	1	0	0	1	1
4	18	2	68	5	3	3	4	3	68	3	2	1	1	1	1	0	1	0	1	0	0	0	1	2
4	24	2	12	1	2	4	2	1	28	3	1	1	1	1	1	0	1	0	0	1	0	0	1	1
1	9	2	14	1	4	3	4	1	59	3	1	1	1	1	0	0	1	0	0	1	0	0	1	1
1	12	2	7	1	5	3	4	1	57	2	1	1	1	1	0	0	1	0	0	1	0	1	0	2
1	20	4	22	1	3	4	2	2	33	1	2	1	1	2	1	0	0	0	1	0	0	0	1	2
4	24	4	40	5	4	3	4	2	43	3	2	1	2	1	0	1	1	0	0	1	0	0	1	1
4	15	4	15	1	3	3	4	4	35	3	2	1	2	1	0	0	1	0	0	0	0	0	1	1
1	18	1	14	1	4	3	4	4	32	3	2	2	1	1	1	0	1	0	0	0	0	1	0	2
4	36	3	109	1	5	3	2	3	45	3	2	2	2	1	1	0	1	0	0	1	0	0	1	1
4	24	2	15	2	2	4	3	1	33	3	1	1	2	1	1	0	1	0	0	1	0	0	1	1
4	10	2	9	5	4	2	3	2	40	3	1	1	2	1	0	0	1	0	0	1	0	0	1	1
4	15	4	33	1	3	3	2	4	28	3	1	1	2	1	0	0	1	0	0	0	0	0	1	1
1	15	2	40	1	3	2	2	2	29	3	1	1	2	1	1	0	1	0	0	1	0	0	1	2
4	9	2	36	2	3	3	2	1	26	3	1	2	1	2	1	0	0	0	1	0	0	0	1	1
4	24	4	58	4	3	3	2	1	27	3	2	1	1	1	0	1	1	0	0	1	0	0	1	1
4	18	3	22	1	3	4	2	3	28	3	1	1	2	1	0	0	1	0	0	1	0	0	1	2
1	24	2	24	1	2	2	4	1	35	3	1	1	2	1	0	0	1	0	0	1	0	0	1	2
4	27	4	45	4	2	3	2	1	32	2	2	2	2	1	0	0	1	0	0	1	0	1	0	1
4	10	2	22	1	3	3	2	1	25	1	1	1	1	1	0	0	1	0	1	0	0	1	0	2
4	15	2	22	3	3	2	4	3	20	3	1	1	1	1	0	0	1	0	1	0	0	0	1	1
1	18	2	24	1	2	2	1	3	27	2	1	1	1	1	0	0	1	0	0	1	0	0	1	1
4	12	4	33	1	5	3	4	2	42	2	1	1	1	1	0	0	1	0	0	1	0	0	1	1
4	36	2	74	5	5	3	2	2	37	3	2	1	1	1	0	0	1	0	0	1	0	0	1	1
1	12	2	7	1	5	2	4	2	24	3	1	1	1	1	0	0	1	0	1	0	0	0	1	1
4	36	3	77	3	4	2	4	3	40	3	2	1	2	1	0	0	1	0	0	1	0	0	1	1
3	6	4	13	1	5	3	4	1	46	3	2	2	1	2	1	0	1	0	0	1	0	0	1	1
1	24	4	14	2	4	3	1	1	26	3	2	1	2	1	0	0	1	0	0	1	0	0	1	1
4	15	2	9	5	2	2	1	1	24	3	1	1	1	1	0	0	1	0	0	1	0	0	1	1
1	12	2	36	1	3	3	2	2	29	3	1	2	1	1	0	0	0	1	0	1	0	1	0	1
2	11	4	13	4	3	2	4	3	40	3	2	1	1	1	1	0	1	0	0	1	0	0	1	1
1	18	1	19	1	2	3	4	4	36	1	1	1	2	1	0	0	0	1	0	0	0	0	0	1
4	36	2	36	1	5	3	2	3	28	3	1	1	1	1	0	0	1	0	0	1	0	0	1	1
1	9	2	14	1	2	3	2	4	27	3	1	1	2	1	1	0	1	0	0	0	0	0	0	2
4	30	4	67	5	4	3	3	2	36	3	2	1	1	1	0	0	1	0	0	1	0	0	1	1
4	24	2	78	1	4	3	3	3	38	3	1	1	2	1	0	1	1	0	0	1	0	0	0	1
4	24	2	93	5	3	1	4	4	48	3	1	1	2	1	0	1	1	0	0	0	0	0	1	1
2	30	4	22	5	5	3	4	1	36	3	2	1	1	1	1	0	1	0	0	1	0	0	1	1
4	18	4	11	1	1	2	4	3	65	3	2	1	1	1	0	0	1	0	0	1	1	0	0	1
2	24	2	41	1	4	1	3	3	43	3	1	1	2	1	0	0	1	0	0	1	0	0	1	2
1	12	2	8	1	2	2	4	2	53	3	1	1	1	1	0	0	1	0	0	1	0	0	1	2
2	24	4	28	5	4	3	3	4	34	3	2	2	2	1	0	0	1	0	0	1	0	0	1	1
2	48	2	157	1	3	3	2	3	23	3	1	1	2	1	0	0	1	0	0	1	0	0	1	2
4	36	4	66	1	5	3	4	3	34	3	2	1	2	1	1	0	1	0	0	1	0	0	0	1
4	28	1	78	5	2	3	4	1	40	1	2	2	2	1	0	1	0	0	1	0	0	0	1	1
1	27	4	24	1	5	3	4	3	43	2	4	2	2	1	0	0	1	0	0	1	0	0	0	1
4	15	4	18	1	5	3	4	3	46	3	2	1	2	1	0	0	1	0	0	1	0	0	1	1
1	12	4	22	1	3	3	4	2	38	1	2	1	1	2	1	0	1	0	0	1	0	1	0	1
2	36	4	58	1	3	3	4	3	34	3	2	1	2	1	0	1	1	0	0	1	0	0	1	1
4	18	4	12	5	3	3	3	2	29	3	2	1	2	1	0	0	1	0	0	1	0	0	1	1
4	36	3	89	5	4	3	2	3	31	2	1	2	2	1	0	1	1	0	0	1	0	0	0	1
1	21	2	26	1	2	2	4	2	28	3	1	1	2	1	0	0	1	0	1	0	0	0	0	1
4	12	4	16	4	4	2	2	2	35	3	1	1	1	2	0	0	1	0	0	1	0	0	1	1
4	15	2	22	5	4	2	4	1	33	1	1	1	1	1	0	0	1	0	1	0	0	1	0	1
1	18	2	42	1	3	3	3	3	42	3	1	1	1	1	0	0	0	1	0	1	0	0	1	2
1	16	4	26	1	5	3	4	2	43	1	1	1	2	1	1	0	0	0	1	0	0	0	1	2
4	20	4	35	5	2	1	4	1	44	3	2	1	2	1	1	0	1	0	0	1	0	0	1	1
4	36	4	105	5	5	3	4	4	42	3	2	1	1	1	0	1	1	0	0	0	0	0	1	1
4	15	2	14	5	3	4	2	1	40	3	1	1	2	1	0	0	1	0	1	0	0	0	1	1
4	24	2	13	1	5	3	1	1	36	3	1	1	2	1	0	0	1	0	0	1	0	0	0	1
1	12	2	11	1	3	3	2	1	20	3	1	2	2	1	0	0	1	0	1	0	0	0	0	1
1	21	2	38	5	4	3	2	1	24	3	1	1	1	2	1	0	0	1	0	1	0	1	0	1
2	36	2	37	5	3	4	2	3	27	3	1	1	1	1	0	0	1	0	0	1	0	0	1	1
4	15	3	36	1	2	2	2	2	46	3	2	1	1	1	0	1	1	0	0	1	0	1	0	1
2	9	2	32	5	3	2	2	1	33	3	1	1	1	1	1	0	1	0	0	1	0	1	0	1
4	36	3	45	1	3	2	4	1	34	3	2	1	1	1	0	0	1	0	0	1	0	0	1	1
2	24	4	47	1	2	2	4	3	25	1	1	1	1	1	0	0	1	0	0	1	0	1	0	2
2	30	2	30	5	5	2	4	3	25	3	1	1	1	1	0	0	1	0	0	1	0	0	1	1
4	11	2	21	4	5	1	2	1	28	3	1	1	2	1	0	0	1	0	0	1	0	0	1	1
1	24	1	32	1	3	3	2	2	31	3	1	1	2	1	0	0	1	0	1	0	0	0	1	2
2	48	0	184	1	3	2	2	2	32	1	1	1	2	2	0	0	1	0	0	1	0	0	0	2
4	10	2	28	2	3	3	2	1	32	3	1	2	1	1	0	1	0	1	0	1	0	0	1	1
1	6	2	149	1	5	3	4	4	68	1	1	1	2	1	1	0	1	0	0	1	0	0	0	2
1	24	2	24	2	1	1	1	2	33	3	1	1	1	1	0	0	1	0	0	1	0	0	1	2
1	24	2	33	1	5	3	2	2	39	3	1	1	2	1	0	0	1	0	1	0	0	0	0	2
4	18	4	18	1	3	2	2	4	28	3	2	1	1	1	0	0	1	0	0	1	0	0	1	1
4	48	3	127	3	4	3	1	3	37	3	1	1	2	1	0	0	1	0	0	1	0	0	0	1
1	9	2	14	1	2	2	4	2	22	3	1	1	1	1	0	0	1	0	1	0	0	0	1	2
2	12	2	20	1	4	3	4	2	30	3	1	2	2	1	1	0	1	0	1	0	0	0	1	1
1	24	1	69	1	2	1	1	2	55	1	1	1	2	1	0	0	1	0	0	1	0	0	1	2
1	12	1	7	1	2	3	2	3	46	1	2	1	2	1	1	0	1	0	0	1	0	0	1	2
1	18	4	10	1	2	2	4	2	21	3	1	1	1	1	0	0	1	0	1	0	0	0	1	1
1	48	2	103	1	4	3	4	4	39	2	3	2	2	1	0	1	1	0	0	0	0	0	1	2
4	30	2	19	5	5	3	4	3	58	3	1	1	2	1	0	0	1	0	0	1	0	0	1	1
1	12	3	13	1	3	3	2	1	43	3	2	2	1	1	1	0	1	0	0	1	0	1	0	1
1	24	2	17	1	2	3	1	2	24	3	1	1	1	2	0	0	0	1	0	1	0	1	0	1
2	9	2	17	1	2	2	2	3	22	3	1	1	2	1	0	0	1	0	0	1	0	0	1	2
4	9	4	12	1	3	3	1	1	30	3	2	1	1	1	1	0	1	0	0	1	0	0	1	1
4	12	4	5	3	5	3	4	2	42	3	2	2	2	1	0	0	1	0	0	1	0	0	1	1
1	12	2	15	1	3	2	1	3	23	1	1	1	1	1	0	0	1	0	0	1	0	0	1	1
2	30	3	19	2	2	3	3	4	30	2	2	1	1	1	0	0	1	0	0	1	0	0	0	2
3	9	2	7	1	3	2	2	1	28	3	1	1	1	1	0	0	1	0	0	1	0	1	0	2
2	6	2	21	1	2	4	3	3	30	3	1	1	2	1	0	0	1	0	1	0	0	0	0	1
2	60	2	63	1	3	3	4	4	42	3	1	1	1	1	0	0	1	0	0	0	0	0	1	2
4	24	4	68	5	3	3	4	2	46	3	2	2	2	1	0	1	1	0	0	1	0	0	0	1
4	12	2	35	5	2	3	3	2	45	3	1	2	2	1	1	0	1	0	0	1	0	0	0	1
4	10	2	15	1	3	3	2	1	31	3	1	2	1	2	1	0	1	0	0	1	0	1	0	1
4	24	2	9	5	4	3	2	3	31	2	1	1	2	1	0	0	1	0	0	1	0	0	1	1
4	4	4	15	1	4	3	1	1	42	3	3	2	1	1	1	0	1	0	0	1	0	1	0	1
1	15	2	18	1	2	2	1	2	46	3	1	1	1	1	0	0	0	0	1	0	0	0	1	1
2	48	0	84	3	2	2	1	3	30	3	2	1	1	1	1	0	1	0	0	1	0	0	1	1
1	24	1	33	3	2	3	4	4	30	3	1	2	2	1	0	0	1	0	0	0	0	0	1	2
4	12	2	29	5	1	3	4	4	38	3	1	1	2	1	1	0	1	0	0	1	0	0	0	1
4	18	2	15	1	2	4	1	2	43	3	1	2	1	1	0	0	0	1	0	1	0	1	0	2
4	24	2	36	2	5	3	4	3	31	3	2	1	1	1	0	0	1	0	0	1	0	0	1	2
2	18	4	36	1	1	4	3	3	40	3	3	2	2	1	0	0	1	0	0	1	1	0	0	1
1	36	3	21	1	4	3	1	3	24	3	2	1	2	1	0	0	1	0	0	1	0	0	1	2
2	24	2	41	3	2	2	4	3	28	3	1	1	1	1	0	1	1	0	1	0	0	0	1	2
4	36	2	110	1	1	2	2	3	26	3	2	1	2	1	0	0	1	0	0	1	0	0	0	2
1	12	2	19	1	3	2	4	2	29	3	1	1	2	1	1	0	0	0	0	1	0	0	1	1
1	24	4	12	4	5	2	4	2	57	3	2	1	2	1	0	0	1	0	1	0	0	0	0	1
3	30	4	37	5	5	3	4	2	49	2	2	1	1	1	0	0	1	0	0	1	0	1	0	1
2	9	4	12	1	5	3	4	1	37	3	3	1	1	1	0	0	1	0	0	1	0	1	0	1
1	28	2	40	1	3	3	2	3	45	3	1	1	1	1	1	0	1	0	0	1	0	1	0	2
2	24	2	31	2	5	3	4	4	30	3	1	1	1	1	0	0	1	0	0	0	0	0	1	1
4	6	4	17	1	5	4	2	1	30	3	2	1	1	1	0	0	1	0	1	0	0	0	1	1
2	21	3	24	1	3	1	4	2	47	3	2	1	1	1	1	0	1	0	0	1	0	0	1	1
4	15	2	36	5	3	3	2	4	29	3	1	1	1	1	1	0	1	0	0	1	0	0	1	1
4	24	2	24	3	5	3	2	3	35	1	2	1	2	1	0	0	1	0	0	1	0	0	1	2
2	6	2	5	1	2	4	1	2	22	3	1	1	1	1	0	0	1	0	0	1	0	1	0	1
2	30	2	17	5	3	2	1	3	26	3	1	1	1	1	0	0	1	0	0	1	0	0	1	1
2	27	4	25	3	3	3	2	2	23	3	2	1	1	1	0	0	1	0	0	1	0	1	0	2
4	15	2	36	1	5	2	2	3	54	1	1	1	2	1	0	0	1	0	1	0	0	0	0	1
4	42	2	72	5	4	4	4	2	29	3	1	1	2	1	0	0	1	0	1	0	0	0	1	1
1	11	4	39	1	3	3	2	1	40	3	2	2	1	1	1	0	1	0	0	1	0	1	0	1
2	15	2	15	2	3	3	2	1	22	3	1	1	1	1	0	0	0	0	0	1	0	0	1	1
4	24	2	74	1	3	3	4	2	43	3	1	2	1	1	1	0	1	0	0	1	0	1	0	1
1	24	1	12	1	1	2	4	4	29	3	2	1	1	1	1	0	0	1	1	0	1	0	0	2
1	60	2	73	1	5	3	4	4	36	3	1	1	1	1	0	0	0	1	1	0	0	0	1	2
4	30	4	28	1	3	2	2	3	33	3	1	1	2	1	0	0	1	0	0	1	0	0	1	1
3	24	2	13	3	3	2	3	3	57	3	1	1	1	1	0	0	1	0	0	1	0	1	0	1
2	6	2	8	1	3	2	3	1	64	3	1	1	1	1	0	0	0	0	0	1	0	0	1	1
2	18	3	24	5	5	3	2	2	42	3	2	1	1	1	0	0	1	0	0	1	0	0	1	1
4	24	3	25	1	5	3	4	3	47	3	2	2	1	1	1	0	1	0	0	1	0	1	0	2
2	15	1	13	2	3	4	2	2	25	3	1	1	1	1	1	0	1	0	1	0	0	0	1	2
2	30	4	84	1	4	3	2	2	49	3	1	1	1	1	0	0	1	0	0	1	0	0	1	2
4	48	2	48	1	1	3	2	3	33	1	1	1	2	1	0	0	1	0	1	0	0	0	0	2
3	21	2	29	2	3	2	1	3	28	1	1	1	2	1	1	0	1	0	0	1	0	0	0	1
1	36	2	82	1	3	3	2	2	26	3	1	2	1	1	0	1	1	0	0	1	0	0	1	2
4	24	4	20	1	4	3	2	2	30	3	2	1	1	1	0	0	1	0	0	1	0	1	0	1
1	15	4	14	1	3	2	3	2	25	3	2	1	1	1	0	0	1	0	1	0	0	0	1	1
3	42	0	63	1	2	1	1	2	33	3	2	1	1	1	0	0	1	0	0	1	0	0	1	1
4	13	2	14	2	1	2	4	1	64	3	1	1	1	1	0	0	1	0	0	1	0	0	1	1
1	24	2	66	1	1	3	2	4	29	3	1	1	2	1	0	1	1	0	0	0	0	0	0	1
2	24	4	17	1	5	3	2	2	48	3	2	1	1	1	0	0	1	0	0	1	0	1	0	1
4	12	4	36	5	2	3	1	2	37	3	2	2	1	1	0	0	1	0	0	1	0	1	0	1
4	15	1	16	2	5	3	4	3	34	1	1	2	1	1	0	0	1	0	0	1	0	1	0	1
1	18	2	19	5	4	4	4	3	23	3	2	1	1	1	0	0	1	0	1	0	0	1	0	1
1	36	2	40	1	1	3	3	2	30	3	1	1	2	1	0	0	1	0	0	1	0	0	0	1
4	12	2	24	5	5	3	3	3	50	3	1	1	2	1	1	0	1	0	0	1	0	0	1	1
4	12	2	17	1	4	2	4	1	31	3	1	1	1	1	0	0	1	0	0	1	0	1	0	1
1	30	2	39	1	3	1	4	2	40	3	1	1	2	1	0	1	1	0	0	1	0	0	0	1
4	12	2	8	1	5	3	4	3	38	3	1	1	1	1	0	0	1	0	0	1	0	0	1	1
1	45	2	18	1	3	3	4	4	23	3	1	1	2	1	0	0	1	0	0	0	0	0	1	2
2	45	4	46	2	1	3	4	3	27	3	1	1	1	1	0	1	1	0	0	1	0	0	1	1
