# Supplementary material for: Adaptive density peak clustering based on Delaunay graph
Source: PLoS One. 2025 Jun 5;20(6):e0325161. doi: 10.1371/journal.pone.0325161 (PMC12140253; doi:10.1371/journal.pone.0325161)
Supplement: S1 File — https://github.com/7ucK1n9/S1-Data.git (ZIP) [file pone.0325161.s001.zip › Real-world Data/Landsat.csv]

feature_1	feature_2	feature_3	feature_4	feature_5	feature_6	feature_7	feature_8	feature_9	feature_10	feature_11	feature_12	feature_13	feature_14	feature_15	feature_16	feature_17	feature_18	feature_19	feature_20	feature_21	feature_22	feature_23	feature_24	feature_25	feature_26	feature_27	feature_28	feature_29	feature_30	feature_31	feature_32	feature_33	feature_34	feature_35	feature_36	label
-3.3279847565087968	-8.565353594525863	10.636208008227998	5.956010582821458	-6.110723914814525	2.961887902753739	6.4381777320183735	1.2041517279311917	1.5107856601054275	-4.720445161139032	-9.059648394403016	9.006438331417197	8.636622886170668	4.048875093627211	-3.1680418516786997	-1.9257031864899326	1.7964449967752523	7.456545245438572	6.829090371384903	6.2993895050488105	2.101056889745491	-7.341574602545289	-5.980035827082146	7.363686698542644	2.367337975786302	-10.030516670727364	-7.854209280630228	4.019678605232826	-10.22471424494183	-8.43992413792124	1.5702787489743666	4.910373571979463	1.3394778038866213	-5.551157549554373	3.311855355237877	-4.128080508378372	5.0
-4.843422255727496	-6.777506294232322	-5.142319831697247	-8.223448459215124	8.327162443069431	5.545293600602254	2.652628091654377	7.951200129619144	8.338464613805831	-6.720084179533727	5.640776282246618	0.5488681888053121	6.499330768004546	6.952195258409449	-3.406248047648105	-7.6614799741015585	-5.181445005162248	-0.6665222733450167	6.277604034113192	7.762149321633027	-11.659918536606503	-0.7474332402413509	-1.9933142679504796	-6.562972930601672	-7.59609665121475	-3.591439869504845	8.403060088671406	-2.652136562691921	0.4596342261819446	2.976669275245997	-3.3307303370930232	10.188862071358468	9.4486552550612	-3.768413918808249	0.7915363619531717	-4.371500732562962	3.0
-4.2711805291637095	-7.984127329181162	8.68474319131546	8.204716836141865	-6.72861520130815	1.3419508555452613	5.683088946704831	1.6508399447332935	-0.07982848878077331	-5.2899166341834	-8.086092752296235	7.115988104694025	9.472564494410385	1.866964262836745	-5.284520713939893	-3.998158169200427	3.6855533960235975	8.115854404095273	7.966758815300286	6.184300179893059	4.72007387771343	-8.288829218914842	-5.922921411101338	7.526073822575916	2.418138097403262	-10.164683420617008	-8.119877120221023	3.436384924056388	-8.914870225699556	-6.837673312814134	0.9180806251812672	4.1514024383453725	3.9178166285412708	-6.922658168130816	4.487495503507104	-6.586108998124766	5.0
-3.30319285696269	-8.452616640484479	9.34889498311789	7.730743023279521	-5.3749491165745855	3.6446582463900503	6.699934961114892	0.1490263684430212	0.42006232562686896	-5.337373894823719	-8.723176701912184	6.587586970462233	7.392099188050639	3.928369474756641	-3.8684200842570817	-2.116823413848918	4.483808818681159	8.109875736177997	6.517537747485371	6.761458989601922	4.900792443423973	-9.015389670754574	-5.463908472458127	6.701840483082118	2.074773786568248	-10.988367691427019	-7.593169027296771	3.0659468220532333	-9.949598749082655	-5.4718951877237	2.2182014116006137	3.665703835035079	4.146520475050608	-4.364254711515705	5.353043855916372	-5.107274281239282	5.0
-2.598178933705647	-7.590436167675374	6.988807875137987	7.110062727604374	-5.416174724060103	3.0497411748814103	5.869140404317228	0.2975439875292095	2.057888607247799	-5.208166505217034	-7.661085490241115	7.8269650729436435	8.823577544063244	2.5711821189652087	-2.247034784961204	-5.886077592549826	4.618803025991113	8.203297576670394	8.046363875653437	4.513697920116735	2.1179562475538347	-9.360510996033833	-6.280338124850201	8.875356176831389	0.484708234394825	-9.610885844888852	-8.835182109839486	5.017609793497354	-9.336151246533294	-7.135785420890748	0.8397751536575104	5.134960499555374	3.0964194294514713	-7.303236969103035	5.760909594288293	-4.4421810230681436	5.0
-11.232120914572235	6.8882919184152325	3.5797139383771968	4.750088902546305	5.439051315258411	-8.486523894818607	-1.8075530060014957	-7.88552945166843	8.172736890571777	-0.011380856386344007	-2.2706135461029695	-10.018911086389304	-4.8532932887650775	-4.200951048956315	5.675978787592717	1.8618495779596052	7.088366072290176	-1.5173892147867927	-7.352720280374529	5.008504079347567	6.920025488098579	3.6253614511766963	6.06952435227919	0.2415661141571831	-0.7626831444683302	0.4601235209019685	-9.276214355784152	-8.131236302041547	-8.983884517211761	2.0918574978807274	-6.0505519427648204	0.743216744227658	9.493803330455762	-4.4572327818215545	-1.7994206692890602	5.124294523252334	2.0
-4.02154494271617	-7.975024537831377	4.910081591701804	0.9969750265964716	-5.998868485599543	0.7806728216032537	-8.722946144738035	7.679459351316017	-4.529170626894229	2.3373965030829087	-3.3899963445270065	0.8414110842497899	-1.0266395546025986	-6.2641722802977515	9.806567454380277	5.418946610083268	9.148027670140353	6.554824765196662	1.1821352706614436	9.472422863626267	-8.229578293315832	-5.7404637703021875	-9.641975382497819	-3.4738993614578564	-4.528466386345558	-3.727007426101316	8.38268302199106	-3.929951015342855	-5.321641993761952	1.2948015614024522	-5.707636209998001	6.04184229769785	-9.738305147217089	9.529121495372472	4.414963305621355	-6.6945326621853285	1.0
-4.901316857640514	-7.721029469700332	1.6394663883037492	-0.003161023099633835	-7.2576722080951255	-4.359613344582751	7.917562310839166	-5.381922219869154	-7.8425545604254	0.23983851568497205	8.788986549845797	-4.3803857245414735	3.4579264599928274	5.467866025488249	-3.517547699620672	3.1152479199122514	-2.6199153539338225	3.284198323266186	2.0543605582817763	1.6666099540340569	-8.738890805701843	6.997672976500945	-3.7078930756923127	-6.107844691924013	-9.110548438909913	1.7858931728844014	3.0778201703459	-10.332948210553727	0.5578469989418238	-5.417378362056726	2.211357899410709	-6.16928725721961	3.3562014218006277	-0.7098530776769776	11.22378008715073	-5.860534269719927	4.0
-3.8740746579970553	-7.664636049869312	2.9666274480708634	-1.7966719711393542	-7.7076579502636235	-1.2263498856773474	-9.356915979135822	7.797662747904141	-5.29444555315453	3.570952099678278	-5.586437971411084	0.17227032017306262	3.251559352480454	-7.389020575815084	10.677193051775586	5.55731258813499	8.187021022402364	6.575905349023168	2.0976815415069345	9.890881806277012	-8.619361104158374	-6.161304176353869	-8.085083371598907	-3.152522593388432	-3.798729985934938	-4.474132148666898	8.086985093704186	-2.9018746525957124	-7.122799235729762	1.2421366547560426	-7.379971940048783	4.214845201159578	-10.188195216458368	10.712845875299156	4.712512640338067	-6.933182750052544	1.0
-3.3735670372013606	-7.891426113674675	8.035084604154726	8.883526135350456	-4.6306540635229565	3.162761927414968	5.736376516852057	0.052400589953156995	-0.03151781710407309	-6.038766565072613	-9.3972873072567	9.022358780313073	8.938504107372863	2.2874036126158237	-1.901692879207665	-2.425531913311672	3.438650315132063	6.484278062757487	8.047741687135328	6.073526678061497	1.5478901141883585	-8.842848334154006	-5.914283415324137	9.541967558516292	2.212990800622334	-9.759800496808788	-8.421649229827686	4.757264051439711	-9.342886852839033	-7.624923511917371	1.756791161205408	3.136970620961714	2.0874396285004035	-5.96182051607896	3.3830620746443087	-6.159758075444527	5.0
-2.726278885537026	-7.545230377443576	7.323090594107521	6.613753703259718	-3.4848552283350407	2.7377886769012445	6.415098320480743	1.6958255572901888	0.17296529649279907	-5.670649512283003	-9.86272448351098	6.728508720405976	8.59518216642363	2.2234903357152835	-2.550907074187275	-4.600597698451856	5.330439396389591	7.902550449871354	6.271065233961361	6.726701567606778	1.433972743736369	-7.23989942261944	-6.7997406965880325	7.077417708185912	3.9769855954749733	-9.410829350366646	-6.755836585508094	3.70262751019094	-10.115212216019707	-7.654581926108319	0.7934762213026911	4.001323854879742	3.855840483688299	-5.90775495864059	4.757128775948312	-3.5765234298637525	5.0
-2.670218445237309	-8.394278160174034	7.986512913676604	8.173400532829623	-6.181621978490864	4.694331818868607	5.7998147709391565	2.0635308276148248	1.7924378506951752	-2.108044989961405	-8.443225587973563	7.666419787496216	7.678746625179691	2.835756936578475	-3.863973917088954	-1.8038866045714925	5.52727554501437	7.685211550907852	7.031047830759994	5.1613227255072225	2.3715271150898527	-7.823410543344949	-6.574346524771536	8.792983584368553	3.615931665068315	-9.517402301360361	-7.377512035788002	5.726336901103348	-9.328091776176578	-7.273512575626451	0.9063515980735924	2.172077556617915	3.584689692476476	-6.064123561783451	3.3528100191161423	-6.120101627149527	5.0
-3.757040387680673	-8.815607827459027	3.2516842650009217	1.0615106709466713	-6.330768812680881	-1.5703026945843122	-11.679198535201994	8.262600463024365	-3.9309274735736714	2.730503849657433	-2.7441197500138426	0.46101498856330037	0.7711443071386181	-5.546795713314277	8.859816762388903	5.215950145418638	9.460146093414245	7.865151071486951	3.8667758495994384	9.131310113318353	-7.601336130628848	-6.1298473976821635	-8.220699545079633	-3.816001157536359	-1.9440764550108443	-5.489312411526642	7.61419157526918	-2.574328768866422	-2.3987967425545085	3.2462200468347278	-6.418196049071599	6.1123649262886985	-9.455051638530152	10.64248853526917	5.6551799498283755	-5.48765153016209	1.0
-2.8952204209234482	8.09853108706476	4.889488294437813	-0.46753433083435203	-7.063916192983982	-7.085949453197291	-10.202798610253291	6.395257076842707	2.831957765012417	4.392163304995871	-9.486521780376624	9.704544577171909	6.741480403957359	-4.510355223576163	-6.240071474154339	-7.790122916750074	-2.2850251759348352	0.865468899973603	-1.950353357952753	-5.42881891433418	2.6329721154056354	-7.3272947919335385	-2.582960243263228	-3.018670414792994	-1.7159811053417475	6.599315446096202	-5.081242464115975	0.45334013588242805	2.524648424915758	-9.108678866342283	2.3847621390380134	-5.424526643690247	-8.073649806272906	8.808436306734041	10.665003207417337	3.803091589537709	0.0
-7.208269563123025	-9.388124072177876	-5.252829566605585	-8.379693412840783	8.963353113199165	5.989640900677832	3.0220161960182894	7.949963159357731	6.829910374742532	-5.861677081130503	6.871571373005337	1.3663703635639894	6.370607842488956	10.11193077759469	-3.632012160689717	-7.416061723713533	-5.536122357975469	-1.4089483767783264	6.341681964366765	6.779988088926215	-9.68360373162127	0.8367064936744246	-2.0712866163950787	-4.722270502075168	-6.888382323726549	-4.127958823754088	7.89450435263224	-3.0877879594779687	-0.2117233501118242	3.014668530634063	-1.0105105062607176	8.469314090120529	7.725350450682983	-5.748047471913831	0.1766183115702737	-3.908881726330394	3.0
-5.419081755387961	-9.88118616866265	3.0763078483764668	0.3871526171147642	-9.129763488796273	-3.6782054459184343	9.873936502579127	-4.472591842465578	-8.12004159544582	-2.09429611674548	7.968635710892204	-4.289869746032299	2.6849134626585007	6.050769404801508	-5.702030108075764	4.95238030103904	-1.9432586744761724	1.8632798117682343	3.4933701804329966	0.05576036076394941	-8.896211275647794	7.527144475017318	-2.9523044676019707	-5.809620125541867	-10.287272495973708	1.4337887969699954	4.240320867587522	-7.384518064657825	2.053025270553805	-5.938014458261019	2.2443433878505346	-4.782736794853143	4.419448541842672	-2.733106657636628	8.861281074868758	-8.498939790145347	4.0
-9.762941545392747	5.159074589795802	3.38686192373369	5.344033914958228	4.991830116856988	-7.601858043265122	-2.984192555763658	-9.051458902368221	8.430433793223171	1.15063645149927	-3.983827011807631	-8.928532076217671	-2.7745249450275487	-4.022818382155302	3.6654064042911965	2.913822498664659	7.530289128299912	-1.0230920958001748	-7.39162972474612	3.0612995290667673	3.4938604313722683	3.364274058658182	5.523529692452798	0.050092809250084636	-0.3273327930371961	-0.551480789334997	-10.025102725263944	-10.628319147914446	-9.938449626773947	2.446795147351158	-3.8829639828079787	-0.027597839450525907	7.506414861545582	-5.755676476725869	-2.090320206079437	3.4655466838250586	2.0
-4.3127356879832845	-7.917136043057021	3.331540350240691	-1.166100632451034	-8.242616339624552	1.0122126221811278	-7.888964656629971	8.05301771946402	-6.2108897886909045	2.726602516766245	-3.9497671383147446	0.9068993004594244	-0.07380763630508502	-7.072073208131609	9.90236869314998	6.441565299261849	8.168384786113098	6.563329954601979	5.242117777509586	9.220788937551049	-8.497153720728642	-5.211311476086256	-9.219910851503661	-2.6262364956345263	-2.067061008434137	-4.481747466354509	6.4611683148078	-4.312314799591304	-2.443214906859245	-0.08761225710277365	-8.541539076815342	5.831079732324428	-9.47045893991509	9.686025941450074	6.132659234494916	-5.030383468787329	1.0
-5.811954434743572	-7.9450213242982315	2.242252683776493	-0.8006968966310684	-9.421768595691736	-4.630646722856897	8.64834379986923	-6.434012400156508	-8.061195464553231	-0.5352049328625705	9.682281326369932	-4.442400081877416	3.7119440131125834	4.842908845597985	-5.01079880665437	4.729810934095553	-2.896067875105785	2.762378977634956	0.5190595317236997	1.6489785616467016	-7.646254407815243	8.204032087654728	-4.39534838179962	-5.698129824501962	-11.089480415981665	0.05222790405405475	3.3143393359165496	-10.246910105069547	1.2892009425508253	-4.29174050228845	4.187087601692309	-5.914780320781421	4.459764239077605	-3.5469914243052925	10.134301672603431	-5.997688980959756	4.0
-1.1386614790560368	9.70948902828232	4.923629859889602	0.9852963430399828	-7.726478157276635	-5.63049068797928	-8.058978752730678	7.284503396121159	1.604390689098285	2.135643682809532	-10.65916253276839	11.30961613037961	5.368397245005969	-5.563737965213396	-5.356056682662789	-7.586832470933616	-3.7304446660281623	1.4330441701554122	-1.348600305250435	-1.307014140372393	0.5684586355693946	-6.1513942570752835	-4.3299087666921015	-1.9008429792894908	-0.4372931639600347	4.970363030750276	-5.777527964373466	-1.5732126831260547	2.4515388778122436	-8.77283327960952	2.789557206671869	-5.531399201167019	-8.331348300084699	9.125800164864943	8.431572324829895	5.45572619868017	0.0
-4.393344391070199	-9.874154093311116	-4.386281562592207	-6.613178195665128	9.313271329784978	6.150459468883877	3.454447316988542	7.358445809145104	6.685213823057658	-7.63646395663352	7.825188422581194	1.9369674686975686	7.559890414788247	8.094865633415534	-3.7390656294303697	-6.430927206828227	-5.542225124898183	-0.31331707203557135	6.253651995314989	7.254610238379753	-10.965675762539796	-1.0343365056456875	-0.6736504792245982	-3.835024715143537	-7.496980133792949	-3.4138880786885295	9.8808356557843	-3.1985763604370963	-2.022510150759862	5.054051522365518	-4.064312215622433	9.42392132080642	8.807459484026868	-5.605012659630054	-0.008092330897483464	-3.0888062661690103	3.0
-4.521674280461433	-9.921919510159144	2.7306521229252088	0.08802672271431591	-8.210532278273648	-6.428127614778731	8.68216914767248	-5.728039229132795	-7.064518277017609	-0.2991148100043373	11.059625170849685	-7.019390936538734	5.056805469925112	5.93883640451796	-5.0951126629098145	3.1308020371589764	-4.316405152404804	2.0851699068881833	3.3056972393264044	0.7094910656303159	-7.615964465291263	5.2426935242280015	-3.539999027457572	-5.174248416803111	-7.732610398589086	0.5638916350172876	3.199364863604112	-10.00904047688065	-0.38450359007647916	-4.562314497172965	5.774931185549001	-7.626386009230938	4.243522835911043	-1.9697605988228695	9.051583355102442	-5.916583880917514	4.0
-10.420125487215739	5.921476654570553	5.753324350127169	5.156819672359048	6.411306166668159	-9.425219838340583	-3.3608651122902833	-8.722337167176367	8.063330063547687	3.691205744334602	-3.981813872128529	-9.093074317183802	-4.100843630725414	-5.043557552743235	3.918301489001627	3.524415641867864	6.868836347081436	-0.46271963455602555	-8.916134055698123	4.120894833331032	4.652379817751941	0.003872467606157892	6.209729695246333	0.7225392884888336	-0.5148821245960935	-1.665363097022735	-9.447298782045648	-9.65693324726176	-10.768509012659347	4.0144926616423895	-4.778007274976037	1.4295969315457522	6.805915804138528	-4.3553276398820975	-2.1036446467977417	4.940256501706607	2.0
-4.589746431396638	-6.841188164087831	6.031061854236536	-0.5405648243666505	-6.066403411739266	0.624265440521472	-9.84649160036782	8.386559706383068	-2.8110794219022197	2.726891944452189	-4.805105777089855	-0.7328339995590532	0.7166762030320439	-7.306382978132521	11.06571198272841	5.719013001813579	9.761705141044285	7.597881617973277	0.8178023784655841	7.128090755029057	-9.13814170113973	-5.732817257590384	-8.575571290021292	-2.890197311676028	-3.7151268899922165	-4.573428550420353	5.548688352146196	-2.463467498543686	-3.9022327507549326	-0.31825138386146845	-6.213485893308399	8.38276255660904	-7.674151388819921	9.574904692459242	5.128349682723405	-6.23475035098906	1.0
-3.219767731986864	-8.349947046529548	9.973011416960588	6.31239626922971	-6.04615478361795	2.257170249134471	5.709044972831814	0.3906054733960661	2.272712341222748	-5.821499205554673	-8.25952079685714	6.682029203921585	7.539166351195406	3.2633997304628486	-2.5389271904599466	-2.031647062593626	3.52147500994199	7.268830010177762	8.559351382773066	5.573335707382435	2.7801767144100937	-7.727081636196596	-5.7707804223788495	7.272454647361301	2.0248794083317327	-9.935920724553458	-8.939318737778668	3.5697185618714573	-10.437881139004375	-6.789037589919824	1.6241507856767443	4.106490688131097	2.152209728707025	-5.310852655639048	4.382340630749955	-5.816247264933026	5.0
-3.1953412716661305	-8.834219311682729	2.602714651064173	-2.149918958715378	-5.555923422722378	-0.42378923829603227	-9.97487297152366	8.02797139744841	-5.141307416605364	4.818096046867144	-4.780255969228083	1.582003655216663	1.0562976833166777	-5.095884376061774	10.974311599025224	5.587454101135386	8.474915221684617	7.962725840418078	1.8632289042165708	6.7805182447236065	-6.677669585176536	-5.834557734235905	-10.258553406840294	-5.560916704933121	-4.554053439140708	-3.802538927834579	5.955772614631494	-3.3198341342333473	-3.8931555417135613	0.3378735070631913	-6.634991084451234	6.139203679457511	-8.59311670955382	8.164988326318857	4.625164029494288	-5.423151003729686	1.0
-5.228180048608647	-5.450387218577173	8.80029945145941	7.98557383782492	-3.7681318452463097	3.132229654602018	6.768303744902789	1.819363431740688	-0.8817454563149727	-4.632322577584356	-6.062778277397831	9.691148708340704	9.540425553481542	4.57255850525889	-4.4789973626566635	-3.5406828883195427	3.6076822088505	11.437318412600481	7.985651255663802	4.183250361629526	1.7389652236483597	-8.210091598287502	-8.13037241934422	9.839766493886593	2.9191000147694943	-9.50297222310437	-9.024172914259323	1.9489819055208815	-9.54960146767663	-6.646386141449097	-0.30868082259369567	3.7840525732151122	2.9879467964736275	-4.776548015732696	6.3499830256574565	-7.334543108696954	5.0
-3.5580721726000255	-8.840978256112852	8.294163658289076	8.431120369070856	-5.202785749404705	3.411441226268092	6.162976197887487	-0.13105072566085307	0.48664875650237077	-5.608204353117061	-7.3794218836864385	9.179648761779626	8.890056130040518	1.9268605797171552	-4.382206476676673	-4.529505894488996	4.688477668553675	7.233039177033885	6.6287982829439995	7.559401355478183	3.326848258436805	-7.981023956768739	-6.481150318788232	9.589858876642104	1.9615436308777054	-9.198237530956561	-7.067176755614065	5.127777807225868	-9.900238459418487	-5.549237044073231	-0.8537376428609329	5.955297776092747	3.4618329170732762	-4.75934941897042	2.959699387423319	-6.603598885418785	5.0
-9.941310896820665	4.603735125251788	4.1035440796911375	5.21378043280243	3.5835673591446353	-9.054513224063163	-4.401034560659353	-8.102900884227292	6.361076619940948	2.8468713701927615	-3.2127999395206244	-7.4373285886454825	-3.83443141498725	-3.1578457573607857	4.034416085112802	1.648084775875684	8.579017286216617	0.687553556786066	-6.902459381995713	4.396123867589432	4.241607417852673	2.3671721248168716	5.998852914728233	1.9007905366172606	-0.6997673626000249	-0.5866131315816276	-8.942510960243299	-8.184198660381966	-8.007581406062211	3.1305533737001565	-4.64977340693512	0.053074807019646716	7.202470671418746	-5.482671132408014	-1.0885153857476735	6.10029681609519	2.0
-6.1366696919063735	-8.688342673144485	2.841096561287663	0.39630197597573463	-9.185668481486907	-4.746283884161965	8.94283087596598	-5.309813431288145	-5.977573086115179	-0.3099920514487481	9.577682204105459	-4.788039807348788	4.834451925237672	6.409133911268945	-5.295485915353185	4.190595441016562	-3.8526558450155246	3.3381932885603485	0.8867927837635505	2.4207126983647966	-7.351072252182153	5.960088929796541	-2.353506456149189	-5.721448448794906	-8.716806118384	1.550933196781024	4.103942937703356	-11.08502051525936	0.3047144243573339	-6.149960282557965	2.615400928909201	-7.201586444440772	3.1810538902533185	-0.9768471813073487	7.301731108761634	-6.84091858356252	4.0
-4.143120582112037	8.589454780672684	5.142378532357392	1.0824208203884684	-8.306453767932613	-6.810772431560599	-7.9757842720208405	5.628549476982091	2.8425326331701597	4.978757759659235	-8.634225011927324	10.616677258111572	8.850866740668051	-6.109309835053532	-6.253929075780129	-6.748348236179349	-3.913178296053435	2.028001988281069	-2.706114111088354	-5.036466868204736	3.614238830952151	-6.1900862800570735	-4.520238676112715	-1.818361133005446	-0.5373844731672472	7.20379383686126	-5.932014763006033	1.310320882144815	4.49030328773347	-8.47289259055258	2.20022520382361	-5.867070541033191	-9.064248998498295	11.365678450591398	9.492711699187169	5.8950136421037085	0.0
-6.850870784664056	-8.415443606943994	-2.714610960195655	-7.282108747758272	8.826195901899588	5.108879921074875	2.568602156420585	7.81590334319829	6.199294341669411	-6.7000962025258195	8.294172675915746	1.4563423953680155	6.8844020985980725	7.628897363390845	-4.260939553951599	-5.835842497798014	-5.303672587961977	-1.7153315400770723	4.883213282799429	6.282131088207531	-10.503275599245894	0.6543595686705961	-2.0080071951166305	-5.542646494236735	-9.035942549553528	-1.8432677328115559	8.120704076636223	-3.3008188283778157	-0.15474760276834842	3.7422470646501425	-3.5214536340242195	9.731944901976947	8.268603682689834	-4.650099369469749	-0.17385537729133693	-3.352413984135301	3.0
-3.250293054851186	-11.510192583546385	2.5269108189761833	-1.4933799970787351	-8.089726518212421	-4.6920607432962	8.91304431092488	-5.599756383880032	-5.776358983356324	-2.0767448362792122	10.592498733515606	-5.766742835644648	3.8178108800004633	5.64948223269397	-6.639670321943763	5.561741969635304	-2.2506348713169615	2.763057669024846	3.055772369771836	0.8407252161391139	-7.35952565433664	6.234627724738582	-2.7482149688328628	-5.697332006472673	-9.356514830298858	3.664103387677317	4.002888872648524	-9.473243344601249	0.8158219836085543	-5.574851784950389	4.104556299652003	-6.534029009598212	4.638183043141311	-3.33357308087038	6.938779375653286	-6.8469475882813144	4.0
-3.9943515747700538	-7.904406839047265	-3.8248968012249867	-6.690611816510557	8.649096892822273	7.857631023065581	4.217260096088056	6.844181227401421	7.182243880632555	-5.0391713527469895	8.501573299545193	1.1744255510959005	6.502076056769487	6.439811636900773	-5.210613846203359	-7.015670121636106	-6.541676032589462	-2.8471295938335546	4.284824814760526	6.738904603394802	-9.486621212663655	0.6698668648652097	-0.8011848294653181	-5.949342463778688	-7.495413540407884	-2.401878516704123	9.322172108076641	-4.120810465593169	0.6754574115240366	2.0761477695762873	-2.727284897543186	8.817239643684227	10.76752261182628	-5.941578198600051	0.06164870325955232	-4.411266555302497	3.0
-9.901565894164792	6.59908177397352	2.664734041367267	5.900969110984612	5.625657026885748	-7.380280725546893	-1.6098271084668039	-6.347744386776135	6.613787741659668	2.258000528657954	-3.993741577676531	-7.833736531538244	-3.4474643363230153	-2.427188695451821	5.704862369818513	1.023889936165355	9.095024982080403	0.39515946100470356	-7.977339964419463	4.614688510989528	5.0920314007552445	1.841599630021101	5.047947218386344	0.3548391684569225	0.5219618922992336	-1.8813735363243131	-9.301481220216038	-5.135701886645153	-10.056952916090998	2.4782646340140393	-4.380992778106497	-0.3918025622335275	8.967103831907217	-4.298272957386433	-1.798205042608716	6.137319356130085	2.0
-10.582237336807552	6.783919793581687	3.81284499163214	4.6556413698191506	6.446770168618586	-7.6078938615228155	-3.380778720970624	-7.19658720721032	6.134212271366115	2.9163766978668635	-3.2335441971459105	-8.349853631916096	-4.077798320330989	-1.4122622858125693	3.6908238591409663	3.7227011380727246	6.712556531758199	-0.05135732213169253	-7.032325103982183	4.319871616022184	4.720376561794245	1.3666788421352238	5.686353932521395	1.6658484135940974	-0.41768369766041447	-2.0050931291430096	-9.20688190804876	-8.098225250529163	-9.471457323995915	3.7985600606393692	-6.5331468819027005	-0.426535521723755	6.40896025227061	-6.209971853926572	0.6122829527850637	5.709190904813729	2.0
-3.4526490408122164	-8.15695888377391	2.974635443428036	-0.5448698878530651	-6.720010158435634	-2.304739817654689	-9.96482748702712	10.503924272772498	-4.240995452201471	3.92654932537679	-2.5928841995803023	0.4184292487559424	1.7308897469572129	-5.584848845652257	9.930734052043931	5.180644496604886	8.962037753650042	7.308185444246197	1.9708138807881974	7.268993808363068	-9.020773950234561	-6.362654793542025	-10.039159653219315	-3.9984106554798893	-2.3903801829658753	-4.170757019857705	7.524007484891498	-3.3287178375063218	-3.0462051889837607	1.792532741790463	-6.677421668560806	6.1975887443774145	-8.189866284536043	10.924789882676727	6.668475045692421	-4.690739640932909	1.0
-2.4334872955343085	-7.653220468940956	7.639936487570847	7.299935452169923	-4.798808878999596	5.008470956722499	7.779485044777483	0.7163086334317884	2.6023738999156025	-4.212009480893695	-7.666614076780952	7.663073202680048	7.43111425526822	3.204660848471379	-2.835629058788781	-3.4063648742863606	5.633091282059388	8.105631923759265	8.15975906500768	6.670268250557385	3.667230416536455	-9.936948190468318	-6.005481841547617	7.99907047935961	1.6814612088787553	-9.763940987403997	-8.276721927475291	3.3967955669280196	-9.919533294325836	-6.0961813396493225	-0.5571744056570294	4.021696037487853	3.01059387395161	-3.2630380532906074	2.2864059955172538	-4.332970709671265	5.0
-9.060905064803018	7.363086537748432	3.9979387126264405	3.389419904955923	6.407279017755078	-9.28791583093995	-2.4333387025756767	-6.12445245448446	5.603270420559851	3.373726534520412	-3.5886215332668168	-8.909486278264103	-3.2660371311539294	-4.267717590879216	3.4171044298326376	0.9669546550735852	8.976017560945746	-0.9273736818699774	-7.0381746688766	3.779863669578244	4.053940468962993	1.8778565613290648	5.747306172816042	-0.36098722669961114	0.7565526510813501	-2.4096641890730113	-8.431017690562784	-6.549776821599436	-8.612111714928394	2.356222466181938	-3.6535335837900567	1.7402502714288193	9.432495696133037	-3.0202863265137756	-2.57286039260058	4.2408104868738405	2.0
-3.6828217586245673	-10.132679716594774	-1.887149298234963	-5.597299574365145	8.26816004597725	6.553640378139518	1.9852300459617553	7.7484450131969025	8.223284936554727	-6.914887030531315	7.619174361581206	0.03007861771513476	5.552689491659652	7.519131967134247	-4.734816089236681	-8.06257357626027	-5.3870643533117875	-1.8609941327800792	4.061199969234371	7.060293957756305	-9.908229011420676	2.1124877464948053	-1.6249612168439822	-4.622257718052734	-8.028392361682418	-1.9495222332734403	7.913650930916427	-3.0309521584661443	1.216177815948962	4.753985303404715	-0.5632581422336145	8.851276996059365	10.66272920912355	-3.8087089607671674	-0.005563474138252408	-2.1431727635397166	3.0
-2.675933000764942	-7.679213174802354	8.923967845389623	8.695930332322934	-4.992873390316263	2.5029327540331354	5.2933425428197545	2.858201058837998	0.5509877131607258	-6.530803775041184	-6.754953335452371	6.23438343500195	6.458444714224838	2.346039979086769	-3.7662442217581247	-2.703876060919736	2.5927482525538155	8.268278726561137	9.02013684394568	4.615597559724342	2.4622673778231534	-9.118753071059022	-6.447042957711377	6.8956198761184275	0.927784974770568	-9.96716521064087	-7.633537366703536	3.42052399649122	-10.338364483693828	-6.115509554371421	1.2050410077622233	2.668708652778097	0.3633656046564062	-4.992987846508603	3.987008148107243	-6.364966585852271	5.0
-8.582697141548419	5.025511330058953	4.337433318414138	4.349063623906803	6.843714403644852	-9.929718971436802	0.7717295950959819	-7.85710297886928	8.000513683693061	3.8534608685539613	-3.5780388461171606	-8.843774879874806	-4.283184459505383	-4.381799185596177	4.863982714554001	2.6158827469293082	7.234880653201035	-1.0066654447947154	-7.031881627340823	3.467332215109355	4.968736203945719	2.1242113431790317	5.66656906916052	-1.1736473390707944	0.43078551889291167	-1.0121580116860387	-8.502345273881854	-8.597550126878811	-9.92994600896645	2.0330482365554117	-4.358400577865255	0.5764185389911713	8.745818608405507	-3.963251924139417	-1.883516448363175	3.7056998160814985	2.0
-9.706405618818671	5.519279712196887	4.584933828357105	4.726199209117638	5.120755849593068	-9.727622132139672	-4.266897354643654	-5.495817812054179	5.909333632401873	4.1639280559025345	-4.226798650562972	-7.9388004267392045	-3.3149204756059762	-2.8309148591686424	5.324137839001471	1.1395838047667521	7.067908859052354	-1.9237494559787278	-7.418814020386368	2.9415514123356727	3.2346537952647276	0.9880666148463505	3.2102645466037747	0.13465012200877147	-0.8029729357378599	-2.289759380909236	-11.772033438275797	-6.1920692463253655	-10.834331173243394	2.3642069907277135	-5.504618970934712	-0.664253985086716	9.90315125954607	-4.716678681757153	-2.515972535597986	5.07684929120551	2.0
-7.977208439935951	7.499576281832974	5.059184778356714	3.773586177727463	6.388026554146918	-8.057874487429444	-2.1800398007474087	-6.421512530552894	7.620626365880062	2.363416205889695	-4.451905310607936	-9.025349311924852	-3.5675012985240717	-3.2187142192825307	4.835999865431605	3.7106592868653068	8.609619551743652	-0.6177897382176109	-8.455377188689914	4.648253681237471	7.462038519953404	1.546786726668969	5.123419646718001	0.4117480797549756	1.050392846401155	-0.864529032423232	-8.118737270072396	-7.45607850318044	-8.046004050854966	2.9584423390131187	-2.2003821109645925	1.3781490190336603	9.07312889007476	-4.2249696812596005	0.5091761377830117	6.187640359527405	2.0
-4.098231930283381	-8.84795647445494	1.4995033090813996	-0.09566669059511465	-9.008659620917927	-2.928683182916612	7.060821590669467	-6.612552371663396	-4.102712985800501	0.0980249522386406	10.261515719877691	-4.516727116462955	4.2145961704406325	6.131391293811184	-4.470791893114231	5.691347210823912	-2.476946073973678	3.7183413431697474	4.562580687520854	0.9114094542155778	-7.713419089403292	6.126239495802664	-3.7492257261414585	-5.916776852423354	-9.57373110977728	1.9103375722058926	3.892615219691967	-8.147620672903223	-0.6219313332643143	-5.049921443608217	2.29929124095451	-5.7466351057493315	4.6642541980249606	-0.5878318018455726	8.308911705507281	-7.104021732441106	4.0
-3.654856530766887	-7.874596372118526	7.935026455791404	8.282500722242299	-5.486876123275961	4.062716780500428	5.4119492547993024	-0.5633776546033691	-1.204136435834848	-5.70330101972351	-8.945520038058884	7.091569698328392	8.991371655800506	1.930511488279826	-5.184998282112038	-2.451064007206382	5.855180881360011	8.392065744716502	7.071600175445939	5.769108556718208	2.0373153206008405	-9.288806945560514	-6.965040761399681	7.9141045684255955	1.9257954981018575	-8.14439708027219	-7.927776944514594	4.229775493642981	-7.666885801940728	-7.2573819667478245	1.1232600942476443	4.654877522562017	3.16128698021649	-5.791724329983585	6.587111379339872	-4.056670094549427	5.0
-3.079905585669535	-9.10704897154028	1.9875623053379465	0.437190443479105	-10.254653050300167	-4.663823556778224	8.08678202234919	-5.303645166675774	-7.496370077635568	-0.5197451126021508	9.599041169977784	-3.6986168174552017	1.2396154815437885	5.931365164036132	-5.334014389247815	4.502525499391978	-3.0505324025078755	3.1479244257799954	3.6208012460123244	-1.1807032645561673	-6.100265137588767	6.850171611193695	-3.4747126499637497	-7.663845704241782	-9.755500193771741	3.176925814189799	3.6199638286121045	-9.252485438962488	-0.2193304634265082	-3.499317190962234	2.750194859916385	-5.382160551436452	3.66748408273218	-1.9177566748784463	9.086799392116419	-6.325013334821314	4.0
-11.12355777826788	4.5433970729220885	3.5121047423522764	2.7287846528298276	5.269572443711914	-6.067481593481888	-4.427641504813719	-7.868644472703621	8.573995092843122	3.2150503948512537	-3.5307802177461545	-8.875181664447725	-4.936263348111336	-3.7639893294706126	4.83556428100141	3.856262970378353	7.124079228011775	-0.7455366248244761	-8.557328561990648	4.490220924000404	5.999480422646912	1.85519196481982	4.249156523648866	0.02277513674422968	-0.2226559406103067	-0.4381296171761746	-9.652930187891634	-9.361684798374995	-9.591218991873049	3.1866807944744897	-3.4688743153306665	-0.34038219035792405	7.566056088650713	-6.001659815238817	-2.1870911596227125	4.255343804335171	2.0
-4.620642334332655	-9.239514527886486	1.79182960020933	-0.12458383621070226	-7.941928994531669	-4.493383005494368	8.455366879232631	-3.175576269949679	-5.637795660306158	-1.2576259559918006	11.457324332075082	-3.7819963067568105	4.9370979503383685	4.606895846842292	-5.035694679230378	4.172705098654802	-2.523306315387676	4.397894000210598	2.8106524293730866	-1.00443029100909	-8.567314164396977	6.051518492765485	-1.7945811216077756	-7.082744051245909	-9.5916819466021	1.445273511473936	5.1508937543444215	-8.70786444169792	0.8098384111878859	-5.237189662098504	3.1185368644852685	-6.436523100823723	5.874052419545915	-3.532359899602909	5.969151385182011	-6.806560117438799	4.0
-3.452980983838975	-8.659993630028357	2.5096362547934388	-0.5852706539318551	-8.016003491272988	-4.962894888932982	10.767798314426734	-5.84858467974172	-6.299521048308603	-1.4884560361419978	9.236275212521946	-5.7481136639966754	2.075445628701326	4.657983304397465	-4.886873296604853	4.316921505147103	-1.451369975620259	1.7147033652615624	3.367917774064838	0.1229187916468456	-7.065027429038652	7.489418651602511	-2.5713949602751267	-6.43099754120436	-7.855140224156033	0.15789180695818072	3.9975734255971567	-9.530018858832817	1.0758483337951437	-5.545821461891292	1.9194059242375028	-7.604518097869079	3.80694519302169	-2.5254094962364864	9.59152449699336	-6.295738847507208	4.0
-1.427173759841223	-5.987146382506698	8.792805663314205	5.952399708734211	-4.67885806789296	2.9919313741992397	6.36718995119199	-0.5524143371029437	0.8368473751652008	-6.666266386719492	-10.667925869481344	8.16871775509812	9.926988045826375	1.8263941116993623	-3.6921863618949127	-2.120058822552701	5.6817486501574965	8.047727693652096	7.033312673410114	6.923627999157148	1.610374723212373	-8.838364614429068	-6.179145562808611	6.402397075665541	2.5169176928873456	-8.677439175458527	-6.294029801811673	2.879967061173008	-10.338914072138518	-6.068878925368307	0.3568720320505827	3.529169868077639	3.3613293251006424	-5.142313248106873	2.336468997564972	-6.421425715829174	5.0
-1.2883763242397024	8.137512346986476	6.351919120245994	0.22553317411247042	-6.444857126594379	-6.404678910749324	-9.633884824576892	7.747916853359715	3.3018189046243345	1.9446327165668444	-9.085565306593136	6.9049262229098085	5.683188012485227	-4.124051421533531	-6.945282689250042	-7.505789767340296	-4.1130928697939275	2.5630349708083093	-3.1927818743637113	-5.226727107678506	3.7344895776272162	-5.352420443421431	-4.260538253585921	-3.911815836652808	1.2172431861498785	7.297961619609469	-5.327577369070573	-0.5277135806651875	1.7992620364028131	-9.231351826644875	2.481748342644344	-5.138516088122834	-7.819551099157007	7.900334668081908	10.689137111510725	6.481079102342377	0.0
-2.9668481880593283	-8.707338387897934	7.751687154545136	7.891670132199173	-5.225976337064797	3.29021887668978	5.33082802824835	0.6143996065893395	-0.7409284033404302	-4.898648946412417	-8.486118402297851	8.21004387070301	7.641751349384409	2.8976927883769803	-1.4142517136777388	-3.539585444131672	5.010559844638676	7.282905723146888	7.609681636146207	6.07043455713373	3.1238785122598562	-7.626379203712397	-5.810989705759122	8.635877603731075	3.048821734169085	-9.603055035371078	-8.699160231522955	4.070687740975774	-10.280165501677304	-6.08992823187678	-0.28036155477449265	3.482130250611686	2.3480250685898363	-5.122151210500374	3.6664796876590375	-5.270249356497889	5.0
-9.717277909811665	6.450882790185266	4.0764455594717885	4.605486240288598	6.9804196741593785	-8.04683375097166	-2.7255384450899833	-7.023391913201489	7.921367504295114	3.411960499321017	-4.138950914779876	-9.209360900427317	-4.593911019881008	-2.729610635971367	5.309994541168305	1.4779065545818915	8.135092664346853	0.8165323711068595	-7.843447719958452	4.578869018386204	5.946186675162374	-0.09501428800879497	5.571331758082323	1.1480281170292859	-0.13855222912426624	-0.6167134905701794	-9.464455857978978	-8.516676102267585	-9.467924837079732	2.2020803011893766	-4.601194420236332	-0.08293094915905203	8.219755790907982	-5.180209799571369	-2.0577151204162467	5.337018653826573	2.0
-9.062722939655044	6.728055254801191	3.385766753565785	6.364654128544258	5.671615161472934	-6.505176934928378	-2.6435379422372134	-7.92827216162294	8.646208641558335	2.7671494946289257	-3.248616868437727	-9.929197199922122	-3.120135760550928	-3.9896439424209675	4.144332357687306	2.2606005816990913	8.183288686221834	-2.0910777703367036	-7.818960423959773	5.245174735569277	3.9700321029979415	1.3984229123245102	4.7879441788203865	-0.5277811921778186	2.1098088480297887	-3.0996688163740163	-8.72598712694648	-8.320099728911124	-9.899080271410982	1.616645882787341	-2.9589807411998303	-0.019990792989959982	7.833660064727207	-4.904318487818426	-1.9626286650292069	3.110334891107449	2.0
-5.939548172854728	-8.217033868854019	4.147940872033526	-0.41673615300773137	-7.240107960035385	1.664940752161519	-9.283322984369837	9.49840083196774	-5.47076803834563	3.3084286336684903	-4.978493554010631	1.3022248641052105	0.8137627242244165	-5.945089826969561	9.078323924006098	6.089084968881307	9.187412805139536	6.901895578581769	1.021232143638692	8.409715970120983	-7.570576001554953	-4.217447198503248	-8.79246336512351	-2.4858619822461723	-3.839305140974528	-2.5600635150880997	7.180436394167781	-2.9145379772869937	-4.5460058537103105	-0.2532781346940285	-8.002802296224917	7.954375247214209	-9.497991564690597	8.729470974144	4.742674899857568	-7.223867122277825	1.0
-2.60719858983609	9.824148113069196	6.311141296531736	2.2246633538827236	-6.224549173520744	-6.5512180565489055	-7.820796332705384	6.8606065360123765	3.0976907892805894	5.271951421568293	-8.50577310540104	8.73804917590341	6.480515181771245	-5.513750797654042	-7.734342700686994	-4.7369895948453085	-3.9274316743114213	0.7790565202494788	-1.9381040668848881	-5.502294755406184	1.6330280089728189	-6.990918599325575	-3.4836782165419433	-2.510971593523446	-0.5318762994173302	5.3664928531788965	-5.510275790587378	1.7675216346581395	2.5530808196798365	-8.261449857347104	2.4449134373353973	-8.092672595853772	-9.743634670925653	9.43258654573051	9.3017016095311	6.6077898488020494	0.0
-4.431822968857584	-10.351722109936446	1.8215059859333902	-0.5254684101104249	-10.097530812787976	-5.230894541177564	7.907060857178763	-5.153738077911792	-8.345778026937111	0.9893545196008766	10.326356848383913	-5.244094727066239	2.2237866038979455	5.01984405467574	-5.520507218052961	3.483848921647028	-3.806093053653931	3.4125745366164777	2.3465951561326346	1.601063512044	-8.20737436482184	7.457729489175838	-2.8660719119242253	-5.802970665755447	-8.001874439115033	1.9181872873829564	2.0565518094503874	-11.003458549385405	-0.41093804272564083	-4.7281367350528285	2.5034004102573277	-6.307363446075723	4.354431719856276	-2.1008902127128453	6.44347193371585	-8.436494140766952	4.0
-2.786045561006675	-7.0154946405589795	8.595103870946929	8.19363873862673	-4.830253928526002	0.9149126492146022	6.2106279782768725	-0.12493576239603499	0.7064524105303586	-5.382953356017762	-8.367371919575199	7.106502837125047	7.60949817803452	2.9690243567330135	-4.132821043800369	-3.637036666259594	2.7665107131179907	8.221339404562228	6.465597221915869	5.625354589073294	3.5469722217738324	-7.045909040640801	-7.088903209172635	8.59580303146152	2.1211838512985044	-11.688462519274177	-9.456893144341674	4.117308226810738	-8.741245879394654	-8.902795123864038	1.3084050320242806	4.106887249762507	2.2366794990038574	-6.306798836077253	3.187118544518289	-7.176133840786589	5.0
-3.390494294502191	-8.878394832277769	8.194390078954626	5.354587744070901	-4.299559946009196	3.5898600170670765	8.521282022382005	1.3463553350781174	-0.30916506768637386	-4.17128278646108	-7.169043960840766	9.251031950854046	6.047579192610472	1.9609629103696649	-4.126971427624329	-1.4871942641183964	5.324655137409179	9.072661711714106	6.656779787802882	5.730080050013813	1.2132824874109371	-9.419509155088996	-6.643897187022205	8.192791172377834	2.5219373512005783	-10.466343212077883	-7.5451965433060435	3.2746460354114793	-8.328735945975676	-7.210457177959649	-0.8598693298723163	4.454677993543105	3.375074097695387	-6.4044617822923735	3.9170834805112333	-5.061090970159577	5.0
-9.708778639393481	6.00374359302004	6.742307428045641	5.184632920994173	5.443094998637314	-9.054369669828532	-3.485833697861633	-7.632007962325192	6.331465485850628	3.145613584495904	-4.027681870183353	-7.723877479833702	-2.7977661843754693	-3.551769238589251	5.172425796616258	3.381513336631061	6.281923242381731	1.1759914918926104	-7.8638587955211205	4.9604692578756	5.939324483390773	-1.2639931401454834	4.762414404341751	0.7162807477138708	0.5169090470750847	-0.7602102964909381	-9.399250903672913	-6.612789666330766	-9.257382397820905	4.152297322056085	-4.69290895568551	0.04377375381511173	7.557929909939821	-4.625519352960236	-2.071009484169983	4.881508583767337	2.0
-3.7031680245208234	-7.577605049500651	2.4413487328752677	-1.1872750773711291	-10.034959956726802	-3.1708900540421925	9.776256914073596	-5.243631924428604	-6.719724041313805	-0.11788876193315752	9.414908662092566	-6.649951286414068	3.9199842393484063	7.014342818768052	-5.077032940670628	4.2623751316825444	-3.076014625452721	3.143037222323813	3.8216999180260167	1.2481673387897692	-10.063871537750309	8.448424527442095	-2.7511337501540547	-6.449737392513677	-9.714812430343361	1.37111582011619	4.413933362369409	-11.643712911887432	0.755568387402211	-5.189537893823823	3.17004371912003	-7.6754586715128745	2.1146947372735774	-0.02090615906875426	8.867533129008505	-5.313625177180093	4.0
-3.4831420257790406	-8.031780085018159	3.2187567345187142	-0.8026145068713706	-9.281551465422696	-3.9588885293283047	8.368642651641526	-4.4557031176408755	-6.458377155183316	0.03602653381607923	7.109272375733708	-3.98605829147916	4.281746763866534	7.301606435493731	-5.724746705723587	2.721420842327031	-2.8247856859748057	3.1027969507489064	2.228555353358405	2.087287349587297	-8.85434408399315	6.605164588321277	-3.830388627725428	-3.495318332722819	-10.09057482902228	2.401590334951675	2.350079731685683	-9.325278672995092	-0.7126060140721796	-4.370139930800268	3.811584424006646	-6.241151163469624	2.4273252901245357	-2.3184973762581116	8.430462071256102	-6.419188252832845	4.0
-10.38416800442362	5.6281016089609235	3.773251293318087	5.200960561731741	4.888620462563639	-6.860514949504569	-2.2068186448221425	-7.484646684344535	7.0960123996952476	3.6558167403792607	-2.046019816188701	-9.890215141533771	-4.482251671085846	-2.8617033530730316	5.528804511205303	2.4508088787949944	7.001809991814028	-0.4770888707944693	-6.131421650487981	4.305930004512041	3.9517602025128173	1.3351271789673458	6.2020916703210744	-0.22546538406194325	1.7128234001237919	-0.5833305973115221	-9.553376388814451	-7.799027440493449	-11.213175991448539	3.938434950187771	-4.0423977271437765	-0.22854291598229254	7.601475871994442	-4.557457854532404	-2.9210345400500657	4.126849989148429	2.0
-7.677827307131739	7.337390308362873	4.231697832174921	5.279453234336106	5.440478153001126	-10.355105329293234	-3.485310843326592	-8.634210405150624	6.585277475680998	4.259633969190602	-2.2598897600923578	-8.287948192837879	-2.968010615235398	-5.388447045370915	5.32030727985081	3.6907737433064307	5.504507663839248	0.20953525701838538	-9.03218872390105	2.294890388013867	6.542019189197527	0.21849490377758296	4.703396859706843	0.8655164700451602	0.1494183153874804	-1.6293450065580901	-9.693704371556025	-7.494572689159125	-9.597750702655992	2.8423342996347087	-4.216438503886172	0.5232334131734182	8.465172510426427	-3.1162695793383186	-2.1735924889611087	4.926857253055994	2.0
-2.596014747768522	-9.586073050493543	2.121110023697005	-1.3410828562428274	-10.32858481848299	-5.08303306909989	9.050980852264539	-2.8681768007015993	-4.4961820043921765	-0.3341936870109511	9.356580371608773	-6.14314066698897	4.557405127449356	4.506343225415747	-5.4844438294727995	5.061284246456603	-2.192999181974405	2.035610056666222	2.5754570780711243	0.1316619549962279	-9.026682912109308	5.680839413937128	-5.0559775261782	-5.907714027056758	-9.425152055223075	0.6823297795667898	2.323400149252177	-10.911787009123843	-0.37029045704763985	-4.3444128323034725	2.2221735093722454	-5.955034494412804	5.379298975011313	-2.0968176553992834	7.969753190743084	-7.339073613414266	4.0
-4.322507324046277	-6.663891139593295	7.834127503789829	7.756923244611457	-4.821018537873192	3.8070907952621615	6.331354193016394	0.8356478415407862	1.0076758707981472	-4.8340094568565934	-9.199690403973486	7.834359185466299	9.278325852417346	5.119302451668851	-4.926945740366953	-2.1880777577626995	4.624896667851387	7.350227320833499	7.3137432475954975	4.6577646840416	1.4783807503809452	-7.931912899935988	-4.9841615449309975	8.32374275092993	2.300152924839426	-10.439632700908986	-8.900900179484028	3.2918385987537087	-10.92805676342814	-5.66074376796752	0.3971281500634861	2.994450875247714	5.289902618183083	-4.215753473596965	3.048538960800005	-6.137244904745696	5.0
-2.0026099513554745	10.12623948905873	5.744356540065568	1.8460110870658477	-6.237748129673501	-7.26320451443574	-9.761400152951587	7.054029159794717	1.946022083124593	2.499870566742917	-8.72797755466723	6.630871620637488	9.363669755494758	-4.251338652638158	-6.624509380030301	-6.322483442367551	-3.6121832672219623	-0.09403175534418473	-1.1684804795707489	-4.319417173740822	2.142785177216624	-7.028661723478524	-5.470634827649631	-2.6331934099925176	-0.7151525690418032	5.832368849216187	-6.22235511226896	1.4225465442416043	1.4946388223592986	-8.843665838776854	3.4481945719543123	-6.668893666274482	-8.484504872826859	8.88132610875177	10.550010455054787	5.910222400742926	0.0
-9.502232037130208	4.793271615406417	4.366145841631495	3.971009858474798	4.4625498284853755	-8.01905872387247	-1.1721765123618682	-6.189279390541064	7.884213536022487	2.4357343770919617	-3.597581823865929	-9.633336580722753	-4.050086749393433	-2.587809599876915	6.415262698786218	1.9346681201402238	5.749241366854832	-1.0865754928733184	-6.704160968362831	6.337173035118969	6.5257421789947525	2.510829163768303	4.56978324541648	-0.9454774462611936	-0.8691530496263262	-2.1146593689544386	-8.577519681706931	-6.217684273198985	-9.025899014982453	2.47308726526569	-4.779605196146888	0.0588986672807639	8.354455806172414	-6.4772274897956965	-0.8708686107806175	4.687108774552314	2.0
-4.724465482655499	-9.676097019837538	3.7446034196403057	-1.457438658021326	-6.77619439581798	-0.23983206274656435	-10.505948359964359	9.857126337753224	-4.388775488492476	2.996336975481282	-3.6011399467620424	0.8754023801178744	-0.49465102702784214	-6.145216669526649	8.941569081997281	6.009956452852043	8.049796906677505	7.291845153455893	3.6208706747857597	9.66839679134447	-11.525711138928918	-4.9235807691527835	-9.169106248046996	-4.201575447633725	-3.2336289419180098	-5.5221369928020705	5.894814238280174	-3.9920660498100577	-5.735909467325027	-0.18645848767894102	-6.85812164543906	6.0940297636515925	-7.953130674852728	9.671368892800292	4.138216055288356	-5.531245445822946	1.0
-1.869462274508171	-7.391783292039974	9.720458423713872	5.881950649687772	-5.010047766349845	4.070037865305969	7.748580663618976	1.4544605486309474	0.16538323261935434	-5.4328783907985745	-9.180087983291966	9.40709520826877	8.659661384087213	2.4827395625510413	-2.675468009556739	-3.1262615764670616	4.2177698299262865	7.186789719186042	7.003809982715987	5.978193464087164	3.8881704301405735	-8.653603751313497	-7.5602631518655015	8.923539679231434	2.207619677811694	-12.048327101112553	-8.67583592920365	3.7386024540388028	-10.688501638517486	-6.732650835010274	-0.26956767009946003	3.4264572637803212	1.9523210097914447	-6.7462886073253205	3.4849426117282682	-4.382384486034749	5.0
-4.171631149425897	-7.69751486234477	2.58777703676209	-0.034271456852878995	-7.5088213395717744	-4.897569818583596	6.469192068317539	-5.987929922574011	-5.966093157628803	0.3097488702181722	9.781120575160681	-4.097765050402815	3.6095695577451985	5.010054335919533	-4.41212864409694	4.1823017848187884	-2.154091176843487	1.8513845905700035	1.6160464488174282	-0.1502337610002994	-8.220269257265157	6.058097560880713	-4.204273692015029	-6.423071399686352	-9.256717607064191	0.266807702027007	1.028864004662204	-9.268275228881155	0.3810823435020324	-6.840319463798263	3.3397341038944797	-6.078219303659748	3.516542299148403	-0.30592676187773504	10.003811433978328	-7.648652411852114	4.0
-9.222731622847313	5.958500958150898	3.438891463202563	5.3858586455964295	5.731462299771188	-8.765539417900934	-3.4197163080206887	-7.606235819810132	6.959031753524882	3.250342106467873	-2.1408704069682996	-10.096082822122243	-5.006173138215596	-2.1482773718163273	4.757942509425236	1.6194987903154212	8.727506458187174	-0.21401639687218094	-5.404869319309073	4.029594067194358	6.324404969406661	-0.223290487742835	6.815371149254792	0.8200719854989694	2.0590040214336542	-0.33859931532027243	-9.590665650993774	-9.01329802417077	-9.973469186629353	0.9670578380774888	-4.633779409657176	0.5972751725024887	8.103576599696673	-5.237745557154722	-2.5854444552349043	3.3386237600026885	2.0
-2.2642310519440274	8.50734295282719	4.168840530609779	2.2052196212983683	-8.327711532648594	-8.287573367652502	-9.556771977888447	7.110075763786856	2.3332078004621803	5.636807772870461	-8.730650490881931	9.23825851327646	6.629836608105747	-6.755747151072286	-6.382013791850378	-6.620568441851462	-3.592436580471156	-0.3321023109075657	-0.8417531129165129	-2.6426782830365836	2.128297745990732	-6.808411064860222	-3.4669630375845246	-3.073983606012002	-0.6545078338488638	5.716111628642068	-5.908848258283974	-0.48832101558323393	1.8728015514997924	-8.572993454354595	3.6020406458238083	-5.630246700168963	-6.545785682782853	8.210363182178616	10.184961298211865	6.351288968067573	0.0
-4.237188198574417	-8.726011413031015	-4.725878931990535	-6.376077944352237	8.12888034332545	6.130728064326215	4.414325842940407	6.814527048037138	6.7488510206531105	-6.852097984308962	6.877988462834644	0.7052957260914171	8.833229885776985	8.703451725649737	-3.1778778656633753	-8.323513525731615	-5.82587969960143	-2.9413214539842807	8.155331302236489	7.483522536327438	-9.67900819969305	0.41879358467510786	0.43836952813860375	-5.258343281149283	-7.795225495371639	-1.4485850324354275	8.728538967900374	-5.227525463322383	-1.1511940190400896	3.8686693692752137	-2.4357692443643537	10.257587198331613	8.330643667873069	-5.189612765646313	-0.8646799323472714	-2.8687197461659797	3.0
-3.9094848784610234	-8.337924933182348	1.967075113814136	-0.42883141681982717	-9.011641383825138	-6.473460261072365	7.885757125427232	-7.189328436636973	-7.943720141605953	-1.6333401620794739	10.241265825129224	-5.889822106073893	4.680613385981677	3.385160129141954	-5.490749914000874	4.648875226837224	-2.1542648611105077	4.799707892075295	0.7038690408548862	-0.0420799908137095	-6.197218049661017	5.784971368690436	-3.1426430461582067	-7.209394978485678	-10.578477209211606	1.0023220112137985	5.528911098298968	-10.83479754951967	-0.05635448937137816	-5.724718576055263	3.8197977685497104	-5.383784785707823	3.926508293422504	-5.4550228900216755	7.845367958785227	-8.447600438952728	4.0
-1.3880169708872123	-7.911650603534194	3.090246831665165	-2.3420180416905128	-9.385136397217028	0.26712247607159373	-8.657587584871129	7.789711861610436	-4.839370786030615	2.0799839777910165	-3.6328500133842794	0.8828557441233408	0.3990413196979552	-4.612458219903619	8.55458622854426	5.786133071241274	9.638296050988389	7.8192575084035925	1.769522757327211	7.008618550012672	-6.872808463245326	-6.250235953284691	-8.558088796854415	-2.820672896874572	-2.8547526982281126	-4.770547968813297	7.909232533782093	-3.982131131868659	-2.253391731495128	0.10904887788869577	-8.361032957145259	6.17624863576933	-6.300638862064713	7.82677279641814	5.303879667443455	-5.549421352059996	1.0
-1.2200657876153054	9.670692693688293	4.160353841596318	3.602488201382344	-8.727737303539806	-7.401876250575018	-10.046809960905087	7.735606380370164	0.9092361336769981	4.594515502662228	-9.774746529905505	8.918843100583802	7.0375000620417465	-6.021839410372541	-7.452135498917026	-3.530536813296345	-4.40232232383839	-1.7224804475072575	-2.2031983168790736	-5.4426938844118915	3.0632035104881057	-6.888470127367577	-3.758394227505293	-3.0427855999634104	-1.1579505627162021	5.332588124252605	-6.087717540968275	1.1200222036370677	2.1843667897461962	-8.57087891597918	2.6504559462779693	-5.705075088872432	-8.410818098754156	9.336558817745585	10.501446902684343	5.5029010443261095	0.0
-4.614353169205859	-8.772292751887836	-5.0596623336695465	-5.188959695189295	9.082749191082183	5.377616679545126	2.8023303668866433	7.456506246754635	5.723524044635271	-6.0350489448503035	6.92265230884205	1.660484970881275	6.142641930377595	6.312371675341749	-3.8680827064821424	-8.41482798729192	-8.431703053729986	-1.6136584418578592	7.397073163194363	7.106796678158084	-9.152813334252205	0.22344106892798773	-2.108150727816458	-6.28944526976218	-8.885487407713088	-2.3219311457312997	9.588942787509534	-3.81423305005239	-1.648452978339518	4.532463130945095	-3.6321850322890032	9.579524027914529	7.707698976746431	-4.872355098528957	-0.18634696321146652	-6.392150993316693	3.0
-6.557888427128074	-7.902525159160262	-4.5617234708773	-7.705399827584673	9.980472778999685	5.573841554968319	1.8405041056081024	7.350318724201533	5.5652038451404255	-4.053612921679415	8.911537263175136	0.19615241585785104	5.673465992022818	5.902377723402125	-3.502526849471278	-8.546020852385272	-5.353285367001233	-3.4241183223791047	6.33353898246092	8.913282971360362	-9.806816228143859	-0.5597361354992255	-1.6722466619342455	-5.622092526771481	-5.4108595125700525	-3.580538501148127	7.654900775027528	-3.514483185357457	0.5713456727066214	4.6226751442577125	-1.9716461021827343	11.39116773992901	8.653282197169684	-5.650903827670902	-1.9091663593069381	-3.320780036948884	3.0
-2.972244525163998	-8.189393202667077	10.341352485949177	7.744897925807317	-5.760072016243734	1.382630006141136	6.294879148828241	2.4100917085547326	-0.012053277542477314	-4.848348188035182	-7.397671544078403	8.632164295215741	8.004314008637714	2.0037792000601957	-3.479075913553258	-4.085627207946619	3.5763613242415864	8.931930679793501	8.07685525469009	5.885138704101679	2.123311786611686	-7.119907869411676	-6.999862471095216	8.102308714488279	3.2934419757613567	-10.53874907890605	-8.605894065923302	4.303621325667498	-9.084852348372964	-6.440179019302835	-1.203067446811004	5.117023141532801	2.429236090321452	-6.094530477640899	4.04347138072882	-6.4528835554788335	5.0
-2.4292823593127126	9.33521619012398	3.6520129260883296	2.696207623520596	-6.794113861511671	-8.595817911914075	-9.76725423909674	6.819394241847039	1.9494425460231206	6.050730351424905	-9.350138807944322	8.557425153341262	6.869483620315599	-6.105305533888358	-6.038742416324446	-5.751342115895709	-2.7059244935853073	0.47084213697473143	0.27786090044214795	-3.26739453350297	1.529618349635402	-5.000267121210699	-3.8301125160255394	-3.507887638098401	0.7743127355711412	7.7812968130587175	-6.039549620552366	-0.2189614921033638	1.6759164197871879	-8.356260018082345	3.4287536930592806	-6.019030195390596	-8.59724493182264	10.475722515371094	8.999804188439665	7.198866300696128	0.0
-1.754597788169761	-8.215045738315556	7.766332194186289	8.401310496079217	-5.193920473721395	4.4048846700553845	6.515210148777293	2.3227250118052325	1.224281327892356	-6.063008884059041	-10.129463229360736	8.726253474528	8.573511575815253	1.6440643236635295	-2.420826094350317	-1.6251978384584902	3.811795976913609	6.008675600899894	8.712349323497984	6.869932788260166	2.106747610254553	-7.543196499351823	-6.435808986010772	7.86155008820723	2.7091456186039315	-10.318119066406645	-9.071909960106241	3.675875444297333	-9.630643709815347	-9.330704632859497	-0.20647602765997908	3.1657023966371423	3.5641482467183434	-7.037213128884336	3.9239594471117316	-3.317350441215242	5.0
-3.988528241259392	-6.942586479224884	-5.990390499042478	-6.743793434827974	8.04411355637543	5.901931791670796	1.8519243251369237	6.48779092147788	6.97461477751454	-7.4366603818460515	7.944534536539579	-0.5622922513921462	7.418208915216356	7.951859853186647	-2.894638315882963	-7.603855728246436	-5.694540906402677	-1.3894733265598362	7.867628737969631	6.31718500422806	-12.410306331827876	-0.5719186629602279	-2.8608674006958124	-4.589829326086466	-7.778421949151026	-2.420245487878008	8.89008566038672	-3.527265317759326	0.5397573881940143	5.540403463703242	-2.5408803779868387	10.544811504199313	10.2941097672594	-5.127645664908539	-0.1289643989543521	-4.360236469497885	3.0
-1.7142745091771912	10.363421233311751	5.698048930052203	2.443679531319289	-6.867764511970486	-7.860897601689506	-8.098383705256694	9.003270297720233	2.364406274514594	6.078710704347031	-11.113881822145036	8.244033658460344	7.504054323756698	-5.488927576281226	-5.04971847928618	-6.347381443658064	-4.783130563337577	0.28153539043971476	-2.893783598081419	-5.304007869136196	3.2095018923656	-6.337335372489553	-3.79410274448956	-4.393840655086636	-1.237003891172169	4.478519339200222	-4.829991103045041	-0.2990333652903687	0.7625436664593004	-9.04119558047862	1.5107425811941546	-5.105773616050463	-9.4337790378286	7.578482485842035	7.1597271457336715	6.1371604599158065	0.0
-2.368311376141546	7.24584676263547	4.963046550412883	1.8255670976420633	-7.345663693019512	-8.474812660542742	-8.324727650066293	6.790822075836791	0.8523833991538876	1.2891893426392596	-9.615825019134588	11.17044863990963	8.310112030556306	-6.210314043020749	-6.965712716219768	-5.8631355468563	-4.913540579997537	0.7969205324642232	-0.5950193487729949	-2.948483972154854	2.136903817967637	-7.413796537136129	-5.035089616052198	-3.499643488166026	-1.1050792075608074	6.070884734676451	-5.092939730599556	-0.5184901824081123	3.3409799462003713	-9.342115346642613	2.1295297436803304	-7.336729205401993	-11.123208400567352	9.861756141427716	10.04948455858362	5.886619405211008	0.0
-3.6543346404216526	-7.996004201952582	7.7706487940845435	8.355826290923575	-5.360217954206626	3.0738322147551953	7.680786836294134	2.1748371161311923	-0.43081211110398376	-3.9821946893851123	-9.554379688151204	6.443162179725063	7.681764213572534	2.9549602866388645	-3.4440271403814977	-2.5768926536410093	4.142459542190994	5.882882146754138	7.551089258693004	4.0769178440631375	2.843778344758569	-9.570080419763684	-6.250106230946528	9.325759279625958	0.3995494663309709	-11.857938076765963	-8.270957069693052	4.399396547154643	-9.742774035681192	-7.210512540172192	-0.10110110451774479	4.561387758371098	4.576597118658067	-7.3839898773419685	4.537386873484582	-2.710118148438303	5.0
-5.067697463122765	-9.536885309330378	-4.0913207544107815	-7.321251818489016	9.099239276783482	7.536230574078468	2.1234479381389813	8.186912645054559	6.2740447233134065	-6.652419373561704	7.857811699644635	2.0848016785480583	5.976983267188715	9.230933519322889	-3.75989699967127	-9.21138864389641	-5.588037126864401	-2.9481499126194235	6.042583223944839	6.858493264123733	-8.044101731468324	1.8243136924686927	-1.56638215394936	-4.3464873591147075	-8.000435143352004	-4.674940523851701	9.38602063099796	-3.174558631783408	-0.561717123130823	3.1670765682564648	-1.787841188521811	7.752111651445938	9.807126974562815	-5.278829880639892	0.504533724577807	-2.9941280763739035	3.0
-3.411832750430965	-8.089299843094789	-4.0472318686402495	-5.08494628591364	9.181801137780782	6.891302527673635	2.261179347877283	6.163737310905068	6.335089088479841	-4.446399750990787	9.36421200757035	1.4446856373600128	5.46219858525626	6.371191983979612	-4.462177782813501	-7.581249909933034	-5.912307923802453	-0.45578854290649584	4.871107245104781	7.085853101051834	-10.627645942606803	1.2062336119958952	-1.1091689643338634	-6.388849350942023	-6.7484829321039	-4.870460023912915	7.071699114891456	-4.4211115213840175	-1.607088610441702	3.9478157780330663	-2.8081960034785944	9.030137962981975	9.787861592418272	-5.68774580287412	-1.352665880167177	-4.779665567568281	3.0
-4.1685954177784765	-6.3623873135316895	2.1632184381776525	0.5664539207105488	-7.920699632267885	-0.4759410537863405	-9.117390758710036	7.489329128774946	-4.896729369301968	2.5128194218087856	-4.466842009190968	0.8882463738567881	0.03264009156207692	-7.071105124494941	8.018901305544762	4.998725787260952	10.101580861007704	7.050613368450007	1.2263663110344611	8.631406646943871	-8.600946392761136	-3.8521883182674457	-9.257982186465496	-3.158175038517341	-1.2826854214110375	-3.6484414986592317	6.8080377645959675	-3.0260609528142153	-2.357281269873128	0.7541613878507031	-7.6232056049332275	5.398090626786777	-10.23579032911134	10.559354484247509	3.096826988832321	-6.031409210221472	1.0
-8.19681304072687	5.08481835138661	3.7342730415499696	3.1009281063748375	4.8747953073317944	-7.396258870268831	-2.843577212672947	-8.056492889121193	7.807154273923081	1.6709104467416873	-1.7890611380651589	-8.721548022038053	-4.182147808646655	-2.9094843246694477	5.531409726972327	4.347124667253522	7.534285945268366	0.5303550259327034	-7.5069034693339685	3.6535157234862043	4.438889443333714	0.12856050775692096	4.677649600202106	0.9916185490478988	1.1613661894259186	-2.6903912887709573	-11.238008385333032	-8.954464615930322	-10.148152494512464	2.4249425146986	-2.540016855464752	-0.3763030356056104	9.831829438699133	-6.694355309343869	-2.1409740600497127	5.896571439997374	2.0
-3.7549149994991344	9.06922023919817	3.930298981478929	0.7146647732653975	-7.096644241575641	-7.188592381731766	-6.4116112702904875	7.7564827408594	0.6446827341099384	3.5966775517499667	-8.566926818654553	11.486639816109811	5.062869503770477	-7.633142171573522	-4.492535480486206	-5.94229562556042	-4.783447872685612	1.0297577187671925	-3.996847366174563	-4.1720416894420005	2.564879067290675	-6.285852647421333	-5.171002981588175	-2.5870759727228068	-1.8040249417188678	5.95890298353459	-6.90187067919583	-0.12341207088798806	0.8524759824506207	-8.419855503776388	3.0093481546854317	-6.824138096211584	-8.660730145334382	7.529119330433122	9.0129640134844	6.117742345287477	0.0
-3.0957288926166857	9.238502532489115	5.354488626864719	-0.07677159463674599	-5.720553126195372	-7.216364331957019	-8.41283782339578	8.52076983914393	0.6506265376337097	3.4520105534933623	-9.876858809959655	8.614443522115458	8.383789391845244	-6.60998988026127	-6.919047435344854	-6.127520771328347	-5.117304666885334	0.09944792088849341	-1.04364636590751	-4.508277600421673	2.1436710355476416	-7.739454899407534	-5.671577338476403	-2.3511699227869274	0.876332755987961	5.721920858643711	-5.781260239585256	0.977411523389092	0.5789608806941506	-7.368477087470439	2.3532258344515684	-4.957660627165061	-9.4320011358184	10.79577266762449	10.08779615552597	6.72098704818158	0.0
-3.5855176680849086	-11.328539770476688	1.3000453248987318	0.30428619932643375	-10.548296953946677	-4.065813875675811	7.503453134855659	-5.986463481374526	-6.589358574574562	-0.04017731902011601	8.589002487848038	-4.035752857461869	3.9481759754861083	3.217901306630891	-5.550426942978221	4.937575287647801	-2.755504966030882	-0.6773349852051602	2.734105667469502	1.4730443907966402	-8.27562848372673	6.7615294598723965	-2.5644952364226166	-7.85386723676697	-8.44807979500355	2.157452667061887	1.9276348882848773	-8.970514237562632	2.0480587679170377	-5.1362608148648885	3.4579258151041627	-7.57805532812593	3.2001566473000898	-3.2831968214440823	9.130425798091416	-7.767553088624573	4.0
-2.403563260077447	-8.78103941117724	9.636140470370647	7.287287036382921	-4.387949483175095	3.2466925592334306	4.9078221801977815	0.2762729520385998	1.9469556776606	-4.223654390962286	-9.159603811334918	8.152299381953155	7.79371385576481	3.8039832602655164	-3.424280906574393	-3.78397348611806	5.256202141770001	9.131309741681145	8.135269772458864	6.1696132309677285	1.6454573199141542	-9.595118430049508	-8.117423363675139	9.021877267887522	1.7413484778532164	-8.98975877253763	-8.570824176447509	3.2554920015540745	-10.704453237986321	-7.111408815321338	-0.7349045966741046	3.5202571631119413	2.6332804131445626	-7.209521823133958	4.668373521485965	-4.680735335835367	5.0
-4.810258355117106	-8.926079742042964	-3.8328931590275874	-6.950295915997728	8.486526793638568	5.343810091965064	2.452119480822197	6.887969253507174	7.203361716743385	-7.952670486138045	8.740439861244019	-0.957412842375968	6.686018740891211	7.084095764257436	-3.0736082363943815	-7.920320517462629	-6.873650105049957	-0.0992256876310571	7.136941628305504	7.717787122125723	-10.50132713376405	1.0260306650037814	-2.9350315586226627	-7.785489913092725	-9.165018522518544	-4.1696846082538555	8.103357194159852	-3.9707849284309846	-0.01462079975231484	3.4105408956125243	-4.843722724580297	9.627765022029863	8.984271145390888	-5.6606976680401	1.342991409220404	-4.224599168219972	3.0
-4.4613479306582295	-8.412930567138785	2.514656843803275	-0.5189868356086387	-7.61153244067543	-0.40484026700824316	-10.422583738637309	7.026035063908178	-2.8884863172772492	2.6231882242180706	-3.155250084002454	0.5639948934563934	-1.8409828742425094	-4.510460066350866	10.075776534067288	4.734986312917482	8.761612326854188	6.74736364114931	3.7842200546828364	7.529826992220871	-8.753233955656269	-6.8099038297646866	-9.01507482158007	-2.123076884595399	-0.43707975711520164	-4.972015508744379	6.953009165356511	-2.7830280535241405	-5.362919070696443	3.276477237760914	-5.818755938208492	6.23305546479183	-6.9271110329055965	10.949845444728151	5.526756727014903	-5.699722763988559	1.0
-5.793298134541012	-7.895068470671145	-4.552028096736512	-5.1500285676203825	7.816914361047865	6.916514343958681	0.9116764183739094	6.652286768918367	5.257149371903076	-7.372512355442944	8.13465247705516	0.6766576447208679	3.869975385428344	9.917361437722375	-3.4639143062189595	-7.79778415493072	-4.131177900564181	-0.46898333808337356	6.062122024551362	5.2620986054257	-9.29657174409072	-0.7479001231973371	-0.41251547843499625	-6.334007453183087	-8.054559548516318	-4.59087766656678	7.595898717247551	-3.6450167402838014	0.17355290637438883	3.584496564382707	-0.6743963284052406	10.039288020539123	9.259189221768475	-7.721679833762449	0.7707383465420271	-0.9878975055504937	3.0
-2.2653053706042643	-8.002917587406584	2.3916945178396096	-2.2141954944948146	-6.567588924843621	0.5045911372995071	-7.925448920410421	7.503665196771408	-4.527816530848859	3.6770135988633177	-3.0705109779595436	1.5286415469882857	0.21694168102124578	-6.41708115724994	8.781542809711027	5.450044593865916	9.488411613346758	6.242511508292273	3.067371145680988	7.298302576198585	-8.53752027865884	-4.836400826650971	-8.767444503805834	-3.153863436471053	-3.4070802515054703	-5.617105300345923	7.516006579707508	-3.4540770116126036	-4.876221679552234	1.8178729142196814	-8.231429045874275	6.313174747967053	-8.466079800236892	9.735053006147103	4.926459754055644	-6.60554155077988	1.0
-1.9064223467924488	-8.619877702550337	7.583229922805145	10.035055812792057	-4.784090852391967	2.944247395400814	5.19126139888013	1.5466448275462983	1.386269247488003	-5.514132271512053	-10.285791769234804	9.570933397640227	7.719383633567822	2.350776770557502	-3.2547622958614277	-3.8209447847555134	5.792960980315637	8.668657221297096	8.229549510397206	7.908958991574172	2.143237522146114	-7.040435524270493	-8.991405006412712	8.61484542425637	4.386916660992904	-10.865834540404393	-6.326570013524765	1.8873108978573974	-7.8206021597986055	-7.2444154212790774	0.23411222016020516	3.3023630436587914	3.0710982423287385	-5.666639663545437	4.1912356431387146	-4.938883900265971	5.0
-8.984801749462461	5.1884338316045815	4.1700752437092925	3.4598762101727867	4.322492463953641	-8.15104202757125	-1.883934989978672	-7.876467943919944	8.911068949721372	2.677746863596695	-4.158825035363527	-9.815561546153198	-2.7622220815020397	-3.367874443725244	5.2681709449307625	0.0931861666510212	7.988926885873469	-1.067475685257251	-9.00187461715083	4.202213401511473	6.307514505992405	3.4917722378096436	5.661496006413731	-0.8332346626737076	-0.3148459688785853	-0.4860472707638086	-10.488491584270989	-7.219744080606148	-9.077735096305698	2.9113096171584876	-5.280998968354258	-0.18554437893226855	6.693171687164247	-5.602402818339266	-0.8752028777668939	6.342080674216539	2.0
-7.7766757003611175	-9.793048867910509	-2.046084562017271	-5.596006846988188	8.011025832127068	4.673975421459902	1.4185680676872945	7.938372846596064	8.0503698949392	-4.355341312052192	6.2754944763103655	0.49107356139185354	5.291755387510008	8.058776305439087	-4.970991312803317	-8.344779886624629	-6.308557867064197	-0.9342396415546954	5.845436447086917	6.843433970368771	-9.350038920804545	1.8574668896757287	0.4639955676870535	-5.101831115204536	-7.691266645135621	-1.931449265136761	10.025358625261944	-2.6541304270760184	-1.2035279963467993	5.268554581073565	-2.369206593803077	8.5419393442138	8.577069841367239	-4.38232179461992	-2.5666685259395976	-4.107906968034267	3.0
-4.300568507299794	-6.939284747868518	3.1704510858801114	-0.19695912014836203	-5.498893759267592	-1.1645089361408367	-9.020193855964724	10.935190457485707	-4.75781154109674	3.3122339573092887	-2.977279530860761	0.44244128765097046	-0.7730204077049596	-5.17062351465052	7.388744141425979	5.08586481608395	9.997404580440431	7.54000457991019	1.2643030837572984	9.316748605628895	-9.081264745795997	-7.3025684712090495	-8.820940234295957	-3.6763166831473035	-3.470127320399201	-3.936066824527212	7.039237788615822	-3.224688482733846	-4.672641812377331	1.3243144051741262	-5.991154080752681	5.761146404971471	-7.854298633396439	10.302938949094944	6.3242026786421235	-5.986377170573086	1.0
-1.449632050429353	8.459005631292992	5.677891363544063	2.7373828872795873	-5.151663355769505	-7.349456059702658	-10.124191773915726	6.818033160054192	2.2311537773985073	4.219664283005965	-9.981748010358501	7.488999584262643	7.1193358121375425	-3.7808733073522767	-5.899249417734984	-5.72277428387781	-3.3427098346541437	0.8921753025271572	-0.4294336602895904	-3.7800435148534954	1.9243807247943139	-8.006111696967917	-4.406080684576312	-2.3586336376755	-1.194683276782254	6.017857910991704	-5.567374223132388	1.1178681995424142	3.1310863460798304	-8.992984327121187	0.8431204728811057	-6.93462162307336	-8.65490557288781	7.141941988889576	10.70130518159367	6.310324874839687	0.0
-4.8339104929566	-7.385419706534285	3.796174754497019	-2.2059603562928327	-9.582111460333513	0.21997388565185594	-10.106511424830668	9.281377611271722	-4.81036663411781	2.5508629905823232	-1.967939745121309	0.9778069161592214	-2.720880928238513	-6.7893026582803255	8.00760356327875	4.702858529501983	8.645246432365246	8.250595517140521	2.219365318335276	9.515357777027138	-7.593551581452942	-5.505595822491591	-8.893961898655965	-2.206594532008811	-2.5427307494012767	-4.8633226332572725	4.669176830066059	-1.8087694223181783	-4.45823556203154	3.7875273693362423	-7.587048192267205	6.13251774449753	-7.96248217279617	8.635838759021633	5.803443099812375	-5.9910249372593665	1.0
-2.0231613336351133	7.466982139259956	5.7225698901151745	1.5020450321228533	-6.973263379890441	-5.554312945733757	-10.12549132522026	5.926404730385712	1.4387009085181708	5.199830406940226	-11.107656189560794	6.566041445129317	6.197693957599437	-5.201476986523557	-5.163238906119158	-6.795071165016723	-4.326581747925248	1.6490293669005045	-3.2308413268531058	-4.56393797122217	2.4274817843726475	-6.760904065674128	-4.66691372248652	-2.6383221224203246	-3.36692766907227	5.0452708155264245	-5.5530156442783385	-0.697605265982447	1.9072755988304473	-8.624119244797347	1.8083478371710013	-6.419053755257599	-9.661700705579022	8.77109946537062	9.92285683108041	6.324919923297656	0.0
-4.1408594643891075	-9.40146381994214	-4.927962669835614	-7.05181829009479	7.4458007167001075	5.571112807579301	3.8041413224558243	8.080617451927793	5.652701343130322	-5.465769910360091	9.933088038477475	1.0999567311749865	7.569162562714515	8.7734148152669	-3.934367469048372	-7.601663539732345	-4.915014282186736	-2.202813971146987	3.7510466631056616	6.380536102247827	-12.019098337828256	-0.5365073750899407	-3.359224483271872	-4.67773508651036	-8.785290154060057	-2.703588482974222	9.624796141423857	-2.834432585894711	-1.4925237491972485	5.183023573305749	-2.307069586362648	10.239907395621648	11.078822168045907	-4.170021946385983	-1.2376825131017368	-3.3291503628157852	3.0
-3.49851203792604	-8.472482319189888	2.256593354137692	-2.1050170959679386	-7.106195646532364	0.9766562290247787	-9.051363402973656	8.986295331281626	-4.116722123972419	3.756980078465558	-4.424252073473037	0.5752839355313687	0.08582778298345473	-6.285481936531357	9.722556086358084	7.181440274609146	7.480246856916151	8.378054639544281	3.439236167845297	9.196332466301131	-7.3972045161365685	-5.492647849749283	-7.797119732013822	-4.58087155284708	-3.612380872180606	-4.579353504987338	4.413588079466878	-1.6342876619502027	-3.1605946107569434	0.42057110808044357	-7.552286097165257	5.971592139930124	-8.456966475964965	9.864912651204632	6.00312749281145	-6.19831272232503	1.0
-2.6101838661169983	-8.577275951423456	7.7386093770273146	6.526541303396948	-3.5017058291761005	3.9032574668710422	5.9595609788616635	1.3169474645755581	1.3574956891542853	-3.9669509230856015	-7.729440426286602	8.036271717661407	9.32734535024924	1.5585352703019457	-5.141248786165907	-1.7596132917637979	4.069872858848849	9.279179272252811	9.661229416751366	7.451425915639874	-0.17150680609818147	-7.51620964335934	-7.276342243329012	7.318681936821535	2.5005696364526395	-10.44271708526529	-7.221300031192041	4.5913649960795935	-10.100776020887542	-6.424884698162173	0.5166703352773223	4.305906691038823	4.456443189656753	-5.104644197464075	4.124518010464041	-3.9445325122056327	5.0
-4.668458463309597	-7.794159513220272	2.546197939088833	-3.0866479118058736	-7.339633621290875	-0.07522873199877514	-9.883399594132825	6.903711418965276	-4.534656341085627	2.2602706485091897	-3.904722829077115	2.1663322776826606	1.585395356440977	-7.672043551871155	8.11684098427887	5.65447555996605	7.414658149224762	5.894821527318689	2.4903715875184256	8.758420454783202	-7.779551627682477	-5.817307569799191	-9.160764933461634	-4.155581932411374	-1.7103192401224163	-3.0431358761169314	6.073521175595134	-3.8856736763365127	-5.516429225663623	-0.012808570168747813	-6.978916976028673	3.904312051527235	-8.069816701972258	10.381651742306502	3.6468170259902672	-7.004866805594151	1.0
-3.419711130156577	-8.025753696099777	3.9948143563446443	-1.060523207140693	-8.685186199239817	-1.3390819427195115	-9.391055457169086	8.266264877344947	-4.813067989631928	3.9265473007295535	-3.9812551943761205	0.9643396054610722	0.7896188195391451	-4.4795519274529925	9.47240628201762	7.843379078747969	9.141990422374647	7.682869837964759	1.058551599962028	6.994596126404641	-9.221592243357767	-6.959949060781085	-8.700634201377063	-4.0195587557949	-2.039527153655862	-3.291041002145396	6.486941831403735	-0.7857767676614098	-5.557120786591582	0.7033381147900419	-7.720828424115726	6.980446221137803	-10.748778756770704	8.294623442832535	5.337548563482184	-4.474308648307058	1.0
-2.8741503525956356	8.175076460859316	3.5950696422070676	0.0068130945647302266	-4.823420061210948	-7.983317958997629	-9.059581380221783	7.046709615609783	2.329706932673276	4.977188768460206	-8.727836625724205	8.815119604670947	6.4817311022220245	-5.470637835946177	-6.612191782041535	-4.7245642269113315	-3.424180189170994	1.2300064186945747	-0.6982183584902725	-3.0019433385538363	2.4180794531512966	-8.50695473491501	-3.757419077542995	-3.3241200279179948	-1.4072169974090374	6.289883246615366	-4.76824128539917	0.3059603450082942	2.1571243898398134	-7.368776800964807	2.3916502175173346	-3.987834412073775	-8.133458494662866	7.216947985910848	10.06598228259572	6.549105347211999	0.0
-5.284638994363623	-9.213679133072123	0.5711851957152727	-0.47883362130617135	-10.132302621424808	-4.226715277391867	7.187480694428417	-5.767767094646609	-4.842314746518908	0.654054040455123	10.313644421882	-3.8613148447539087	3.9551814667746013	3.8280842829530477	-6.5637461658769105	1.8544516904082688	-2.442395133719514	1.5859641638553772	2.100172767316991	0.3956201375146307	-8.802696092903739	6.671553611860745	-3.8673769179139708	-6.652232180515367	-10.73250558923885	2.0595712394324286	5.727153739631268	-9.391948404752766	2.5109052365547537	-6.0383994864356785	2.6506805883038616	-6.53253165333887	3.648960545550541	-1.100362369724511	6.543768341745586	-7.704278249621465	4.0
-5.585883105189673	-10.07933671561216	-4.127265808028747	-6.010972448563276	10.222634282351404	5.166256115460485	0.9236528509889292	7.925924983704959	6.539211598251299	-7.679670748819547	7.521582291849545	0.5020914590384697	6.971923129227722	7.5081203625981905	-4.075441400438536	-7.684335091747841	-6.8194080065385645	0.44293771263572523	7.294363518365982	6.512813649029614	-10.978595985791198	-0.8252133425971131	-1.0650384579976246	-6.568224295798466	-7.852019910015817	-4.938519064772713	9.399460346959795	-2.9571918798455563	0.1912435602394446	4.2539370818929125	-1.9316669436145273	9.602318349475237	10.029798906628875	-6.132330714186446	0.32366435518462944	-3.7889824209319696	3.0
-10.668229005167834	5.8184587450936425	3.6326837934052767	4.292093888814681	4.350077528999314	-9.33303807591551	-2.0640785179503367	-7.497275706130492	7.10973097097167	2.468585353866258	-3.4276002595224266	-8.937964099011172	-3.263248726979277	-3.053173573617133	3.020360593534065	2.61958724119502	6.238435452185765	0.0798757066946928	-6.840448524383683	3.6541168468182033	5.098942017003233	-0.8858963457323208	6.392133413183247	0.5855856675392168	1.6047418493774077	0.03736450750809195	-10.715726758094872	-6.954127258495469	-7.892111841846855	1.2336303542463722	-3.8840915903191795	-0.191988159935368	9.006791342713358	-7.408096483366581	0.023616156944788136	4.99848570666638	2.0
-2.5756465983622063	8.656206682019002	5.867152658309364	0.7630091809598469	-6.441047900230265	-8.250136220640377	-7.772951484376407	7.065477399887541	3.2908834705116448	4.652864312276436	-10.811530344145881	10.82282477531713	8.200098082436165	-4.870931293835262	-7.125088520894208	-6.637923757288733	-3.769727923403486	-0.20858176668667605	0.33124694530551957	-4.031090724313125	-0.46629015265976737	-6.870766974202943	-4.50526442611295	-2.7476896902446137	-1.24721968144498	6.51056564446696	-4.886836578279425	0.5677419305308863	1.5089801901026907	-9.112328950409216	2.170496654606395	-7.391947566119007	-8.120039491723174	9.437753068927133	10.85308190126786	7.423296742617696	0.0
-1.207456333653952	10.575797324925174	4.671882985293868	1.2197518135945487	-6.419655048212154	-7.557824963028053	-6.824940509109387	7.460058246581441	1.656978683552067	4.346131861785818	-10.935436403613647	8.426583004729235	7.849266723952861	-6.4101120654058725	-7.4104116385399275	-5.795257050404038	-2.7294509861462486	1.214081943309824	-0.3650519413518688	-4.932212284608622	0.8152472277057461	-5.708789135003676	-4.479786868137773	-2.923596150581213	0.4495938261897774	6.259749237260933	-5.5506365847511985	2.4496911131733166	1.2047731468607068	-8.143151617518807	2.207910162925851	-6.320925247390913	-7.170499713881878	9.48554650135629	9.85093674054082	7.2404542996390235	0.0
-3.568635122722955	-9.18066268357728	2.935630924438176	0.8893380377406462	-9.882925796521542	-3.653938088703924	8.462580309181503	-4.719292454068312	-7.509667620567609	-1.0652956757832133	8.678794268518205	-8.567169159097016	2.7333724232446444	7.671647310142713	-4.424836451286225	4.88278774615884	-1.6832976707384009	2.3860861393009034	2.2786808883972833	0.42525841227277794	-8.930205188190842	6.052348487651196	-3.6002057556928606	-6.205166471008077	-7.8582902040246	2.842506585651166	2.0657393274684517	-9.962696725236166	-0.8637589525335592	-8.078407416642568	2.9907033961617513	-5.9354499503539415	3.8900851580791445	-1.8283873035759732	8.399867031351393	-8.277321413832897	4.0
-5.850420097217121	-9.491104454280775	-4.399388584031023	-5.8011515157542	8.57827508747046	6.772691677181387	4.433782278715032	6.8487336233081635	6.376316438640733	-5.264205261343606	6.918276336332959	0.9648976663788188	8.02112762790761	7.5815756180100475	-2.571583962558933	-7.940098386656237	-3.6417097318441765	-3.1033121163119795	6.4252515094601454	5.735756969980978	-10.56183420565708	-0.4918727337438792	-1.9187362441582745	-6.746135141280714	-7.674432210885856	-2.787230067446263	7.326290945628819	-4.170873849614367	2.9168045676303453	4.389616316769405	-4.545149156595888	8.035175789659426	9.474850144215084	-4.863688044918479	-0.64247268385317	-1.7891188467766312	3.0
-2.2407843493581883	9.265237148910364	3.8116982723545934	2.658826076454443	-7.5188207249014285	-7.036385929980989	-8.151553686132655	6.681701511554362	1.4529488112830382	4.75311960561404	-10.446043290688971	9.013405019635815	7.2045949940513285	-3.6991253449985018	-5.758096151095241	-5.859270039941312	-3.384353557136516	-0.5780616414222921	-1.2455028884777772	-4.205183684375563	2.558642434820346	-7.093614734483292	-3.7774073518785243	-2.9842303290253676	-0.8199913982874878	4.475690661803281	-6.3264316348357195	1.675522316448876	2.1670997168691057	-9.091912782983123	4.047020314283113	-7.950352504555249	-9.808423695740629	10.690422156342938	9.35860159754012	5.925363926039427	0.0
-3.0501684037737578	-7.209532834330932	7.80401784702028	6.508248983782369	-5.997123620667608	2.2647346155331074	5.649496763477249	2.261115962148333	0.9964134983491155	-6.440685712260876	-8.549811727813218	7.913956078943297	10.941813237846308	2.670607617345039	-2.7657758070982115	-4.008175222480293	5.239762378616893	9.322654447515866	7.590907819541567	6.213007449940834	3.416112668404035	-8.247747247762032	-5.476457567352708	7.172394457887317	1.2564050002898655	-9.811608562307736	-8.34390872726327	0.35854943957819074	-10.630104183199515	-8.913911181849079	0.6540737219022998	4.55113781816287	3.09336619114371	-5.381183165536573	4.0880249142386305	-5.0433362935000545	5.0
-10.859190092823708	7.637292531457953	5.409811804530502	4.516564003149622	7.7672918606887675	-8.060206893372053	-3.937884803145667	-7.958249909165297	7.267539095517245	2.552361173300272	-2.1320362850953085	-9.685121906943886	-5.111865864798973	-2.8940098764599638	4.085139057835427	5.174655550571087	8.687475233002164	-1.0810979491012538	-6.39526134244976	4.995306539542905	5.849398119801227	1.1033000198014324	5.839794450729686	-2.2270459733048495	1.7717459918619325	-4.88524202249703	-9.933740559144011	-9.437882013327945	-9.872267427496839	2.654090952863503	-4.909673912389677	-2.6030634193451845	8.358395202662917	-2.927715634994605	-2.143621706137413	6.070353727086774	2.0
-1.1326404595285227	-8.07711324152475	9.845204467579	7.478007997011105	-3.9244693388918965	2.989034857233353	5.209759493994873	2.7058430527685062	2.455527104050213	-5.583744245808818	-7.201316433660906	7.799307765323044	10.18927094195607	1.1691196963703947	-3.3976914053968277	-4.463065507132667	2.932427485710388	7.826312735710398	7.291298809946204	4.586199973511279	3.6778254615123602	-7.01845184969277	-6.2545571351584845	6.094321786948788	2.46807769054208	-9.486332340028696	-8.812815111111442	3.6158912136999874	-10.405734578221109	-7.604176090809308	-0.20804270367336164	4.672245718823589	4.33265495240302	-5.655936270115661	5.228303057084568	-3.7285427888654716	5.0
-8.919309142859797	7.260298920835591	3.0601341761035705	5.303239247973228	6.075790625114757	-9.632915850332386	-2.2902286243253704	-8.732165268979212	4.832775549838383	2.3058601228591087	-3.1242247976920274	-8.84390379916264	-0.9132467484987816	-3.1174823302300845	4.739265386059981	3.180740730418354	7.302935847126433	0.37377756533252515	-7.247113135056864	4.5800674483523895	4.59158074947101	-0.3387863750591682	4.91795751001393	0.15854578354770715	0.009957107894935369	-1.157452465761637	-9.7239793419744	-7.411591975507387	-10.34824041214063	2.9210982371606895	-4.3538345248248635	-1.3668691188365798	7.986175355493484	-3.477837843204454	-3.250917947133389	5.2304150212551725	2.0
-2.1397959496930534	-7.085817708048286	1.8231471695839372	-1.9617184150605067	-7.316772331381713	0.2272932694568971	-10.802722443432526	9.344973534397965	-3.999175948818036	3.732347319119979	-2.4090499874996594	0.8536504161271343	1.3827864661174403	-4.7452316176672165	10.49291213601888	4.66114900831076	9.423174009955698	7.232279143594393	2.4621541271719805	8.91409820748215	-9.613617271417596	-6.202188362928131	-8.830197198208838	-3.9296835757288697	-1.9117442638195996	-3.7671215875210136	6.544157118807833	-2.6403339894199545	-2.99788572769641	1.3271182463901958	-6.980691210830273	5.085860235439434	-7.837961115015736	10.067888681402284	6.728634819634555	-5.978807826013241	1.0
-5.329799943958413	-7.4607404224048715	3.9911168508927064	-1.4566975086062823	-8.443271677309305	0.5975214425524408	-10.284633317306254	10.32005364625754	-4.710231284511534	2.0271386392931365	-4.279774756540119	0.123226085266399	3.346582240789439	-7.187499836298955	9.275475292039784	4.964828097357269	9.289237316865448	7.374663594847931	0.818942910081992	8.242190120666136	-8.529543802293853	-6.672587129241109	-9.634264580686358	-2.3086975868537096	-2.546194420477864	-5.707147027000515	6.112634219238732	-2.8105978066628214	-5.717579442803739	2.4798996231713684	-6.313936022998475	7.474112358699575	-8.116859000916902	7.644041281880245	6.980229102571661	-6.889254729026445	1.0
-3.319889494666797	-7.46148751741395	3.822885766744978	0.33602812232311163	-6.68724183767756	-0.703538989150296	-9.901408627393279	7.306734228161006	-4.273117035224074	2.2503067658396834	-2.6823863346284282	1.7243337319017595	0.05518931791514181	-6.488459424082312	9.408313536653585	6.386639627691959	10.39932220689366	6.2110546156843975	1.6398188586950195	8.171468004901987	-9.630819813848158	-6.565452770921157	-8.667685277438629	-3.77207228757427	-3.771075374817773	-1.6989366665121688	6.840928048242769	-2.753239336021539	-5.479236169319432	1.1146278251362451	-7.345729284546241	4.155416202365389	-9.579242566419	10.53266474968429	7.388913035933589	-5.6585209642735075	1.0
-3.2067395655278648	7.395463556211881	3.524752573564614	2.046389134253197	-7.5349547143520645	-6.685141887285188	-9.391251772872245	6.265376484204292	0.8452686034111045	5.723806065294139	-8.699322364900308	11.128714995067845	7.188803716763538	-6.183209195049316	-5.04015973336805	-6.364977804293091	-3.694313370518893	0.45230425356923826	-4.3080038464417	-2.5706821837443083	2.7280618404053434	-6.880299726090652	-4.218883091566197	-2.509335313740035	-1.4758792515055283	6.320098580167544	-7.313622701231938	0.47075720074277944	2.409864847811954	-9.269660879422949	2.5217648304997913	-7.58085191848842	-9.664794911190373	9.21442786609306	9.991190316112238	4.29308130682751	0.0
-6.840355535732263	-8.697540670155286	-5.574990188627701	-6.897697535057582	8.467045123013795	5.704375670870037	2.7219637370310394	7.019914680837491	5.963068201503858	-7.024391047104039	9.294001444551027	-0.3219045701228802	6.361166849310099	6.729180835600687	-4.474875549624515	-8.527226163402863	-5.573077120085	-1.2824224060618026	5.253568227366173	6.80110520540082	-10.852102802292146	-0.8203637184533454	-0.5182203048635348	-6.94982912667785	-7.528007952006569	-1.5496232056515187	10.064352504985383	-3.1105828243888083	0.35955846181179196	4.797021240268852	-2.3580140508454224	10.85826739476179	9.115226975320624	-3.9632523888972777	-0.38075573590200046	-2.0889374829475558	3.0
-3.021576176956693	-7.924218373362391	8.79525492757059	7.712447072752297	-4.746401295906912	2.4600495554197894	6.898465664841477	1.39137559394982	1.2301632332477874	-5.188289798481798	-8.317453497177038	6.929375546619448	7.3476190375238035	2.188773098439709	-2.257975379749326	-4.260321963930803	3.1797081327686403	7.871554816692338	6.97537230861988	5.215039673726972	2.4010006835216378	-8.948106041590393	-7.530461034707988	7.039353132448401	1.7590985640015742	-11.27841619880525	-7.364910516826973	2.3856660162008594	-9.445580537855465	-7.443199682967478	2.012054169928737	3.878162139706663	1.962618296793065	-3.016565199971502	3.825816893703345	-5.811567146273262	5.0
-9.852290047938602	5.440499336304953	4.507141384179864	5.16665557978657	4.847525096716058	-9.44112834362406	-0.20439617391931897	-7.775527279345689	6.578376177902579	3.17254898184342	-3.432833538174908	-9.81459931754163	-3.2972999940353107	-4.349454528540877	6.168581568916914	3.245654056856665	7.467374427000447	-0.44635447873890066	-6.704826960135772	4.450856998020698	7.337810429571498	2.36141146778545	5.906950966652342	-1.0610739462206693	0.30776848373789056	-0.9703046627765552	-10.314478880876235	-6.548744585170962	-10.345573628043356	2.0909825272297065	-4.275179563368347	0.9152382839271893	7.346393111351086	-6.814131987441556	-0.7043027035256935	4.6666364857554115	2.0
-2.515273872085222	-7.159318533413901	7.775319022550065	7.481473716801322	-6.037964616048486	3.776123224500634	6.775616431691308	1.8033385382971145	-0.1817781986866971	-4.198465949969719	-7.6666308819050135	10.177272335821458	8.814411028623564	2.0642583930751663	-4.569662174406641	-2.7976513682451367	3.4898916831945543	7.20768925381191	6.775772663818267	5.016383637236574	4.296837205967783	-9.284542814060899	-7.192112565555552	6.540524045087835	0.422174684413682	-10.095478481151194	-7.763084751756876	2.119681018173692	-11.418202974859504	-8.65517137878913	1.1201143753474692	4.772843779302507	1.6109329656012592	-6.162369191130599	5.325858273864778	-5.4685677779208826	5.0
-3.9732894305122226	-8.450575291181952	-3.8188887832263885	-6.088109802729868	8.077070695149994	5.6511168145393444	2.7095220503480557	6.082686754131541	7.858755383815946	-6.107820676970703	7.650238459034311	2.872371810685584	5.047310538782995	9.457976722208805	-2.8266367007817292	-6.681932021083666	-5.616846623761587	-1.4019789060305485	6.017002000373784	8.210953873257457	-9.469221699732525	-0.3435391090898925	-2.164338277319894	-5.572656763943964	-7.934976096303059	-1.805923715668685	9.666409095185118	-2.729829429881936	0.6097296333403747	3.2338733663442008	-2.031300398744005	7.337459069125076	9.423001099086257	-5.77647301624512	-0.9441467425888329	-4.445767959433725	3.0
-2.854186304657948	-8.417562191786553	7.9598250649663145	7.329993315607209	-4.555251236853003	3.254782997077654	6.737646136026655	1.8227856275007674	0.45989993975530885	-6.198547944479623	-9.739241914084896	7.181480709989066	8.233206705111877	1.278945302861376	-2.1456199925557446	-4.066695376661732	4.406206472146851	9.41853043322123	7.5594830878778625	4.505424409190622	0.33048266103862156	-7.9110489032732625	-6.457234983363559	8.547170365044938	2.2416718480998825	-10.352541178082394	-8.756936824946562	3.3117594960991683	-8.908803164756806	-9.743270014688502	1.913367713194477	3.5474057120918148	2.8719737062470982	-4.819374306664203	4.0728123896894015	-5.029226755967272	5.0
-3.1757783138014224	-8.824420943827379	9.531374951150552	8.553730078690938	-3.200185599538019	2.425952621337652	6.614128868683676	3.147452168675776	-0.08231119929974307	-6.172355245382851	-7.837644246194898	9.1094323087504	7.341251884304411	4.594881359214729	-4.1351570815720615	-2.3576346325351656	3.842452397423309	7.476281996608663	8.564357505043521	5.388292585517148	1.3214951010085334	-9.115856335705098	-6.0457320054930905	8.368563518053127	2.8541481027129665	-10.418733904007741	-9.030527226835567	2.4512307893720564	-10.649118524882782	-6.830673297418107	-0.20929686797952685	4.903320595486983	3.5549698526616975	-6.3792465274352015	4.044996971688817	-6.14173340016284	5.0
-4.211765715685903	-8.975882308113949	2.906754806068572	-1.1224161249857296	-7.344199490967194	-1.5204421315955634	-8.915847855186295	7.804474178444245	-4.104138844447053	4.0309432077675	-4.310319659166829	1.0155081175939493	0.09724954716676304	-4.979148826654169	8.592556354434707	5.855406075847804	8.602369686639502	6.8796524943153745	2.8589153380070114	7.823352891595544	-9.930222123939917	-8.962356114785125	-9.97049891621721	-2.1174849654357395	-0.9687157387066996	-5.2916177668696145	6.200295268337209	-3.329846541684237	-5.714741951701953	-0.09491020845837328	-6.200365981103962	6.5478274864601955	-8.235898267874695	8.402592120349487	5.545598599967125	-8.329531338804573	1.0
-2.4570146923981637	-7.280777180392047	4.343351344148756	-2.805876674653577	-7.844393833259701	-1.160834208208796	-9.495232457319537	7.4931319176524855	-5.202005321057601	4.311608419453491	-3.2905285492059466	1.4084748525378512	-0.6664775221503927	-6.244936192873795	10.358397536687773	7.008952382109447	7.2418904415912895	7.545063372391805	2.992226250226465	8.245206387650889	-9.140567633131333	-7.6303419301131035	-10.044155756452406	-5.182295053298442	-2.1679937493763335	-3.6767091787434225	5.313775424129984	-2.607203724917161	-3.536038776806518	0.8512133363166201	-8.792209795421993	6.430151169743298	-8.563634071169055	9.581234083409491	4.898058140172683	-5.938898943042511	1.0
-3.9433631774642555	-8.69076071819226	3.7847091580208825	-1.3996701546446435	-8.759230883198066	-0.607659596335981	-8.869476256386527	8.228326081814268	-4.906342850391493	5.187829928259025	-3.034740952826245	1.2538016883775587	0.7682371790706681	-6.082765699138184	8.960592565765479	6.280206232746419	8.679578927184739	8.118924757483532	2.1186108783768707	8.41931781905688	-5.2919618918058395	-6.746962029111818	-9.771165751947931	-2.799296637922956	-2.8216232052855386	-4.8644257258709755	5.48833922968297	-2.3733755467256272	-3.877052561768233	0.5387296032415252	-6.466698812024674	4.185814601347204	-9.215840527918928	9.567759545799415	4.272612889030195	-7.774399406735274	1.0
-3.2608922682716255	-7.203333785101748	7.347349692696722	6.4324943588032975	-5.706717057048759	4.519764291846457	6.7173763064962335	1.6763967398841073	2.18404290663771	-4.375547537208595	-7.981508434613011	9.502626950653756	7.036691739963957	2.396714208515865	-2.063146174790704	-5.209769670742256	3.72234627250921	8.731789906390633	7.848322180955672	6.111329603605714	0.9242138927186492	-9.158175373635611	-6.118237504003745	7.069118641369448	2.953429964982194	-9.52860114658801	-9.142598383558148	3.6155372188436443	-9.149817525666323	-6.422340271754082	1.5117147361995298	2.109175246542656	5.294271762514498	-2.693798426065771	5.672299398319802	-5.139468001575306	5.0
-2.5831451886611427	8.562626652038698	4.834903820256228	1.2148876150531418	-8.010242526088796	-6.257398369375678	-8.2087981724142	6.519207155838711	2.9176556656267754	3.5298738267555776	-9.33514487604597	10.218541055852342	6.615240251304723	-5.298476874293343	-6.87993029974556	-6.528376386359421	-4.121014571689586	-0.25144971389548165	-1.5378737902734674	-5.724035494902908	1.745904147305485	-7.494998280328834	-4.413286781791017	-2.9142605799969448	-0.9403645155194095	6.182960745946337	-5.132007282700283	-0.36507645857603455	0.6450905218517053	-10.113036157843148	1.6636941168338393	-6.941438844070679	-9.468964206491867	7.6815940808167715	8.856519834016998	6.349373582443192	0.0
-6.453261000843779	-9.332273325210135	-5.209000903188104	-6.320306431000721	10.723128393525325	5.651417516105415	2.2838004507325347	6.844629256267975	6.931118298611909	-5.842241961885903	7.8345525476440585	-0.42626662923726655	5.181040763033567	8.09711957402799	-3.4166432101387874	-7.815070801412196	-4.776369621900862	-2.680421597116882	6.663885195609822	7.462597987223583	-10.818896608046265	-0.38995367005113724	-0.9586504613349466	-6.696435438735471	-5.138921583405711	-2.6919349710356877	8.800857267602328	-3.7880936939564718	1.164013933509273	3.649029646307213	-3.097724210425183	10.88822992920293	8.777386903976788	-4.828272734987322	-0.8152419580993133	-3.7233933261768986	3.0
-4.230401081532552	-7.8980267042308165	2.529630689835119	-0.4370372820314894	-8.556102397861293	-0.7020314530780282	-8.663427761544057	9.390367006585876	-3.238625799953323	4.306243925546212	-4.089850662013562	-1.1396726455442465	2.339261172468486	-4.932214900584483	8.719716401937676	6.4238455050468515	8.457801037353045	9.397823892064704	1.4431349138179204	10.416135988010838	-7.444029411363364	-4.282797906931108	-9.559251491439118	-3.0883637802905195	-3.1957334045547245	-3.7290301124028855	7.473791715875713	-0.46790954792702744	-3.8992700090327355	1.578015865671063	-7.652345877008528	6.585318987716033	-8.888878335092167	9.853599490852346	5.619411047478943	-6.377991242665722	1.0
-6.164449721822006	-6.43953871162304	5.279422519287001	-2.2124575640212942	-7.78711959148633	-0.0008542536620186891	-10.272582629837746	6.431306010304481	-5.034757971776574	2.9293662576203934	-4.154189719200556	0.6240764861571809	2.363725245391585	-6.606003609181185	9.562135554012535	6.229526990967227	9.34412175779653	7.282123484105133	2.054376699335738	8.985024520631388	-9.358501296472387	-4.816803740820587	-7.663865316575128	-4.216173640179207	-2.0327841878621906	-3.9307411078510506	6.0291360267098355	-2.3833196204401195	-4.21805417996022	-0.6139965144738311	-6.722354184526189	4.94379719880976	-7.569784274742537	9.066527656876458	5.283609952272003	-4.653407455869977	1.0
-3.280467039730231	8.511376478160303	3.594183865350189	1.7642517265698603	-7.286643082958041	-5.029328450840213	-10.004301942316472	7.42621343224729	2.270146516766	3.0911310072690714	-8.901482618631112	8.999870030358258	4.156463164425368	-5.093368174329912	-7.480441539960351	-7.379684749070423	-3.2272530579168475	0.14796715022630746	-0.4433274766061849	-2.9652511006738425	1.592129434125292	-6.416860291004133	-4.912567830688519	-0.43964721699398934	-1.5715573201904958	6.729606668820277	-5.16273433095123	0.6007765903811664	1.1777482158241668	-9.222389237541455	-0.002691074915785574	-6.365097487871919	-8.349352809266025	9.111210164128037	6.339334490198629	4.90231051723941	0.0
-7.694272593847211	5.0202033414657405	3.4851044627650873	2.31373678759241	4.31553792636605	-10.288032262252235	-3.351982824178876	-7.910984402139037	7.731522757349433	2.167363006231237	-2.912102422534862	-8.614758827185584	-4.813676771436939	-5.182607265305937	5.175805566657346	4.39765241211877	10.279639863208548	0.3797532044736073	-6.150599869289904	4.726355448498834	5.51771035792816	1.336544975181453	5.313533955070357	0.4829884827169497	-0.06594049372484212	-1.5966220844161998	-10.669583748082486	-7.367244791069002	-10.330513827411817	2.761953215755821	-3.2123892848310858	0.7573052546638697	8.922838016337293	-5.227446942170556	-1.3062777598977187	4.624397507748769	2.0
-3.607549567248066	-10.025887414868723	3.547448827198937	-0.6335401743858408	-7.722147496480659	-0.7302504435523967	-9.724390722743847	7.645644686598421	-5.461130927107719	3.424269212324489	-1.4580902504763293	-0.34233949334896707	0.616062954204166	-6.3546088288646905	8.704338120932878	6.600892270745717	6.419093457977345	7.3654878381743	2.7763133125416646	8.143390392073702	-9.050988917811901	-5.639585997178331	-8.189110986392087	-3.2827579395196542	-3.0276745660232427	-4.116816045370339	6.172700882763799	-2.1197465842343863	-2.898050921395794	-1.751655092523563	-7.070448027309115	4.308205678133168	-6.067198541074813	9.269614198214155	6.19126862775852	-6.0610032289114475	1.0
-2.592635592843111	7.564640908499792	3.718019023102788	0.9692123118592335	-6.6723598617523265	-6.810765256239696	-9.560065309973263	7.500343787638101	1.4756201502769102	3.8897964455948557	-7.914858023785414	10.738658095030233	5.349271579080838	-4.923485368555302	-5.552104101366395	-7.480173091683942	-3.0963774970543847	2.03306055105731	-2.483644433402099	-5.092920017053425	3.2547193612910923	-6.938627476133515	-3.6056307540561137	-2.3321739177256693	-0.4879043947311364	4.3770470995491895	-4.959206650211358	1.454278760700006	1.618900633172822	-9.114468695413908	0.6197895354730443	-6.075262770236335	-8.126910698580266	8.915519728067355	10.43699402136169	5.833869731349281	0.0
-2.4674455086676037	-8.718152850949345	9.815248229638895	8.811610504947776	-3.8317644126752377	1.5432321965099158	5.801873250944459	0.5754964845117526	-0.002879681835413539	-3.8344117339815007	-9.949066468841837	8.334041767831224	8.752555084976294	1.9596410144737866	-2.7145162772328124	-2.5741342506150473	4.24738868406593	9.02899366443002	7.198597894967269	6.686719669074826	2.9724927305161306	-8.628839326668224	-6.991259256730861	6.582543851894788	1.7664832473219882	-10.938205538177966	-7.705811769122313	4.170558855957887	-9.441786537376151	-7.496890831098178	0.7093268329376907	4.114576166879008	3.3687032684695746	-3.8774783689985006	4.866927450995435	-5.106980789179098	5.0
-5.396399656687644	-8.637485940642698	3.1483231692056357	0.8430473296768063	-8.005953747746712	-5.177678999292959	9.01711662976685	-5.3666029155823365	-5.05728129871672	0.6831827977424826	10.142408881963112	-3.4426360173978683	2.936415310870885	5.783078202014646	-3.0116666073587846	5.377515799245737	-2.4928941346748372	2.3763019112636226	1.702321085616322	0.42593858661493544	-9.013034198417422	6.475841005961828	-3.69458958139546	-5.280880743872532	-9.593112660508455	1.221228115196384	4.438522110502722	-8.971547291678473	-0.0015876128404049838	-4.869181885563082	2.6414254906106067	-6.725856381739512	5.372623667406481	-2.4031220938738542	8.328757556217921	-7.231700852070486	4.0
-10.28440602709544	7.5360139946553595	4.245267047380682	3.736718092811712	4.949277585715508	-7.145853096034465	-0.7478401655454343	-7.362802050744203	6.695531355828852	2.3410450688772118	-4.1444836848859365	-9.345596373202776	-4.495401363483575	-3.575677306963716	4.712804603219207	2.6029882864224736	7.52293191700496	0.2047901267446799	-7.837324006159412	4.0998799338261644	5.039140701311843	2.768831684341194	4.928128974265474	0.47220803422934965	-0.2937211062975793	-1.0992348014037452	-8.94538427332976	-6.757912173331173	-9.75568445555788	1.614245660450427	-4.496865701734041	1.1359553964307278	10.233081091008533	-4.179702005009782	-3.054480969075758	5.911675651973811	2.0
-1.704414801274829	-7.414406090181549	3.8105843507285924	-0.6903136702989703	-7.960100638114126	1.2031694875288437	-9.711559600595844	6.227226432839665	-5.215703471940121	2.2837111572029367	-4.0469724904092095	0.1422763644755854	2.1316287866705004	-5.607618162825073	9.654958042866568	5.499711055889696	7.731120822425789	5.715371770887298	2.0711595876144857	9.232125904035994	-8.338483842206198	-6.615197074403796	-8.630952056575026	-3.5767255853590596	-0.5407100142363981	-3.3402910224537976	7.534258240061918	-2.10719935191831	-5.671477220703842	1.5169153652175695	-6.805189542858172	6.650364343471958	-8.016377639591532	10.190501319858411	8.145761855482743	-6.101872039268471	1.0
-0.5047743193775793	8.91697497749673	4.341726310028201	1.2811044852760403	-6.947829721483939	-8.286829025835505	-8.914566773956608	8.820403189349559	1.411215172387458	3.920727251931858	-11.289450588351192	9.77225913137093	6.9133345009598095	-5.689515426668706	-6.580327706080131	-6.624667721703778	-3.4132549071085734	0.46631203105613395	-1.046127755602353	-3.9604343785846132	3.3604851815433516	-6.5331286895841085	-3.964245186145446	-1.154341103473986	-0.45833178660271906	7.008481916650692	-5.399581748446168	-1.5572303106593104	3.1531261405601794	-8.935815504257375	2.0989422671279883	-6.308169178764593	-9.043951302251477	9.204739605455611	8.720764595148095	7.442219221063591	0.0
-4.097167394058766	-8.316717826484496	3.0465975209270075	0.09824605169279543	-7.546622468752181	-1.3656833281278165	-9.696189779730473	8.314747068778582	-3.926595086554336	2.645825966562433	-4.303555034016329	0.4247925507036216	1.807630406812919	-7.6716654250854885	9.897047186282919	5.038593937093635	8.465546249535295	9.898122753682724	1.761530351670177	9.192178450770914	-7.511236121758261	-7.260366665715602	-10.940848547012143	-2.672411292317802	-3.310000398658878	-6.237202319093109	7.600912397882786	-3.884360199903807	-5.1538272819367785	2.828294818254265	-8.841250861886317	4.78765357367387	-8.968685268878504	9.497481892175923	4.551150103815495	-7.184341466639468	1.0
-2.7183380865906224	-8.473740046657175	9.138858120416787	8.18721622929384	-4.878638620690832	3.0492910645982425	6.098928621775232	0.2600868764269768	0.7584027384151575	-5.668066700937889	-7.976420050402916	7.3342569747707325	7.351083157089704	2.1172904652301168	-1.9503894721577661	-4.3931973887131175	6.291697153337468	8.710286739651355	6.178698373422893	5.019213034649012	1.2180326828901165	-7.670345713277257	-5.490780581589933	8.200276335602158	3.347634375387671	-9.63238588096103	-6.9995901136214815	3.5620115110086075	-9.884724867264485	-6.01017402081097	0.8183547581065336	5.2948457870993675	2.723766841926989	-4.947452610595556	3.5369181531549123	-6.828217261736435	5.0
-3.6914265569594136	-7.577010851562492	6.953150177865162	5.39571591830005	-3.5983455479645094	4.036909621626794	6.71333629228576	1.4086845866399973	0.40375899906413265	-2.1469879617425325	-7.9449901748546115	10.552411606962071	10.071168464656388	3.123679685525003	-3.4293930541824764	-2.9997970635081153	4.118286469067714	8.40320712154944	8.41552329986495	4.373321906226934	5.455099239250722	-9.098183225211633	-9.453745804491717	7.889285993460873	0.9801404813405179	-9.869487059462172	-7.8996440062985185	3.7153168636795995	-8.892913377259186	-7.791313702871141	0.6113398572651496	4.516450690750391	2.381811937185696	-7.392009772252836	4.862978036242778	-5.820271570479422	5.0
-0.9670876704848745	11.020379016357445	6.701382412864499	3.1815359145338746	-5.8555646653398075	-6.287582644074764	-8.059966680469373	6.7723371991701695	1.2041013514418686	4.158077098509957	-9.75849473660888	8.94496899391261	7.345240263465151	-4.797912577863967	-6.275093769566141	-4.854379721876062	-5.05684425494275	0.30146917336503914	-2.07792194776049	-6.0419538131122215	2.1543772086048905	-7.331870295342447	-2.643657286053506	-2.041951449571388	-1.9027871399884855	7.557611794194461	-4.785490661307453	0.8667864717408483	1.6218072783910178	-10.030430982323525	1.7786902619577134	-5.500768906549984	-6.814381834359801	10.520954273338855	8.823791239704914	5.04832952904021	0.0
-3.0759914781844095	-8.237043417677427	3.403791284445479	0.3020083374595586	-6.626396410742187	-0.024101407866211816	-10.941438616775686	8.530408147880678	-4.126316903081993	0.49592405868126743	-3.513909029893755	-0.01533156323951912	0.7133513067360414	-7.210291842252779	9.24350326488753	6.894648043403622	8.343580332468267	8.862120567346158	1.1516683573420923	9.196240893118373	-8.228494103339658	-5.728317922827815	-9.088300965691753	-2.8517681522935043	-4.7940393241441175	-5.992844677979652	6.991830681047233	-4.90847182002445	-4.911890161899594	0.79958082212832	-8.009655638117644	5.352378212387022	-8.237404926250992	10.747033687790156	4.486446004678339	-6.600744565503922	1.0
-7.203849118971748	-9.475068345590973	-3.477695727151018	-5.93037977994975	7.652836301777455	7.635989326646435	1.8524966977357966	9.102679411357354	6.542093226023215	-4.997383770242253	8.222008096065018	1.4438089426673435	6.858935629860486	9.066612541103257	-3.672758300720154	-8.698865344531914	-5.520235876164163	-2.1253320587158075	5.758223210612297	8.869388904927275	-9.23822949861984	0.79168353378423	-0.5791363946032946	-4.9403332978200005	-5.7356151584925685	-5.342340900240226	7.860601466453607	-4.236613207758066	-0.9999040426035748	4.173301949224848	-2.5674752569841552	11.410977893038094	10.152735040694928	-5.471880514980793	0.4393295983451242	-5.809413924093251	3.0
-5.982261769655313	-8.08306992790265	-4.623174268029522	-4.92358375026798	6.619360137465481	6.793578383450452	2.5832803705523717	7.37889595815862	6.375564045912036	-5.270846071791688	8.116253020531838	1.7881748080210333	6.195205133732928	6.887716298176744	-3.729074412303852	-6.646035554957173	-5.85197797738943	-2.5406478343846555	6.979749808816589	7.551223185929421	-10.631831078134256	-0.018111591287818807	-1.8334508647396168	-5.551461854999845	-6.95612694350713	-3.652899837132111	9.556438372615927	-4.069430620015812	2.0421198479143268	5.7482329633346385	-3.5838142770550903	8.210139592933373	10.227153712674546	-4.706470613707897	0.4966383249493911	-4.63718900086139	3.0
-3.8634378241811413	-9.281543062661576	4.307465215352187	0.6314249929446651	-8.773035503232737	-5.165195203592306	7.82302505656922	-3.698641836644615	-9.587078439975429	-0.15414582202187252	9.68808620369047	-4.658809752535133	3.707926361360127	6.748203361848985	-5.14904297447295	4.500218743360588	-1.6925465895954	4.17894775329781	3.3574411593525113	1.727037432665633	-8.411608831218249	6.8314547179238945	-2.0986666269656435	-5.742918331744686	-9.426527044667537	1.8504094185522117	4.588438527150199	-8.542016411118729	-0.6002699756341537	-5.10749322099437	2.8956129656356864	-6.5782072680038794	5.149062712480036	-2.502831213883178	8.159022671459569	-8.064572421448648	4.0
-0.011782496632896322	9.060292514934662	3.9987645760034565	4.797500274943778	-8.19859568945378	-6.860003126406848	-8.658705484004088	8.668670535951119	2.382039209990964	3.6628176601324576	-10.539494484471907	9.05637522299375	5.641925455063292	-5.705392466649794	-6.927696835718474	-7.8259475962210745	-2.660009352434342	-0.0025438907842821323	-2.6292364321329975	-4.343676330526703	2.3054294604152488	-8.956589512538196	-3.825459362169874	-3.7199207028164305	0.8324284935315072	6.227479739937007	-6.4064243469421225	-0.46047900204511794	1.7433236696772259	-8.458201004016756	2.125402909443567	-6.806676333391026	-8.640597849476514	8.373851813829711	8.96943473464815	4.082154523424217	0.0
-3.343152642144059	-8.741969831476368	-4.45206293165153	-6.625567112034372	8.410999650661006	6.9529099893727375	4.1373190896275265	7.18254306462146	5.216656393550784	-4.293690879268278	7.970989446053438	-0.9176829040883181	8.011077230978149	9.048013664124431	-2.038587977850941	-6.3647139853905506	-2.79630868703379	-2.4947809298326913	5.564647243745196	6.722347985037415	-10.381803595821838	0.3378972336145105	-2.141678640683005	-6.747394392749489	-8.477130176787181	-3.541449656722732	10.002494528991132	-4.111251552236997	1.1857802539228892	2.7391002541648817	-5.926305632297464	9.302466557096741	8.638937167380384	-5.84609128089765	-1.0538801535803344	-4.689948950847602	3.0
-3.4242193852048626	-8.286529316852345	9.46380709750837	6.612916291449314	-5.112279244996502	2.133623719821969	5.94230153405476	3.496863565587867	-0.17182171830429727	-5.314279248893702	-6.745917950867549	8.382825920066002	7.869795537735611	1.969125494338206	-2.5458400453280774	-3.339708388697904	6.693799322928065	7.659611797463756	9.431724145292092	6.4751016894207805	3.709634567285031	-8.475424168579648	-7.226851829570672	7.711161528707482	3.1740330283852503	-9.291903365759778	-9.836533714335783	1.981517784132128	-10.033944587385415	-6.247586796293786	0.7454806267486869	3.3351689593053546	2.055036495476127	-4.6016004456102335	4.343100675038085	-3.5745609849660953	5.0
-4.136508960451969	-7.87886618501276	3.368363993878293	-0.03828310186667139	-7.051147588683637	-1.6873076546332921	-8.788501812281778	8.791952024161226	-5.259135336123853	1.7552480997764848	-3.7577117188006444	0.3936517720739722	-0.18744064966760177	-7.754130105749394	9.304139008837733	5.269579275171469	8.37271346596139	7.813136273806414	0.8552232024013833	8.002664087596221	-7.696824928347262	-6.430312831968385	-10.767426693581791	-3.9660856624582843	-3.29661266971722	-4.305883068060352	6.893587586419014	-4.523708091214245	-3.6222968356701957	-0.2582646381135887	-5.622333210022395	5.995163350580178	-9.755380624943747	8.595752661317665	5.792990677720493	-6.416986259214929	1.0
-3.3879913105375854	-9.29092020402211	4.317961766498786	-1.082684895144653	-6.295871218153504	0.7109573846078319	-8.761849107542611	6.5021832440454865	-4.913400904608133	2.692553427175984	-3.513412554028707	-0.014187847886427463	0.658259810772287	-5.843876984582755	8.959554441722396	5.624248006796304	7.270566940409476	7.064145531792916	2.614043143424663	7.20729258376586	-6.9844248813586125	-5.105943396315775	-9.363684157129025	-0.49465927923224795	-0.9833506283620661	-5.522298871227817	7.3209242367386365	-2.799070399808457	-5.158021897111796	-0.21598748000123913	-6.1866221656163685	5.445994150456661	-8.610863481441635	8.816712803783817	4.696737448634557	-6.152615569388024	1.0
-1.332196986262413	7.701818824749772	5.176268055075678	0.30202251914538314	-7.717989071152077	-8.09276672589926	-8.056385221184092	7.2581126819033095	2.008796990271199	3.0547185681914577	-9.88800361001684	8.634731739930775	7.032307830862652	-6.74430892176609	-5.033706290652912	-8.007490252555417	-4.721674973265807	2.1723291426108533	-1.7962383751197195	-5.490295860443573	2.4561294569852583	-7.685515029173705	-4.992977284913943	-3.7686339449248836	1.8897732899666626	5.451967327676137	-7.932091717165683	1.7783985272777667	2.4593622823514205	-9.837458176619833	1.2177779493426248	-5.916044730095939	-8.945886467783865	7.051732926621565	11.099880626095855	5.733956500113265	0.0
-6.887190350129851	-8.028453580285081	-5.492975566717773	-7.862816466573831	7.45869886189447	4.521826551954953	3.936403082789009	7.9508005675562154	6.995828769893356	-5.4373357879000865	7.683069775627892	0.7573239776725147	7.162515677264781	9.560255107912539	-4.898021141384505	-5.2789979581664905	-6.756947947646636	-1.9197992763510119	6.43436361022456	7.380516379490709	-7.897125302636308	1.2268531180436941	-1.238945046166826	-4.522350481888125	-7.256940383380767	-3.9231116764332232	9.343832545760213	-3.468388100565932	-0.4670433629377573	5.323169417755182	-2.7818634955343584	8.315140983608526	8.286290769253442	-4.429358048121053	0.9944024078553932	-3.5007815195080934	3.0
-2.3597415333894407	9.78503633781711	7.021592367960647	2.800405791598155	-5.719787224762926	-7.386075792263802	-9.864195862605486	7.3858542651178265	2.129470150123772	3.0829388145563117	-9.763604643987964	9.797514644959017	7.0092462110265155	-5.248929933050205	-6.072535925720545	-6.838918462201379	-4.429055767458089	-0.7038227653491187	0.42367541202740977	-4.161966831419869	2.012204838652738	-8.138914868411621	-1.2214491269678587	-3.7460911663490615	-1.3074482412653539	6.119356064146333	-5.406311391088528	1.2426208234879166	3.655899885010113	-8.564834090139332	1.0948662380620988	-6.846462651375951	-8.391135767780526	11.04593678657249	7.91483518306689	7.370523467554449	0.0
-3.169373524926411	-10.761874822597358	2.733991807838416	1.4402806396777674	-9.549162788767278	-2.9550079086392302	9.322651890205538	-5.558000199021639	-6.283308829189714	-1.037562037579134	8.611273173030341	-5.622683144309936	4.793020854225152	4.774086142018505	-5.205573489399538	3.55995091961759	-1.7776851198092527	3.477576551143769	1.966294741913993	-1.6015582726840702	-8.555932371179455	7.148581956734477	-3.5975938875275872	-6.189149083135595	-8.83496943894188	1.306902870699632	2.2959634514706693	-8.929238476051783	-0.6430380290888864	-6.671702080520609	3.403520532026667	-7.618485522990971	3.0005677035710177	-0.6847150106604911	10.32316312191032	-6.058314867701773	4.0
-4.884402311839941	-9.84639725526076	3.1985240633943053	-0.7688913775568075	-7.446897354372047	2.295411591682688	-8.225313959906632	7.255250191419042	-6.021455372826072	5.957133628055141	-2.703206472478418	0.9907300308257881	1.0090573990812108	-6.029389322014442	7.909619279808746	5.659695637419059	8.861210228742797	6.992408165451495	1.4194731226532238	9.95266109390589	-8.355324879256472	-4.0091714490839845	-10.836133658276623	-4.01552357096046	-3.773732757457278	-5.782441818413917	5.746544477379292	-2.549623839357623	-4.1144836351719976	0.17463134353736431	-9.40931505784133	7.521632488112948	-8.79475184244094	8.621448561709206	5.719826167003235	-5.821241198793378	1.0
-4.240130311168855	-6.754703665349695	7.950386649232456	5.835088198718386	-4.727493152128878	4.32489513883433	4.96736307650438	0.9789819513180433	0.0384817053221197	-4.171857319989278	-10.185023686514759	9.079296826844473	7.30326451663403	2.5020386687009224	-2.3608006105298656	-1.5369113325182706	4.570436978920841	7.217207486030892	7.21022829294863	6.763602890591783	1.9564382409466317	-7.9883225165183696	-6.759987196307293	8.730349119022069	2.1627206683739755	-10.24994103855454	-8.474660128699291	2.747240823700248	-11.27823297368621	-6.277790989137611	1.1846344677041236	2.3717810539067834	2.6336000061608376	-5.790115174791899	3.6581680306515714	-5.374901550867432	5.0
-4.5316388183775	-8.86856023998723	3.2967667053089174	-0.8275552641880313	-6.8772541337817765	0.9953016931420475	-8.788027004648454	6.232257801246802	-5.881704955530975	3.092351650220449	-3.6184986224443016	1.2627787834324733	0.9773897630823657	-6.252203635625785	9.629489918430231	5.247634728441089	8.876863971161594	9.022379187564725	1.8740886774376995	8.407271973678052	-8.263735363728799	-4.782568937825927	-10.203507548618681	-1.7175464899435173	-3.4028360607258725	-5.227239625849841	7.319488452753909	-1.8346167706545427	-5.784808823250873	-0.2387802000821162	-6.9036726910329	8.388359002844592	-7.262724345405903	9.489641682378535	3.0257662478573915	-5.944043634895393	1.0
-0.36525353372742453	9.648205150516333	2.614736249570494	2.1596239987101598	-7.5414136559196585	-6.0276762584797225	-9.630848495068712	7.208786474031804	2.527287513844633	5.027206750091031	-10.788606521139727	9.063695807398938	6.173907504847479	-6.406547019008189	-4.59804641557689	-5.926928091970368	-5.176039095144291	1.4129905796995335	0.7610565698549481	-3.142951935488014	0.7176879284935764	-7.694356859825414	-2.8901958801090144	-3.380432599744947	-0.4347808875130521	6.478153281289609	-6.933454828410889	0.22516341221043246	-1.3929759628282228	-10.095379386934335	1.898328886635606	-7.837300708219019	-7.066556836362775	7.547569367106034	8.872596174794204	6.298687539615313	0.0
-1.5533100579934094	-6.115659001940895	9.767432153006842	7.7729741855595815	-8.005525875974895	4.374947681258976	5.4238899978387805	0.5448575558665909	1.4922307879902308	-3.1311402220705697	-6.59686480091443	8.116974743272173	8.74731497690115	1.5563043716425198	-4.841996989971433	-1.9358354782231728	4.841702683274779	6.493888777867614	7.693730416300774	6.214459056998287	3.7474178015891955	-7.689030057797523	-7.130606755223686	7.122751729469618	2.24570172740306	-9.01391808864354	-7.06532088449902	4.850360372924741	-9.863764017991093	-7.894120837241816	2.061174067429306	3.920877123087121	1.7565256336394204	-4.8908953814355325	5.65545848085529	-4.871991088614681	5.0
-9.466461413534528	6.057588054411902	5.246530857713133	3.508987283416472	4.605425878354359	-10.452900245619936	-2.0563317340943352	-8.49296009580668	7.277764130787695	3.468538937125836	-2.011188747447595	-8.757979345770098	-3.3961161294153994	-4.4001838055087195	6.275496909768814	2.584998866804897	7.824539803394651	-0.9625545690242396	-6.408866082820209	4.464489667543089	5.976635549751573	1.5795020913688071	5.198934215875216	0.8053804885874065	0.7999727822152627	-2.410158693676242	-10.480828848927477	-7.693344731102277	-8.463958383877689	4.367628773782012	-5.490093836054269	0.19707367239277732	8.640977140696856	-4.718486282027738	-0.7830144342536971	5.7665567473524755	2.0
-4.080079080178662	10.36985906390867	4.029021196423035	2.477652940323749	-8.442661497722524	-8.059569257783727	-7.403240357413775	6.976220626540861	3.4755757109067202	4.083220896862391	-11.430207887041808	10.290264642971607	6.058960498252828	-5.054528972917433	-6.338289788317906	-7.875028030874194	-3.7508603754386765	2.6913517747975564	-0.868113168643226	-4.232934949044624	3.3124012964044875	-6.999454321756052	-3.9475727990328426	-3.7643883062852685	-0.6447522898696821	6.738962644277217	-6.842586508932831	1.7091845895191802	1.7565853530957238	-9.958761257138585	3.148529114949011	-6.876311761992439	-7.939453252808302	8.68595211280813	9.252814517961284	6.661507166663513	0.0
-5.606749236924829	-8.828141507006396	-4.554306938387886	-6.640719325894003	7.420449584268864	4.80403652671759	0.39658036504534566	7.408058830541803	8.112326473137518	-8.25911677122244	7.667017092325279	0.5726374374886762	5.9967368527569995	9.178627247866556	-4.5283333763060325	-9.7452147024471	-5.975579800657046	-2.1256785635232216	4.129382310409092	7.460098394630387	-11.046970016583487	0.13184653666151291	-2.0146199958425886	-6.631859761975075	-6.71206547713616	-3.5291564756689477	8.912465645279262	-2.949535103082117	0.6643140805834653	4.205379290486734	-3.5515999161028944	8.323396388764868	9.4067934104314	-5.926269594089921	0.7394112268404379	-4.111973544816733	3.0
-4.373474119119087	-9.654312996711896	2.1209712838851065	0.9378467727929908	-10.17250342354563	-4.249596240249217	6.912732270790778	-6.12694286385301	-5.5282649235217445	0.24636165982517133	9.873950279354823	-6.817366446171378	3.2069706803921934	3.1596014074566083	-5.209996397926028	3.317363273320897	-2.0864936020555547	2.8074205274235284	1.454501511321479	1.0970868579496424	-6.100816334672848	6.503324474440335	-2.7040957482793617	-8.372616231240803	-8.716801224391908	1.2485861728332128	3.2822724136339634	-9.073128923555716	-0.0016204716532231545	-7.087522550143456	4.430676167507699	-7.962871737568387	2.9792195714712473	-2.1371745099532875	8.872033296181502	-6.821608650380605	4.0
-2.0216548331191495	-7.955636615909965	8.578685034735626	6.73329091687402	-4.554966809088553	1.1327235823990458	6.051907768777809	0.2507901506027632	0.5049284777859936	-5.958159125943895	-10.051022650820912	7.290424647014936	7.532688380210482	3.7272588601703447	-3.8604774676525047	-3.8633331839313954	3.3272212504942598	9.084754580356307	7.518711990455779	5.869838451681985	1.2968471946719293	-10.072042895471263	-7.6693014448970205	9.594307425255462	1.0371736491465668	-10.442175907133889	-7.957656584450537	2.644877856708388	-9.420304422751144	-7.6149171206304995	-0.12633593867468895	6.555730331123033	2.1024646731304255	-4.719451811450191	3.301346852803465	-6.795965283222893	5.0
-3.6772647359049535	-7.373587513840405	3.9792373307834574	-1.8437864293755966	-8.188434910074747	-1.5361670943926318	-10.16614987521635	10.14847640347417	-5.616403942094906	2.0570668746358205	-3.4458506163670073	0.2909956642643564	0.7386123500163675	-4.893864923077369	9.940819230849538	4.972663535518816	8.365502913692003	7.39396049464729	2.8327391978019594	8.129337071009198	-10.023303461415761	-6.12866243035144	-10.632480222917168	-1.309162782979811	-3.1921221200575904	-4.734884129879813	6.832952917739726	-3.1535916268074438	-4.671340207718577	1.275748949325847	-5.655299541708469	6.8114486968980925	-7.030473247831042	8.691119623916844	5.762258019188509	-5.870440317258272	1.0
-4.141969446668448	-7.998729761509823	2.629436024740243	1.2301209030070923	-7.463383000007029	-6.038453658941093	9.441993088205825	-4.555664582056073	-6.613693658081086	0.778622340340755	9.448210139865635	-4.5563088489286265	2.384935602760124	3.8203398670593045	-4.715561772251878	4.494859965599527	-2.6472484001411445	1.8484696850583315	3.0617712313328886	0.28915387873593085	-8.240766001082621	6.219365734514704	-4.386458859611571	-6.476643270587408	-7.998911157001629	1.344894903779309	3.4246638468853114	-9.933348887640308	-0.39524784648239875	-4.240843338685136	1.541794438754508	-6.5980475845570385	2.9752443962327644	-1.6980649479273642	8.86851312959871	-6.0672953260414495	4.0
-3.4547465088996785	-9.637731792018371	2.191812310433661	-2.3989501441463648	-9.640266271963682	-4.251485414788738	9.63597919278722	-3.3629832733989775	-7.444550457075035	0.663086798414537	9.565802384075196	-6.774853178636605	4.047766227890494	7.063677552941797	-5.628686140359084	3.6570700686955124	-2.576968493997073	2.5233250485606495	5.280636085196406	1.7213558022110413	-8.064814501227612	3.8107201780159055	-3.727697191074604	-4.417403162288943	-9.10444965849296	2.6397083239977213	3.9432465668049677	-10.154905480686773	1.9331768898762354	-5.2811785764685935	2.196585529738324	-6.491146375610645	5.2463014280410905	-3.744744697573431	9.004866031383177	-7.175946355427349	4.0
-6.0515403586144725	-7.530675966926544	-3.873986935458131	-5.89142682453527	8.473984576596527	4.853708656009159	4.9119868773323425	6.826567748106047	4.9125186512749	-5.55161006018135	6.90602931732097	0.39444125216317244	6.273376456802963	7.7785065496778785	-4.0033437468105495	-6.209272066862099	-5.55276107270975	-2.3572704727105256	7.337248131055374	6.49207405940758	-9.970024307275883	-0.6896806454134325	-1.4403464315979246	-5.518063517977744	-7.63170190618687	-3.097678403245797	9.67599550657702	-2.8328471198702903	-0.6635948319989071	3.385725914866732	-1.8030353351351809	8.652811433095868	9.740843183478795	-4.124871513243871	-1.6966101796605098	-4.388772534364743	3.0
-4.078752352539957	-8.323168811582761	1.243421939280636	1.0620865151840093	-8.518632390377684	-4.980819490091145	7.815928395939576	-4.0932817558735195	-9.425835069815141	0.9004747301648885	10.609029639265271	-5.748121427615523	3.3498562760205495	6.859174194749584	-6.557133420489238	4.382286509781532	-1.9971039837055158	2.855822927583297	2.7226497443568056	2.532261883704752	-9.302386762271098	5.6426931436492165	-6.0974360416810125	-7.348294973088415	-9.849577056823655	2.137720435979079	4.511038423527697	-10.63216497356923	0.09918718458967127	-4.074158303761885	2.715959221371121	-5.993970425588285	4.939629222943683	-3.1951788183178165	7.601256980111774	-5.628547377678853	4.0
-4.162168046750297	-9.56399995859229	2.043545161444075	-1.242501196926419	-8.668488959002588	-5.463673516845487	8.661893740225306	-6.623523309242368	-7.940838500429375	-1.1841104719972977	10.286806287177017	-5.6207796182042	3.8674048717612264	6.372815758689093	-3.4672347101792527	4.795485979376923	-3.746282879929559	3.8973452550678473	4.181949653729017	0.6556507697270119	-6.875566972430855	7.039348399577442	-5.243581506320389	-6.900631522442047	-9.689662524705538	1.4541763236973926	2.6178298631534367	-10.632931972963908	1.5877951420193623	-7.206766270626186	2.1794282473686293	-5.891622395111786	3.261271911778193	-1.8649545144627198	8.333214781020745	-6.812145690053906	4.0
-3.6842877797352025	-7.507086823234438	1.766829525456619	0.7950158961808702	-8.386821652739684	-4.9044550715370905	7.0325199180740094	-3.558095657247028	-6.013477915158336	-0.4889871812997202	10.926550742330294	-4.604036091949865	4.64892374043147	3.439884386694147	-5.655540663275499	6.1377655542696035	0.007642364283911185	2.2563426840974685	2.2634105152647392	1.3985556677419473	-7.849944153108428	7.239331497491747	-5.746683156380689	-6.508370716788213	-8.379148054858936	-0.5365179785285714	1.9338823052034286	-11.44214607076491	0.89258561774834	-6.399698161983141	1.7024954060584623	-6.457689947080702	2.5781828296068348	-1.813696107299879	11.148526705297126	-7.618279790102661	4.0
-1.887505035294185	-5.532756567555309	-2.8130784629878187	-7.680762860711692	10.02691990945269	4.413875149833227	4.064821548223604	4.8730900223366955	5.754485001845176	-5.05947458741696	8.236379947983755	-0.6917301641880884	6.319101786216344	8.307449911777328	-3.435145053777851	-8.206241565407776	-4.586215299743129	-0.3129326401489103	6.206105250437352	8.734266499101638	-10.017218117142766	-0.27486830372206067	-0.29486990960154946	-4.2374207676081665	-8.22280145402454	-4.012947467566708	10.622578978393014	-3.6386033210097093	0.37909816928340695	3.8081317405556203	-1.4057971151701016	11.579813151941668	9.31893252813831	-2.546632026741566	-0.6095374313708027	-4.265235840093557	3.0
-3.461615013395847	-8.564381852200842	-4.698867403469549	-6.442241274725915	9.077665017812308	5.420847551883345	2.5094231278403565	6.982240382334196	6.2149844456764	-5.472739808606305	7.585270693182522	1.3595598268452849	4.759955519850825	8.811611823244696	-4.093360857487588	-8.270222988768055	-5.040956855807921	-1.004942795912344	6.247987338504006	6.3258129591311345	-10.340526316693678	0.31018846875938355	-1.1619387937699006	-6.380792874939138	-8.242834734171524	-2.9847529363688166	8.774966151789235	-3.3894430764849046	-2.2386286413165872	3.7654669102343115	-1.8741384799216827	8.819766683999253	9.735471476533226	-6.173098727937844	-1.6178149513567452	-3.5646162243866373	3.0
-8.351911623837454	5.675183617308097	3.679241111957903	5.546876681164255	6.04892728909724	-8.613491541377877	-4.0932012383830525	-6.5257668472704955	9.772296665039583	0.8940963482544053	-1.9784203531975777	-9.197134136936898	-4.1138222167249054	-3.226694071926725	3.3866002876212833	2.714010982159878	6.133001223724361	-0.07961900698280894	-5.374393043270797	3.625364255296237	5.046957634046237	1.1060657753171768	6.405812193082223	0.2814842963396159	1.3750025979918101	-1.9554149680313806	-9.0580484602983	-11.209977193069768	-8.703953714276286	1.5104155164803454	-4.040474259973392	0.9166649319382612	6.615239645901951	-3.9247226188004753	-1.9166463505761304	6.564138257148212	2.0
-3.090878537001394	7.999529397505455	3.9906012911620943	0.7492294171784755	-6.845543722892044	-7.650082824334588	-8.604541844845263	5.767627269295076	2.3531804670786327	4.994980517529833	-11.582045756655406	9.772253613087457	7.876521808481728	-6.962858805125682	-4.690928269020285	-5.912890793565278	-4.620166996567654	0.43935955498705126	-0.8027727146359628	-4.09941180462675	2.775813886893959	-8.130796380038529	-3.987746205259559	-4.086477631031146	-0.9898263770079808	4.799611586395483	-6.7420542994225725	1.52078194348267	2.9396014978351186	-8.461853624692868	1.0585842733561874	-6.905925975948972	-7.485870440315226	9.11942765870657	11.631970201472882	6.561264801723593	0.0
-3.8060779957311532	-8.78609628466924	-4.464243023945177	-6.2408972837566035	8.543285448660527	6.526387577924474	1.5236925431911235	7.287030244916375	4.1641243518879225	-6.506245991468571	9.296247856259555	-0.719141682680779	5.798054817721623	5.797894592073944	-3.631983720123936	-7.332786912817168	-5.05782100683156	-2.059712302222679	4.216125544697595	5.973052786071715	-8.604481860037268	1.093925139655518	-1.7431193848347555	-5.395550575960829	-8.630311418638737	-1.9570636680167528	8.139044555989425	-3.098665596673305	-0.9520888990690306	3.882172469560602	-1.478970680433061	8.488708556899331	9.998303319545894	-6.045120255677882	-0.9569409134199653	-3.991409077887611	3.0
-5.570594844135419	-8.438085246864903	-4.210454579773897	-8.048759946025513	9.355467081113172	6.767805733113947	2.5633958104006136	9.19174635122171	5.636221480587108	-7.9983962368903585	9.753385941201095	1.7979541455159973	6.7748447657328335	7.582380631555008	-3.297838899492388	-9.05933980309171	-5.666439733483845	-2.3615417706626545	6.622176582164215	8.138080123632587	-10.908582575551158	0.9398587323197349	-1.4520316766367638	-4.873991408959834	-7.844917418687565	-2.5436811692606667	8.162387513602443	-5.218193456107686	-1.078119570468024	3.5576128567327965	-4.339931440187	10.986014219473171	9.166114736092808	-4.045081502759625	0.7320384733569535	-3.9760166619076283	3.0
-2.8386454093998417	9.746156832486617	4.974936865312219	2.28932564112351	-6.410359601342744	-8.415681716483052	-8.081539076649028	7.935991709512305	1.0056171062876784	3.9173710822467074	-9.627617401711582	9.263700258838153	6.982712782576971	-4.321851004603293	-5.281733928185159	-7.6441289963627295	-3.293085150503197	1.8240619521801669	-0.9742911064684825	-3.0844367708531943	4.249328340148355	-6.186413240852182	-3.907798433653908	-1.6276746600414125	-0.7337124825623893	5.727422271145229	-6.357938592546538	1.8481021271043407	1.0298627112988483	-7.5386240209219295	2.650761161769138	-7.988823701056111	-8.331318847302988	6.877684237415043	9.938148678322223	7.0531784453182125	0.0
-4.865305338229656	-9.66762638273861	3.0801892198861784	0.7859438744013801	-9.069140065857201	-3.7388557244236087	7.801803654442056	-5.998580887492387	-5.842155877277612	1.1148251495578132	9.069449184861998	-5.69266246145426	4.3340336674659525	4.538920742687183	-4.446436540577795	3.5398787209727702	-2.9309779317541422	3.624703055701466	1.7015316401557428	0.12756853697999726	-7.8179531727603315	4.907860907088485	-3.5115405089409784	-5.108391906834184	-8.319697678589966	1.7682292908092865	3.571914847226179	-8.17643298823832	1.612441378973326	-5.564674565328128	2.2738217706594774	-5.655377450683378	4.9493167946675545	-0.8865591630982506	9.31820639707501	-7.605698666005733	4.0
-7.731722585448059	5.6651119086105854	5.051015780399696	4.770652343107374	3.9758889173466017	-9.99098080815811	-3.2826691760530937	-7.335130225356487	8.140441487200384	0.8950494825699238	-2.7293419827898795	-8.847213249809732	-3.7770397841542076	-2.9077217134322133	6.338228886878604	3.054791227510361	6.38751786881749	-0.7427940096902378	-6.755981058087484	5.149939141376446	5.881525346428257	0.7155127960508563	4.051518301473926	0.46541968311174364	-0.75958027195805	-0.7561686164038244	-8.798328106423462	-8.309864396864942	-9.483879576249468	2.9268860923951614	-4.327695051794575	-1.2102662108159967	8.112110201474955	-4.949122806542656	-0.431294175634354	4.3290306992331145	2.0
-2.7839999278054384	6.813042654747403	2.6409899293668513	2.007199270287413	-6.265856335361361	-6.504653735648694	-8.67075765083502	8.48578251300437	1.482709014127044	5.056362111947734	-11.220324999110368	8.49324921030182	4.84181142107662	-6.028063087104269	-6.40976187312433	-6.217808310704804	-3.85327178792211	-0.4324246981669707	-1.551340471570901	-5.67286386464491	3.6002868695798402	-7.513748859857164	-4.645993148339328	-1.0838228056820831	-2.12084684920851	4.577932113828304	-7.10274468170137	0.21681738657275065	2.2799230068784473	-8.33131627748221	4.722892355523735	-8.838949980454935	-8.090232551169994	8.420580172494436	8.726225512602413	5.548174834075343	0.0
-4.519840876091302	-9.083049155101882	-4.930115590995124	-7.140947438706916	9.264319654884325	6.213307680078288	3.1360361051083805	4.825979281258684	4.191473211389758	-8.422278054647855	7.47188611551356	-0.6108150362132054	7.8384578667982305	7.900441032149037	-3.42324204766038	-8.888753625840366	-6.562284839921332	0.09339440940130239	8.142707643044577	7.630433677618369	-11.892705226307065	-0.21053207907246896	-1.3385124505320711	-5.785810060639187	-9.722858743917158	-1.3981809958853202	8.022700125205532	-4.877090486934008	0.3449362388854411	5.244632642464061	-2.2143914945354064	8.120001001240789	7.768352289957059	-7.155932813945128	-0.34663449347296627	-4.455524738057811	3.0
-10.839445413619847	6.252625929732054	4.704671127256175	4.052589662680136	5.977316784065542	-8.5431332915361	-3.6771402457700937	-8.443861048187951	8.511357873786727	1.4695438741544864	-4.55003978711663	-8.384454129547718	-3.8109263500292503	-4.8079549368917975	4.072703392671756	1.9343679488437096	7.102587305279628	1.9692689000456327	-7.910694985907995	3.383644800287751	7.237488463137598	2.1137987495823207	6.14416915967663	-0.9571823670135519	1.6461399453263876	-0.6329050445961693	-9.344527883280081	-9.558474583006157	-9.391336288743144	4.458138939440987	-3.4924975587314253	-0.2050527037878067	7.92287213543319	-5.173407723836317	-2.591955753064345	5.069777941498158	2.0
-2.5914773193713128	-6.351194225692386	4.094812097956732	-2.2349987066326333	-7.8873445914646645	-0.14405904289310334	-9.041766068965075	8.208389594219245	-4.543235225105045	3.1596989297405176	-3.5006713836995376	-0.05916299760509758	0.5960188698831245	-6.878936059966127	11.308952089795245	6.966557253396614	9.345273021297398	9.221856005820714	2.756460915199585	8.61875585997639	-9.735721299981293	-6.342506671742235	-9.430492113807592	-4.62646855782687	-3.7126164808169753	-4.080300017955057	6.899254505409401	-4.032330446195826	-5.127188312688574	2.0151439363191335	-8.059212014021307	6.214738519014597	-8.698765425972566	10.244102203072408	4.5887877332767175	-5.935602891776445	1.0
-5.7555814387395525	-8.996766328176385	-4.0547665628882985	-5.575146317739261	9.047981216472778	6.810957794863202	1.5882875529683536	6.9097626145032685	6.7737972664393595	-6.160586762328102	8.32824210135485	1.4005687176596633	6.314993174312442	9.50373217512553	-4.171466555437168	-8.61805311456011	-7.206265552625641	-0.7092409364742757	5.790241056918719	8.480617584623117	-9.613004943201007	-0.1238868124199286	-2.7064177529528726	-4.711332203444374	-7.656580080870674	-2.979894335569426	9.462635416141762	-3.270188392270703	-0.47400594193424495	4.581647212584793	-1.9072072106384255	9.79587069060235	9.881294272360094	-4.23880977026805	-0.4510927357485863	-4.4159910913025735	3.0
-3.880547448860123	-8.667889443394301	3.3141471736492676	-1.4277990931116835	-6.749389241984996	-0.24489119883878194	-8.487527836909535	8.772221025130298	-4.25286967109892	4.638291657425613	-4.8851693579576905	-0.07182268275089737	2.6975043871651625	-6.560227390078726	6.5765688653853225	5.299688124074406	8.924918361447032	5.279433891121764	3.2919352161096507	7.723772236596733	-7.901586843774094	-6.306324296961158	-10.38380564099328	-4.563901519370132	-3.1615370426379066	-3.487347455338444	6.427211994938437	-3.3867989826799607	-5.315918718842616	2.0500718846910964	-5.71731422798116	7.228683513787476	-8.016549787250417	10.027568773881057	4.228957567957246	-6.2715054960276095	1.0
-9.096114362033642	6.146894383070467	2.6032821351581372	5.409926368768749	5.59507155472089	-8.496883501617601	-3.296733449124263	-6.93796986038109	7.610564769940372	2.2291344937488615	-4.607494050165927	-7.660903892399451	-3.175448342530879	-3.2409306595194636	1.9353495716472828	2.713255169988203	7.503051148050868	-1.1741971818153543	-6.853879802669682	4.979755778627177	5.652525689530337	2.2634348661576675	4.397045085057378	-0.5777421294814917	0.5294488508256874	-2.0711816520569233	-8.764448243414554	-8.364372308265606	-8.073046281818561	1.7970488235254187	-1.5808967289728488	2.200711178896479	8.056576332206514	-3.8679849660967522	-2.192769599796013	6.124309269092318	2.0
-5.6784990391236425	-7.037805648188278	2.7291417618239002	-1.4334706406137094	-6.961574301826428	1.3644416283699377	-10.392161859592472	7.739924455981216	-3.441981737992508	3.7141595663550873	-3.0946071191601723	-0.6497713122199515	0.5549960569390349	-6.470746321869889	8.533797797948198	3.8280868415483837	8.279480272520187	9.250835208137405	2.0171730417821987	9.81177561403571	-8.05112904473209	-6.8450504812050585	-7.817835208557518	-3.2810672440668136	-1.264615373782962	-5.6413475356426535	7.613506472653092	-1.7960441905840154	-4.091542661895849	0.04699957735518723	-7.227524329217359	6.655230762319039	-8.27441710646805	10.33882147011811	6.457141293586052	-6.674133022688473	1.0
-3.8924180416870766	-6.957647207207083	3.074168203971104	-2.5702744049687944	-7.267373990089769	-0.15223613545440934	-8.309505027614007	7.731899742273372	-5.084557147626337	3.1009153225363715	-3.6767743676582985	0.008798746198626417	0.37956147881958413	-8.1532885743713	8.826305346171054	6.217879735304043	9.64022435065267	7.425433984961675	3.2574855744034643	8.40878062876198	-9.567996330777557	-7.732726808071352	-7.877196299169514	-3.8663971099957863	-3.4405187292829384	-6.832295535957617	6.179034072163446	-2.460182607131853	-5.079000950298589	-0.19932349696890173	-7.730891269111474	7.287131634225651	-9.901968744079774	9.096037701587829	6.655653125550738	-5.531510079892798	1.0
-4.761824169713513	-9.105992375216925	2.424618444818529	-0.27336683663207273	-8.56720605775917	-3.9486463398705736	8.644197462176718	-5.535255272423667	-7.311424558520169	-0.7780398401776099	8.96218691025909	-5.222843635446374	4.959243049281761	7.271441532507563	-3.933390891388762	4.100448665952892	-2.2366655900937387	0.599203149430402	2.515590466901927	0.32693993796398507	-6.319867443673831	6.966459200844913	-3.5336770949191463	-6.338063872967589	-9.475359737956813	2.349416062432464	2.8888849675789485	-9.118375291954262	1.6736178595594113	-5.357443879173057	2.58912459052729	-6.587991718972348	5.019440222677057	-2.1260755978837587	8.12526571657077	-6.440927553200732	4.0
-0.8327742052086766	9.740322127427655	5.898765041970923	2.067851073411462	-7.6868428686357095	-6.937975752490288	-9.643079570355148	8.881817872271151	2.8126913113996452	4.681964052549189	-8.352366911855848	7.378140628716661	7.236990767351095	-7.0638635707388495	-6.370756354323649	-6.643617395398538	-3.253418528712298	0.7233159216057127	-0.01598245354589678	-4.777314356971775	2.9461722840808737	-7.047899570060331	-5.79239729936719	-3.5913795926491985	-1.0284783491814489	6.815811677752	-5.542801299275691	-0.8828120556084817	1.70797514919369	-7.0531852968070154	2.2621203728696244	-6.916843101326566	-8.20722849953819	9.741103824648636	8.856472314011128	6.670521736700659	0.0
-4.041707985578457	-9.712499101404257	1.2669925783066298	0.16189518873450837	-10.114769172377564	-3.6948474119460437	6.391005150859361	-4.901773956255588	-7.378926084868864	-0.6503586815380291	9.436472431587278	-8.041164101102494	3.000813934882871	4.364701332368391	-6.1022636689115926	7.685303592943047	-4.0332555898508495	3.04225718201243	1.8750059709900193	-0.19671799185711758	-9.541008075188152	7.834350241326963	-2.379983724799827	-6.8898938710426165	-8.272359391158718	0.7820305478715701	3.1501874427012977	-8.989279666626397	-0.7593503414174863	-6.209396082487103	2.9279583118846633	-6.475378455930563	2.740438216743365	-0.03232033779732735	7.890770249098896	-6.296809383911342	4.0
-8.620511946174075	7.079645815895891	4.670386746107772	4.8021429554490584	4.9912184780033595	-9.373052122101637	-4.027842849806568	-8.377125659968081	7.2191465291508825	1.310978336368492	-3.212519745210407	-8.923271121515171	-4.177651977229958	-2.334800658253422	2.131504944538549	2.367419881819333	5.3918174058970525	-0.31713882383157127	-6.8459334980350395	2.9137895402460976	3.9926433884465586	-0.4727558803205305	5.482985591804389	-0.4648763489162126	0.1760018572482882	-1.8171512723148893	-10.465216529486035	-6.710297436237875	-9.099075606133688	1.5435446884980042	-4.413427194305967	-0.7006549511734194	9.557257381994921	-4.302936144339635	-1.918830996209959	6.8182439558148324	2.0
-9.719427674235556	-10.368671208902937	-3.4771829097857987	-5.993531462313573	7.8517048427220395	6.190085802074112	2.6248386146706646	7.598657725435671	5.701437005056372	-5.453230407823582	8.957289678485322	-0.17277154167900388	4.954430471545818	7.125711767159632	-3.591212481671983	-7.44333026886579	-4.652846744154525	-0.4864223413474813	6.722743927287719	7.444203491277508	-8.212061882185164	0.21994609007228302	-1.061733107172848	-5.237589143968912	-7.7758790630774826	-3.4142843378593453	10.180150845285084	-3.6261716658993755	0.023143277528553163	3.3233234459820165	-2.3048725275590862	8.923503622783706	9.580740387691712	-4.786630343479105	-0.4824179008399675	-5.378018031231804	3.0
-2.9853527199802543	-7.956292901282999	0.891873771426589	0.24288315538321945	-10.52011928515501	-3.4159721820974696	7.681664412082606	-4.705684036087609	-7.6039610647623155	-1.9667977425263659	10.59816232733257	-4.196503423127639	3.5820800704934364	3.1209918611082452	-4.496894808911273	3.826738864964262	-2.127761031982606	2.1555138127174374	2.282633050241625	1.213111186156798	-9.015109522840776	6.539365785890665	-3.074799842249152	-4.103180663686553	-9.25896648689875	2.657348178567079	2.3794790891406654	-7.973610577103516	-0.5661769261593498	-5.6022760410239325	3.4146711823005655	-7.292585628536452	4.8996631611972505	-2.9271004212469176	9.565223697895894	-6.18187914337758	4.0
-9.561337325546965	5.609208276161105	5.734846202913259	2.8793864242851614	5.901247310562881	-9.796364633758124	-3.3400180795993983	-7.476432105812901	7.517425548828708	2.6952293776465712	-3.230290361971516	-9.37067725615297	-3.9444068887755668	-3.464699543286144	4.787483963520163	2.6854689542972747	8.473845272510985	-0.4623145266100713	-7.406789113612352	3.882243396148382	4.163259045723526	1.3795728821223956	6.626789643054159	0.319773158018228	-0.3628373535749101	-0.6344396070104039	-9.826734532912054	-7.127517479653624	-9.740212151161476	3.081514665102978	-4.231377715097813	-0.3216386731762781	6.585064111426119	-4.502080597861341	-1.422171904467069	5.537465487121916	2.0
-3.155770507295277	7.932738124583927	6.327020471300666	2.8548094408901825	-6.887599832467887	-5.40016545438592	-8.760959448988393	6.462238714170439	3.545424312133833	4.700361599605568	-10.625556268410408	9.207858365156278	5.773234562623679	-7.1360175173988125	-5.437323108326346	-4.422493162461193	-5.313722714628387	1.0580978693353282	-2.011742196279512	-4.662542579803858	1.6446639702087207	-8.074113556638979	-4.10858540135081	-3.5037132505372037	-0.6081434898794418	5.653281118411136	-6.245472403699216	-0.6228748937693653	1.2715200466725172	-8.31560051977429	2.651814225653147	-7.567072771052721	-8.599635834865184	9.729097868438455	7.643235380369815	6.711307154709156	0.0
-5.247291934133055	-8.15480179327585	-4.366933992064485	-6.835913530354022	9.812663317993762	6.30831362231656	2.8373701827204094	7.6114138816471	5.708928901068118	-7.676538837933172	9.423754116911171	1.8551388502130413	7.397846755566139	6.849307129417317	-2.1950102459201206	-5.832090722421186	-4.396474334888375	0.1899781850454385	7.1581439267096325	6.368004061746919	-9.353325518943977	-0.8053966482239177	-2.2491540755241344	-5.241563361996126	-7.420674182446246	-2.784621165591378	7.066105084525908	-3.690179306342431	0.9248109325328605	4.808752850462798	-1.9136349718308527	9.686899915475838	8.869721748864768	-4.462883198316679	-0.3547429974425065	-3.081377416765692	3.0
-9.61422709639614	5.546978535773379	5.103046141445923	5.572922660912017	4.637169468548332	-7.986982973968234	-1.9556942437465703	-8.152717082841127	6.966032828267519	3.000075944762944	-4.892369272361318	-9.817350215813526	-4.770128573556318	-5.292649924290554	5.677063340948761	0.7630176129125958	8.087365514957897	0.25598189799420623	-7.901711035647233	3.5965281197286543	5.448543423074588	1.2273769519844067	6.422848461507636	-2.7526092131101425	-0.4640508885082463	-0.8876027489129524	-9.441170022343636	-7.090137300937044	-9.109396310025653	2.593471162034296	-4.01516882156697	2.496468839169643	9.686275752553371	-4.518650318927278	-1.7138776458389915	5.649155320214408	2.0
-5.000060914483598	-7.914739987275603	5.235807611641156	-0.4274928144050696	-6.022579474364446	-0.6579738192190878	-9.455395911331165	7.141971844767863	-5.508443813039757	2.32356085479346	-5.072501447423738	1.7672170488875567	-1.1577547081608293	-4.932771984684902	10.637751480211403	6.002449142701289	7.6754715631897135	6.314371897109768	1.4095958949581382	9.06260515680226	-8.227086321520936	-7.123842246711853	-7.94724943713275	-1.8090100565531748	-2.453053370224957	-4.463682460924737	5.065901499409092	-3.279320182237249	-3.870869828251391	1.2087782034227472	-7.689183349714454	5.769696106604348	-8.956197862949136	9.45927401829196	5.868130188451274	-7.993223454685674	1.0
-2.127844788472465	10.379812590724587	4.009736006085754	2.547211614824762	-6.989491314253206	-7.064196460291866	-9.61052014444039	8.98912612918523	1.6468001947886046	4.860915802816611	-11.463317501555888	10.578185572929673	7.701063971965494	-5.655783676137174	-6.590443121995912	-5.931909797317758	-1.6263644799289563	-1.2681080662587279	-0.5790722395835576	-5.087034498193064	2.2171394981478585	-7.458002906037826	-4.5854252870933925	-2.6832282631788953	-2.012771460937071	6.73269966398824	-7.800667868031406	0.8244532811005746	1.5217555247062786	-10.2419166394075	2.3532804086274615	-8.146468612960648	-8.659254318574774	7.554833837255112	9.77391274580902	5.243589628698846	0.0
-1.6672139276006233	8.645078927750875	1.73289061690646	1.5983476273189259	-7.918171011995242	-8.511385408736892	-10.075754394858583	7.432931387331673	3.3509410631124066	4.474636029785889	-10.194813502299692	9.854101238410589	6.189762505789444	-6.447818155597622	-7.517863324090972	-8.083738609683042	-4.305078847368691	0.6531821225648891	-1.4577232971725749	-4.59138412398652	1.2913118337508087	-6.601876595274194	-5.474238949242222	-1.8967352202826906	-1.8808173345860053	4.951083990507238	-7.4733095474484825	-0.21671337861340412	2.8236038357188287	-8.55536365715609	3.1293191500568014	-6.067374980320234	-9.80263796882478	8.64692152073911	8.532441532373724	7.498521866368262	0.0
-2.6949300383171635	-7.556533824629456	7.805135803597765	6.533484040175949	-5.638352237930455	3.0209350429084085	5.925153735247338	-0.04507678142784566	0.3878513384032596	-5.798659716867206	-7.580983263115337	7.553371413366108	8.852111948818628	2.891750108119282	-3.7160611224287883	-3.1792273333897625	4.3840026659815905	8.108366080743334	8.10274777325295	5.14724029583421	2.6021071553112582	-8.20284505060999	-9.724589844081573	8.52408349432609	1.1748621274704543	-10.105119044407761	-8.647931970424258	4.018529574320712	-8.87404151716589	-6.896149145310145	0.8752994414177613	3.798998819566221	3.0235094781392866	-4.5136075788263526	7.253993953670172	-5.426985576316789	5.0
-2.9695899557094054	8.98631671371134	4.9134934173938065	1.3726630485267686	-5.810343484756087	-7.088314851265912	-9.62605018990153	7.549815182742139	3.985853068407992	4.4966121224560265	-9.951165741457558	7.870735687121182	6.429440495036365	-5.518289661346361	-6.751081547113557	-7.997294441172324	-4.765720530312679	1.9496670935325149	0.07290137657277573	-5.062056365243759	2.9098146816470116	-8.388695571729336	-2.7527907473006845	-2.4275272862319297	0.07104118295725326	3.9884258806777337	-5.328887254907918	0.2770147045877291	2.7002204480316925	-8.156123947502195	2.216681727503516	-7.190347165350085	-7.919271958114916	8.917556245661538	8.439855707963545	5.247794730871536	0.0
-4.4108452472635635	-7.322488675937646	-4.076242052813946	-6.324869859651027	9.918542123353554	5.766920532890222	3.016656697561804	7.042868350556964	5.054983539073076	-6.66324662456328	6.72623641426508	1.2124008270048854	5.37662285821879	6.524772265477198	-2.897223654837077	-7.121288639353023	-5.771561748659069	-0.7546425161344988	5.55419937813749	6.842295228205723	-9.453627245238195	1.2487478729380224	-2.0342192942341546	-6.153753559519963	-6.620185614704132	-2.635010154113104	9.006917578407178	-2.3548225113616015	2.3228179493453895	4.426295956431859	-3.3172797192797843	9.932950760956741	8.429012012289423	-3.7221913173134196	-0.7566793159817076	-4.175574229568049	3.0
-6.112298137690847	-7.680389801881251	-3.5015931517877044	-5.538214539184079	9.39619580011898	6.4475512413960985	2.0301433831995843	6.136133209261199	6.292457676136243	-6.672432913989635	7.5439827321264135	1.9086353290323823	7.51772711708711	6.68645938221656	-3.8503611064779104	-8.232166679743031	-5.126388107158495	-3.7241219164510357	4.899457333407081	7.097116732088462	-9.07484218507087	0.2902367890048896	-0.9802728639667182	-5.360535412898408	-6.326403079582229	-1.7618090230952608	8.097731191084891	-2.652296019797344	0.8839319833343772	6.565047322987027	-3.5252429714282374	9.318906123387396	8.216672265526356	-5.937290315594718	0.3305341394928108	-3.7768903831254965	3.0
-2.941498808862291	9.246017070228714	3.7125058305321676	3.2616033064441208	-7.513901907968584	-5.751262105726557	-9.071934717618875	7.525521926256024	1.527335683973475	3.14545612475288	-11.333070501689253	8.342872884647427	6.3249439627925135	-5.541338607605593	-5.353121342574724	-6.777667262728173	-4.79711590507642	-0.9475861533579553	-0.8810360092535813	-2.792222680709818	3.5033881624038785	-6.500190038811925	-3.5185637120280377	-0.975139354416825	-0.54651885424247	6.349648903884445	-6.327308218684805	-1.077354602582525	1.1644424767412735	-9.0801507841347	2.211682410530069	-4.663231671398776	-8.617690972703342	10.15655418909231	8.877563419914871	5.856271076563988	0.0
-5.812448530598081	-9.017418212943797	-5.26181759978093	-7.178364076288433	7.9875687238086295	7.763986345546172	1.621137539027466	8.466573921237753	5.805703594657469	-6.475071776369793	8.252368060410948	-0.6316927138100938	5.348828035001104	6.680687218518578	-4.020188803406265	-8.708156651226314	-4.1241535718553735	-2.041187701475636	3.9817994782214052	6.880178874528825	-9.053501967449403	1.8452145030074998	-1.8812731573104595	-6.074743858621944	-7.61714461492687	-2.8326404323923375	7.729310071044255	-3.78039172106938	0.3262778711821129	4.106182433796284	-2.871950937112853	8.49985964892336	9.587688557279227	-5.008926849540923	-0.10203443224781916	-5.0649619495539335	3.0
-2.9418351393862783	11.200016744920896	4.393307781968527	2.708301796994823	-6.873245650187955	-8.728368123354361	-10.882956760437278	6.7445386955587985	3.0784014865341645	4.949743212556912	-8.674232949859917	8.41115086430357	8.26472530613075	-6.718111086620861	-6.150676257188019	-6.342262092839061	-4.089028961123832	1.833720770940364	-2.0662101473236456	-5.52502245175109	2.257053380654009	-7.60994952124569	-0.779724110212991	-1.996255657686191	-1.2879408908779049	4.6474076586731865	-7.88681276740159	-0.7405303174652005	1.9632331489999815	-7.643663094005276	3.2725861804166856	-6.360422694607791	-9.022135805996895	9.24652310147882	8.79400266400661	7.886310958093097	0.0
-3.0329019059422753	7.648490200147377	3.8545609159648633	3.922132795388351	-6.143972047509902	-5.954205416548229	-7.661118969219095	9.157657479861093	0.2508776834203317	2.9315684406343685	-10.392033774978636	8.928467246750289	6.348283425423187	-6.200195339240517	-6.144191742725933	-6.296614412186107	-4.637989935987495	-1.6804201443428126	-2.3539683325363834	-4.724655849351737	1.9899784576398705	-8.3397902462697	-4.647913495792057	-3.803750522611752	-1.0044196672076136	4.630427899497658	-6.8554290132032705	-1.0239953627169065	1.694790681671066	-9.937439515552443	3.0576813047041957	-6.183667259561271	-8.768820008478052	8.180225247722877	9.69316096680749	6.858647851677858	0.0
-8.919471671350637	5.408091178365066	4.259431339314545	4.63444726414608	6.371074381603826	-7.429738676359822	-2.134715485833219	-7.329690466207276	6.213422371417813	1.3970924488129008	-4.227730322711965	-7.976911994651612	-3.7070236374361203	-2.6276763187294967	5.5949263010813635	2.025197526805015	7.776329179083718	-0.5686951754446039	-7.935902770858181	3.7300528899351875	6.400456475749006	1.277515678105426	5.432488387650989	-0.9268657475807809	1.1298690180533861	-2.454287133667023	-9.036711936273415	-7.359942100078749	-9.783931335588884	3.0458603064587884	-3.527210819428979	0.13205319848390665	8.164273458667092	-4.9523735938289795	-1.662429866615358	5.17126480220468	2.0
-3.9456113175544285	-7.2255905805593255	3.648902885869623	-1.4810896798969404	-7.03166718699239	0.5075630491749563	-10.972135140200814	8.275231003854431	-2.3884152437704183	1.9154294414316164	-3.8511973110448467	2.343106545607919	2.0383807434092684	-6.81630757026552	9.597827934913775	5.500544787237468	8.041907026962114	7.822294901059893	1.6780334434151731	8.550233638539085	-8.978533139652644	-7.3569609518617565	-9.13673499518161	-1.7782751665559327	-2.144251279947563	-4.904613143453628	7.328835988077087	-3.0232530787235925	-2.513276881293275	0.8500091538698913	-6.481018437346584	5.289335232687522	-8.005897873067921	10.0128322089541	5.3883892612739395	-6.5274441304862725	1.0
-7.319572565904341	-8.472110759905286	-4.937745902176988	-6.762712369512302	8.213299874615899	7.901704000377714	2.753788312930549	7.745970518248127	6.029377929012996	-5.794148206328425	7.634294633954645	1.5603626509822761	5.756877620464347	9.298279371797355	-3.1434834039155217	-7.95151879242323	-4.599204918072578	-0.9648141799258334	7.187610469644687	7.300355543873444	-10.102145157121514	0.35022223402453545	-2.1521565455762017	-4.578515146056456	-6.13350583889229	-2.668659053674803	10.276351688416849	-2.4090768134756315	0.10756068849547834	4.896171678274315	-4.010373846867261	9.621710434087367	8.06659154186333	-5.074009987733687	-1.4947246783044574	-2.888129750958557	3.0
-2.3137158914994593	8.915440926959015	5.075854225728147	-0.5590764012789533	-6.1975577010886385	-6.75393168961398	-9.060802653414276	9.370385111218262	1.3473662160736235	3.7583755668558783	-7.596756811879217	8.56613573839003	6.098737533071897	-5.900243209865327	-5.522766173728439	-6.1241072955780105	-5.207780487961508	-0.03703993048243226	-1.9684540603698966	-4.252638241262207	2.662901553077419	-6.791917031071191	-5.933118783344039	-1.6088221465653099	-0.626031469662657	7.088051275454179	-5.562326029542134	1.3860117260079947	2.314836688690977	-7.724765989397297	2.673147674046545	-6.687432772697074	-6.426533419847528	9.866747867346557	9.8863850824956	4.891642545790885	0.0
-5.044595798167002	-7.299371129747229	2.684713503449755	0.12043379273184818	-5.3524525784893235	-1.782991857464933	-10.396986011854446	8.959539905378868	-4.311357444633847	4.027367541839832	-4.339534028616157	2.3888945845795835	1.0522550535553674	-7.519873466332978	9.138544055248227	4.299089570993458	10.380920189837887	7.236215745752859	2.4504830609663246	7.966811555480154	-8.845537268724122	-7.990596932898146	-8.497279618798672	-2.1942121321055286	-3.142421787575511	-6.118248479520753	7.378066225776418	-4.511174815234465	-3.1617768703041262	-0.050473459789650676	-8.284808243329373	6.292402036212087	-9.547126411416022	9.030627650717136	5.798877318604154	-8.454798706483198	1.0
-3.3448866280727865	10.11150631980476	5.50706624905584	1.4758153125266387	-6.303175846028847	-8.388665561488803	-8.653357181562853	7.776279267575398	3.7296300444233985	3.3906327531922194	-10.866662742886275	8.502769082314844	5.312284315693516	-4.416560428675494	-4.814861360833951	-6.011693224982495	-2.6938601951240972	0.6290870132249926	-1.4562112748584513	-4.508454815092923	1.9266669030700243	-8.757924343268193	-3.892852265688298	-2.7130970443402096	-0.13323959158140475	5.7970427242988825	-6.169228058401898	-0.5865042617353982	1.920444614062611	-8.332754514783883	1.0075580469449057	-6.502043772573431	-8.465925188764926	8.259645961448403	8.724784356583188	6.3985578110954355	0.0
-5.82555727833061	-10.228659014073283	2.5034695896474206	-0.3803253819457443	-8.19403798657181	0.3644968440827058	-7.665946194111655	7.086311078997836	-4.345900636203772	3.7894087597353625	-4.626516466684883	1.7555713488012994	0.6464985313161165	-6.686663870402468	11.503305773709144	6.025423209589009	9.71526938096928	9.251439940074814	1.3075255767624854	9.687305797516014	-8.73204407395928	-6.624966140955393	-9.367454194097375	-4.115458219679668	-1.4042977735531965	-4.305808709377026	6.083525768421476	-2.190428432973392	-4.656492243638731	0.5258512928002932	-7.1328316156032034	6.507399970747012	-8.119139477027165	9.374489549757515	6.29200659337255	-6.248080520396208	1.0
-3.8577520376949654	-9.348586873378562	2.2445469766044357	-0.22091081842525723	-8.998166342921811	-4.720907490820754	6.815676051983477	-6.70026720233767	-5.742701124756665	-1.0341667570499715	9.472463448807483	-3.968944845278198	3.1730882691425952	6.109875835767115	-6.135282468280936	6.119713864544659	-2.4173205373821824	2.6192733930501193	2.5057790514405296	1.4805364900254905	-7.957974980826749	3.508696636653563	-4.032437050721031	-5.947651360128588	-10.152704458827811	1.3140148785079804	3.1632782282543404	-8.073266625799269	0.8396721706227599	-5.141040431072365	1.737669374710773	-7.197361730781466	4.669016005046435	-1.6051871192252252	7.314078425053525	-5.85017432274102	4.0
-0.8938219335833084	8.691965658986982	5.857037357053597	3.4944857358631833	-5.88131629300331	-7.311729905993995	-8.434597666299402	7.299327309107787	1.1185983741340475	4.485810837642512	-10.767349905243753	10.58587643170145	6.184235518710043	-5.552058130561638	-6.080212784311845	-6.590814776635401	-3.3284613393339706	0.020224976022232832	-0.489802329700441	-5.52139687628591	2.3634374739940016	-5.271193787900878	-5.157438353901211	-3.3505081046510172	-0.36469246600036553	5.883101009799871	-5.655894257559247	0.7738758984198961	2.4830128458026195	-7.961291903643822	2.560715694957279	-6.830775180872712	-8.026394439091678	10.877592679961882	9.180006915108613	5.19341765765858	0.0
-4.609002555974335	-8.607375674451783	-4.609146180150398	-5.944459473949608	9.697858802819999	5.48399784703834	4.435205910788674	5.644995070971234	4.566328191806798	-6.722978369034375	7.516650536853974	0.49808029084768807	5.614297949157858	7.196215125946179	-3.86024290589748	-8.388807907226106	-4.759369011157918	-1.4272297626765236	6.139132523621825	7.142493010198717	-8.74679602240519	-0.2684604619798277	-2.9251713627020743	-6.535208535887108	-7.835713852800104	-2.7661933771548113	9.73800159907481	-1.8873030170803864	1.114967506879303	3.1774312150418385	-2.9306338275797685	7.271981403963025	8.937405540223686	-5.5694609786578315	-2.368055271149429	-1.8748982275016712	3.0
-1.8859617264139328	10.651407918200027	4.467065484334695	0.8441052621084302	-6.9462282181732435	-9.104493701884815	-8.501424492659394	7.775797293147282	3.6979365287097377	3.9674567633542837	-9.179824775937481	8.536908940853985	6.292425695483357	-7.278403223096674	-6.558290277141223	-6.637218956449889	-3.6159553747203494	-0.128468247687882	-1.2777542761825933	-4.508797251646827	1.9055585061480755	-7.129760460996133	-4.116584086978627	-1.9115890950745276	-0.9992433497891154	5.35363387873727	-6.187331801920032	-0.42997534856875996	1.4883802836741782	-7.039833032526814	1.2382182773328994	-6.86817386013348	-9.0864568035641	8.730539132822267	8.981401352612792	6.447187063550221	0.0
-1.5928699483502688	9.360774604096314	5.637888946087753	-0.9230856942529573	-4.791252486370542	-7.019699221431121	-7.730144939898494	6.283616988373172	2.635074139926745	3.1080359927472525	-10.212079074779757	11.312228397106672	6.458170415245089	-5.535784913254754	-5.493432925169233	-5.836227914958719	-3.7647362356656693	0.8600896351109827	1.0423159580805899	-4.233035993072747	2.4381569411625574	-6.159468390951551	-3.051581096337653	-1.4857328285657858	-0.23987009363009593	4.560514315129789	-4.37309282453171	-0.8616566247464554	2.150926842479883	-9.825267595619403	2.086758691435774	-6.26075511595069	-8.377610924844136	9.39963149930195	10.926351930549835	6.621481263843201	0.0
-5.536857118059015	-8.28827285004839	1.7372620032226034	1.2379155925818919	-9.987460497692556	-2.467380871794214	6.4995454364259055	-5.223253773656461	-8.100475381184843	-0.17538136798783627	8.73349716700635	-7.304244108924167	2.6620204990603753	6.82849940540723	-6.247271886220979	5.072771882745675	-2.638641631863888	2.19143990195798	4.713951130211976	0.40096919069590525	-8.02476703433887	6.791712725273686	-2.0093970557564904	-7.7682207495218565	-6.940326217704555	3.3373062569949323	3.948953870123175	-9.050086286926408	0.013793939714029313	-5.319998965054229	3.3234474261564046	-7.421279540760172	5.338155651620773	-2.0411718426858663	8.876207356722832	-8.116273827165493	4.0
-6.361205672676158	-7.848406841193112	-6.178943683136251	-6.899272921179211	8.961187326173576	5.04282433746572	4.167120611250139	7.8636884549385275	5.7558010731358635	-5.844921320651308	7.257865807862774	2.0382247407205902	7.164101705103425	8.295216065577351	-3.028238453064799	-9.276157719547683	-3.9743516424167016	-1.5572020487401752	7.385340967875962	7.964453888651564	-8.851242621832313	-0.8328168987076388	-2.5722792793403313	-3.309569021764824	-9.1220347268187	-4.345306925436149	8.901438074848544	-3.4909616322562855	-0.16420564226515244	4.676458049822828	-1.82532451481362	9.417474021510415	8.980456039153825	-4.986616273107863	-0.5523906741267085	-5.680670745853456	3.0
-3.3648689848017668	-8.522329968414757	6.831627874568201	7.6342528113742665	-4.3230647027824025	2.5480611160462665	6.484732635228805	0.012636329090166987	0.3636741821379924	-4.078264030150921	-8.371433584590445	7.300036483207742	9.350547668058667	2.8598596336763626	-3.7225082763910513	-3.881388257247437	3.3702360908054176	8.368987502898882	8.508741780655885	5.597621850577429	2.6422097745397353	-7.72891344294968	-8.18540126188782	8.046976846504148	2.145800653734362	-9.401416845285123	-7.491650643749304	2.862067022739093	-8.044350794136133	-7.868480362539067	0.49817129374682473	4.695942830592914	2.4043049760402737	-5.403179406127429	3.7110894908683907	-5.6463169822939845	5.0
-9.223558110506584	6.412497073476763	4.232749726606399	3.965348274431363	5.370032609515137	-9.54333785255292	-3.615414896475605	-7.168254609950651	6.799187385980522	1.7284006423818254	-2.9328084897620235	-8.34893333734911	-3.9956531511353672	-3.645268990186697	5.008071456641187	3.7201065434881535	7.945340510680293	-1.7477354071381261	-7.829542573997417	3.8577459066664823	4.162714865963503	1.723476716992026	5.994196178486554	0.6021203489937746	-0.5362563664422083	-1.2917286957498346	-9.497892697962223	-7.534768366792025	-9.241689794767122	2.7156622803593025	-3.8456041379480137	1.2782544333195764	7.289515471002573	-5.187326287787549	-0.7109708724814461	4.299966846829564	2.0
-3.0876573519290815	8.936791828305333	4.5814487172306135	2.7995730012712565	-7.945659362778951	-6.931651801883598	-6.926322287583313	8.487583068084641	3.3714792837528806	4.185883396098943	-9.267312550397929	10.400433209942811	8.209108345539367	-7.704820699317364	-7.6789419629078335	-5.0224657015286756	-4.192044496578049	-0.17659215661332006	-2.6152606141532893	-4.7304338975832705	0.834688611023765	-5.119028514226686	-4.17954308127621	-2.7307136758888837	-0.29052364049144874	6.6658643971268425	-5.060636200278166	1.3583107121798041	1.2174458264499934	-9.368858550556906	2.919928693471042	-7.11690658789379	-8.704074772321635	9.37647450949148	10.097825743801563	4.39026599995902	0.0
-5.1890465314918055	-8.143323393075502	-3.543429430716506	-7.070402337893205	7.649442293979174	6.636803196735444	2.5356710174317003	6.981100577840972	6.599826827290338	-4.991251741085588	7.696601586780772	0.7952943768711238	4.96703588415487	7.699131390057992	-3.418640053711873	-7.819405608134202	-5.803452582015269	-0.7320025573413074	6.41830299702815	9.803414783508517	-9.653238124520081	-2.5315568011391294	-2.7638115457595642	-5.025724511315691	-8.246002453267474	-3.828926839756986	7.618964234297657	-4.012673830235224	0.569740190741607	4.446214892291476	-3.7473036039118925	10.241047767735699	8.0575768090373	-4.526397974501469	0.28201689248440814	-4.916791988699095	3.0
-4.92701086106568	-10.388828543211211	-3.9121411901398524	-7.318075157082276	10.196143424647191	6.524128368588422	1.4913464472849556	5.738705203692702	5.458670423837525	-5.457037497589114	9.003635628504401	0.9682425752041115	6.228834192119146	7.58978036219257	-3.6612857886665893	-6.583237590163199	-5.787919170814632	-0.7990433023525343	5.831876959411947	8.227885999654562	-9.282234418132406	1.187065507167579	0.2303389596992258	-8.139829930335747	-6.848922158066545	-2.7785696186239144	9.305691901081513	-3.2953505546708897	0.6156946776711074	4.3967456909293485	-1.8214131094981836	10.26193754065283	9.22398731349632	-5.151830571650471	-0.034876336571586765	-4.395309796684612	3.0
-10.293867463026329	6.012325988426025	3.767059294150089	4.828148899148854	5.862014189307517	-7.287542599301295	-2.8105620135185156	-9.085846140030965	6.854647591049969	4.021814316607681	-4.93861807341903	-7.989683033878145	-4.170926679270196	-4.379797869864579	4.987734615873405	4.312102452727029	8.084699028309702	-0.8182457068022528	-8.904164320840335	4.166046583357162	3.8835511520485078	0.9156197299696951	5.3562859506996165	-2.48462956342266	1.8429787922277685	-2.6877011059494462	-9.677576666288791	-7.308338214321394	-8.062866568086136	1.9360552189027762	-6.222065639446361	1.2500775393053432	6.90183459209565	-4.654712173438773	-1.3707518391517604	1.8589933381893866	2.0
-1.7180576186968666	8.729490571550889	3.4616991488938247	2.406020086460706	-5.7688740187366285	-6.1249246194720035	-7.753850231778722	7.11163338430046	1.5556812666885302	3.42455020368911	-9.644206580697547	9.319606247271066	6.855530444547552	-5.882515243469985	-6.497128385584759	-7.108603855903468	-2.9735361272577547	0.5716466948884685	-1.5355435614429673	-4.922846449288366	0.9051447840565039	-5.902158594409819	-3.6024683211638298	-4.296680976696133	-0.1154580149496236	6.626000398093382	-5.8821482345318765	1.8827996640239915	2.065011019363733	-10.487815273549234	2.5160660390770873	-6.3446202245414405	-9.302264989072565	9.55126958194409	7.644975395300325	7.158513789772011	0.0
-1.0755726032318038	9.205736844155673	5.302047590175601	0.47453418679152004	-5.685412708137278	-5.579007530251854	-10.836672723780637	6.618206191582855	2.518065807879686	4.805840009459091	-10.266804844571173	9.092697580186233	6.051471754963293	-5.642799739488357	-5.166322124396075	-7.102951960072528	-2.9143346430408315	-0.28654343970213036	-2.2087268396545694	-3.356822577695948	3.1589942724552067	-6.3587128501965084	-5.472904437513778	-3.1387141121982167	-0.05561172365595912	5.745061068424167	-7.08021720303027	0.7430067073976743	1.1334841182493793	-7.276466897207833	3.6957385004470247	-5.985420099898603	-7.337961435524636	9.042502095190047	10.078078155866203	7.645667257631296	0.0
-3.4179672938607233	10.698810962801772	5.482176163242004	1.9963656624981068	-5.52861143866427	-8.392638558574822	-10.169032887966937	5.145555183304015	1.3228856947408882	4.323150082625662	-9.485451536151617	9.547538954299766	5.237795984942354	-4.950063043820455	-6.12387313761899	-5.5988555214653255	-5.807917318399298	0.8066194914425471	-2.548864867075212	-4.572740448590523	2.771422793083973	-7.11902918070325	-5.008647009074956	-2.6664899779417475	-2.4101356309029236	6.853786623758569	-6.211808376329057	1.4032387125275585	1.3217596901448068	-9.594567734006628	1.38671025139092	-5.713343594561095	-9.408399297622886	9.622306177481843	8.930188263821897	4.191983662437602	0.0
-5.2306976818255455	-8.916332261088158	2.2930486918686848	0.9336400003371494	-9.988904802169303	-3.3662265023788267	7.25946580880691	-7.951181947802553	-6.911847157179663	-1.0861261465591912	11.212827013432737	-4.857905634996052	3.3575235791991553	5.433961421224113	-5.744620137905935	6.248606367873184	-3.192458482940717	3.109420725278847	1.8516309984366448	0.7171525094782317	-9.431223807919128	6.934654246164465	-3.519581188466114	-5.72078394487708	-8.71636615273935	1.8469722692143056	5.590778492280547	-9.686531620545665	0.2810300180555022	-5.55531088115498	3.1060578075568444	-6.798744235201128	3.4504886849057277	-1.5132314391957296	8.686201213937974	-6.195576850930585	4.0
-4.529303082047902	-8.89818445102931	-4.744130040220249	-8.265727701303618	9.240872972206953	5.772626317246332	2.3670303330949785	9.157086983531862	6.671830444766679	-5.945700136110142	8.68137726027524	2.2074588457554944	4.531322343116184	7.3561975615214195	-3.8720652991394124	-8.777303441750005	-5.7065183221551505	-3.0089791288485133	7.282474578748905	6.697107074392435	-9.660000991490012	0.26625467120850826	-1.0943605359003914	-8.018733365757273	-7.152428932268376	-3.5227882921067533	9.265058005465079	-4.715394567323239	0.7894865052071289	5.358891037627769	-2.5376416926149514	8.718400827787264	8.57541450590891	-4.388112782597477	0.5146144300407908	-3.6258918209378543	3.0
-9.755187369945842	6.716124326392982	3.9948577118927804	4.190458932984341	6.692802116548044	-8.609839055865333	-4.045896847032871	-8.78230789643293	7.509132842645372	5.4686150214628455	-4.357983246692195	-9.043707062952587	-1.3755487904207162	-3.9806142893035283	5.0475844080326855	4.6270601496954935	6.792776170622709	-0.8649617187825744	-8.092481014868506	2.7470003814927075	6.785066918026575	0.6401396129200595	4.543097923269329	-0.5685219607826069	1.3834879927939872	-1.3362860958211271	-10.28328377054846	-7.433021615218858	-8.558821588516743	2.7044436373728513	-3.9476413073391257	1.187289761676276	7.972144232008418	-3.4059639107324773	-2.549976411377718	4.330109305100182	2.0
-6.626758405944905	-10.582952575605043	-5.261129409586429	-6.0118077909131795	9.335062922757832	7.147085110808556	3.506015093155246	8.51635734813217	6.479757922131881	-4.465657838015227	8.144830550863107	2.7861086560980777	5.522414528565522	7.269886572505085	-3.832313051382761	-7.836440963260224	-5.762540770088007	-0.9181763495117631	6.257974701768321	6.607436390175468	-10.256985608442774	1.4325692266347534	-1.3346140925410452	-7.234120682161053	-6.092068233990181	-2.8141879622165216	9.497324869091194	-2.6068699251408365	1.3565445468591086	3.141265586701038	-3.797622740171196	11.832042844143382	8.550868149696987	-4.58570061338802	1.5764350846406172	-4.425939761212627	3.0
-3.797505240516288	9.307001610340174	4.785400033996342	1.3590471189324158	-6.73864449153921	-5.291482665232351	-8.142925282085711	6.182514405745965	1.910791407721232	3.356485075068348	-9.976010030492512	8.984581377610244	6.171207233404431	-7.008353158407871	-6.491155337376178	-6.892517439778634	-6.844603830811513	2.54810065714642	-0.27232997294101313	-4.551717920964157	2.2558769441881883	-8.381777134276724	-2.4613841514847716	-0.7754744393530544	-0.7219065874127559	6.727049872045617	-5.831237577898882	-1.052036670603698	1.4364680082771926	-8.939063778828087	1.6963493192853223	-6.8081708036892055	-8.790367697803525	8.896832247201205	9.36489915198867	5.1073418959326204	0.0
-5.365504957711376	-7.664551651641008	-5.694831783952133	-6.798184308587813	9.386500900868088	6.071078688589427	1.364732543522878	6.946736358809082	6.262428183725938	-8.375476712428416	6.498518974698312	2.7603817342481234	6.633393330966162	9.405296559186144	-2.77361279905484	-7.404977866272335	-5.750375988104673	-1.076630353090057	7.810259509312217	8.040150588294296	-9.694147084529407	0.04259898235167173	-1.1534563495535568	-6.089886397875966	-7.104218242911891	-3.9456520629234904	8.50427319076496	-4.563646825801396	-0.0639506092270058	3.3766515194173103	-1.0354925613050132	8.541145897191425	9.633781194450114	-5.911236402846299	-0.00813384547617408	-3.6925184017102177	3.0
-5.2032098296073155	-8.171259984549492	1.6701840247152968	-0.776937436039578	-7.970343921461356	-4.119692254020757	7.81329682700255	-4.883545082619924	-6.656970127255839	-0.2646917820735611	9.866735124475492	-7.321572122824369	3.337110432501026	4.592790719087876	-6.046586962974903	3.879648676260585	-3.1409768263093096	2.348973513755758	2.836662882400422	-0.018036221766852933	-7.676118375918492	7.441914781257414	-2.8587915638247616	-5.334495628011482	-9.752853803694558	1.547160279572763	3.79788715238373	-10.093191639395473	-0.9166338035138291	-5.972444305975917	4.538146724825115	-7.25583360131792	3.0250093574078942	-2.8122139274689566	9.291518461984378	-6.901567706203359	4.0
-4.028753519606861	-9.668607595187673	9.092114163193939	7.077386284163953	-4.979990745034034	2.9779617483286285	7.7753026417429005	1.9468144921972903	0.49675246943666485	-5.286138273439321	-7.849864131083128	9.26236769230638	8.09131595317996	2.087421381727976	-4.424279741749022	-3.1014479706769253	3.320820453477756	8.283641067419357	8.194744685158433	6.788267457833063	2.63118664067723	-7.28486296519336	-5.1558711877971115	8.044807136119129	4.363769417697858	-8.379132315006231	-8.449971140071638	6.214455140009919	-9.966473735179832	-5.38426909343972	1.6031922166019672	4.141300808884655	4.348062706823605	-5.363765637459225	4.167164684763213	-5.301221273875564	5.0
-5.843298835625088	-8.495493261954087	2.447738394773132	0.9321085079575356	-7.832346734876742	-4.482630756030415	7.609713997507431	-6.633291632905387	-7.746441021462436	-0.19999691918625848	8.749432266030391	-4.575442637868575	2.5392851251183335	3.4695729688332966	-5.825184452858176	4.748554987805286	-3.9037825827192156	1.7578544680610357	2.040421447903644	0.21661553210207068	-7.896322386190106	7.34394879279421	-4.058829754974451	-7.308568223966394	-9.047761457347505	2.3355834633125934	5.165061124786437	-8.52207218069703	-1.0169866223645068	-5.611076306302619	3.359617470654519	-7.362863844500963	3.4680508468003355	-1.5913338108170154	8.984571177328116	-7.247852694231599	4.0
-2.6451945110976283	-9.945892208335318	3.6577539251379423	0.45951163843535187	-7.951235558725471	-5.92198248549928	9.193308892328897	-4.21615916057265	-7.768134363881069	0.6369930815091294	8.233096692914483	-5.633522821823383	4.609811341537918	5.050419035251982	-5.511480257789256	5.968885534268329	-4.597825336081728	2.4684707795025886	2.604559343905997	-0.08124762535430874	-6.8200564279736176	5.795982868488794	-4.4819268833227035	-8.74187886404176	-8.073747702565427	1.4885381793239243	3.223726513537501	-9.881461289786683	1.4351195585785166	-3.8572225368796547	1.1709963975288578	-6.975592491273879	2.683590742512842	-2.4889567991663637	8.643540848162598	-8.968268132460432	4.0
-3.32221199531288	9.837566043876027	4.865640359339856	1.9907829358743894	-7.85499321842952	-5.576601661341187	-8.173625011302901	6.770602078131401	3.024125088546113	3.6638807175357018	-10.370313606594989	8.6384939257596	4.877784262920344	-5.281675406016271	-8.194645534196338	-7.560353634197086	-5.990743149887779	0.4090589398538642	-1.5114200874295571	-4.502113409225525	1.1944801997770136	-8.382356540395802	-3.6927371657490626	-3.2233150658346537	-0.5622419941231358	4.818270541736051	-5.825461614061723	1.5879668055882963	2.4344571776336332	-9.483405563816525	2.408096008384694	-6.830182700784383	-8.69108795559968	8.652099692918163	9.148305455605795	6.380040315403397	0.0
-3.732286667718644	-7.176105780311334	9.761987225800192	6.902785910352284	-6.309522856237933	2.9406958084397514	5.957029382129118	-0.18044533426518639	-1.4164833205679819	-3.946292418293936	-6.646328283892999	7.342420163624849	7.715749332494394	3.469803339001057	-2.3959068606726293	-1.2366871503728478	5.140732223271938	6.91684583508591	8.532805440517926	4.89970071137568	2.7750252546428302	-7.204666885086091	-7.672824697130468	7.8978784270855815	0.9028056955350257	-10.8047351181778	-8.517432518518845	4.900251279678191	-9.865397870485937	-4.139755895158184	1.9295752720726216	4.819981434427763	1.9453081376950672	-5.66810639091863	3.1005828867039185	-5.564839898389485	5.0
-6.6783045739099824	-8.694058887834013	-3.0588416036979127	-7.53982015239302	7.037615696892456	4.045580034501491	3.3343497361604957	8.1628274155438	5.7292113173603445	-7.539627178189654	7.705082930518657	1.96493930667401	4.879506186988889	8.980000418142218	-5.335159507182231	-8.935945169484611	-5.3320197394106446	-0.5101916937597701	7.831938021502975	8.206368183940361	-8.30869247502132	0.39700653948091985	-2.2733678706784426	-4.373757421461413	-6.239188633628802	-2.3168735121698516	9.470754762024486	-2.1439697027396925	0.7177835899937686	4.039847962094351	-2.001886486415297	9.913221325820784	10.134237020510298	-5.096290414265888	0.8542204320126117	-3.1248173381883455	3.0
-4.448980873862203	-9.042746140010777	9.13118799059822	7.212396303460024	-5.033931035420061	3.5824693398257677	7.1672775167433835	1.5596646098000826	2.230731630011353	-5.123378900740351	-7.94066155628639	7.33906586507327	6.114135187169392	2.7410194136511548	-2.355519858845314	-3.758094803211512	4.008318146521521	8.902570671268801	7.692741313338407	4.67416709083525	1.8826941678697033	-7.660897675270667	-6.898598440236942	7.825745807365939	0.7488668094906732	-9.339051363583312	-6.938091661498095	2.907621852838637	-9.489442771874746	-7.190718419652264	1.5685385283626783	4.331751725496078	2.65491620115902	-7.641867123311279	3.4441281746853614	-4.9104036532441695	5.0
-4.040150201475924	-7.961759990846178	1.1642220596240724	-1.1802427404699982	-9.386431240575684	-1.317412368773467	-10.647552116451138	7.1438248880418165	-5.373254227631914	2.763953071534155	-3.101503273954655	0.6237482376909133	-0.9668688419523928	-6.219616251942651	9.7099478018746	5.174089950969333	8.72909285437708	8.086857133950032	2.7225991738572826	6.8626047129996	-8.474466997601258	-4.572006653559367	-7.678792913491283	-2.6424564569589326	-1.6896295222546835	-2.918384616119994	8.492598184645255	-2.9940134541750663	-5.350742249540705	0.5836293455404746	-4.084819986732693	4.474583272355601	-8.979526265934002	8.325047579517715	5.569659248810533	-7.2283773982114194	1.0
-2.9089681344958076	9.171431911900855	4.637640719753921	0.9057357509802326	-8.138692102599464	-7.885424719273182	-9.561496195465404	7.690129162512508	1.226582571343564	5.9079421875155305	-8.5611590781908	10.206556592905594	6.529193913535286	-4.238937050713993	-6.581506286979112	-6.363171217085569	-3.745180601059976	1.1969516731881011	-0.7241915481546998	-4.650542474483765	1.704064175021636	-6.570219829807078	-3.4418704454044042	-3.066114258949039	-2.4657883853377345	5.496203131852028	-5.382998558006947	2.090105614692013	0.6503334149001878	-9.497562998430618	1.7614934765033898	-5.233712186822668	-8.733909640753042	8.070384185694401	9.871335944413007	5.763308442288275	0.0
-9.761362575751827	6.325643086149963	2.733306858400347	2.318924897161967	4.483643297911655	-9.050229988117097	-4.009137298164985	-7.738292678371756	8.35217548630007	3.191995701979038	-2.9157062075334057	-7.743522255617024	-4.704976610016986	-3.953129829135983	5.206970429819503	2.276619417932269	7.324428361375401	1.3067176251482542	-7.512673003370644	6.028521944660636	3.392404305935179	0.5946776467866307	5.828160179743148	-0.030355492939105874	-1.6008896755572044	-1.6787588134012252	-7.018599868499393	-7.595258688303813	-8.766980286266527	2.084265057350466	-3.469596231077125	0.15908562505873497	9.270143910260767	-3.9271545302426736	-1.3848253944666662	5.181988586455518	2.0
-4.295441483024154	-8.371654191343247	3.492555849613461	-1.3455705086394283	-8.340711368905678	0.04675128543153412	-8.236634669497302	8.50069735705435	-5.935565666899647	2.906099782145932	-4.317305878313411	0.4542998917910174	2.26465725842791	-6.451793685510342	9.303537686420782	7.280301286041721	9.666184822955444	8.47062829065951	3.916131191523478	8.927295955256348	-10.216677100939132	-5.247676993736735	-10.68746267890789	-3.041388016152265	-3.9401977803395996	-5.039874774922001	6.210965653428717	-3.6350525733599675	-4.730161803443584	1.8864833835255221	-7.8954684126643	6.589080494591336	-9.474636766011884	9.548239155618218	5.768734652260598	-7.022214785935112	1.0
-5.701960562182645	-8.97833236574513	-3.1931278416819735	-7.2344573492492765	9.031616603628772	6.495454387447752	0.83295678810135	7.36356441884473	4.330705716207538	-5.917313603825051	7.120858435822387	1.9735144151624113	5.968035003403288	7.151769696265628	-2.440071634367806	-8.670851674154818	-4.546601687813526	-0.9903155534567412	5.994863695850256	5.878633859613225	-8.619294847558843	0.7154101089106752	-2.4237279577845894	-5.313238105990805	-6.596530754593857	-3.1356777777305536	9.096592910903482	-2.5039376157808677	1.9130752091704988	3.9407800029417555	-4.0648508177425295	8.133065340843169	8.557953086002332	-5.899245609911701	-1.7374987782529745	-2.1346088005330586	3.0
-10.816081423868887	6.6784770124476385	4.404767929515008	4.395362528176954	4.497220732955377	-7.923868601263028	-2.1272308846952312	-7.569016783519522	6.191766101797226	1.9385135036257042	-3.442372225367083	-8.040338444297433	-5.363842966799872	-4.060137023769435	4.189451006819078	2.6679278477012334	6.442929567501684	-0.7732342751343468	-7.918598645546556	3.227303872970243	5.097733388169265	0.6843748546044233	5.914929741600928	-1.0094156337165239	0.5444907097683367	-2.257568470058276	-10.09137170327691	-7.544879832428506	-9.13669855342316	2.311186042697248	-3.982290996806134	-1.2821926218154678	9.55409378910256	-4.326699019144472	-1.1408934884162996	3.515990553904758	2.0
-4.283907167089892	-9.156979576315482	2.4864937699841025	1.533157001567705	-7.689814998917624	-3.975453516221808	8.974710948164002	-4.946623143866959	-5.922600189798277	0.15293778906686706	9.160766596039446	-5.9113596131621104	4.593692211206391	5.049307048705593	-3.3304519163184763	3.4598869507438037	-1.392897468270178	2.219630447536395	3.0778600399361666	-0.5862371792972463	-10.032699439404691	8.186035552743562	-4.02308300574771	-5.284258585283283	-9.840942495838497	2.8045870612433967	3.122664013310959	-10.878721190862159	0.8883460569360425	-4.525483974978894	3.543887714068778	-6.657424338932864	2.069897714886489	-3.334239986180301	8.032589266891755	-7.507842524701398	4.0
-4.607581176190344	-8.908221423245061	1.5823551388981971	-1.0573869723866358	-8.806425295217352	-0.26470400130511595	-9.824334476044196	7.979899982875759	-4.974075742012922	3.4440739379979037	-4.493537779703223	1.6440569028295846	-0.9131944739899838	-6.529502008016688	10.22792353170204	5.979429020224895	7.815143254755186	7.088301515564951	0.9512070168950986	9.036712331126724	-8.970073687477118	-5.8252196634936455	-8.831152807713284	-1.1249999164993407	-1.913202946408656	-5.384163379272546	5.114599920972189	-3.1407861807659594	-4.500395648679703	-1.3567778642255859	-7.89536966079776	6.341292157908348	-9.041342796670758	10.706362517716183	3.8865389412126277	-5.3488035491633354	1.0
-3.7636937145533604	-8.028439242246451	5.46668464294461	-1.565833228144997	-7.588742901723495	1.3669738564863982	-9.165218744082768	9.323466901621165	-5.73568042490262	3.045153165451126	-2.281344439771552	-0.2749792922073292	0.7829065470958856	-6.04622565859798	8.402538037298186	5.088846348600394	8.902615513109422	7.943228742714936	3.238351597058838	9.978941895294588	-9.086234830962521	-5.969074232449606	-8.421205913364474	-1.9770459189355154	-1.50796390889323	-4.282105962929751	7.24129271502122	-2.1911646317919544	-5.309024098536753	1.0467204556712386	-5.722354506316056	5.836582846386791	-8.37954048385714	9.495222282484324	3.1310358903262725	-6.005096192081873	1.0
-4.86745695136552	-9.710247698068704	4.241690152730941	0.5470601088677596	-8.555280243274316	1.125732382332199	-9.268806168879221	6.850716519882567	-5.955905669351824	3.2662304604402905	-4.170240766135884	-0.9115525532020228	-0.7598336943598121	-7.1496302174159645	9.58550156362229	5.496255714619153	8.288740873783704	8.098434202844459	2.99802629608439	8.831611210896483	-8.35145863035119	-5.1522707449564065	-10.055304524005535	-3.718312924290064	-2.4275421418107275	-5.809972622964928	6.154876020754231	-4.939893147023517	-2.4691317585894312	-0.0834921252713432	-5.595401369083435	6.082024120800288	-7.944122994248625	9.248938933659414	5.652825077894822	-5.375196729328116	1.0
-2.9548479260827447	11.068104818284917	3.8273330661061156	4.078467113399045	-6.844739244061861	-8.255620482844689	-7.470248406147409	7.449424303893662	2.8734243332444134	5.385307474463502	-9.250354559938925	8.805956198427072	7.624566193677686	-5.752462278979881	-5.677642837249569	-8.485640376722785	-3.4681734237993935	-0.1434571925002729	0.29221001002084535	-3.552329848150066	2.4769156402968866	-6.723812793608941	-5.155547882172355	-1.049506443598112	1.112770102757624	6.096432738408489	-4.4161207882591675	-0.2844594304003013	1.0511778110158692	-9.030066996871122	2.585838076396665	-6.98350420749729	-8.161199949925926	9.28410022714008	8.314333886200131	6.686739979780943	0.0
-1.7794246860185547	8.08328441656588	4.682909809549383	2.660027594952988	-8.94492996619188	-4.758478285945744	-9.121479641515887	5.298483001822531	2.1803941334409616	4.19489502389406	-9.670204493656444	10.389388156166552	7.396297787435492	-5.455341595410632	-5.91334502191134	-6.43626825236941	-2.139664291569197	-0.9840673857130093	-1.2214479529417885	-4.110392564850381	3.0503383005121827	-8.053976664384063	-5.900779631692173	-2.515940118027973	-0.5973698234406764	7.193118637307922	-7.276886403157892	1.4393825349889526	4.215705741267971	-9.448756633122523	0.8599548185355423	-6.996491892627541	-8.684963172923029	9.54149862007358	8.72124593165314	7.723145496476564	0.0
-5.2359745127447015	-8.829766676154913	-4.5902006969820635	-8.763009559690559	9.008537111209558	5.080168454336489	1.5513955151565784	5.873928398195582	5.017392179583304	-5.768119055950097	8.302353258285965	1.4505557988542428	5.121822210436439	8.136607624042588	-4.255314033566844	-6.844231821108149	-5.015282794316864	-2.1143625541884865	7.400870853768098	7.721956005768192	-11.24796021629001	-1.4565761297802602	-2.9994657575510377	-3.908662074058756	-8.618155279362774	-1.3715563642456197	7.790875495195992	-4.709806414862239	1.2557649159305848	4.985902488805992	-2.1715827787805013	10.111751948210859	8.44732412348389	-4.131350888012068	0.1849667895663116	-4.3477091932485	3.0
-4.704632168469977	-8.268756955397395	1.6810014954971209	-0.8344653739618589	-7.187498214206978	-5.632303826494708	9.048690706488236	-5.4101738954030765	-8.317350780137211	-0.5877228364591489	9.48736926905911	-6.789023267114614	3.8705608975778625	5.559542806872491	-5.595586381631012	5.037752951838434	-2.440237866949152	3.9397895576305944	1.5926295191232793	0.42289033061591347	-7.193092777714571	7.247380655360817	-5.885983658318452	-7.938858599943025	-9.183735243217312	3.4576764056038023	3.119553271593663	-9.019305907896001	0.3244628134097791	-4.891189772336176	3.974191498593406	-5.568475517896105	4.727775520321553	-2.880235053900665	8.583373158691149	-6.731071376568312	4.0
0.11159546797722486	7.902319102424158	6.104056074980539	2.97002845740654	-6.598990786661133	-5.121489109080813	-8.466222284029147	7.7126821111666315	1.9691795818466302	5.385020438339536	-8.491840880273067	8.772519755743673	5.3296056214096685	-5.956198423830134	-7.163539220255634	-6.395434377546679	-2.677717006125106	0.03782697755796727	-1.40392300846926	-4.1173944612307665	3.0854887766528742	-9.457012120943768	-4.7638073240609335	-2.461479441846693	0.3214786407675807	5.211616780354068	-7.88307706287468	0.9044002142383688	1.2129289884152206	-10.260658404690407	1.5265516483155424	-6.7740428839100195	-9.303712804832623	6.772144687967597	10.20970685837832	7.442822003607944	0.0
-5.405255641874593	-9.754262769978062	0.8105237617943408	0.8888014101863683	-8.765049418361524	-3.2553816434171425	9.008141468390367	-5.470179567725785	-6.691322439335922	0.21052459419833042	10.446465615106664	-3.6924787028333332	2.352231657910166	3.3560728565151274	-6.298474150549708	5.03710860059606	-2.2305786753223287	2.0773039195107104	2.3988220898667905	-0.1188032954675925	-8.301298843305753	6.0123224156543476	-1.9475899753040824	-4.946791424268174	-8.46070842898133	1.8491085035538348	4.690485979015084	-9.569504718594787	0.4030372996198303	-7.198063519641197	3.1641330011470665	-7.803846831327542	3.415925468313957	-2.096327555757603	7.835907203886043	-6.770866325283337	4.0
-6.19707554658222	-7.739442925153025	3.0865359184378787	0.0021424544528367354	-9.04795964003296	-3.7863882113393994	7.138958868050295	-5.170359205981358	-6.946941420702991	-2.2549469063103325	10.060977793602694	-6.511141837649325	4.52567714428465	6.5704519098768746	-3.7366965561733254	4.241892007602532	-2.9807637767157007	0.669834946051888	3.3507911485161217	-0.7931627620354327	-9.643340079575651	6.402312147621781	-4.6901275760473835	-7.231374609397422	-9.137401900964912	2.699329294421568	4.090785204514359	-9.478799859462853	1.3887721196489624	-5.342463673941853	2.3767903262624968	-7.2827414797290615	4.371102755618028	-3.3663363161715303	9.083411546619493	-7.677946899856725	4.0
-5.477134835591812	-7.304394839997039	-4.094763561993341	-6.747176746290543	9.01712003375047	6.643728160265858	2.9169823923899045	7.387131472403144	5.565259494716882	-5.263742098068256	7.424218307341066	2.3591734261745825	6.303161709267086	7.974517223558508	-2.879952080723158	-8.452147662863489	-4.867429508175333	-1.342585972274064	6.771176660734437	6.531017161248783	-10.553927802403841	-1.6175715350918491	-2.1090333789601874	-6.067550174768629	-8.270062987932144	-3.363158286241019	8.922459449864101	-3.0362000903542383	0.9416017211092079	4.71085768828108	-2.0351084070160796	9.710954650177735	9.304172781956014	-4.035250474540767	0.6382559676544498	-5.46439964623905	3.0
-0.5572685335353265	9.092223424756531	5.822779325615626	2.4801460297688736	-5.765764793169049	-9.680073895869533	-9.14278577778424	8.630658338649416	1.450564412114842	5.923924720790521	-8.10441996031619	8.929066327112423	6.145689296962079	-6.766823628788946	-6.993094887721785	-7.564498867100239	-3.48634396037624	-0.9609178607016762	-0.7573666109674634	-3.5473384991389127	0.5758534892636673	-5.660304180630823	-3.643497734880415	-1.923065112681297	-1.637265517202053	6.325898346333392	-4.88013090711074	0.18608036926755528	3.850213836489211	-9.026927110687108	3.2916828384812407	-6.296508718995515	-8.113446607437542	7.306378477431894	9.68369439970655	5.432971861071955	0.0
-3.8825560487608883	-9.813713942842773	-5.603081261164293	-5.610354791965818	9.595437018958142	5.545480128868764	-0.5689185628883995	7.5100989229641435	4.555943780451851	-7.096298299575747	8.032372417506128	1.1024881460453793	7.7301178192250335	7.549089439895102	-4.616233093363465	-6.881669530374283	-5.064226186303748	-1.8209761609494324	6.3920558127232745	6.836577994161901	-9.168921194692329	1.9028855410546213	-2.3772700524859736	-5.136952459096257	-9.13244918129491	-4.320256403399254	9.420751630719979	-3.6063422116463757	-0.7333540220475203	4.069140713677827	-1.8484949379748261	7.9887148368513685	10.995482395553642	-4.39132603237508	0.537933535762831	-3.98377905853796	3.0
-2.6996483790059376	-8.7135079372459	1.6074833390542165	-1.0581520649467968	-10.90003650220769	-2.864743772322185	7.7444352288380545	-7.01074326789886	-8.123267531568267	-1.2890410988177523	9.2178950395771	-2.770538953251313	4.36565074127914	5.716699387389356	-4.049777571141533	6.3981885606532956	-2.116206917867928	4.087314067500454	2.0298319348416403	-0.1472376561698866	-9.22580272053337	6.999998345994192	-6.214276084763661	-4.944926696692228	-9.67816497414882	2.64414755176253	2.1594789120279367	-8.556996008896055	1.6247132361314394	-5.3671736414701465	3.431232820837191	-7.5389057693414445	3.864303617167315	-1.2930060988972647	8.431593371396678	-5.723202638051182	4.0
-5.332757123436259	-9.493348373702187	2.876665361128265	-0.18405955117060047	-7.894592373650417	-0.626065846576889	-9.8594041818394	8.048751163102965	-3.1222924338980214	3.0992483013825187	-4.552075883586639	0.4266060526378492	2.68928919262713	-6.805735608425074	8.210687546860227	5.001665197491874	8.918742567632215	8.584787959378316	2.9648831549039483	7.391767426500007	-9.180995293420679	-6.4036050110045855	-8.410961197092343	-4.753401282386968	-2.8337811166280567	-5.16576309393403	7.5164990384029595	-2.3366727054637764	-3.4775914452024645	2.192599637398024	-7.487165595593828	4.856533460227113	-9.689950744251604	7.899631166951506	4.986128556266955	-6.409908984148291	1.0
-2.2430565862649603	-10.238540584612519	3.001393833025311	-0.025267927985161753	-7.929346906526941	1.5000027270255893	-10.824034322374033	7.0743061476276345	-5.356038538126636	3.6678449646161693	-3.9877986285918032	-0.0890388290062048	2.354602017964117	-4.789465914100308	8.977312789583616	3.7928886598926286	6.6324950020964035	8.135837123333332	2.6139551984405	8.50048248604088	-8.301058066042367	-6.884885366311178	-8.440474427875401	-1.8152080058358027	-4.443331883545915	-4.650520553309797	5.604401833624988	-4.355399460182065	-5.511285677036801	1.2335945188493744	-6.776553302913581	7.504227376255595	-8.500205579259124	7.979517102140767	5.206725843557176	-7.412065441532336	1.0
-0.8344612939168989	-7.173308831257712	8.851796339076627	8.613758061246587	-3.3280708112985438	2.277462792884922	9.247477747206734	2.691930363404243	-0.7734723989585108	-6.161437389231429	-5.321037157282829	8.981144488882606	7.41118097288933	2.741222844225287	-2.4653014256247068	-2.127096541444703	5.8873780678473935	8.184448156393534	8.02217490850517	5.233693755370049	1.9116740866236692	-9.292289971454844	-6.911197380334959	8.315279103909733	0.6732999688335985	-7.769736696540063	-8.666211342995627	2.4127813484126888	-9.927033214050402	-9.15378364053321	1.3363950206022448	2.847661720922448	1.1172109262364824	-5.371162624638122	4.385755452759289	-3.3097605810004946	5.0
-3.2431722021384046	-7.271784329797964	3.316327820203961	-1.677309797699328	-9.153411628372027	0.4267572134023404	-8.229850866372189	9.802389721493572	-4.519227733419154	2.483965914171071	-5.462874621501236	1.4430271566395667	-0.8620709799119426	-6.643514967233226	9.167385727347526	5.433201329371272	8.825781431319623	8.03469456492055	-0.4573636858568273	8.452140610332462	-10.459725533073486	-5.3481246785261005	-9.650579377592852	-5.650430109958063	-3.0406588835957353	-5.143094703706736	7.7654498005935935	-2.668295724377969	-4.036864861901805	2.035143297385571	-7.277659788429236	6.798127576113198	-7.825126012472592	8.451269238440933	6.917878963562977	-7.445988149387246	1.0
-9.220087493070489	6.4683722475042655	4.197116356268346	3.2967398725085246	5.229571070113574	-9.71276175144391	-2.348720440668788	-8.112512838201246	6.742534121147313	0.9288070534621264	-2.354943633262974	-8.987397625508882	-3.6933727953489983	-4.231823650157613	2.9415485067946263	2.2195238389270093	7.372713513753817	-0.26294147584617095	-7.963147492123098	3.54654688476262	3.712361575195615	1.2739974468126734	4.622783405320353	1.196718461053513	0.6048032489779835	-0.887076792796017	-9.740406131407267	-7.640891170365999	-10.262131602035568	1.5499893996060026	-3.6977493011249094	0.7418054784951322	6.205517708460282	-5.5132589078265415	0.049780568600985564	5.590250322530928	2.0
-2.9556312376032783	9.208376121096629	5.713510586087874	0.9466543845296718	-6.746657517004394	-7.58023040821512	-7.643281127711168	5.800336010714928	1.4633783875925874	4.53866343098543	-8.02278608484961	9.332446782166897	6.093653289315237	-3.8720607169938868	-7.811514556274232	-8.530715759551406	-3.475140690755913	-0.006925591707853895	-2.3823324442883984	-3.467060748739808	2.4808586082187887	-7.774201417695891	-5.4374114279665315	-1.8003058058460213	-0.2283991377006196	5.60434336408089	-4.15988736078514	-0.78539599805392	0.32276620631611097	-9.762899815481289	2.1053110216732684	-6.346178076931478	-8.94020419815074	9.329766141580963	8.061101237300743	7.611711566402481	0.0
-4.426349617796969	-7.529557417358387	4.045521139808819	-0.6760844326464005	-8.001952372636598	0.14209627286495097	-9.250885913454768	7.8742766740343555	-4.578990626228322	4.305811233830347	-3.787978701647105	0.38581326991264164	2.002366621741577	-5.341550529670646	10.975628996254656	3.7464262327427145	9.695098014453173	8.498127053955155	1.072347178468437	8.68907261846118	-7.179028211203612	-6.909501674102495	-8.652891792766432	-2.6220397090036953	-3.297473768741847	-4.71530505696723	6.875718559680999	-3.661064971671169	-5.2604630053459305	0.7188770613021955	-6.379875783601055	6.687673616272905	-9.370399855590927	10.389906617126032	4.608955609766639	-7.635856167309987	1.0
-4.784476848003819	-7.1277530731699645	1.9880779902005439	-0.7190711891119217	-6.7617249962263	-0.3150201361130127	-9.259856737970637	9.349903041273024	-5.529251878723718	2.6487932581905165	-4.261262159311089	1.5666860227794976	2.2264993337503007	-7.698801123953078	10.397933302602809	6.321564773569575	10.34357364173361	8.281655040679354	1.9137394559431258	9.582701387033994	-7.5312461674598445	-3.835444337468369	-8.136746376827412	-3.339845408310797	-3.4005585865865307	-5.153936541716201	5.138795205010572	-3.0799955021890772	-3.4552422130195395	0.8502505746844542	-6.159790231744674	6.381513348519809	-8.912079416158594	9.825363887180309	5.916992076988244	-5.886462970852936	1.0
-6.370535102646829	-8.355974826535752	3.354568611603341	1.2686501098454477	-8.401586957535748	-5.492173543019458	8.912397196988062	-6.276268281965983	-8.040800336880112	-0.6672100636954195	9.346858044254509	-4.918191344737771	2.747310438995127	5.56208785189076	-6.619567845836012	4.603140494873201	-2.916794603853918	3.6599457374215794	3.785065881108718	0.5455348370038607	-10.153691387802649	5.231777930787327	-2.460654520132179	-6.412986485645156	-7.435342506186854	2.7145518143733147	3.806458463936208	-9.539693659435017	-0.9070292998341791	-6.101398449129483	3.3197325973199807	-6.857757179291932	4.2870351880738875	-1.2360546993757833	8.554943363192622	-7.681124990444661	4.0
-4.006732949274583	-9.009457119130587	1.7569990374931073	-1.8934538994932133	-9.165413071360538	-5.444943971787096	7.044445451250404	-5.898760329254043	-6.275220180268702	-1.3220760294523966	8.82559686607761	-4.4521207711682615	2.6770642579653154	4.105192302097391	-4.438412690598377	4.434861451080464	-2.578997417901122	2.4222488209004265	3.093902825863496	1.4009666429792116	-8.31719117332491	5.207903499043194	-3.2869173210316127	-6.6096360389063955	-8.327212391866263	0.9222479926391044	3.236892581504825	-11.150110272226021	1.0250167063937958	-4.244734703947858	2.4154580524043494	-6.706753233537055	3.0090756168158457	-2.97854737066403	9.428160481867067	-7.7537327502823565	4.0
-2.3037419360164475	8.23867952359593	3.8395434300627977	1.4741824279616202	-5.134765784527777	-4.475272051021974	-8.621119819107609	6.858755691586976	0.8450738174129653	4.629991717466978	-7.805404514018807	9.15085665621473	4.269856775255212	-5.083168114618953	-5.378100944407938	-7.917755443317171	-3.738670957146293	0.9463546487808561	-1.4342069291666237	-4.966188115124515	3.252995118011146	-7.613502532927845	-5.642293191995569	-4.722237619795846	0.3822492043400292	6.320183204331391	-5.918550809703636	-0.15558586857857098	1.3192929630377228	-10.146728394041656	1.7194413934688817	-8.709604741374344	-9.435031793762924	8.666773228715572	9.922520708681606	6.128020498955857	0.0
-4.676401046904528	-9.95946503077408	0.4382171116273197	0.6295672600715484	-9.968743240936343	-2.6154644103327054	8.330685367055619	-6.710487959951452	-6.435169238690046	-0.1776670311239743	10.00399034040674	-5.656461001158439	2.511465164854695	3.771121653828685	-6.529250234123569	3.196227136828194	-3.0017383718558377	2.594509285998535	1.1235139201955004	1.6181715586450953	-8.052559853404144	9.133166882647574	-3.9894974874848605	-4.036658412804483	-8.438512033592326	-0.14148427391713048	2.36061618149252	-9.350292660247103	-1.505730084185851	-6.366341190137936	1.3111182083045059	-4.373959624008185	4.917382718839807	-2.6042759336404133	10.247002069680244	-5.99167294676896	4.0
-2.571876720325922	9.96942844869956	3.6541527898925574	2.477216199458576	-7.409884809523711	-7.672982425538291	-8.945358116590569	6.288280593079329	1.4686509295169936	2.9635736633320606	-7.623584981167562	9.433460595211615	5.94912730801585	-5.5392378757002545	-6.4758287055488175	-6.552879402464547	-3.3009884407658205	1.2526363426920624	-1.8916007747682126	-4.751235436683841	1.962006197295946	-9.512043951694748	-5.67229809149419	-1.3058888666816413	0.7663673978420031	5.454483188303895	-5.429967393777039	0.5959389228157687	4.9271721856960875	-7.951416834165468	2.0229794465479998	-7.545057966854595	-10.305414460551983	9.18117438093389	8.556289916206884	4.745693252731547	0.0
-11.499600256903882	6.2510225159636015	6.1480877615123966	4.699243929317454	4.5940587934176005	-8.598808091757528	-3.2143513694286088	-8.85907696662956	8.131172705718878	3.0503150948265207	-4.716548575059145	-8.822107578096428	-4.346817214868879	-5.097926073990026	3.177304109285295	1.485189603303931	7.6858250980837335	-1.0136544969643704	-8.56730304332988	3.873012714838948	5.963235944183426	1.5822400486619808	6.421212406713123	-0.352400937431434	2.0572137783215254	-1.101099749130516	-9.980534888459488	-7.749219650443542	-10.619492238855132	2.422023089027839	-3.2829061482468584	0.7830833313926456	7.741167255690662	-2.280264989499866	-1.9645492824426949	3.43262872871782	2.0
-1.3506020440453461	8.19360380984661	5.6032549654724235	2.3859506108772304	-6.05756703115678	-4.9833166106219995	-9.08371587263888	6.569786751141214	1.1327858052386524	3.3456412709554706	-9.665411823498054	9.73934901805653	6.925543615338455	-4.926034537398453	-6.350498763980081	-4.878375725774006	-4.179811974047202	3.215297799234376	-0.735432279392679	-5.032574752455444	1.1661653963864775	-6.727650371715978	-4.380569814621488	-1.9587626400340739	-0.4053626910857357	5.6306903152034	-6.85331807490121	-1.230158456413632	1.4017764251738287	-8.214592951276572	2.36499078215897	-7.835256304966158	-8.525787214443227	9.363028124795504	8.428783225290054	6.321672068274749	0.0
-1.6075652729859111	-7.025034703208435	8.364955399483462	9.222493648331971	-3.2613525979869395	4.339202357014123	6.62647975820721	0.3329065992829846	-1.7730286034413152	-4.951517162105896	-7.36395107557275	6.607196716823626	8.423845845382473	2.216595202919846	-2.7091538920551628	-3.6323579222285476	3.793059498060089	7.881119101070977	6.565342951032533	6.559075704782763	2.8608748062828004	-9.461781019088118	-7.383005516830213	8.56130744113531	1.8271478011466629	-9.106141291302402	-8.96569186761504	2.9903189463217323	-9.97097131120912	-4.556932647400586	0.2467231362459429	4.464438183817347	3.5106892370107827	-3.766814176807558	5.603159565918797	-5.717576751066582	5.0
-2.45098890460675	7.871315830367698	4.997666196576384	2.5339542103089663	-5.7965759479759935	-5.826307541241044	-10.215997124593102	6.38569787558358	2.5373355020728354	4.675237506833118	-9.073262427777903	13.250928533894607	7.219743326701603	-4.617652146253878	-5.409498892364786	-5.680518551625526	-4.2304243854495915	1.2540978531380247	-2.133924841695257	-4.41223580277917	1.7516943466184864	-7.12824864757284	-1.8424484626221282	-4.5400283267179145	-0.19234012528476707	4.090803356670621	-6.478456222622239	1.3736393652395986	1.9125713963363125	-10.148736523529351	1.4355933287687983	-5.9099197773194945	-9.429334772011547	9.194169334648642	9.358212501395	5.516346614723404	0.0
-9.552035329360095	6.57369782622933	2.2014577714326586	3.492540539052195	6.469282508575664	-7.82169781692328	-3.6810794263094815	-8.717479794911856	4.811721832433291	3.937260224272473	-3.340985134515971	-6.845108938934326	-3.972024652659013	-3.2137442605754734	5.483422038189876	4.389992113285173	8.245276510010955	-0.5532942788227209	-7.580157420118602	3.219060142252964	4.833818105472298	1.2767634360050144	6.801237474192983	-0.554131266193528	1.5173112331136673	-1.5310176440928673	-8.24805890553566	-7.16544896616096	-8.762220923413963	3.7070348852711366	-2.879720467187507	1.2352272189978806	10.283093437762425	-3.397260705673572	-1.3259173051224438	4.66927591215732	2.0
-3.9237454701441776	-9.073016363678935	2.3741948194117066	-0.8218267978406649	-9.86461897278592	-4.098263640925947	7.005667044497613	-5.833873083478047	-7.072458170057118	0.11984932435036227	10.82875832182235	-6.411944363228222	2.192710535235654	6.538707119603471	-3.570758753399249	3.520241549822561	-3.4895608586914113	3.191677776958529	2.719317660579814	0.7720061999877124	-8.974839619226856	7.425745461631003	-3.821561529866948	-6.539679895571626	-10.315735803617372	2.60920056266084	3.1899219330605906	-9.71339503632643	1.431657932756934	-6.516925448975909	2.816778682815481	-8.070823406263488	3.2951135440422785	-0.9770748301724139	7.193199341930361	-7.013899970310355	4.0
-10.9419296799639	6.6005390253824725	4.2990177057314245	3.862090448875356	6.620456693329901	-8.384217758890877	-3.047307071196715	-7.766100557572827	7.705985313366697	2.393779122021054	-3.4625831759858916	-7.6628679259541475	-5.1987578931740215	-4.74788669906002	5.3690869267532175	5.166999214187896	8.620750301678582	1.3085072993117108	-8.042486694949694	3.627814566122081	5.672234145584	2.1791929112169557	4.107792697808866	-0.3373064455420183	0.42763941999582816	-2.1280498485143817	-10.05383929166384	-6.9991021590747176	-8.901731805174492	3.5266596471350624	-3.376005688100692	-0.7018428535584819	8.57443253036103	-5.966248319400009	-2.104094878321748	4.074774116042748	2.0
-5.18382781532188	-8.934480006346464	-3.6017705993937517	-6.788287802631405	8.847052243051031	7.44965396259152	3.108344777057435	6.694144426298094	6.385508587070865	-3.849946073931397	8.416150438803314	0.9387544932920161	4.778250150520549	8.646244529134819	-2.7677036203810035	-7.486238362659164	-5.327202630067369	1.3746954536990605	7.215723067574268	8.454639926969831	-9.794075234954365	0.08335163351325983	-1.019680859322279	-5.690386652788326	-7.653126638004442	-2.7844908900530787	8.345384232633053	-3.315532144525278	0.45589658139337336	5.027404815357589	-3.338722290566194	7.435709749141754	8.938310978699548	-4.567068060767969	0.9090775750079466	-4.675276806436423	3.0
-1.925657424841504	-8.421324991250366	7.8869618683400065	9.615787934516062	-4.664350634528815	4.151431998645677	6.840575270553973	1.8273361298918762	-1.4122452330208852	-4.786644823510789	-8.12217149350158	8.91761945531003	7.212654732209657	3.855293239164419	-4.425807949117645	-3.467515063500563	2.940820911017271	6.861647576668979	7.748675938054987	6.96591738132029	2.8756043020590467	-9.601144414152145	-8.878313012655159	8.644685137075019	1.4711945766076924	-10.339765266310375	-6.893916430529789	3.1351512501763135	-10.197405745548984	-6.622281162484599	2.4566256798971597	4.091917689678743	0.8799250988054594	-6.332569138527354	3.959075596371936	-4.391579096041482	5.0
-6.213863526566732	-8.560592198550749	-4.401479740679902	-4.171862220152469	8.603795632148088	7.42757958225426	3.702842742017653	7.3452677079584	6.1289523622258	-5.745815678733388	9.109023205388684	0.6148393030704447	5.640222813710535	8.854110398581671	-4.786799151811544	-7.546221374270986	-4.381123815629696	-1.0275966963580117	5.793319889933169	6.21337791920859	-8.673883979719244	0.03928028513925072	-2.5531868253425083	-4.418986344876778	-6.801690449303964	-4.299437686493929	11.372499173629805	-4.0764733278006995	1.15986177149093	6.0469634923909235	-1.8391878412313063	9.694821096708468	7.816678996736755	-2.9233251427703033	0.8101066538593187	-5.397287670209636	3.0
-3.6962101500778353	-9.107827860870295	-4.093198869792964	-5.024996032839143	8.793603278054592	7.852016359316918	2.279835447451812	8.045106138627412	6.131576746042247	-4.7779652143653735	7.589564782863936	-0.17745851315109162	5.681184089524369	7.498573374290768	-4.287080539149419	-8.487684555008498	-4.319579473266939	-0.05002471798535679	6.752222814772409	6.5672821234177325	-10.444987898837887	-1.8579652467317884	-1.2720942256791115	-6.240574009781505	-6.131592299315813	-4.62581047338214	8.265841645701908	-3.631503028855305	0.8410419879508078	5.863324840742272	-4.097838853608929	9.133703668542879	7.820776818127715	-4.174402492848874	-0.7019240627926772	-4.0857375233888	3.0
-7.764099945773184	-6.9722844224522	2.000566800895732	-0.607721840321336	-7.5280207134348585	2.020911018645746	-8.315272096173013	7.681803446090669	-5.526463930354973	4.753173367878926	-5.241649575313192	0.5922403594749244	0.803085123615921	-6.646136958194135	9.745206539739598	5.692216327730967	9.247379574075527	8.035522660916259	2.37568098123895	8.53084989339393	-8.889576846177924	-6.0763414913805	-9.809840781493259	-4.273769989465563	-2.562604208928111	-4.692442525257925	6.609975489386399	-1.9485546387648833	-4.8797738887932285	1.0507735896397903	-7.063487786560928	5.4353113276147305	-8.43524634019804	10.74046014718766	5.631401602816547	-5.799102440289244	1.0
-9.9047524343248	8.123299769208709	5.923437200838987	4.172759037756928	5.243045131559337	-9.138135466048997	-4.7565507041547175	-6.646429464400688	9.683410634183636	2.022513098900385	-4.198833230236288	-9.001679790619534	-3.6953075178581707	-4.631863669671939	4.133645105777149	3.7660466810422815	7.871635485993802	0.7146845313679664	-7.243347228372464	3.17597847568698	4.63968699561819	1.4739560149444066	4.296754323130113	-1.3764078056227917	-0.7375439657258438	-0.9333752450151921	-9.857857480540634	-6.6597298290409634	-10.267836669211952	0.2708079573217601	-3.843585497276681	1.8189688536878768	8.185898895470466	-6.3862486601553705	-3.4166181354941525	6.308924684784464	2.0
-4.468355097278594	-9.258012901102763	1.7782682009825623	0.13587530179729387	-9.006006313838139	-3.7168281769105755	9.009853484326525	-4.769241686996835	-6.865406862025317	-1.7744490609728016	9.828787163413212	-4.044902613626947	1.8319137102292788	3.9152145933711497	-3.7553257050516677	3.066453616689729	-2.74707620740475	2.094475835304037	4.102311433169581	1.0183998213409216	-7.4029585640929	6.76173726652671	-1.5891731831088096	-7.013594723882129	-8.840936817481241	3.074932081346674	5.035106180518369	-9.936225843519258	-1.7832262188969548	-5.854198896656351	4.647052310751751	-7.275930523747922	4.109953164561311	-2.572405792247256	8.66234560790306	-5.93744223411896	4.0
-5.1510833541419405	-7.966516450657061	5.0070648550548675	-2.9963068064244465	-6.732651337967175	1.2783361722801834	-9.87278692279	9.880583799766699	-5.514737430448007	3.691528348940044	-4.072551162875411	0.09436406639361272	0.31690651710754747	-5.604335408627439	10.240498013022622	5.438234267645102	7.430010617611509	8.299717175187364	2.3800139356323964	8.220769689075908	-6.362918671780801	-7.64427201651775	-11.312737932042808	-4.2242282844323835	-1.51602967211891	-5.6288640019559235	5.593779264512513	-1.9139121299500594	-3.918761883454635	1.2309825727933696	-6.4000865810392185	5.6187466618079105	-8.887971200462776	10.54751800457177	4.100008605151948	-8.168406215715098	1.0
-9.691850216819157	6.983727767531252	4.528606374885876	5.363792490690285	5.89002689406405	-9.783562224244037	-2.5608863545565597	-8.246488712002739	6.152806039604587	2.1761226438738586	-3.1988039039119256	-8.479157966291742	-2.724328820546488	-2.1890244404934815	4.928404397518636	3.268255804113672	7.839563884702186	0.211523966888571	-7.121126942396901	4.210407650602095	7.367683539342249	0.6793605879481063	6.8738005557995585	-1.4783809990391223	1.2682731240913365	-0.012611281102170357	-11.398836536126016	-7.703220887078817	-8.656002245021272	2.9801718294036745	-3.3347244428665026	0.30763698567071973	7.057081652160267	-2.6461098248670587	-2.295879402603205	5.545184009639879	2.0
-3.868262417228656	-9.105979126954379	3.192005677029734	0.4870219048613649	-8.695571526260414	0.4905806262932375	-8.919322218681241	8.162236615217434	-4.3049637448079245	2.0904253051363515	-2.1094559704082227	2.3262059186797375	0.9813102846249063	-3.879804758875905	8.992664623741252	5.903088461078571	10.221867895058296	7.4375425483300655	0.576450517342264	6.825767634843481	-6.169323395058951	-6.609367402255874	-9.281190985207738	-4.606157463055768	-1.278114926881171	-5.354579223746667	6.0834871553772665	-2.5654130467120533	-5.445355733497957	0.6753393936507444	-5.779305911001478	6.472194012597658	-8.378444833976225	9.952603441474212	5.055760289956583	-4.029534049561626	1.0
-3.0204651515944745	-9.68959612594944	8.542376555068344	7.4520903433155405	-4.967514915750009	1.6040130081395239	6.620911562172355	0.5721264665669996	0.4874804764254073	-4.214950400264502	-8.949470187982865	7.84192091610927	7.806099496110514	2.496256783294989	-3.6631452558871853	-3.405741902635921	6.194175921181712	7.5193327449408836	8.012447674924058	5.702469451509599	2.913482628426083	-7.836963631581914	-7.400384825113439	9.372500609875306	1.2085268975054735	-9.98059147281667	-9.157131591637505	4.167075087594762	-10.819950685643658	-6.028139040963203	1.2395738408746209	4.014092811265224	4.155466336952582	-6.11912418209595	5.710579026044623	-5.638993062710986	5.0
-3.1899731893779304	9.306551584354034	5.969413080198626	1.383746272453841	-7.741070620615557	-6.782620654252249	-9.064989960360009	7.972670636569124	1.5690407089171332	5.879891171523623	-10.877986212045007	10.65193182945962	5.884003587700333	-7.5492005210185	-6.125625499509121	-6.586517788945208	-5.024764508712276	-1.1862482590705068	-1.369460414429142	-3.1995803044153437	2.822011387534034	-7.153416138119898	-3.678259456077902	-2.699977266504023	-2.3083245586896517	4.282625242636829	-6.209692885817485	0.1240354819061581	2.699274055747615	-8.313687521825297	2.7560300537877156	-6.869800239331351	-10.079620310404549	9.38978188213269	9.837809974753355	3.7794154998515355	0.0
-2.491110430675911	-8.426269619786257	7.436478670211873	7.0107357904275265	-2.377184651182015	3.3564500793595897	6.744121765654533	0.849266500088579	2.326316521249444	-4.30325261118228	-9.178630809101293	8.101934844415227	7.621417705969923	3.0731979962445526	-2.222864967821471	-4.238871448790471	4.8781043656882925	7.134966580168177	9.158137381127627	6.5639688933328	0.8507419078525063	-9.443929082115611	-8.11115602653402	7.909523104703661	2.4300190113184676	-9.024609778571362	-8.21627666711422	2.987629405635012	-9.614476483839429	-3.6334874656753815	-0.5401355188282153	1.9586768737771956	2.5030867143868547	-6.233306811768731	3.505719930701476	-5.267349785268842	5.0
-3.5903561236607384	-6.575106067796381	7.938113723546544	7.8533300337419645	-3.632490895531454	2.06090257356104	6.517551626027351	1.750865646697438	-0.8268584401439893	-6.200657385676313	-6.522152277756468	6.798246325376835	7.6587889277470556	0.6461930783765779	-4.005222639040087	-2.2396416561412864	5.477682139133778	8.735980636131968	7.706880090512685	4.522449508185584	3.2541329953777023	-8.75875800191778	-8.375627645233752	7.999972868134233	3.398645108146649	-8.705727160909245	-6.793054305136201	3.572823996921095	-10.82839470194959	-6.196725959007114	1.1257738519647782	3.5807957181493504	3.70599235022381	-5.0577824445639745	3.6238368465468422	-5.921332687865153	5.0
-2.6268951289964813	-8.373578152908893	9.080780320861685	7.226838674659226	-5.335237691182937	3.829122862553993	5.800005906469208	2.9292211610484804	1.0253434844713254	-6.530550770260365	-8.257136098877455	7.297103304995024	6.36706749765023	3.7199093321992645	-2.13850264783294	-3.740572999185546	5.229736070634631	8.819171922141143	7.72908321414859	6.549791174935466	3.135146190317363	-7.171756777801342	-7.939897510404876	8.11905225224627	2.3301131342929913	-10.972546546678656	-9.031418468473793	1.6859851565623765	-9.853565402377379	-7.224182447686942	-0.3160888306889227	5.05516268686905	3.4395284057225597	-6.239163135322807	4.446826386721078	-5.493000993110633	5.0
-4.364392206437313	-7.974506869685666	5.058972150897376	-1.0041660474836749	-7.030946970629756	-0.3941043337710925	-9.390719202071972	8.137530808056049	-4.531094131982637	2.9544781140313803	-2.425778592735571	0.02819418505407434	-0.7730355483397744	-3.560114285119439	9.06432386434742	6.815826254313638	10.194769673243542	8.841761320803357	1.7599723566243	8.724169520336678	-9.504660168266536	-4.09019497779882	-9.94726021997191	-3.7472943474755884	-2.1274677191701086	-4.680459119359043	5.917876900745195	-1.4705944140735256	-3.431030522764105	1.175968867490663	-7.5810685565014975	7.108215486925266	-8.97345575918215	11.308130572348162	5.5561163014165755	-4.795904842343837	1.0
-2.0514247569008646	10.68877856154586	4.634282817399055	2.6419113395332445	-7.971328067290584	-7.267209295750348	-8.142789999070233	8.172625026241848	1.7283332871999935	4.089852304062842	-11.10618386076476	9.041167842433277	7.539235979528222	-5.178012770327911	-5.862834934476778	-6.2821361157503635	-3.908091982181069	-0.1651925068286898	-0.6622712069551504	-3.7544442516497716	2.7290767424403892	-7.736157629626743	-6.310449949166881	-1.5756104223724703	-1.3574377716676846	4.8407434638171525	-5.313045444918812	-0.10732387164689705	2.9082277612874714	-8.453985796023348	2.834466361229244	-7.955473237454704	-7.487024154908009	9.238961276300522	8.943363522244985	6.311335429671472	0.0
-11.303905397667972	7.480398231725523	3.3554077338606563	3.9074975158561878	4.162564411554596	-8.924054854665675	-3.1800014927990183	-8.620079497182564	6.208985772636126	2.7846256287268645	-4.189708769835446	-9.335145251257789	-5.966631912460837	-1.5581333169340346	5.533947596235981	2.256343373777321	6.845173915868811	-0.5448126995278887	-7.62464867083162	2.988929174945252	2.665164743415589	0.6994680438732562	3.8559690681917074	0.04729187401135668	0.632738154300556	-2.4223923311709163	-10.026201732773549	-6.079129768155827	-8.596287759994352	2.2759554545667045	-1.420921051537487	-1.0255235886775884	7.338634753705304	-5.124669587730428	-3.323348604663722	6.90133193548882	2.0
-2.5756444246872023	-8.26200663310698	7.681818114634019	7.103921880145371	-4.928225364502007	3.1784463739195736	6.3346881242121045	0.11306779734608996	0.5075630561878428	-4.479325051638957	-6.865691322888137	8.928732627729602	7.947584478321041	2.503718203083013	-1.9763582692083062	-3.125681341819448	5.3862319885817	7.913109149810517	5.342558135869604	6.261530905724559	3.806886896974248	-8.645269070951965	-7.9247165815755505	9.492678823532339	1.9827247704641053	-10.1598361355218	-7.52169680276422	6.006339243481094	-9.414655659917466	-6.60558594704446	1.0444560128984175	5.492009752324627	3.5665499057688685	-4.650796938013249	4.547514906904503	-4.719160507912299	5.0
-4.511610666585641	-7.960889381518145	3.9157196513260915	-0.9157395952520954	-7.492047627610424	-0.706283014501895	-10.193894705777987	7.811234316740086	-3.6828627077645484	4.6072453725711195	-3.8427430146522155	-0.5402225429112084	0.8530319765488018	-4.211245454219379	10.390660390607792	6.053399158754838	9.752663748336353	9.437113619894287	0.8051333746745828	8.045444831765211	-8.758871591798425	-5.493228354546112	-8.935343331149642	-2.737082094045305	-2.733341556077582	-3.201067313842926	6.505416474889286	-2.170387914170031	-3.185903307329445	1.9690459786599381	-6.8206870921029505	6.8632865214633405	-6.7673264624322975	10.251339965985041	4.715248983871567	-5.442635638352667	1.0
-8.446823127982402	7.638683448007661	3.382810966628279	5.856040745370441	6.186548246371665	-7.88576842770653	-2.398773547474413	-8.61299518827686	6.856490332554755	3.2988809396724843	-4.588909846821964	-9.769608099675402	-3.47415614092085	-4.285866220124162	5.416017920462047	1.9969314708477177	7.988634996389678	-0.22762993211028243	-8.090209759131442	4.025249114805305	4.535689492297994	1.2069392457376886	4.457656359003294	-0.3475958242092438	1.2031475954350974	-2.585930711889679	-9.97868687709599	-7.323909050148962	-11.449061067945978	4.583792261674946	-2.6676224644425326	-1.366921756943264	6.047133678590107	-4.984537829688439	-2.9125857351895217	6.072516061059385	2.0
-2.671259725089574	10.209463539709738	4.159664402095702	2.242020470341724	-6.670278333816581	-6.92515371128687	-9.270987270032602	7.7159789339692235	1.0961369713809672	2.95201622696185	-8.345483220757124	10.125365032131986	6.714744424610676	-4.088075403890695	-6.631266174582833	-5.009206582942344	-3.7395810558834235	-0.5296221174316329	0.4869405646131646	-3.1847063494150762	2.1160368634380253	-6.482951527425214	-4.560810463293544	-1.8436140990666239	-3.26967888094324	4.683717894165679	-5.027264612545843	0.035033230053313213	2.055833672129592	-10.41777740771548	3.998764033730869	-5.398987882536494	-8.89965335866974	8.573014888203339	10.34224502291088	8.150417412498149	0.0
-2.2967853908017375	-7.837022373559042	9.582223769718546	8.59253324428252	-4.567224181276096	2.0528057155895363	5.323089705401071	-0.4807662423540524	1.9176229201430248	-6.623754284372767	-8.103842732554979	6.353403630027805	9.692012131109813	1.4995026066602575	-2.8966210632537654	-4.583761594989017	5.389913863541844	9.02697080668366	7.759312561975494	5.531707298023155	3.6515921828028586	-8.92680544344372	-5.6785644311982955	8.267611873535103	0.5555452895284503	-7.969369385311618	-7.786557472749099	2.931837255497614	-9.733399462612217	-7.50223271940765	0.8217907526560664	4.627237318117845	3.7269204999510634	-4.894918966091686	3.6425530854438155	-6.115817349474258	5.0
-4.2156205815710335	-7.35253763281158	4.966768921669649	-1.744238008413346	-6.82601946548283	0.5400802403010713	-8.093621403361135	7.836217011221641	-6.622900863184336	3.320631539502385	-4.779572219181503	-0.32214468550579134	0.6329864428124106	-6.6418385208386015	9.533251822186967	6.205812783641909	8.422243248007817	8.29224451516098	1.9728155861522079	9.37297909634078	-8.418741810067926	-6.159269427391651	-9.469854669788146	-3.6556419246932084	-3.0099423345562335	-5.455616650665595	7.350515568321313	-3.948135149312815	-4.7004278959502885	1.869264449435966	-7.5342162955083545	6.87268006876637	-9.100032847131425	8.686575125660152	3.850069531032327	-4.71296230004389	1.0
-2.5006723769076578	-5.793892711733494	9.949654801294693	7.57747396363654	-4.347827811638661	3.4471100105955523	7.253900410373376	2.8461162493800396	0.02342277526908254	-5.695355768109143	-8.4250791362718	7.911465333690119	8.736687771491022	2.5948208273057305	-4.0728244004325695	-3.8560240771380325	3.343880621231322	7.835174719500763	8.775529069946097	6.0178480267375	3.4040183143021148	-9.401409570718789	-7.9402205095726	8.149457463464943	3.3749056680206024	-8.971221555794848	-8.644135063690005	5.561261294268089	-11.928490111855847	-6.754825235237989	1.077402026300412	3.6287659397650036	3.5648886170517518	-5.71688826939931	2.748210823756889	-5.343568652970365	5.0
-4.151454621125586	-7.070373470425148	2.0308643832612483	1.2220437768292327	-8.263119869336299	-4.544313602680103	6.921330383572515	-5.2617257447701995	-6.202866131428339	-1.4357623746779036	10.548718583747315	-3.816007699348817	3.538718018029471	6.146089007997855	-5.106994637226077	5.1357084131637185	-1.1507570598597665	1.0921406616270284	1.905375322414078	1.9661751194185237	-6.759084007607942	5.298123974416292	-2.0220951027579015	-8.84176920824298	-8.558907650209644	2.0366531490998403	2.8181745946192995	-10.33978954508362	-0.39282254185696	-5.674236916744924	4.889491182780627	-5.689567782426296	5.253158892118556	-2.587370228873981	8.964858698791852	-8.321175754196974	4.0
-2.9004640739591765	-9.076707814627419	0.21120232384892756	0.7993988582263538	-10.035309875532153	-5.710697628634334	7.18754378359719	-6.81741723476208	-6.898764700913517	-0.8587833498636568	8.382514805466318	-2.7790159657442888	2.911327870129208	5.284112443465743	-3.693219149831626	5.2418198609615585	-0.7358815644566419	1.9500032635775262	3.718022511947309	1.2060320073841615	-7.199167363794307	7.550423096739854	-4.356362668557711	-3.4462028890931125	-11.445159460705593	0.9536227175841155	4.232417734449837	-9.377595710283634	0.3757732926710461	-4.754523454909069	2.0606802894916867	-5.672757476576253	3.689562278270194	-0.8643337962601509	8.429978449808692	-6.781775088464048	4.0
-5.098138814861441	-8.71839575434286	-4.682029563169746	-6.402514633228193	9.278861330073626	4.006646079117759	0.4341395719185126	6.4311646306121935	5.919598141135628	-6.193029557920612	6.147721416128161	0.5820611845974413	6.0769642043788865	7.0719785884669735	-4.174420854951511	-8.525462359681473	-4.976996442739275	-1.4509747033640628	5.218011649324621	8.169658414151694	-11.228250019219189	-1.4979626228471046	-1.8969306485526558	-5.8080634199316545	-7.529905631167809	-4.429017581024059	9.751274543566787	-1.821203512703866	0.3541640527485357	4.376389588590033	-4.842548958662628	9.000751706071775	8.552949403944245	-5.822458775889076	-0.7125306986146115	-4.540148909241189	3.0
-3.179486509226721	-8.188708893474141	4.57772835722991	-1.049298284670523	-6.342105381948311	-1.6186671027004504	-9.661004838702501	8.114594898724608	-7.496607752471011	2.1644929535011057	-4.579377732570567	1.349566418379566	0.22736224055099252	-7.120989876795436	10.209178335947364	3.8847458214322366	6.71873476384021	7.534954708483629	0.5102928081433471	7.0278054058026855	-7.656716167273627	-5.204368913704516	-8.306590005937114	-2.38461672442748	-0.9853198861955577	-6.701609573349013	7.025162142968055	-3.3945416656977727	-5.128734052242821	1.4143362953736751	-8.9118109804005	4.292831009208475	-7.875414382322867	10.225524749521243	5.581628041804658	-6.905599774039689	1.0
-5.4734227235318045	-8.280056901671554	1.3686694404987454	0.8581142214727621	-9.95093960286045	-4.552816774446571	8.096229834886078	-5.962417909483706	-7.025145579142716	-2.3268450252926165	9.624496774873743	-4.713728953323375	2.6077682803171913	5.445393828669196	-5.09377164407522	4.757975851814239	-3.9891550664894897	2.741287607751778	0.948315301679336	0.0860523253873795	-8.198064494182766	6.914393395696186	-4.793702128380638	-6.55380001681945	-8.389950328289583	0.8381698453409249	1.3976505306604512	-9.138675800204172	-0.7003464997720508	-6.109178991072678	3.0340577679634624	-6.435412801877057	4.840294757571854	-2.5071364937910667	8.80290515503563	-8.942489792204412	4.0
-1.3309447755047479	9.422422040976677	3.2642447474417393	1.499524226289541	-3.9365788558826487	-6.155618532894219	-6.469040455824514	8.71895699769789	2.2641023064199244	4.462858625702026	-9.624890153960797	7.660392427393386	6.66690006847666	-4.54254323389228	-6.9631406506791915	-5.919956803869514	-3.0635640949160483	-0.4145518066677182	-1.81240249150135	-5.19332868651632	1.414892287758183	-8.497728070612224	-5.057555490673664	-1.2533074533283268	-1.794077344749573	5.829978446920963	-6.509393110503762	1.4635547053091715	3.1594536738444665	-8.206921763461098	2.4570315911315217	-6.820577063095069	-9.89084284448566	10.921239626188864	8.552967643738635	6.831593309362063	0.0
-3.246039981732392	-7.4652454195556475	7.125082222285889	6.941335568244333	-7.072613316391734	2.7577265053716618	6.840116424240011	0.3119928939169603	0.3414847506709039	-4.772250499048156	-5.415412584671927	7.862694104324608	8.727569252504818	2.4751866324428047	-2.8634365989415955	-3.044183709903806	4.097105042699022	7.739687029849801	8.988840076093123	5.886657104728393	1.643654337240278	-8.741438813002036	-7.659328705403562	8.898509139845958	1.3691838199437962	-8.95423049802012	-6.993987834337952	3.414347793585912	-9.354339581363064	-7.285297436457472	1.8238282655062839	2.5981434421566485	2.5765411940850416	-5.822269611266098	5.2300772593156735	-3.5497714650833307	5.0
-3.0929938949109053	-8.352189774658003	3.7342523579047233	-0.7890710743104821	-9.317022727046496	0.47412290234526333	-10.769528865279463	10.226754640482131	-5.228915452641357	3.065570509885049	-4.535485577449636	-0.2286096082994734	3.2082991560088328	-5.362541200866161	7.842490110143334	7.0068693679075205	9.983221106425214	7.615334546264687	2.26469651825154	8.42254062104126	-6.2575700545146775	-6.876632940609186	-8.949443612013512	-3.921538715727517	-3.6594946108282134	-2.381381109467095	5.393183603936176	-2.644804278640438	-6.12201041263272	0.4548511239218765	-6.759546679071289	5.219205635578432	-7.922185275668929	9.468697640122263	6.604977898331761	-4.663925455976329	1.0
-3.0724073570953703	8.3123288299032	5.025091488487456	3.093855390363327	-7.012905906380426	-6.674623165715927	-8.724019003576762	7.3253264218551175	0.9329575971520694	5.269896157643801	-9.293114745925115	9.793078533242463	5.842343186982854	-6.212438184423718	-6.539634853568766	-7.866034496380175	-5.603189466006924	-0.10561929799381053	-0.8385788607152952	-4.828554585969102	1.2182526968568763	-8.024808440196834	-4.612449452440949	-3.02662209694627	1.2869211365472761	6.758139856347591	-4.981750244551078	1.453269132545614	0.8494705079068003	-10.293356360587284	1.0440267464947097	-5.255011392916332	-9.246159929176901	7.726354562827379	8.881644461271375	5.929341430614594	0.0
-1.9758383783473008	9.853754632716726	5.858073547982357	3.0305379893189572	-6.007430191078292	-7.195196324470055	-9.410073798592071	7.656130425822901	2.9554283072052447	3.9387308551443017	-8.523138148369565	10.850813788726065	5.732531896935016	-6.590138490230757	-6.503875714763324	-6.0242971347421275	-4.439722154576296	1.8473313115119017	-0.937032765639234	-4.135970147798422	0.8011483705790623	-8.52593860338667	-3.8760977790138305	-4.805358760281003	0.13403709398479124	5.545365383487953	-2.7634313872380725	2.592605018888343	1.666842307993333	-9.17732874813136	3.1464785520307963	-4.886344916336132	-10.336997197730426	7.191335279711979	8.690605855936806	6.750684545503086	0.0
-5.573814733258238	-10.279198483239528	1.0361413187594726	0.630646608437323	-10.120252958017483	-4.479374216305487	7.07336231803735	-6.261500934296933	-8.194215843589761	0.7666688011316658	9.53046502156246	-5.90606534456061	2.438594805356794	3.8880590876068206	-5.965609096028225	3.1277610797817355	-3.0789590941121334	1.9382966642246044	1.8913699133811424	1.9537201060121947	-8.438231172062883	6.523965980438594	-2.302418239104127	-7.628370129039195	-9.6715341851563	0.2686263202946928	3.621561073440311	-9.061099563617413	-2.183039556213599	-4.610093140768818	3.214494287049443	-6.476186455023429	2.576908452241925	-1.4933495420062226	10.417491811568372	-7.657069912028453	4.0
-4.385911313766286	-8.049733576639452	3.9792531511865095	-3.2979313357075717	-9.021952638531722	-0.010128778987433695	-10.036537141479512	9.182989336850264	-6.4305212488677865	3.8157007433376275	-5.1419996986161065	0.04925542941178762	-0.13017217737237097	-4.400481009018261	8.052200392321136	5.380596771853267	7.063142683263631	9.496117130623565	2.3592819923989077	8.574457790061002	-6.755837019669884	-5.932920310194484	-8.875882865648162	-3.361668096669561	-1.66281988076724	-5.0654607484433445	6.360462875675256	-2.054598837670768	-4.103936854694503	0.7396777490628441	-8.58203789153546	7.54198989961739	-9.170441236355355	10.724975970429602	5.620649037621233	-7.319136892046422	1.0
-1.2165189912546777	-8.56230217020196	11.935391961410303	7.715817919086909	-4.2088713069726165	0.5474345543803536	7.352753216407505	-1.050130980384929	0.4490846620640483	-5.715842287770622	-7.671820667866571	8.123641106877947	8.595301003286444	3.9079616423665087	-4.223370666911409	-3.2202143501954295	3.673677811508241	7.021497982329022	9.67441815550982	4.3285878296969695	2.018539855773873	-6.12293915474636	-6.89426158815985	7.906635304361603	2.529103416360244	-11.020994270482062	-8.892638745422918	2.6534175468576287	-8.856546629501924	-6.112272409874823	0.34442941081492096	3.704393843618709	3.8186637827687324	-7.899469293433057	4.545832691498537	-4.49706543153635	5.0
-2.8276665405625394	-6.421537965850967	9.096325836293548	5.675768639539839	-4.285802511461393	2.0456924824883016	5.4194656777738714	1.595895921011124	-0.3765525052144819	-6.272759718495531	-8.141439850824371	7.330894657963551	6.378602699078608	3.21741439405827	-2.2339841428217646	-2.1111037758332927	3.6207983344388532	8.353106265302648	7.247650178058409	4.330013952061968	2.0933050587366777	-11.13653771617835	-7.824724782518794	6.504376596735698	2.3314887916209663	-9.524562639116944	-9.66029354003836	4.0980150331634935	-10.50652973374611	-7.853238246807076	-0.8156475046643883	3.0370364606032285	2.9000043223893748	-4.5188165288584425	4.138290867076049	-5.569888656909077	5.0
-3.716034051011569	-7.1298154120266695	7.880391630241862	6.906786551298447	-4.962312295220316	3.799683598267865	6.8148994063605315	2.0423541046467886	1.067827931053415	-3.7096199561125633	-6.413559093786258	8.246474044626726	7.671965816457193	2.482574726101904	-5.144868022652405	-2.995169356494486	3.9021796554427377	7.237275192629772	7.703848083715265	3.498566378100343	2.661752316660625	-8.113166187666366	-8.302958694023708	9.32545808087168	2.57145534519858	-8.525360001942008	-7.5363598749465615	3.6308788073928255	-8.376675166326434	-5.4683839132092595	2.9162988464166713	3.7138611646951953	2.2445721241090544	-6.672323370473384	3.266205044773389	-4.5766463699140445	5.0
-3.848135553484725	-8.718469195204783	3.226715112692477	1.590530282115917	-9.854839113574524	-1.5992721913659063	8.303586680256876	-5.070166120457341	-7.515011900520888	-0.6200268153995352	10.32937998594139	-4.521737897072691	4.007934619353636	4.7775566434288415	-7.948432383254847	2.7687933731458734	-2.631049493987247	2.9819979493918476	2.250898437021143	0.022591451567941512	-7.89751138979983	6.598418623833882	-4.060891378814963	-7.885135644456396	-10.028431766495233	2.750451313898033	2.588654428646001	-9.004588946781587	1.6282652643619648	-6.261146714174976	2.458801969136977	-5.525321447966329	5.051586512355972	-2.9100877068181528	7.113271930875352	-5.994704705492799	4.0
-2.8002253764144305	-6.740912158032275	1.9073967315534908	-0.7209393251423475	-8.866056644265573	1.661810360100682	-8.871981547485234	7.363058503213006	-5.065721755937515	2.961468428813482	-3.240665535325965	1.4432730277336945	-0.21400170510611694	-4.464156388577345	10.997382663112015	4.627332899631246	8.862780625646092	9.607355552667292	3.1909181628991856	8.10074167041444	-7.4158101443937365	-3.083144459897957	-8.990294239938027	-4.126041636174732	-2.05403435411896	-4.326467269024764	6.050213444038491	-2.423308398313997	-5.6357108659798865	0.18838779615629053	-6.423270724349949	4.289068763538544	-7.605819534409807	7.725757366304643	3.7135708070568327	-6.524665112372437	1.0
-3.7859205111607928	-11.21096026091802	1.3635656309845177	-1.8717087914893262	-9.750883658218598	-4.592234237156473	9.766922565936255	-4.423652127898949	-7.404248534159536	-0.46396694655558846	8.912475895608964	-4.068574842929266	4.652253355627993	3.8941228809896518	-6.967903486535336	4.245810505748296	-2.8402494758431	2.9047820032320235	0.9958945551056086	-0.00012379758345593128	-8.276607402331745	5.927248814797533	-2.7265377603714946	-4.4010970467151225	-9.723137563660293	2.7070578626896653	3.194113748737554	-10.598414951960377	-0.4703797427548946	-4.701455718749821	2.261831892548476	-6.958728406845154	2.6749226082787585	-1.631363964586793	9.192759796006554	-5.794553509428563	4.0
-1.3144347611758125	9.908933315772193	3.2670193847470372	2.3246495842929336	-8.85785244052608	-6.833174691215577	-6.940560739890033	6.375630198229717	1.1879771893725937	4.9254813374937685	-11.131111629293597	8.765442013354846	7.245293953590188	-6.38750363412388	-6.599470643068959	-5.587724092616289	-3.493609057272684	0.7619470289401591	-1.700221906427724	-3.805356080770206	2.1133252143478334	-6.752317177033378	-4.654039054413615	-2.8553321085057073	-1.8685581082112943	5.668511617854037	-6.8175252204616505	-0.8293576818897608	2.1069525250962378	-8.858251969742385	2.933770772977339	-7.020643095829269	-8.290915293457655	9.528508317340329	9.757414469322782	5.342293279527079	0.0
-4.321729851670991	-8.971249950395855	5.402240735287456	-0.5575872817213431	-4.712225714146783	-0.5640713311918237	-10.036903789377936	8.043581402980491	-3.4460431465771126	2.884325997704293	-3.641340880304836	0.49805112644303584	0.9737023480677824	-6.9553093499519365	9.254401487380806	5.322553865870933	8.782414171609133	8.840063826705684	3.7186276108461946	7.597049937792628	-8.622143583749324	-6.905354650023282	-8.908352684566967	-4.03174284224569	-1.9866573724683707	-3.4693924540772954	4.048918497233981	-2.373153576527523	-4.841496855150264	1.3143439311493588	-8.077984938254948	7.24020060338767	-7.5957065083643	10.306090880552988	6.238121103743246	-6.7713068364887254	1.0
-3.6279569088043706	-9.00587848509129	2.2193201467981707	-0.5426527317336977	-6.661111470523164	0.6491740350282066	-9.15725755913916	8.95363266902893	-4.11097134198252	4.038075046034595	-4.625319299553894	-0.6955913735984147	0.5456363401133223	-6.3202949990321144	9.149771428158882	3.6259661358844157	10.511671443418924	7.62250101966724	2.130703992798656	9.682033691225394	-10.575122228482815	-6.5920366235288075	-9.482571495369044	-3.8297034301853574	-2.3999407969243123	-3.1258845660772376	7.248209058765811	-1.9068981974993844	-4.334189534441461	-0.5454513829805314	-9.261212535650754	4.514531891849164	-8.149221422238565	9.76950844470798	5.23473173837714	-6.394263276056688	1.0
-3.981198330799209	-8.696279894648342	8.011117383468283	7.424895701005072	-4.16814246413939	3.7701048358359865	4.094845318022754	0.7482007124125731	0.7169169916024852	-6.033350744812096	-8.918390330470759	8.568896488968537	8.6915379220087	2.4848225240895077	-2.8174675718238458	-2.5526211729139217	3.4222940065715517	6.858773698343405	7.348479291323128	4.904520131162846	2.2439604220646996	-8.412329793990644	-6.859095608223224	5.410625996571062	2.224182760759158	-10.067997746590748	-7.744948138329378	2.6290999421350234	-10.534187302435058	-7.174379206370613	2.0432453318443837	3.421107134469276	4.15005650179034	-4.537511862159671	3.9052071904828387	-5.766059812589361	5.0
-4.421276964563203	-7.581696655942495	8.412036836902235	8.56331801017947	-5.83809394695591	3.3669618147948306	7.87755496847995	2.002959370609899	1.1922922346367062	-5.473499055601877	-7.986557691463576	7.831514318301483	8.864929806231034	3.188484724340052	-3.846929174837271	-1.2703734993028173	5.723467376649587	7.075616284307386	7.397833889639955	5.43909153102046	3.65691150247516	-9.126312679520858	-7.43661399329059	8.84944818415035	2.6872539689096646	-11.764529991779193	-7.312972895903421	1.7957637507506572	-10.53339264995388	-7.148680536801245	0.5053928962668159	3.188550069048656	2.0014506739380753	-5.002198036070551	2.6304994282409924	-5.786704649427277	5.0
-5.025310659155911	-6.498916946277051	1.897521942658686	-2.2054809334606196	-7.806093195615277	-1.6568952655796274	-8.200080514889034	9.043313312080743	-5.399193595214979	4.530059806257388	-2.3164860498079545	0.28818977526615275	0.4835374092975855	-4.043308861746981	10.112854377375328	5.7589811201911445	10.153524777923396	8.198477643555997	1.452378990302514	8.517644460949889	-7.191495671641874	-8.07252831796631	-9.383484961228461	-2.1103359861531077	-2.738322607303877	-3.0269108040906723	7.989494002398401	-2.9304625816171654	-4.949849111141385	0.5665627890153353	-4.5169010085033126	7.918364062014039	-8.383596154597846	9.129585180389936	5.56193642151441	-5.781859442699787	1.0
-9.48814903154339	6.591206570661147	4.6503021531708395	6.1706076331094835	5.249432879102294	-6.471280385662449	-2.4241810831207973	-7.973081985158671	9.661445724218282	3.2958544365712483	-3.836773389904489	-8.644616405333084	-3.145120543832222	-3.647194586250401	4.726031435806231	1.9339458234415416	6.059060320718623	-0.44928217401630177	-7.468087259008079	4.792015336017753	4.639511265231752	-0.11501034315073988	4.454019129343872	0.9315456841276395	-0.2119547245676897	-1.8912606186327698	-9.80403102894921	-8.461447629420702	-10.06462711379815	1.857084660641798	-2.3122238039052663	0.8515145066369861	9.399150251672097	-3.5648156605616625	-4.142221336720388	5.45447741288905	2.0
-2.9713872357032565	-8.517547530136325	4.475302114130809	-0.2576302349755176	-7.194809225969076	1.5727851446019037	-10.196505614056049	7.69918709990742	-4.612020281976172	4.131252540563862	-3.586348956916847	1.6871194600667823	0.2725157158992736	-7.443489378978013	9.699820891827677	5.4254761911085945	9.332842551642003	7.8691447176864715	1.6179797855982454	8.362547128738612	-8.201301064168424	-6.385324051465426	-9.298586268112668	-3.896986721721623	-1.369789086340953	-4.378998360016283	8.831502655207355	-2.704228914849752	-4.932167276581047	3.5245970380280345	-6.767889122790412	7.034064401973612	-7.916884143202092	10.360749761308094	5.980549437285622	-7.127770934092617	1.0
-4.426691731737341	-10.602359640129611	2.3691631739370305	1.1050683073495033	-9.842814656953115	-4.408686053570437	8.061854969676467	-4.896117816103087	-7.638533600613415	-1.7194911226467293	8.592772372626465	-7.477281356084741	4.218769362151999	5.630049657983322	-5.261785128652653	3.8672627015929635	-2.8064047728437607	2.6176136939567556	2.1493263203321984	0.23229921536938497	-6.884715172770244	5.455233148670484	-2.591531149144103	-7.884757605481697	-7.576719952999468	-0.5717407433980641	4.0166760123284435	-10.326940044486598	0.0748389910745822	-5.6052989189566595	3.5090737177930698	-8.474244814805443	3.7879615321634987	-2.080080535855685	8.07329709091954	-7.360637357050684	4.0
-4.763849119145153	-9.728161096301312	9.05932639242841	8.085353812130023	-3.3593234167309936	3.592262600149153	5.7816103235867065	2.1434472385793732	-0.4515255248895309	-3.156080974929083	-7.865562526699423	7.206985161481268	7.121849846736974	2.8571855014197443	-3.299202225707187	-3.1526016104064274	3.2088898061976554	7.7804223973256255	8.568476388062916	4.842670464158242	3.0968594922191683	-7.1983081455139155	-6.137320482622764	6.761076602709288	2.4499250469228886	-8.351146532406908	-7.47331537951607	4.450254666785089	-8.918628617155813	-7.922128202609272	2.754903282471761	5.09167863068156	2.756175978498093	-4.218768968689988	4.115801164640129	-5.34433972647122	5.0
-3.6597427761879655	-4.82140993659149	8.475945142610579	6.894207735204121	-3.816496966555493	3.078573326814222	8.43494852357992	0.25767823577993887	0.41222706428976286	-3.630146180099816	-7.6498095638886765	7.64799872879094	7.085790777692653	1.5260705897766262	-4.514136655661076	-2.0440132196540914	5.304735843297999	8.463277348376415	6.636704090131172	5.30644845182058	3.1667616083461243	-7.056509618637188	-6.406410654656654	8.10299354179713	1.200303848421648	-8.914382126209851	-8.248902982065058	1.8602912777378673	-10.783315538674366	-6.100293137831889	1.6907276758586218	1.156857845982973	2.947689420545269	-6.807184141744672	4.639359241524666	-4.666537936666156	5.0
-1.6507528672541343	-6.764043993997627	8.236492907694215	6.871670718650108	-4.803128241110868	1.758786193527763	6.637410751536744	-0.09809972765286723	-1.7978627636232534	-5.97678693237598	-9.153028288722412	9.751230025145874	9.68305931991792	1.5457045881544194	-3.319496241073232	-3.672113085065282	6.356919263436741	6.122024408922741	8.206848434258774	6.875492480009561	2.2949593820779235	-8.293596182677915	-5.714329629869285	6.864149701933952	2.7651241247276412	-11.364475246252741	-9.565919548212511	4.120637131012691	-10.865726283292398	-6.604501236998093	-0.20345132227806384	4.118510579502679	1.3801052333725234	-4.21897609603703	5.057007297034153	-5.856302906176265	5.0
-2.513399538443906	10.719648484711406	3.6491419174868174	1.9089658889880183	-8.453256213268254	-6.50802811460856	-9.953574293012824	7.045212659622127	1.6502359095328498	4.442342682522081	-10.14110103162913	8.802891345545904	8.084709280094334	-5.46865099595995	-6.924551507880255	-6.582743474742554	-2.2698001885385004	0.25996375439366026	-2.050376250310073	-4.860413346165554	1.6879314134580126	-7.804620509385885	-5.43675487764488	-3.796963231073144	-1.7079206900206505	6.295090246313371	-6.387761644105679	0.07752707917819232	3.118379402495747	-7.775984595661627	1.8687720948910314	-7.220381036937579	-9.563398453967947	9.670486514774904	9.107933427968899	5.781452072006431	0.0
-9.616644472361916	4.8016985429052355	4.939738241370508	4.69640603823392	5.619566529413911	-9.436659883660127	-2.417798785733199	-6.8443948531074685	7.389366401237805	1.9520266355881049	-3.8181088209933804	-8.508437287153562	-3.7315561873061265	-2.591511440345664	4.111865279237115	1.5327688243634379	8.103640928847033	-1.033231349759717	-6.8244331321975995	4.2724343749175	5.8705141767027715	0.2112269046591373	5.562729862321042	-0.8233512800961015	-0.7657170654363386	-2.3102875109000234	-10.036094556893955	-6.597476933110059	-9.942356685757975	1.4566679749973852	-3.581402955976797	0.20059448397173096	7.6592764665116615	-5.175378882868627	-0.8161144532908354	5.78172853626015	2.0
-5.306141098307102	-9.695621374059439	-3.3398094549282167	-6.5257838214664705	8.95618646033333	5.8833911297342585	2.3400955054596357	7.953942697919624	7.663415387939699	-7.662229912878512	6.407109795005666	1.0530501507019374	5.8166030169269325	8.045931770142356	-3.663719815162062	-7.176952141592771	-5.727460179381111	-2.666056017374142	5.57044135735789	7.054160010232371	-11.115927858247584	0.17809214480033136	-1.5910252813099184	-5.9156473904565425	-7.393470519534549	-4.861975152789751	7.905009739687147	-4.6786402458885	1.255669172814746	6.36654318048419	-3.608227532386395	9.200399417451777	8.555516656226741	-4.743128842684773	-0.6634385315724454	-3.69965392691742	3.0
-4.542245939966528	-7.40137422339142	4.528489304728762	-1.5482850606636847	-7.541482756931138	-0.7449834272792498	-7.660590629009753	8.066136102249876	-5.746424693176843	2.53461977320489	-3.6390078770696674	1.1546915953344281	-0.4016212582849288	-4.4552508865470095	9.700367849346788	5.9691124401917035	8.692789287460347	7.9158059759041	1.8097164382942994	9.455280669498295	-8.23807854641498	-5.313292533124386	-9.529301745141812	-3.297752856422397	-3.0303745504497805	-3.356491131972545	5.741002942319473	-3.1899129103895403	-4.69627021870713	0.49997027549120143	-6.45901973106181	5.727281850344151	-7.115062595863511	8.919263645880179	5.614272855875854	-6.801472358629152	1.0
-2.3588066631143834	-6.56039848285379	1.7345826037187568	-1.2003077452479542	-6.074714537255724	2.7941811926245412	-8.608433693944814	7.818544747879159	-5.833603520437052	5.46918904461049	-3.0370368917460215	-0.44670650332920125	0.7310492205318118	-5.992724372660755	9.935499209179289	4.6030378096765014	8.17578841315829	6.243612446180015	2.997761865826484	8.09586623369202	-7.763828309778318	-4.6580842430407685	-8.875584079415294	-3.6063638606837807	-2.0325327293264253	-4.5098257606718555	7.820915180916534	-2.554095068589424	-4.925710825831297	1.90177072005472	-5.951031144146395	4.705608988260332	-6.976203241636479	10.102450505218831	5.728165336079746	-5.019061737720037	1.0
-5.881681991004416	-8.732656416768489	-4.481140181864744	-6.757076834580757	7.6494019579731924	6.0810760222999	4.036149865586847	8.752861868129225	4.50859090039467	-7.99179405287037	7.258048413959983	-0.9922598397786182	4.885415564606294	8.273034913137005	-3.6778135286964013	-9.519899910465467	-4.271263781147446	-1.8798052164445171	5.842017518095725	8.231167481323652	-9.450078108204929	0.1725252997253827	-2.146367924557179	-4.988223004802293	-8.035505189320778	-3.4760643116534187	7.681698352664425	-2.3933810253129266	1.9284081827670778	4.272272399328714	-3.213556260795211	10.371091398039711	9.837596824778476	-5.408123646550566	1.0961134899084197	-4.406890659670001	3.0
-3.090681844588092	-6.76968162147869	8.423371903761746	5.18714273163257	-5.099908513440545	1.6940497912935013	5.956547334847294	0.5588234839845092	0.05379704147789188	-6.2145405868187815	-9.336802627392315	7.297324271340544	7.63736517174567	2.3639243682338824	-2.960487789185745	-2.3094381158527844	3.509316275047905	7.067545986449757	9.40645695861549	6.354852408363976	2.0650210412345764	-9.57062298518094	-7.265913228839574	7.717920415109488	2.810444082727715	-12.118032855069934	-8.935194778158372	5.069991013295525	-9.882538573507839	-6.721496951502161	0.4102461841516758	4.626581973662132	1.2354849371924936	-5.939585957429288	2.1624033928795257	-5.2748296183816255	5.0
-10.157952478402954	7.268652126158527	4.227325373644908	2.625220719696196	6.264835852916608	-8.636210192173522	-4.600396262239833	-7.934908669784203	5.993704138897257	3.2190938221453114	-3.4178804830931817	-9.652578359081293	-2.969505508723896	-3.0378078934688104	4.356358829735923	1.5055519875679022	6.901781057989937	-1.4131594064670525	-6.861617877969578	2.583998458815672	5.1684661557748655	0.9752595606178389	6.454882616866637	0.10864848496313498	0.9898668727835502	-1.9745396365590264	-10.722615652623357	-8.167647436010403	-8.594253900338883	3.5030988564273766	-4.143467949589162	-0.6893299813545016	7.094650353614672	-5.1507820197490615	-1.6557903675680736	6.584214283836732	2.0
-3.5388094877033924	-7.983450598380298	2.3525315756122365	-0.7987173405157006	-5.70256296518671	-0.06403519358759228	-10.906412257421033	8.216676712684261	-6.038112566972912	4.114051193965928	-3.240913486486652	0.23045037008147298	0.6030413210097718	-6.515145191105005	9.399967049633492	4.730421445880749	7.402225750282346	9.035245955247623	1.5725985997247443	8.604527804631479	-7.944868007794115	-5.758322271961882	-10.269272218887664	-5.16923354928656	-2.8151467309023515	-4.177307832105129	5.846800315564275	-3.2198548198274475	-2.2540123925028164	-0.9915022216395659	-7.936549496415246	7.940543683654724	-8.553585798399807	9.031753566511435	6.613664302944268	-5.97045593283544	1.0
-6.261713121910938	-8.278228537653275	-3.9875166537896174	-6.032928300686272	8.713595234812455	6.208674638981369	2.0941950418140847	7.14286449432764	4.680528556995685	-4.874897914259974	7.756878147339128	2.4275412699164836	6.027774055803847	6.01970167989951	-4.090324422970195	-7.801567740452286	-5.375946387440569	-0.7810070007118926	6.534175802905931	6.8776154016743885	-10.775947091728224	-0.19142230771071683	-1.047254093415686	-4.699431081483667	-8.276549667200191	-2.2407001157146755	9.427258152073167	-4.423025560796752	0.622517485423906	4.430146240896363	-3.7918507536272825	8.07700402702853	9.722764944246059	-5.4186300714377085	1.457071828381348	-2.261367525329283	3.0
-11.033342411330857	6.200472476838099	3.7029492590085127	3.4387763875378816	6.255977947140321	-6.7470142144929435	-1.8680972151303228	-8.40280682117345	7.211838832921934	4.006391488238619	-4.555739145724509	-7.946237867594301	-5.228436773830746	-1.8122959320337302	4.161809042010291	4.980193151628075	9.472318650168361	-0.6621320063424015	-8.327520454344377	4.459671216350813	5.035542005691385	0.8239769878043324	3.7612303445129234	-0.6386416563667721	-0.6558225341163582	-0.8975319264037713	-8.500546148520671	-7.1014874562103145	-9.029041196637808	1.8753011581347065	-3.507479605871556	0.9641789669384322	7.565093904122129	-4.895168995627494	-1.9378031285573294	6.773389440471458	2.0
-2.395803231086061	9.473280129872613	4.45167639745528	1.8695828305349513	-7.093502358705909	-5.909793391487665	-8.419567796508513	7.544106453236064	0.7513485137718929	3.7828718127077545	-8.689640953744776	9.435893616363808	7.308384285597574	-3.986705986106843	-5.324894586649171	-6.238751465231581	-4.426144311004973	-2.058420963411141	-1.5294845496305376	-4.501429691856011	2.6274240888429654	-7.364028013933851	-4.477492088732431	-4.452162064633386	-1.8185681448093471	6.18017026866083	-4.2906167257001115	0.18716338452660913	2.176102450814973	-8.11851358864724	1.3400031018285166	-6.222703482968727	-9.439458246626568	9.842535183557677	9.46404370944292	6.466398776310661	0.0
-1.7965799788177323	-7.864786690194875	8.589407636194188	7.910637996466136	-5.327940388372897	5.39341784506451	5.419815635895044	1.1940614913936691	0.699128941565247	-7.3513242849259655	-8.980262602361416	6.59212824554588	8.72863680777236	0.9688269104150156	-2.277524937448837	-4.195577045078028	5.480632965591002	6.5457497373512235	8.165764323264545	6.532650816297491	3.413743688431092	-9.53831942235837	-5.637654584140098	8.516869833829084	-0.22927135029078904	-9.705365378517515	-5.136857976527414	4.386516993536615	-10.397779399821188	-6.239805995701412	0.5818360522903095	4.852476985783496	2.2250221082411685	-4.306040130546489	5.163986167382721	-4.612398838487392	5.0
-3.0747739909267406	8.542970407047203	5.358296259699742	1.8154227007092467	-7.521294011281652	-5.214757675652415	-9.69449759729776	7.359088989531696	2.674606386474406	2.5301164455038356	-9.108049612678027	8.343089367759436	7.471635596842438	-6.715868798353453	-5.670731624009127	-5.226076736636611	-3.0537186151764404	0.7464452808828597	-1.5924005700873847	-4.751836772374006	3.7080925852646938	-7.909618007126806	-5.1941731028656335	-2.007394199093336	-1.6747371188457758	4.753455730394146	-7.45012861900257	-0.19822107118828514	1.7655763533443567	-8.827900017939346	3.10220328232825	-6.062619602588376	-8.88984035984759	8.779515068686946	9.82279813040637	7.440517125257791	0.0
-4.503986856960465	-10.588080191035699	1.9463531944289452	-0.5845683404691617	-7.915065949120044	-5.889527113726571	7.6900909889049975	-5.732935178880361	-6.431295631998338	-1.4873223043001258	9.716730064379544	-5.0802411818947935	4.366389510605435	4.37749805822111	-6.554650996412705	5.039375318758108	-4.039152280602584	2.123377529624295	2.4319749586488015	1.3312380398543024	-9.735961316657333	6.409937479295339	-3.558355891166156	-7.13066143994659	-9.54211572322759	2.7069078653677745	3.0442117071611228	-10.032192927029675	1.1274704320240856	-5.688195239843201	4.241796336115728	-8.15105860547732	3.5453688974635105	-1.4890021520043648	8.015258469896077	-7.483958662235282	4.0
-4.472486770891725	9.475110993602186	5.688278724041642	1.892102578505315	-5.135043321076021	-6.020276031808489	-8.270054379483225	8.40990362670454	2.3556700861250537	1.6686410565255554	-10.087449065554317	10.59536507048774	5.84126147591014	-5.976690291671416	-7.408336969761059	-4.5479872077295544	-2.23366268339123	-0.38874026249597204	-1.2138016267686011	-4.855911243803209	2.852002533478968	-6.700439709716834	-3.3454014576823714	-2.340844686418279	2.0568058907291875	4.675595462849534	-7.71712771126932	-0.10840143242922895	0.2803031116805823	-10.563454015606037	1.1495823838307995	-7.5117064316857975	-9.65358624224447	9.495929695512078	8.80645160040585	5.988432387456741	0.0
-3.585587150974199	-8.112722730609091	7.8297087056439745	5.978097747648766	-5.70121773432968	3.254692914550854	6.57364547215197	0.1363495186219117	0.08274791115052971	-7.055512925923739	-5.950827141936218	9.41105139152967	7.292580168286288	2.7995596272953054	-4.099051539440122	-1.9913989556784384	5.162180300754331	6.627963582614653	6.767604724062843	5.527903601333916	4.22494159309565	-8.696300057035701	-5.459883588747102	8.28196676492725	1.2959818928162803	-10.234168793379427	-7.338189933453862	4.111022326397419	-8.967038329926599	-6.569727402766076	1.4204564068079906	6.094480344754203	5.4462807695903575	-5.467240692011679	2.4755408348694408	-5.12569804076169	5.0
-9.669312578996266	7.666828384312773	2.6170798316071107	4.421307380447217	5.711903224527854	-8.509091625281402	-1.9800520350971533	-9.180444839159271	6.256249856714458	3.148003879247154	-5.084263564042031	-7.91706515324625	-3.3305354094548427	-2.7544138197596983	4.122833914001577	3.2609878638177148	6.571967281375744	-0.9702064392273331	-7.571776140956433	3.3661463199029895	5.43380784037221	0.08133672259665947	5.687994408926231	1.6177622316750935	-0.8020090509774769	-1.4717397491049333	-11.109578523163245	-8.675125478224329	-8.669467114525869	2.297579623485474	-2.9704702397050027	0.5272971819708137	8.086811207181867	-6.043568011745967	-1.1068533207898685	5.415156499312468	2.0
-10.739726746059967	8.47695268971631	2.771772861956091	5.467452904842298	5.163552223557026	-8.056308870056343	-2.3225705619369226	-7.525575579376751	6.128697769912247	2.133922786181066	-3.212944230747673	-8.622399158995407	-4.803485540468782	-2.2051211004234927	2.0985501408436	2.5010245393396247	6.8229360963409125	-0.3735360804018215	-6.591389225229539	2.857926733282821	7.569306204626393	1.4273925883477872	5.801067589186689	-1.563842408059598	0.40808939930640586	-0.4775048113111158	-9.28169589289942	-7.701975886406994	-9.423275854943704	1.350208133612187	-5.096589049536919	1.340740949934766	9.033616184464954	-3.9838842445552176	-2.615161583092026	4.953455009692055	2.0
-2.003044734450949	-8.053019313951362	5.639986746392927	0.2911845020322288	-8.009941862281682	-2.105677141800158	-9.530197962656361	7.54178591049717	-4.6178947428538315	3.3396739739543895	-3.702760819312552	0.9250451649353808	-0.2783163602180856	-5.891550611919751	8.952076402274166	5.702638667085978	9.747388676515973	6.672147235331946	1.676705923552133	8.31895046643347	-8.74441893053225	-5.180513255484138	-9.815842580589711	-4.048793784177051	-2.936373339162424	-3.4809639530832808	6.082306070626371	-2.4048880752446578	-2.4056047050223106	0.7791032428143845	-6.06945482047159	7.715293699173923	-7.48179556636417	9.720937416032605	6.087003144931761	-7.3130649624518975	1.0
-11.417598065537307	5.344702975813362	1.3681179954009774	3.2145165545359875	5.112030672698541	-9.574962605665885	-3.6623520251682344	-6.292048651921629	8.290881841549938	1.7712943487905564	-2.5885018685445007	-7.513960141375352	-3.161805074101	-3.1974060764231638	5.690446644479685	3.5206674070616755	6.53116058796912	-0.7446337506999803	-8.160184162293513	5.417369228386978	4.635278921552524	0.47335898008008137	6.44602567356286	0.13558294321958492	2.5664389382715225	-2.311421155635463	-10.010453394584097	-6.720203722706086	-10.650516657526337	4.047900583201496	-4.920335760658038	0.7816373865050902	6.308278452056581	-4.969025577034188	-3.161872028672235	7.037298007872461	2.0
-3.0473661563244714	-7.807939414342136	8.963501884374995	6.7090363301117915	-4.294282330150322	3.3507764348211873	5.03774782287015	-0.19097518579453965	-0.39229078943826934	-4.650307394629312	-8.475290706999337	7.919282335426129	9.374680289471824	3.10484461919716	-3.8619153884573763	-4.002905003897965	4.8242193308157395	6.9711361163082834	8.99475632660561	5.843284341946138	2.9698060819248577	-9.272163297773185	-6.148054875305018	9.099528968528256	1.9923101817672058	-8.887832674199064	-8.37540489059359	3.207755382093221	-7.81273520509315	-7.155319157362474	1.5143607713530125	3.448808698596292	3.3196650610445126	-4.818485924317267	3.3427553641274788	-5.960204868373896	5.0
-4.038139443349698	-8.293381050348879	2.484016797922042	-3.2782915138506845	-6.741368878154788	0.14675977547762956	-8.410231199485539	7.749172099417268	-5.537178252827256	3.256993653716275	-2.911578829598964	0.169908208568562	1.7359907711940787	-7.309218895082545	9.230245422121305	5.4325423231442596	10.016368775205702	8.104174406568884	3.704077094515897	7.089799900514852	-8.10023105455033	-5.90094471243665	-8.475361024202373	-4.306753321183604	-0.5420078667995234	-4.560055423050323	5.487682670103671	-2.8809584565418325	-4.694471329132498	3.6371568054122987	-6.131571900979734	6.093600970789012	-8.620903811603789	10.688795594491811	6.443757546261362	-8.937236288637202	1.0
-9.830383462933723	4.328597240552018	4.282009505802867	4.499963443946494	4.126317898793445	-8.431838626521383	-3.228608439921971	-7.899406627392765	7.2879502797059175	1.9945083233929568	-3.135582875998148	-8.81538847663049	-3.307585097300181	-4.02500815343705	3.527203813827321	2.0422808986661245	9.186911620378309	0.40026502944573283	-6.394735948634857	5.547609702630119	4.749382915164746	1.5213558867983878	5.495182601939183	0.5354504528792368	0.1654883424089142	-1.3562054757380038	-9.419345987498412	-7.309909060218214	-8.715699065193716	2.8218792576158083	-3.588889594407658	0.39731184404276065	9.797880899144902	-6.744153208339433	-2.762021200505214	5.784702367306915	2.0
-3.6271496505739678	-8.629487215471588	4.779233821463705	-0.06410791349507816	-6.453921401611136	-0.05195971545535981	-10.028424091308958	8.377770295687254	-3.882170350431826	4.2747974769396055	-4.1954546052863755	0.7167333196836063	-0.37457271762036304	-5.317960786483607	8.60838379856611	6.287911826793838	7.640674253893621	8.927962914986983	2.279834766244473	7.656127004845389	-7.538793577881084	-6.6707044434224265	-8.34589918434411	-3.767504860115434	-3.947501331840022	-5.555435605003019	6.144335474351304	-1.496744442379636	-3.48016617572316	2.4777830754871117	-5.527880284474889	5.5091888104898805	-8.697473986163413	9.326458807679808	4.773384780632071	-7.86718107865301	1.0
-1.471657678794851	8.504269729343575	4.37000390093473	0.9944059681584246	-7.323920451227382	-6.502809100231095	-8.081339139990659	6.401357591321077	2.8919061549698357	5.517089414725859	-9.17487521086025	11.274992855797953	5.875063616904862	-6.997872489745894	-8.142220904762267	-4.83586549144214	-3.260789484455188	0.4395439617343022	-1.081131000837865	-5.300906243337538	4.682809874064416	-7.080901604983936	-4.047712234690744	-1.946996510227474	-0.3975910839225673	5.927403252139404	-6.796998812278118	0.7561571254082282	3.7303158737158837	-7.725571699445068	3.7440836646681634	-7.100733202685355	-9.68857296055299	8.851923824967018	9.368365573779881	7.26213848080017	0.0
-3.183913112516076	-8.884284819445481	7.806721987256847	6.5741631377995935	-3.3069746516390595	4.819720141535894	8.889807338381488	1.0371008684391798	0.6224444322114134	-4.391493925486754	-9.41433214957806	6.965888160391632	6.411194215530523	3.498818790816176	-4.080524014359255	-2.014162229259431	4.057315138126359	7.945943960703734	7.570583706034964	5.787841498421555	2.35161508161195	-7.277522071001508	-6.935054242765242	8.335071875742523	2.23813623326546	-10.829651851363781	-6.621329423355366	2.6183971721869397	-9.090020373171406	-6.054865207745262	-0.5242531035210409	3.6581801078106344	3.6190461612789404	-5.804139943245766	4.1156153615747755	-5.037971274399015	5.0
-4.664324572917711	-9.047776434852132	2.425314251499387	2.6542542037980468	-8.373934632358463	-4.912631513573541	10.063374978089593	-6.838933522037497	-7.584110743553331	-0.7666162786536068	9.70872798364504	-4.812697191037217	3.8783810153162186	5.649581279351345	-4.617344861835827	4.504116582629458	-1.354751634443109	1.0341743452748304	0.11828836399514264	1.4562361952659155	-8.52541267922661	8.423382562949982	-2.5417508915977107	-5.680815687239411	-9.671247481295781	2.4936964462855222	3.1548785974893416	-9.608604137287724	-0.0844309257383109	-5.210937400266086	2.6525596563836777	-5.511986631162728	4.271445498153121	-2.774478246559066	8.287185565254823	-8.519607302377006	4.0
-1.551892800459219	8.908195492856901	5.873284912580771	1.9654806882193625	-7.267502973013739	-5.574037389404317	-9.32988969565494	5.9107971565981465	1.5054533516903472	4.780484502509442	-8.19627136249686	9.509326418536398	7.967049883242461	-7.111392707912071	-6.806764120675891	-6.620484920085425	-4.029714568281765	0.5792230208949538	-0.6701886697654924	-4.620224034209651	2.3760865814007155	-7.255245677283215	-5.082996933186787	-2.7864298232076012	-1.0222598455563987	5.538438662857227	-5.974764900251355	0.3603623088856187	1.4159961981335196	-7.79827701162878	0.9814164088257498	-7.310487634724066	-5.919004516070854	7.939719390077436	7.958885986781429	6.902423707330439	0.0
-2.591428282460147	-7.810449388410101	8.670455817789056	7.976361517832519	-4.701106963813587	3.792229889237459	6.390241988084767	0.6087916932077699	0.8544866424379953	-5.398957631072318	-6.685632440085966	7.516925534109301	10.868070443205443	4.301706283971046	-4.352008842214475	-1.7641476836123542	4.393630795737003	8.507750615707668	9.318412079875412	4.822498070654305	2.377239652597669	-7.563776102714763	-7.134195261413605	5.746236065182323	3.0922795923715993	-9.446652621988637	-7.993903639597164	3.3951742968277423	-7.660455514040462	-5.771175471468135	0.1137110912035193	3.9609725482827223	4.225191498322325	-4.34972559657731	2.741134222332594	-5.756298737665355	5.0
-5.498282152899461	-8.212693640931434	-4.1512089765491575	-6.996551628829585	7.832395710384647	7.7276880493852715	2.097802867313928	6.498699737246862	5.99288588706226	-4.111083604842982	7.02960666545448	1.496460057041637	5.902471498364364	8.166633246596835	-2.7177496156011434	-9.518650317639457	-6.337637857953084	-0.5498314325478223	6.457746402531203	7.426486305581297	-9.149573772330676	-0.6746554393513007	-0.5967073991970995	-4.738060065944845	-7.364375446067973	-2.7795648390599546	10.023167855907412	-4.1297804183190525	1.037169453328543	5.804736413618324	-2.0867817029254616	9.213248426760535	11.567151589214589	-4.733539581082223	1.343561717527457	-4.403965217345339	3.0
-3.1214240320219395	-7.579819969461165	7.674821719461957	7.186036435330006	-5.029492919399902	2.439042585074083	6.619168601469439	1.588346561574748	2.279506605115489	-5.923927029982001	-7.2474875488050206	9.369245684735356	8.957949918215725	2.1639598106314937	-3.5286777764613855	-1.4978771322149524	4.332623839994665	7.912078024650254	7.255020301038583	6.371329275562221	0.3798221754447839	-9.127206832990215	-7.7473209725201215	9.559468175047465	2.3607947099515987	-10.017811834497085	-8.174581779899087	1.8884734823882618	-8.542573276212359	-7.1352060307330225	1.567792842331441	3.1813931965400637	2.979263415388432	-6.433485486159347	3.9955423907650323	-4.214235874676087	5.0
-3.103378578313906	-6.838617376248353	9.33902601597647	7.905021598535817	-4.20558234082111	2.674539668638769	6.87826310208398	-0.4653717141093936	0.6127720408987336	-4.415731814899453	-8.85677380562656	8.086739104976887	8.30963893001737	1.7713151244259704	-2.0903199352950024	-2.6954616886163327	2.8431776363229755	8.032908428207982	9.195497360945481	5.593539663999076	2.189975704429876	-8.861837162460164	-6.927544369540573	6.758701553344949	3.5310172430257425	-8.891994050222959	-6.893286193629254	1.7664893364612877	-9.770223806845092	-5.705717735302937	0.02779440651555576	3.765663139527215	1.9397821674934697	-4.680688908897238	4.028947670926925	-5.347492972775552	5.0
-2.6827420406141376	9.430088853918766	4.014105792496325	2.2030940293586694	-6.101829560273555	-7.612409143013035	-8.056969636829496	7.375895684226272	3.0677604753464283	3.9600316558439355	-9.207065458921852	9.357590811561357	6.552640553967857	-5.494287358208787	-5.826693186633084	-7.581474714855329	-2.4815215319913677	-1.3645344079050412	-2.0459117368965813	-4.269686266804062	2.649413863533538	-5.633950259217785	-6.015398517520744	-3.1804572625158767	-3.005433803458546	5.735141201770521	-5.734840772332775	1.8754845104434852	1.968926138134304	-8.026966616157665	2.7347341195678254	-7.024765723259338	-10.107928887086448	9.252713043358478	7.820538644345824	7.463154034998865	0.0
-2.335855958682342	9.258239326106821	4.416676581593296	3.4630331225428144	-8.480531169627785	-7.7086066180561925	-8.941582516785058	5.680334104344536	1.8464458304321045	5.822921721648927	-9.56742362578799	9.628897948958569	5.388688050835856	-6.369579194473954	-6.738697036181924	-6.6496248996875575	-2.633511345805477	1.052819693369882	-2.472557584094717	-3.9289124176071564	2.735279642944375	-6.069973748437897	-2.576566342727263	-3.6878573259540346	-1.6894578268696188	4.445941368945657	-6.240544215939787	0.751047142718567	2.8356258938299517	-9.146942769242568	1.8310495147739225	-6.43775953400543	-9.534111041924433	11.067249466761439	7.704979634373128	6.352687541224946	0.0
-2.8053078692988973	-8.724785163273864	-3.3320140757979004	-5.85240808359891	9.649826186329038	5.522322269514436	4.607524347429007	7.360614607519946	6.495433619007402	-6.266555312050974	7.711493797500798	1.0652492982508737	4.962917529487733	5.950672979296214	-3.853310976576449	-8.679389146369735	-4.893793071174526	-1.0240540687632254	6.373775338146563	8.696186455681252	-9.867185068239156	-1.243204791394581	-1.875424178678836	-4.386876023730385	-9.486947326286886	-3.3417328989774173	9.43365611280934	-0.883699025057112	1.5840700717949283	4.192995561268042	-2.2066487260671734	7.537946294134288	8.199223712936261	-4.313398412382086	0.10613751450402789	-3.693692617067214	3.0
-10.12008706920861	3.2286298419227544	2.391053212385095	4.0341288638348	4.760022494722733	-8.477696676175713	-2.851335940717537	-7.548876379516174	7.43677816614255	2.7988852611541293	-4.341084180358978	-9.453625313643329	-3.817231624981509	-3.5176765101379828	3.510196201464982	3.832708808117314	8.469055529077357	-1.4154181821241423	-7.816481094150651	6.274435395257015	5.37627801017223	1.6212299065899907	4.810408047960091	-0.4372001812405266	1.965982573423284	-1.3358852055364716	-9.562545683990978	-7.8345303741974455	-6.826033497850132	2.768015728423493	-4.542957077687067	-0.48393707832118193	8.932085480909963	-6.442636543669277	-1.3417585578231765	4.387205243211531	2.0
-2.49577713766429	9.001003039239302	3.685440209937138	2.480085404077043	-6.9198319256876495	-7.382101553457151	-7.731865985823939	6.073306889603902	1.5998043394317416	5.1891703047004425	-9.272787173163698	9.350338115587128	6.899856359158583	-5.573803615385636	-7.880163202143909	-6.681171688279285	-2.298633486295497	-0.1641955021324103	-1.6794006412620193	-4.717037959348349	2.1500426711294525	-7.793245618283461	-3.670365527137577	-2.4754497218358993	-0.10505270055226246	4.652578061671313	-6.346864839715709	0.058966136660097535	2.3039382873294447	-9.864212942807079	3.0665508422871106	-5.4031019357365615	-9.687840487929993	8.486837850173101	8.780709153199094	8.80033316700672	0.0
-4.329501480920217	-8.181201811697116	3.667996396945194	-1.547902867346061	-7.323370237354853	1.0550533481584048	-10.454711475814054	8.674928180049651	-4.652241698393221	3.4042095166243467	-2.8939339083376896	0.45065784877337495	1.4144348487712959	-5.587046259918312	8.887327354910566	5.801839928036089	8.53919122407315	7.76386522883308	1.6359381797433705	8.908565104559221	-8.148505249943355	-5.685798717300421	-9.112971584684988	-5.097514397205037	-2.195085790110651	-4.509481409365265	6.817346120192049	-3.458662659813956	-5.576779522917897	1.4785283080592477	-7.455122057038916	6.215183662765791	-8.79044720629288	9.731676906236752	4.99561003799734	-6.99376995847038	1.0
-3.7842229155993183	-7.610595766120106	9.006217591649875	8.544347050927406	-3.80048593624418	3.981531847862488	4.4364258326661545	1.0626717594571138	1.2578807990005565	-4.4782025096434435	-8.847912528946793	6.921636653919616	6.916803615532463	3.1275566498052436	-2.212148082690807	-2.8739343958994654	3.4491872694365693	8.121809631099788	6.789843911225037	4.860524815454621	2.4720171450252035	-9.115722212509342	-7.897643449719282	9.520455916313136	0.240728229989152	-10.407638442702854	-8.186351029519175	4.497997869098334	-9.604101241346541	-7.065383139490507	0.23348437377669606	4.985176008497314	2.2326004153527537	-5.303464151756255	4.074191037238269	-4.774964897923248	5.0
-6.487094986597543	-9.025379787048108	-4.539254250038178	-7.686965717782759	8.601726625650063	4.983390500371447	2.594874706925358	6.933989560044519	5.9522105118551	-5.875240848846083	7.432948901695742	0.008882267324778481	5.494274532616022	8.944949274539933	-2.3636154723866483	-8.31386050232642	-5.5958298755256815	-3.162242895459504	6.178354707681945	5.763056165845738	-10.3492948360562	1.2923184654805366	-3.1536795658852275	-6.459854551107224	-8.499790080269717	-4.916550007118527	9.720899555505332	-3.2587033257838214	2.1846666499087783	3.065060778565921	-4.4995593246003915	10.376960473221224	8.888108074210534	-5.430978161042276	1.4229965273966119	-3.812671441217603	3.0
-4.34653360710494	-7.534631707653374	0.458895334279827	1.1691963333120927	-10.713468158904767	-3.6154069187916784	7.75600206738693	-3.382898779870657	-6.428403003973091	0.36254362577107613	8.771210718591611	-3.3536060852307688	6.257779103795231	7.243841733498478	-6.250352205978833	4.374452624268634	-3.832891404575942	2.0365960042496107	2.95411423510295	1.4451313886700659	-7.661123398841077	4.985256432610994	-3.6207537692019782	-5.752057577857296	-8.235840758756513	2.246026591276298	4.039945033179778	-9.906374378420251	0.5137293614266573	-2.88547956137974	4.1103844697391665	-6.147931087711118	4.547476852426314	-2.1894321761589737	8.805589155636795	-6.2991472338452645	4.0
-1.8106459685138532	-8.91669257807894	9.493359612494165	6.940599700249712	-3.460574731361671	1.0774175877686987	8.575061846323432	0.8331949819947264	-0.6172671096268019	-4.255406616370705	-7.626302795459872	8.397504199284224	8.937960071001235	2.698422075645848	-3.511964465617676	-4.1752001775314636	4.405262550272749	7.430759440079765	7.733363258854848	5.710436364978347	4.578006892969565	-9.064512712935183	-6.9084798418423174	7.53567527942629	0.725692809224622	-6.904330334197391	-8.906697136973362	3.639435227857269	-8.198550795279866	-8.023218533563831	1.8507353326702378	2.2985194394601596	2.2368256791124788	-4.953297863216077	3.9708630472439816	-3.8004992549559606	5.0
-3.106171909773824	6.623981760728883	4.227658091203631	2.8866434159581384	-6.341997288201391	-6.451923345465371	-9.11832105851049	6.044492179278917	2.537594556488643	3.327169745886284	-7.404213380703495	9.968704251594403	6.068204513454485	-6.364603033823105	-6.456444862471576	-6.571411724953073	-2.7983213652792913	0.6815448023888036	-2.0927313660662135	-2.2849765108833786	2.2863662259678126	-6.441283110990266	-4.765333536740396	-2.3096475063816424	-0.5674903245160854	3.81386993576412	-3.9912492463721656	1.5753332291947797	1.4510960610948622	-10.1732614860559	2.4984586518323186	-6.502819826839773	-8.34329919173118	9.169288141260756	9.818881650797113	7.615252661721028	0.0
-2.753354258343399	9.978373296486678	5.829349325152742	0.7455618688037395	-6.282227121301412	-6.178936850965048	-9.135891259996002	8.699229728810323	1.872244647831649	4.2870280093924515	-9.76138193836782	9.413776090821354	5.552577729113234	-7.193268669028772	-4.768995592633015	-7.178871151249652	-4.906547490265552	-1.6582614809589575	-2.0000613748471876	-5.49850698944666	3.8790730545839587	-6.200305697616528	-4.845257374473361	-0.4203273287818572	0.10316517133231373	5.37868784435165	-8.505930071706379	2.5756313408629743	0.45871891047725377	-10.716390492556936	3.173467470038407	-4.149765119914897	-7.3146953217838915	9.541619865119026	9.907395003156473	7.021362521109529	0.0
-2.5654710902289763	-8.376725782379152	2.7525741166857802	-2.0665611601111604	-6.904135031481893	-1.499600205863596	-9.51341574784655	9.513908287031065	-4.531801922258832	3.1758402979608857	-3.80168888185021	-0.6282041686709565	0.07707087643105193	-6.498092562404036	9.662965585400466	6.4508064790244015	8.882539448455217	9.249321184307224	3.5631975914312273	9.232751912944538	-7.005168550905725	-7.07105627300519	-10.244653156477302	-2.975420008444547	-3.567664018077407	-4.863391208538015	7.345942088368328	-1.451560541443007	-4.63552545654045	0.20397736785727938	-6.8610538789931645	4.970396171556906	-8.682265774698012	9.729738683734064	5.416911393262352	-5.93718289549867	1.0
-8.924981162857964	5.141019832891465	4.228818259790107	5.099607801433253	5.868260427557401	-8.150310657359892	-2.231772710068972	-7.5018749145691865	5.799140310120857	2.972918071954652	-3.0972929423932722	-10.17858144513498	-2.4006183546001854	-2.962495859717019	3.211775245783822	1.9339242631321125	7.180202809780351	-1.120464935561662	-7.315064892415524	3.288543993401637	6.343837719459883	2.2713474027579164	6.03866090869081	-0.07984629731833424	1.3921041027914187	-1.725127355633017	-10.216106326501306	-6.65206181451417	-9.053873529246307	2.0441505846942167	-4.130622745515045	-0.5650141604712116	10.173504337350463	-5.010056979571976	-1.6345702280337375	5.832241818722914	2.0
-4.422173211491848	-6.107035696781029	7.499288915293212	5.017758607548409	-6.247738112747101	3.2526887422097706	5.627428777167464	1.233370756150997	0.9345227822665483	-5.786938665039857	-9.05765266627765	8.855188564823292	8.306767354145737	-0.014022983604206729	-4.756612433588088	-4.808598531532272	4.359631366768286	8.145022759775541	7.570231310580274	4.969098769240027	3.8625693339883824	-7.9967117960077125	-7.679545144475697	7.123923679868684	1.3664082385887726	-10.163485396728223	-7.935384230304599	3.6834204111808444	-10.72209574951284	-8.140203705099836	1.3681685604674034	4.666809001056249	4.749381047010354	-5.109866239848381	3.5136508937343764	-4.644356290155998	5.0
-9.962306255979737	5.199100628114385	5.270494870555636	2.8941941597504965	3.9421379432704695	-8.626089737272673	-4.094919410958935	-6.45999353322148	6.083853882098956	4.022989688761471	-2.346917337175443	-7.493777258771943	-1.8932475827335105	-3.4151056353692937	3.579148970941323	2.648141551335621	7.177589246117568	-1.264892769274736	-7.457261644427134	3.9531915302521528	4.463491288020952	0.9801415588026668	5.968322063294925	0.8323291338805109	-1.148267325551108	-1.75238071915755	-9.632960670592801	-9.024691482361543	-9.491122019306014	2.876203834815636	-3.1940458331924755	0.24857184892572662	7.270380068524304	-3.002125389450654	-0.9632147676658082	5.66374251551084	2.0
-11.875903403039077	7.072432188372338	3.13051680415355	6.438552766479025	5.1377943839039215	-7.209667167872235	-4.639716461797228	-6.9511357882988065	8.250624250023682	3.769526170915592	-4.91007827573363	-9.431551631366457	-3.203843612930676	-3.3478915806209497	4.885483209325115	2.390862821294931	9.295053466582221	2.0527639515188	-7.5041351572248765	4.718316989965151	5.271944717960766	2.509597350437362	6.248459883348032	-1.1904686433490288	-0.15804542285476353	-2.4584764258348946	-6.796795132922586	-7.206859676551842	-9.967102512375098	2.0526561846507683	-2.9076491055065556	1.07633397295319	8.94943719160627	-5.43971277567222	-1.4864978948732288	5.221937868494358	2.0
-3.323595810499074	10.5151291584787	5.992679371124827	1.5065956127379554	-7.50829743818213	-9.498242791968227	-10.319908528187378	5.984053140540947	2.1574905758515617	3.835217851479549	-10.933645601499192	9.11703300077533	7.154189963655784	-5.22537843651889	-8.263170936716868	-6.460173283415155	-5.298495917780856	1.396857329785031	-0.5769532108041867	-5.07344442236362	1.47101269204719	-7.67138983745747	-6.409900424026976	-2.336794960685589	-1.1514448619994113	6.673694310428132	-7.104933574795359	-0.3344341799776991	0.3417661192017345	-10.075282309094298	0.9689150419605475	-5.593543847407724	-9.397229989045801	9.10188642981128	8.931877257629383	4.898481696316408	0.0
-4.474701007536866	-7.092393205681398	3.3078850605052823	-2.6719008049183115	-8.556991582211358	0.4705600351286303	-10.25769791769029	9.796484164765292	-3.635116914560019	4.583884853112606	-3.6409998985343686	0.6592220408511758	-0.25950626737868454	-5.307127379331968	9.771526010328257	6.069962092514551	10.478290642736665	7.290584024605465	1.8318580263443842	8.764155622004502	-9.165585364420316	-6.267941572893935	-8.60250441132227	-3.818814656107544	-0.9174647964812472	-6.083943926339076	7.6975214232719305	-2.203747991312209	-4.950138393808976	-0.0704869050650283	-9.2617981177472	5.248764602666961	-7.461810471401587	9.681653005731672	6.607876266324989	-6.645557439941104	1.0
-9.538149591612173	7.504892506881214	4.128573984565243	5.588512794654358	5.941992291698082	-7.3894734286831065	-1.2160555947279752	-7.105969229518336	7.365836767183869	2.5632703539944663	-3.8522055825088546	-9.232605140855583	-2.878236402375221	-4.460003851912615	6.206896202323507	2.5994261742002434	10.606332744649345	-1.2488169235906308	-7.357926161253632	3.91304647421148	4.422616880794677	2.2893443022686437	4.313789404693415	-0.8001625796864198	1.0409762965547924	-0.7042188218796032	-10.883502886345617	-7.260494574918537	-9.242516372848977	1.8104848674140785	-4.501761913809021	-1.8620376046543448	9.868773906319436	-3.9987350020454935	-3.081486549465625	5.909930443652769	2.0
-8.448827832167984	7.565509804960337	3.5121098991667283	3.9335631410124177	5.470098716381198	-8.444437919224733	-3.7930113584375444	-7.931749484395949	5.808465247658662	3.7382832414621943	-5.142370015778695	-10.500272416172274	-3.345314111174826	-4.733209797299113	4.09115860862674	2.814322288206879	8.419555681393367	-0.776783614709888	-5.828943283954172	4.26445675579999	6.4064956805966915	1.5040997317564186	7.550553357098552	0.9342754312120034	0.4981263631124948	-0.8203489159215269	-9.752433320649029	-8.113071298489029	-10.6748271143009	1.9199466228084798	-1.6519089933177447	-1.0326175479845232	7.49583676573822	-5.107874093981604	-1.8527508340399768	5.494748590591934	2.0
-2.894995101906362	-6.970863586959277	7.166757873121735	7.609632492638266	-4.5946635481523845	2.7307681813260967	4.21869514486468	0.07981648997750312	0.08474418623713542	-5.013356953761234	-8.104487298923942	9.867634535639848	8.952032512345248	2.639009350204606	-3.098224327901001	-1.7451313671338908	5.828195681744589	8.276299599708185	9.475041319667445	4.699514920384245	2.811781656123036	-5.1509603700740225	-6.0571431824441975	7.830118131368018	2.2325179168834635	-9.636415217211475	-6.300630221561121	4.074233781553944	-9.97748799664475	-8.459869387598863	0.24798257148302294	3.897969374165911	2.909620100549873	-4.418751502179068	4.0122313908026195	-4.416349013854525	5.0
-10.871849900765381	7.326250090698297	4.862963635133282	4.388629710887096	4.537513920275753	-8.372681238597389	-3.471919236971602	-6.894814816713569	7.818084231769917	5.4019291290445945	-3.8271540415979413	-9.032258622764171	-3.9351292396235293	-3.6073190937361406	5.61920250472276	2.4748037820421303	9.716636567670026	0.026573612964688076	-8.09385112922199	3.523650059479228	6.256573165746405	1.2540641032767357	5.428403652847976	-0.722568299136304	0.393210906719374	-2.0881344836317797	-8.1299060088921	-7.125111307878513	-9.546185125566089	2.5387401422228777	-3.620706210234249	0.16587358442192343	7.194393299212692	-6.914929545407483	-2.5900422057284347	4.982505280195943	2.0
-2.7208315389366895	-6.701373064526024	3.345455765033254	-0.9049842627500659	-7.1135917986143244	0.524794296428933	-10.190364650768275	10.006988309840608	-3.897880183653217	4.203095030772081	-2.5623184213113834	0.9354963658222006	-0.09310783618537943	-6.441883621044566	7.740639160229256	5.917728976921375	8.620765173118237	7.856024625026044	3.162000706307354	7.9804906619058755	-8.482273117733685	-6.058369455653879	-10.935446471202873	-3.759457040496716	-4.712249118496542	-5.158540926417821	7.429939236431416	-2.417666907877145	-4.976130116706461	0.8947198813887821	-8.256505067635153	6.041596211931275	-5.578666840912074	11.583540052382277	5.497517515950409	-5.865542204401177	1.0
-2.80081500480698	-5.924272746335754	8.406928576827797	8.063454815139433	-5.198473495004404	3.385875832636768	6.68632415227685	0.8995029202181366	0.8299081618463491	-5.872197568903134	-7.6352274563663105	7.999942034916591	7.455963455240521	2.54461599579389	-1.9119281033318631	-3.1203522302954387	4.946723728604087	8.36688005644575	8.321523863394383	4.492894294294835	1.805439346902532	-9.065505333231807	-6.160539103163728	8.233038098861835	2.3403121674875553	-9.936956687017696	-9.29529528314327	2.6696560608540296	-9.687601354247779	-6.954307550111528	1.1533441031120908	2.280721608741997	3.0260202029409458	-7.601745649869318	2.9396267514287198	-6.226339346889755	5.0
-5.61623178671249	-10.31616483960098	2.303030383673974	0.5621351511230469	-7.357056447447932	-4.58996439660558	8.340875912880703	-5.110951691454952	-5.308552477592732	1.131364099967755	10.097684801602995	-4.365019714906358	3.792410806501219	6.307166317417633	-4.385459875609288	4.26226524157036	-2.5448935261132744	2.8079681084292676	2.8224461246313637	0.20769057940288693	-7.857301540597529	6.19699974819244	-4.169614559816919	-6.388372278858399	-8.915059469220846	3.043528958546326	4.261342722108502	-8.558115637098808	2.0145064247354605	-6.05544908217736	3.6146856749501306	-5.761450400372946	4.07466423260396	-1.3724905031991628	8.822147062719718	-6.5787848843772805	4.0
-3.7752506327452195	-10.451686697615305	3.015493063596516	-1.301061032779112	-8.315249482334904	-4.662541793878231	8.011547928745541	-8.2739009590777	-7.692860938418022	-0.4211669270816641	11.261633347867726	-5.1948142854329555	2.7897427261167773	6.0660505121125405	-5.752412947683898	5.596539450641558	-2.382987956058407	1.746559940581389	3.6084597542278596	1.3165298980974502	-7.298497175551608	6.52393368094038	-2.983267564569966	-4.3491414015400665	-9.013096061612847	1.4192162736494782	5.095246851680334	-9.001134429513675	-0.2086256846599291	-3.734957895786538	1.7000388188920876	-5.983506732595133	4.965243422888559	-1.1935481012487716	7.834630663760955	-8.49014147897203	4.0
-2.7907804169103994	-6.959749799644212	7.761269192255955	7.318996208460981	-4.44868339932542	3.1039297704679933	7.501643714177909	-0.2039342755581668	-0.8599769510417088	-4.067085835050515	-7.520835764692118	8.034846838185997	7.674465239208961	3.132697234535223	-3.0305471037916973	-2.7163541855986715	4.4515162846205785	8.47728955778656	8.660076422642184	6.501457359979796	3.2978906176984433	-8.320889615315934	-6.322910892937983	9.166128500979593	1.9740965805412862	-10.088524542882324	-7.476993166794366	4.00834798373213	-9.99926338141105	-6.333329525220069	0.1343552908718676	3.826939279449136	4.592161732826663	-4.906889252977263	3.5965499933480642	-5.768160792369034	5.0
-9.32029980230375	6.797923714844161	2.8955268152941716	5.611766473691388	5.980152741961696	-7.779082712538095	-3.209364121864678	-7.503662398210963	7.325447386377196	2.317792131796928	-3.2115362247811703	-7.472390020483145	-2.7054029269828295	-4.678194236933916	5.57752538366822	3.9422927998522983	7.593077178174164	-0.04725439296323708	-7.114113413930948	3.414929127785598	4.833744684809621	1.9763541902415322	4.92352136225977	0.8514114865501224	1.759629028489643	-0.3055077908485371	-7.5118128619486395	-7.932903742425023	-9.194215212296253	3.0488712730382486	-3.7732783034642043	0.7135927973957007	6.44012544950987	-4.8092500283299815	-3.169778189170302	4.148399493253395	2.0
-3.0919109560101985	-9.632937533755808	2.1916857066662487	-1.9270998608187289	-6.998704108961247	-6.28766366186228	8.082448964197042	-7.757363726781091	-7.927762655296089	1.524502898670061	10.85771887286064	-4.173882772210677	3.249958641794294	6.883320892687545	-4.989888456959804	5.254170261807449	0.002571934457178404	3.73643882025237	2.605136309928579	1.2259225568629986	-6.7900702937078785	7.328521056764037	-2.8013361188131682	-4.98169515960006	-6.654357958310465	0.8830539626421353	4.253366617783445	-9.208656587328782	-0.14383039828602062	-6.117466867446043	4.555510264568429	-7.534911966991999	2.409706722583203	-2.8282787902757467	6.952697893564147	-8.095462908678432	4.0
-4.307293803123418	-6.18253596649403	8.544797032947018	8.338293280320011	-4.457118572654169	2.2906190386555987	4.7032553349498745	0.9126227963349551	1.6994934728258029	-7.132503594868924	-6.189726178942902	8.778022451241446	8.199061558625587	2.5461898293258676	-2.360667721613389	-4.236510223694404	4.961521771207692	8.250386711689902	9.53714796783973	5.232261077525757	2.8852772715464656	-8.383778982344161	-7.2843209865617755	9.449326363090478	1.1539329724979899	-11.333696923824261	-7.726648081856631	2.5453228281692213	-9.64462455784151	-6.150447528204381	1.1207989892296177	3.8618816042084148	0.9774194808946115	-4.955083938016232	4.439811114585306	-3.380799344020226	5.0
-4.3489473846834255	-8.32578705979519	8.199360762068203	7.275655237708087	-4.9823641918386485	3.050063999257073	5.536993958944053	0.8490101901702831	0.5879713899892928	-4.202647290802131	-9.618774701977586	7.968792472770868	8.173133364625027	2.8463974786813036	-2.988096643676672	-4.328916518987242	4.679886544809868	8.048005186947355	8.289590989071657	5.431138619422554	2.300986216479157	-7.315982926668152	-7.985445230550242	6.597116148282915	0.8880076239453829	-9.469796059914245	-8.693383329703378	3.1588560218067587	-8.513271354440812	-7.9611909134257415	-0.7268340234097317	4.667672659149914	2.2048155002905374	-6.6863154315559	4.135951701454783	-5.446134032101778	5.0
-3.976372660724768	-9.735984833881577	1.2394202289087677	-0.9782911362455953	-8.366761191671511	-3.655572055172523	7.915227882949342	-5.805561476197798	-6.533431627168841	-1.6925672291237028	11.662707189088184	-4.706518813882492	3.2832358913002144	6.0622936842043345	-4.616585439381911	4.799381412155886	-4.534592742796303	3.057066707997547	4.1264800132381385	0.16027489220655877	-7.23555559341712	7.555085343904173	-3.2903245644194405	-6.0994649481663314	-8.624651679132876	2.2336907956179406	5.442147634952278	-8.701488199211786	0.9489735547599352	-4.412891059290842	3.611253655374674	-8.593488326833677	3.7020008768535595	-2.8848624234374185	9.06256928520849	-7.806292104885117	4.0
-2.255069935981315	9.711337107038048	5.031760098473686	0.9385717243340772	-6.228959562359184	-6.454198626174535	-9.908994162826188	6.539201945198448	2.7107962094257423	3.926944020775018	-7.999162812447494	9.899326319304462	6.162221627819166	-5.7634233868254094	-6.30011726322027	-7.060300116173034	-4.827743338986872	1.1965185264542566	-0.5158263301155895	-3.5716357264862024	3.7523759887713917	-7.751896022970765	-2.482836263224507	-3.5736842526803185	-1.8912858790277733	3.9435603457110227	-6.452319670659623	-0.21903356855722111	2.3742286574955003	-8.827100803979594	0.9579236670096296	-6.982243764679987	-9.070430161382095	7.201728498104774	8.331693934477817	5.397133331715132	0.0
-11.104391371465336	5.580457040420403	4.690593894203163	3.1969326310863897	5.559136657442454	-7.281153433829137	-2.4452158000027264	-7.347132066331429	5.241917068334107	1.6440497601332622	-1.3278376693559761	-9.32799491182546	-2.515877356139688	-4.1071744488213415	4.314303065251817	3.2667362724577815	7.84494786752054	-0.17418904575993377	-8.426505335960954	3.1286255549911424	4.329829357947448	0.6932258099275584	5.19006221703381	0.9131873079276354	0.5419980436649297	-0.9645825303204228	-9.350016452537965	-8.957605713662687	-9.354146760259667	2.858990335467144	-2.9529571571321584	-0.8971742463494086	6.1109186133734985	-4.837891601852004	-1.4384915376990257	4.931637964543926	2.0
-2.591348801445319	10.131581959786448	4.982604182605805	2.429922903094516	-6.309859910919066	-6.432401033258632	-8.195604996768466	8.652675445631134	2.2188214045656456	4.870455313509421	-9.678045808371177	10.838314258689358	5.972460513949166	-3.9522773535236615	-6.403658606502331	-7.762684905049372	-3.7870507258984563	-0.18592302483012357	-0.5204560781689611	-4.828041175341552	1.7908744612328102	-9.099663517904695	-4.609413348544714	-5.096642460755122	-2.462503139145004	6.46393388400457	-5.220724198181974	0.7101463300571973	0.8813152341116368	-9.118703101742025	2.147294498938198	-7.747882215446713	-7.195569838527259	9.855073035642338	9.091676487661523	6.194832801323752	0.0
-4.716745188724105	8.751445628735928	5.817966204790276	0.8490036991787979	-6.179417343632505	-7.8302621233278185	-8.732255180249172	8.03131452965372	1.3628047980257478	4.331936236617823	-10.00340145080928	10.103345702178062	6.884169984493073	-5.69671011200521	-4.80515069571601	-5.669603660563022	-4.605507006935534	0.4092647318469954	-1.436998412237346	-4.09509762341395	4.761567171055084	-6.839270894248166	-6.193009599400413	-3.215562105843131	-2.8109724031550893	5.373720970814433	-7.993834586559235	-0.5869017027961955	0.3275698476067299	-8.686831567632568	2.151436400657645	-6.2865552187554385	-8.803519528862935	7.583412994862249	9.826162030745923	8.090171522598673	0.0
-4.687767774682539	-8.65123290150424	5.925272650417419	-2.00953463946324	-8.386712054366253	-1.1403827780235798	-8.752417815764872	8.329029434244525	-3.7376413909730966	3.9217053531569945	-5.146168324935848	-0.40591734645415445	2.2995343351414146	-6.506209134066264	10.579284373309186	5.352975519306974	7.822322402995262	7.593286230886269	0.9899497806720063	7.871931938059911	-8.029224252396364	-5.5687376612480755	-10.685645545043538	-3.510761392243811	-2.8130699417701117	-5.221434173480895	6.707434802171665	-3.4153853388174262	-2.9991718114057107	2.04198353941603	-5.999687206562708	5.549029419590493	-9.471485961323907	9.819768661398461	5.29454701964688	-6.6345095317399165	1.0
-1.5954260016671644	7.468556341507588	6.229717814408785	2.5472409048347333	-5.480032546005477	-8.222237341761062	-10.204151912051449	7.174553605731406	2.5250846617593696	5.957812378847873	-8.88223120026882	9.155515766427852	5.622483608342543	-4.523217213715327	-7.328206081608703	-4.703441248159002	-4.199539790415755	2.0857107052626076	-0.6821683370984069	-4.312412685481619	1.717661522621463	-7.551030664305243	-3.728790336920399	-2.5956066379084493	-1.4724117237279857	5.53788781754264	-5.927947327113656	-1.8440453261425795	2.3064594920295485	-10.050712970316852	0.9975646348230214	-8.27686187336488	-10.4928606381623	7.622263241954377	8.603619703860696	8.12120609985579	0.0
-2.395598474155933	-8.992711301002002	5.3583512275644765	-1.4220626858930892	-6.0345585602568566	-0.10168839523741642	-8.97462335522266	8.152099685003183	-5.356243990810889	2.9803907889353285	-2.3866670750432135	-1.9128035591162522	-0.30476035793924416	-7.028382598847561	8.313347762855152	7.01263607763778	10.047655809136987	8.488578817947591	1.3201955087441672	9.772536567256472	-9.818279884957153	-3.9383601114691595	-9.78008401896679	-3.755428606576151	-2.6557980567050734	-5.64612677862076	8.499863306975508	-2.076038835343727	-3.1658392641725976	-0.36974760889580116	-7.0005776735007474	6.564968304412199	-8.23823060285474	8.577365280942345	6.520395407063784	-5.904136286531397	1.0
-4.410205612352674	-9.437195237885849	2.5495422513439467	-0.3707049557360068	-8.869970398688082	-6.038723342403677	8.947734090866714	-4.076736389309507	-6.880533417929509	0.5369105775273325	8.875576884315533	-3.6413120276242457	3.6329057363506942	3.6272617563154843	-4.031860961724055	5.282060877228713	-0.772705404821096	4.309989165662201	4.012410035814905	1.1894734553086408	-7.481176864720308	5.627409778134921	-3.861401403104186	-3.285395847042702	-10.912165618046407	2.1281003155369875	3.511841758163698	-8.814898000407611	0.44047760283367565	-4.255513663220576	2.918601890366218	-5.738406225943139	4.184438316178413	-2.5569064239592763	8.300565985573696	-5.971720119055002	4.0
-10.817689551377736	7.860328368293617	2.7103518441281667	6.861142698894605	4.854044757807135	-6.938292059024959	-3.1362492237573845	-6.882715217996255	8.657101657632559	3.8559163542321677	-3.9664050337399868	-9.586221094178653	-3.861565575437891	-4.796813180499037	4.831387742371839	1.9303527748267477	8.826964625069447	-1.125813912979152	-9.350374050713986	5.665810520629195	5.399068975669812	1.2546788418099983	6.51373838403743	0.7474884295859718	-0.3071969563705439	-1.8989612388551682	-10.604572715177435	-9.306623515258726	-8.792823751349927	3.12039253531729	-2.9520511669509495	1.4530192647899989	8.925804273447532	-4.150695940717243	-3.8703027974595434	4.80403752893598	2.0
-8.847847458985322	7.780679871664679	4.191651298726298	3.3247257964364576	5.88580437334432	-10.216126778641708	-3.1668712327364994	-7.491538372865155	9.639292810022638	2.784511148493099	-3.242502033863977	-8.791865418314819	-5.122444470451773	-3.4105077194520512	4.695006242898053	1.7825409316505456	6.5575092370981665	-1.037272179528747	-7.543182102661273	3.807341563078441	4.164825522686428	1.5148162033942305	5.95821042326045	-0.0027903634899501123	-0.10832612623705173	-0.8543386115967496	-9.682154754845078	-9.03125516747906	-8.335171931263917	3.0817162445420982	-3.832170684169205	-1.3996383815406688	7.406469199386647	-2.9955897046395736	-3.300683601168103	4.859673491219281	2.0
-2.588586047458453	8.713820179477619	3.6342774605386357	2.3333338678864988	-7.417272948931086	-6.2247057634257095	-9.908519319530342	9.042563528340525	1.1259675762721137	4.380753893121345	-8.796450803695883	8.827556613039773	7.501321459441386	-6.982401384234893	-4.9113829566754275	-6.317760537965565	-4.511566548778125	0.19594686021732277	-0.5521803577649658	-4.7598724878895995	1.4877002050248123	-7.431659384542901	-5.334069142065605	-0.8522192261843504	-1.4449949068740038	6.535136014040677	-5.797054273185033	-0.6998452822097355	1.8423366680281204	-8.286988966289297	1.96263570294246	-5.396404580403142	-7.677452747512546	9.896625599724995	8.85298388921819	5.088104514547735	0.0
-2.4154601070575277	-8.300198173764823	2.536077215004399	-1.4443010523568862	-8.2818320845059	0.3443580011311194	-9.96036201158341	6.2747658306566	-5.044962902408651	1.8939006347931013	-3.5614585942234607	-0.785769908727108	0.44619278369350707	-6.120323085275123	9.179233830256903	5.753086750223336	9.47026599700154	6.7386133088216695	1.8936020355969945	5.107980902954205	-7.982816657279086	-6.381156881991938	-10.07890398526721	-3.1776739624381887	-1.053756629025292	-5.049037112121026	5.6299356927968685	-2.6999082036895024	-5.716916472898745	0.19354029262943062	-5.9591133388542445	6.106118844893083	-10.38845409035075	7.940747084730945	5.606981078579923	-5.163295793398865	1.0
-5.568081370331839	-8.35057491246415	2.113207111900664	-1.3406425537386966	-9.348820635571691	-5.940544013401314	8.247964494579135	-5.513750750548423	-7.787256200875211	-1.2710694434549814	10.7297120334786	-5.318596574429363	3.652210707660632	5.409259808541021	-5.139179242385356	4.237779819363558	-1.1267240767643811	4.8824380059181856	4.118493690197146	0.7369397816605824	-8.241695580900862	7.798807438686419	-4.342030019980695	-4.559315213589817	-8.3930746313806	1.5381272737322051	3.8331918970678407	-9.041359317946267	-0.18566090805058783	-4.435718577374867	4.176284932347155	-6.775310424620235	3.3431040806726733	-2.3707040313050665	7.577771069845871	-8.917156905095249	4.0
-5.17996224376455	-7.333531869439373	1.7373206575812141	-1.286285990679019	-6.447188461001217	-0.6479775278775768	-10.819151876833645	8.332622837953203	-5.42911923463514	3.880004053145476	-4.651104910429841	-0.37127646609688403	-1.0867967340106506	-6.132966178437976	9.230787617014574	4.31427179648222	8.983777545050875	8.923617309197114	1.7424316328027525	8.705651650284308	-7.956838709376445	-7.284672578796056	-7.038868401081643	-3.964243214856997	-1.5703380043500887	-3.8038040872930328	6.435155055922837	-2.258138441068579	-4.1354905844359955	-0.5637180940624362	-7.513788201754835	5.431388712726733	-8.970732167750711	8.433735554173708	6.571329102679178	-4.423693714703139	1.0
-4.199626651093573	-9.926719273023513	2.9798715982832364	-1.7167380146887683	-8.142189687044086	-4.238529862360503	8.519115588740373	-4.590000881356288	-7.1305668789512575	-0.5439336443028306	10.847986297432765	-4.565735003383121	4.131551484288611	5.149867684526212	-5.137718558489434	4.551086743179877	-4.388495159267061	1.2649915648340508	2.5474108372384787	-1.161930771130584	-8.30434342259119	5.811790288551578	-3.660375428064874	-6.099626193681715	-11.042715636368829	2.142935564163714	3.1017436563621814	-11.991049073975343	-0.21901922639192806	-5.0904125085605845	2.497774930660979	-6.97932291032182	3.9726204161809586	-2.7445359008126613	8.467447640055276	-8.57604207327076	4.0
-9.795163750031874	7.433811197545386	5.332782120146899	4.497320451996967	7.399733321271618	-6.935717011891194	-4.8149838790051565	-8.712736232930586	5.006776697869633	2.141247541826404	-4.593257701247079	-9.543151393019201	-2.6897854189038837	-5.251162619200139	4.721859307792093	2.874825869584677	7.661865563974386	-0.42492281478124005	-9.840396791649727	3.455341228662207	6.758701837595338	0.028672865880244203	7.08595441265542	-1.5309104844905914	-1.0723840447724395	-2.4009584500931043	-8.362534496831177	-8.388292289883289	-9.026009297826173	2.8018451472928123	-3.7673425612037854	1.4455319159016302	8.922847419508898	-6.157058614184876	-2.0679123228790703	6.8544625908918055	2.0
-1.2315327272643253	8.422714739362492	5.186976217398139	1.7709770315068378	-7.097308394378491	-5.7813327412887565	-8.01291140764798	8.137032551499342	3.3277790420185047	4.182455397553668	-8.906357142788988	9.08793028664643	6.973019168496878	-5.883360840802162	-6.266504690865269	-5.73675277749441	-4.733375824042718	2.5875159083302175	-2.367117008657387	-5.389605808826893	3.3951687679476574	-6.418460092996227	-3.532987212243482	-2.044417624861886	-0.8908470885061952	4.806264856374441	-5.930719798639079	-0.39247294323987914	2.823411110658601	-9.218049127102184	1.3253998412362549	-6.910903367907164	-8.286036686018786	8.41398619226269	8.490420265924756	6.411634173821134	0.0
-6.564230275434304	-9.949457771439695	-2.8953935730424165	-7.823531295430959	7.284767825694788	5.014258103107475	3.7540689252881085	6.73383015370552	4.6878254837511415	-7.108760723129019	7.803009307924045	1.6786158339192898	6.956571582507399	7.144056992514422	-4.171054626900458	-5.696077438467375	-4.445612218679667	-1.7096244184064735	4.065142878303135	6.755783006724715	-11.187576751515422	-0.6477353342297425	-2.617111758797389	-5.7890519534024705	-7.532933036758966	-3.9792774135127535	7.580487767996332	-3.7148726268688046	-0.12246634223883573	2.162839984091956	-2.1198370098878767	8.706794418467004	8.979493650711149	-5.184200453337206	-0.07047079164599586	-3.836390482295661	3.0
-3.536823260002719	-9.228794751196904	-3.968814534736716	-5.647085366530762	7.934937198358112	6.86613179935731	0.8359040293494955	9.187966343165094	7.068199299489506	-6.949273819488255	8.680997747633272	2.1000277377729475	4.860134519464521	7.321948099495082	-2.29384708671979	-7.731488620006502	-5.005130583461683	-1.3876469988685838	7.251784162115672	7.7275433056749	-9.754740125454182	-1.8867465962660042	-1.0117693065094784	-4.828602813926183	-8.84223152608337	-4.4192954801630435	9.375792673919982	-3.341616291450626	-1.598981147054338	3.2383574737579783	-2.413564853512086	10.112318523588083	8.66462667901642	-5.11181057199108	-0.9343819878469122	-2.6585101295030764	3.0
-9.510510626171511	6.0092231733694765	3.3604455508526083	5.8235468006628786	6.057211210915568	-7.206281514799181	-3.7842645241307515	-8.390852936045428	8.465245760763468	2.4186154567953677	-3.951143614625571	-9.228348018042366	-3.79143409182106	-2.493381743629649	4.431610714669692	3.541682257282041	8.211632628372579	-1.4340405369419873	-8.48724444922109	3.814629152528421	3.8788633176756804	0.7114050955905322	6.932777015822605	-0.15547840853955533	-0.31179607844757184	0.46656501899146985	-10.422234784844301	-8.804054426939299	-8.141930604458617	3.389526284875928	-3.8429392309998525	1.0033227232832176	8.451929479751026	-6.200347832761326	-4.189926246301712	4.543677619153684	2.0
-4.239410259095518	-7.131744703099947	9.842217009864237	7.709975506902463	-4.755528651135472	1.6695051593398662	7.83330149886396	1.6599456324551864	0.9140933244390528	-5.146040427699282	-7.6069152383738565	7.144262081981679	8.947701529693685	3.465419014295323	-3.317548865950868	-3.2878995433685425	2.3606771218899816	6.2099980155591	8.287494926028272	6.502242119059646	3.9106831707018292	-9.664375684572974	-4.473974252072693	8.971374832957551	1.5551292646930417	-9.652735579697081	-9.667948694542961	2.653132628545919	-9.360505608144253	-6.721149182684928	2.7178193175849605	2.358457536997643	2.9220925865363623	-6.651229604501471	5.778638797200101	-4.989661486142172	5.0
-1.5610546725807006	8.708331696666729	3.4034005496357524	3.2476099117896355	-6.974968282347953	-5.149787778418778	-11.083913654201172	7.5189261367820235	3.9409065687403837	3.8081874204827506	-9.813803537418588	9.693708734830224	6.090056997123479	-6.06528971848721	-6.701315750049391	-6.959330537357697	-2.6862985906086863	0.9562066649411924	-1.1104713950543832	-3.3668461891490447	1.972702061244123	-7.984326605312063	-4.759731333910194	-2.6709800930215573	-1.9378120240321826	5.203258211273598	-6.52264099870424	2.4092449981012463	-0.9255235626930669	-9.250611467005678	3.8765908308435373	-6.467673062121716	-7.9455506668733165	9.077537060166435	8.645307280274707	3.9260310278203083	0.0
-3.5221974896908073	-8.316569707323524	4.495202529190076	0.782383493175905	-5.368449788893723	0.0005788294698929192	-8.975337213000184	9.765264161949126	-4.974362390895933	3.9296378290038194	-4.900938607897606	0.09052127528121823	2.0903202035109	-7.021106523277082	9.263641376561495	3.9284468216201716	10.795747125793419	9.159575078369878	2.146099142374451	8.944997572544663	-7.834251852018241	-4.69603099858631	-9.614254264160612	-2.761125764806481	-1.1490377073581861	-3.3576933940456253	4.3153792992068905	-3.4642079443933587	-5.400480427554289	1.0035099487356556	-9.197545720019018	3.9983167241351922	-6.338892134528324	10.355428120273686	5.565904629131959	-5.66201372147757	1.0
-3.908296156311411	-7.422719166471163	8.212016596359573	9.52500095801718	-3.0589093303375954	3.0371988254688076	4.803424033848104	0.8128519289405807	1.640530911152055	-6.049467596078786	-6.533299905837014	8.525479826877817	6.837505398626672	2.0019253035763542	-3.7382156337509116	-3.821832200683989	3.3736531465352604	7.367136493366225	7.361031700898402	6.8966047521282565	3.2793071824083873	-7.819019417636117	-6.417827118019733	7.174972890385628	3.2756911301908302	-10.250419736946878	-8.306412339029546	3.649150307459641	-7.399031452384351	-7.3492123561086045	-0.6548104164707163	4.127239393730701	3.7230809876111515	-5.948971573326605	3.6498351512075238	-6.52635311999438	5.0
-5.30051922780172	-11.00420310403914	-3.44845633857316	-6.1515992724573465	8.588536623741804	6.9782553657524	3.269777119679033	6.7325267189079065	5.853655287044431	-7.2763840172843155	9.313418956374715	1.7640253168941082	5.3348857644325385	8.540701514964754	-3.361338165725707	-8.484914434945733	-5.316969740532696	-0.5994595300403569	7.300214845913418	9.546595361196044	-9.76666823620442	-0.022842882559994004	-1.089639673146583	-5.740806329653073	-8.187597093609222	-4.173479807793893	5.430538549945387	-2.8011019293773893	-1.2621612972043705	3.180525734609205	-2.4349643612190954	9.114134859841862	11.398243148020482	-6.473594056573245	2.1836912137477307	-2.6018491946140285	3.0
-5.0116862493011265	-9.398303451310843	7.37516197699292	7.324523049962017	-4.966638601277074	1.047922129261209	5.411269496971733	-0.41418754332900876	0.3927808009495136	-5.819213821494841	-6.879409750763191	7.804848350656861	7.401365468293616	2.3997395602122698	-3.8630449274212486	-1.6743663704256504	4.183866578761087	8.398252553127143	8.531393816575182	4.93653531293069	1.0369957210522585	-8.797908676154435	-6.130125740294845	6.275597014871485	2.3813890315876654	-8.976326643232587	-6.5789555638356525	3.947856539788002	-9.606066116670945	-6.597759032031311	-0.23323777207764929	2.8913527901586455	1.3070036950901072	-5.442669152269445	4.6843054807405275	-5.137309961741502	5.0
-3.1802344123758215	-10.2524928997867	2.9510525841564976	-1.9224684296498884	-6.372108050696398	-1.2103061751756132	-9.085572218046638	8.058279627155862	-3.7813578411632798	3.8462775515901875	-3.644534746391401	-0.15330645103185203	-0.9181369162442832	-6.055825233802054	9.922182353821045	3.927788854747638	7.556284666955234	8.148876981924651	2.2971412624295726	7.446837390370275	-8.804214672529648	-7.916831590187522	-7.718190317976006	-4.7932677921031654	-1.6841948149618087	-4.607980060675462	7.864343802663347	-3.6571875589029705	-4.320057095911998	-0.8445052460723803	-9.1200423374445	6.640273198946269	-10.294012965474286	9.509521197575815	6.456190833906067	-5.279001513221872	1.0
-5.428003890761314	-9.284527899607	-2.8848133487303826	-6.677035100641683	8.24249329410788	6.3401877251802645	1.9314348253275264	7.844463930307426	5.87714179518572	-7.063393728877995	10.228079302756015	-0.22044748942883619	6.502086774696773	7.978622537341161	-4.665527776908062	-8.136292199541462	-6.783848307640919	0.6086449924647988	6.092337693613077	7.031798379356319	-7.915754391514425	-0.6090308028569829	-0.3573709144637076	-4.9653173116624885	-9.581677876404562	-3.618787295633211	9.294800069514404	-3.5003695314090835	0.4140724986431703	3.4532144357975447	-3.440280445673897	9.127234930576202	11.210255286387175	-5.872029654284952	-0.5372355621537339	-3.953587334345078	3.0
-4.122752033241014	-8.040139687695373	9.538149798076782	7.0431583771511725	-3.8734510924454844	1.4772547333262682	7.492727729051915	1.9975823566377038	-0.4817363205849938	-5.197448723810636	-8.407353159238445	8.394479169181658	9.16953597865684	1.9789934073458002	-2.8499321888023283	-2.7701774943234634	4.644090553965954	9.397545577815153	7.902271436399591	4.382515500180361	3.578472409278244	-6.716241885351726	-6.627427496298112	9.323136652697254	1.709248787996128	-9.401786938245593	-9.533290411227881	2.660214445150454	-9.73010551103631	-6.114110546711883	1.4113087158479969	5.11822513371209	1.5102441560606168	-4.044867378452773	3.529891643127051	-6.483630268135581	5.0
-5.286395049711191	-9.455174688500286	-4.286009812095339	-6.584370812380777	8.241099575448642	4.521896728417684	1.4800562967589528	7.887455425434406	5.515999344135404	-5.707749069494887	7.860881261431125	0.5890129472025366	6.496446691402777	7.246928926575054	-3.239535582489638	-8.218468591926824	-2.905011190121731	-2.5917798446109583	6.003046688385818	6.897704668174312	-11.212822950437054	0.9407586406498416	-2.080504018105003	-7.937622012260529	-6.90756408178101	-3.8838653532802967	8.753292655330618	-2.859118779729037	0.01110584984520796	3.687482538496969	-0.2627059680919559	7.281895906284291	7.962980412212778	-6.0564150184181615	1.7339928587567197	-4.627047109706656	3.0
-2.494014680512317	8.03947955227548	5.285466548402295	1.9925509216387571	-9.199942789381694	-6.097479766959428	-8.862560590505703	8.525974163481775	0.927029716021371	0.9847477427249083	-9.309226255738766	9.689760719921859	4.9581811884019835	-6.731717332301083	-3.608282912138086	-6.637520417085127	-3.1841961644330294	-0.15553119472362642	-3.451402526010842	-4.345675442835066	1.9714533341614846	-7.610001025627534	-4.2717478648020295	-2.4084948624805294	-1.028717266913087	4.439513059912909	-5.5203395652708664	-1.6646829870501907	-0.20206608004335047	-8.331811250898477	2.657917310164123	-6.646912891328206	-10.094416645049481	8.26979980439259	9.049893913804683	4.572052993755108	0.0
-10.01969072925669	6.436772218566272	4.667733083545113	3.1038654443875204	4.969090103699682	-11.602571758486746	-4.013034600020639	-6.967357275797001	8.223094326086606	1.3239580012381384	-3.706644052021392	-8.703226839151533	-2.7022434268446456	-1.9672386929480694	4.745205821984303	2.490532771522031	6.300561242825896	-0.4476322621999534	-5.5331925797437	5.555088294397218	5.390559268596854	1.5289217600900353	4.730827237639164	-0.48122370148870774	0.6022557632242305	-1.2985452925105652	-8.480867532215036	-6.880088527392615	-8.850849506054233	1.7290620470763196	-4.674295699655269	-0.7164776469905293	8.38684976772852	-7.040476471778643	-1.798616611752028	6.51966548731511	2.0
-2.38288342356955	8.545155273987913	3.647012835142556	0.5279644195285065	-6.213357519107747	-6.302131069636389	-8.260964231529348	7.1948634691466475	3.4292349807559264	3.6773330613360913	-8.633040876876745	9.359454148250343	6.040502051329098	-5.160687479116715	-5.9538645371739936	-5.974937043664397	-3.833876718753047	0.4572355509279264	1.0272723657127534	-2.9911605508429884	2.9598847894331017	-7.098323628755774	-3.1499498286989676	-2.154768357734714	-0.8523955628852449	5.399954902594358	-6.087441694495494	-2.885736967605823	2.0588922165384917	-9.559467825710405	3.74356703631165	-6.570173455442416	-9.887931559829372	8.927830590938548	8.266519576428683	6.6413543780416875	0.0
-10.005771034683551	6.564172410520431	4.31258722153268	4.450248749868539	5.8740716387629295	-9.364106874409817	-2.2341420425914897	-9.440972837889836	5.963998766254742	4.2916870837196734	-4.6382195296688025	-10.688791846316388	-5.011769734752944	-1.7562762902683249	2.8002618264885655	1.795335244512712	6.286062367209544	-0.8298306938510221	-8.044135979414703	3.7841392377328655	7.071834771743085	0.026468633752376958	5.3171558193741095	0.21451317360854916	-0.5255526744322623	-0.9625896515824053	-9.891427959671404	-7.4678623939440545	-9.479415537790969	0.6776769997093042	-2.406781665707725	2.241872138648128	7.974575296587045	-5.912107468889105	-0.28632881811171806	7.001405673728445	2.0
-10.696994428969864	7.851023896753212	4.791240325803627	3.810574646415062	6.592543778030556	-9.443004118581461	-4.278022541559546	-8.54936420284185	8.03080516910209	3.603929525552495	-3.778066765814928	-10.597144305418672	-5.337120026814812	-4.563979131324422	3.2981266875111563	3.0165798031688293	9.682370696250983	0.240075077264574	-8.736345926224706	3.570519978793344	4.716410293039142	1.614758118383011	6.99059833494323	-0.591488452163039	1.9934338787080703	0.6547313255932203	-9.841524331406822	-8.217816081195219	-9.732035653656432	2.790698210963495	-4.071059475255292	1.055591284683362	6.602498198129077	-5.548777512318613	-1.463166866215171	5.981107278021485	2.0
-4.723873359270437	-10.401517093932203	2.1239670090619907	1.7410825312287423	-10.733549053443497	-6.740130686022641	8.057279144433716	-5.588037490001537	-7.3104675635235905	-0.4565186975724409	10.718586060086746	-5.201356323320559	4.2623003485462325	2.7548886771953027	-5.77628734201063	3.7490307860932433	-4.928988817435879	2.7495131923975635	2.5702842321799144	0.2484460725598306	-8.320180834943748	6.809440494977355	-2.5713000251210696	-5.627100040017543	-8.855942441554088	4.125097597660825	2.8432142970705843	-11.028144779572285	1.4160132636565712	-3.6032463831440538	2.268263681531656	-5.134869575198427	3.285298944660272	-1.6805400584824206	9.374872699947435	-7.880634009600827	4.0
-5.123112253160005	-7.6945660896760995	-4.3588982200485455	-9.04065243682548	8.022238001529708	7.068129663156269	1.2298266176716606	8.125095825858075	5.628025409612518	-6.287373972954224	7.165280459015685	-0.34873767130493305	7.583049571551621	8.737665031041354	-2.9952094710606825	-6.890406027244552	-4.938581876858669	-0.51371297169464	5.696394572469446	8.592298552405913	-8.572526329838857	0.5954280190692548	-1.939774484909469	-6.781373009235135	-7.374034879122149	-1.5627813922593763	7.697356904899387	-2.5178662110592893	-0.09562643903923423	3.6742813930882776	-3.902866943676989	8.683148727852243	9.89572798440337	-4.193226514735947	0.18082819892431506	-4.483246668424459	3.0
-9.945461690679194	6.922184653262956	5.530642173999866	4.717685190291941	6.207257291301914	-7.063778030435995	-1.473501182140276	-8.067908213108616	8.298500873257039	2.7147336965983513	-2.2648095052131025	-8.160198410716577	-3.504685489650568	-3.062361479118705	4.847361522800211	3.045482472240773	7.585422490944622	-0.8074258373685309	-5.844940151861296	4.742423655571083	4.642396050106549	0.9481265199602815	6.4756020525391715	-0.8602747828008046	-1.0273710941711292	-2.8576287734310526	-11.220593065322884	-9.140986318398369	-10.552282226066126	4.113445604883747	-3.7590595911327345	-0.19184971584266097	6.707916415503285	-5.157281814493841	-3.529669601851599	4.7416055995746085	2.0
-2.980724987798418	-8.722275722287854	3.19783865772484	-1.865846616937188	-7.891433019246357	1.3297724603051684	-8.73950425836581	7.055318296406801	-5.424847333588336	3.6232129113560423	-4.672286259144551	-0.32397961725854063	2.279165253039742	-6.916286517962646	10.34635937132056	6.757979656753229	8.056516740114818	7.006584451995834	1.6818674897405372	7.34885697978871	-8.109116080458866	-6.285994663470482	-8.734874205902939	-2.0964499285018916	-1.4089692254400403	-4.083779589109726	4.60870177007067	-2.421557484025839	-2.6586821455478358	-2.156600853148547	-6.492132957529122	5.884581040324331	-9.358782129427528	10.5388673159223	7.154601286540478	-5.2504556404787985	1.0
-4.44164306970672	-8.325940991176706	2.0940614223886196	0.5351781195216552	-9.29320207841702	-5.210996509640025	9.33101523007768	-6.710730786780646	-7.7017987708844124	-0.3052878775978784	10.57166868198184	-6.03777914435269	3.5695550133033316	3.845872816677716	-4.806866398144145	6.3880407316235335	-4.6039058373325865	1.9187304836888859	3.507529875654028	3.659141375069434	-7.60613999793172	5.976611855204367	-3.7329762784351574	-7.496483182365944	-8.379365308522924	2.863963880907507	4.95756694711101	-9.99831914927119	-0.5656639943854841	-3.9751184855860506	4.284278402086883	-7.500545687167484	3.4431898636423104	-1.4757708951091713	8.48236364666949	-7.217936701690871	4.0
-4.742239472104728	-8.773550712490739	2.9375442692105174	-2.81704446440303	-7.217404981258317	0.7981956539174087	-8.515919494842096	7.923911181114888	-5.635405607463549	3.9947603294423297	-3.126855455837229	0.618781065992512	2.678516839288866	-6.329336410856522	9.134802571366283	5.102839136147691	7.229101124802975	8.557886972695268	1.852514209063926	8.94741594181913	-6.388271956870369	-6.471094521521713	-11.43346293858079	-3.01232301522394	-2.059594816317684	-5.305473240493402	6.972016518660086	-2.078837146023839	-5.327919716463932	0.5525898017615873	-5.70476177065582	5.32231742385143	-8.442317370990798	7.113327565966461	3.9630498848518525	-5.868168871983752	1.0
-2.041450010757455	-9.21251395039017	9.554574369541841	6.2471706916200604	-4.007467746615283	4.653278242470051	8.211455574320619	0.7079493097429215	1.2990239126656808	-4.153466474506026	-7.667324929783903	6.272874098326786	8.162814682665578	3.2310667774686417	-3.2209996516777846	-3.8744827487373232	4.318225639094406	8.84339810491775	8.13525563993489	6.062972343348018	2.592020801264459	-7.890722598198003	-8.873829054028146	7.927050155539408	1.7476382432156492	-9.788912136563287	-9.143373339858183	3.6402856211596806	-7.976379775578055	-6.703075774630804	1.0211980191642767	6.345642855931864	2.091707038535036	-5.019709328318766	5.823966680228183	-5.645363705782214	5.0
-4.7197494910864135	-8.704685445429007	3.0662061398637226	-1.406652231503526	-5.786798759808521	-1.4732506227317534	-8.016721995578173	8.92419479786556	-3.257421520629669	6.387131735401914	-2.334325457423925	1.3270273714640775	-0.37829076475942447	-7.489133151000502	9.751882739656393	3.8045803193027266	9.405418082575002	5.761625117791963	3.110232961786318	8.115784388528736	-8.103553013491421	-6.828715048037578	-10.993980632011812	-2.258698105540451	-0.8907528112556453	-4.9245071297257805	7.236679747772596	-3.255824886338618	-4.092819961986138	1.6130608620850795	-6.626430575930874	7.384909228490141	-7.9901064506992485	9.765823349048942	4.683476418055726	-6.504191749640473	1.0
-7.896575537683461	6.702723642600658	4.349316415816463	3.7109229821679	3.725427127094568	-8.591653580591704	-1.763815182506351	-8.00555681655808	7.66353101671724	3.8924598092697407	-1.9805231897166562	-8.300017106677744	-3.610247087029413	-5.014966608468135	3.96192892258434	2.47039361908619	6.891923240092378	-0.3072482338082494	-5.6964668977478645	5.782657337121516	5.459580834169156	2.0049780234147536	4.690739283735102	1.3400012779566164	-1.107310008305299	-0.5363514717428455	-8.996027754918321	-8.598030846888335	-9.580203043003253	1.593955522119549	-4.804520426275698	-1.4196401773298737	8.91884338072257	-3.8088104475958198	-3.9541494031008324	6.949328287012479	2.0
-3.2525447477324487	-8.387915089545613	8.482812819238024	5.923095351989621	-4.667721927665404	1.9948488993599856	6.438875032003682	1.4249744157971103	2.0100807451065306	-4.846183759565329	-8.404297596480443	7.315448453609051	8.724683057215318	2.5629076993333935	-3.9718089700012467	-2.8624227709449226	2.662170475703883	8.022202814441245	6.961297846594399	5.271163173717469	4.834826772330372	-8.802489621123886	-5.977589569617399	9.02029770189746	2.98234214645184	-9.444895020778901	-9.078195954679437	2.619487505795433	-11.064534280104644	-7.135794887127771	0.6343559754450454	2.92414508931817	3.5865784996239736	-6.008040183497745	3.8808234348671653	-6.823874454943941	5.0
-3.7084019481483934	9.461982394593333	5.184338705755564	0.8786753231058357	-7.019902776701699	-7.215625425309013	-8.582350610217238	6.2042726732780595	3.274247689377333	5.077275337518513	-9.951485672816768	9.181778331601516	6.51243066573082	-6.531526339440981	-6.806930074093024	-6.602180170605933	-2.3022867701021177	1.441746940975194	-0.4264449198210616	-3.805491583034771	1.1197308855163552	-7.251613891536542	-3.186618569682257	-3.9310277634934536	-0.2420471087860162	8.02612845312304	-4.944707710843074	1.69871790383422	2.0666301276830104	-8.103059796835055	1.433043823674731	-5.793653713912944	-8.044580006233646	9.267621919104329	10.628648081209686	5.629162124481833	0.0
-1.9173964319077346	10.27356983963449	6.502747957628278	2.0978330773482887	-5.780163419755617	-7.231769777110162	-7.653320773052995	8.385032072674548	3.0307162048071667	4.255521397112433	-10.256668278074839	8.00366860537441	6.608815608487337	-4.220205244185294	-6.673345557222061	-5.546783217471269	-3.0712037402903145	0.2114424117175845	-0.044754789638165704	-7.0840779405196646	1.0143076157094149	-8.125755083317623	-4.976822052163027	-2.3365001829402705	-0.5885625126053786	6.097509800035281	-5.410442862700319	-0.6654158008734168	0.6301153104335309	-8.674672063592181	1.5206649643823273	-8.15999257162214	-7.727623855752928	10.372812651568964	10.869801551189846	6.354954683803942	0.0
-8.921537382804807	7.1664851057584125	4.688664885421925	4.974399053600759	5.352152819966573	-7.909550996322389	-3.9430176027835344	-10.031584881351716	8.423986188724765	3.1401229987990718	-3.509025937226931	-7.65427438583354	-4.511850982633283	-4.2018260915482095	3.747985843067113	3.3187714022201478	6.1612967743117775	-1.322663103543055	-7.31840005799783	3.0607446685372883	4.555390566676763	-0.9860236257246386	6.025150248492758	-0.8119232660544639	-0.6446246625012726	-2.7442023587875832	-9.909830977323196	-9.42232704702535	-7.429036609116648	0.3434636081066227	-4.1634995282599565	0.2783207525853112	7.375950474385305	-4.802023679729385	-2.5919431142335676	6.641117234534122	2.0
-0.35374061824357694	-8.08266544341295	8.480616254223504	6.682254185309174	-6.744858918111262	3.4652132013237154	7.476188069113566	3.4240633414079333	0.4054690806768154	-5.422132616094217	-7.202407893423041	9.656509404727283	6.77263406230259	3.326590606099201	-1.3915498705190013	-3.264761274103704	3.360966314231116	8.727414195502774	6.396203922454688	6.787836681500547	4.831304683196276	-8.817316523743356	-5.109389787189601	8.602357085395118	3.5145429909865427	-10.465933160046605	-7.347159262405326	3.5122193758153544	-10.684391493437525	-7.135773519151246	1.5507942720597758	2.712976854667059	1.8377750909170947	-6.791693732669691	3.467894165827346	-4.968731014209393	5.0
-5.134009676898121	-8.345906264095236	-3.8648255266638247	-5.898608152489637	8.903905517490957	6.260135762916093	2.1412144195567673	8.815089904121214	4.95040681453178	-6.4713886604440285	7.3421063843787815	-1.0402581907959658	6.5026159747718095	7.718564228508832	-3.6080543993531533	-7.977787683848139	-4.6880200912013645	-0.5763787658989844	5.259029619060679	8.97994987839029	-10.101132444280463	0.8025265286289841	-1.4714654946290395	-5.452130224963302	-7.04585711767857	-1.9293791807357763	9.635250976616437	-3.7792874461131967	0.2915635493764527	3.496885820041113	-2.0122166491809663	10.025543533511122	8.90682856412962	-3.6378448247148554	1.018770922467277	-2.1589276932333576	3.0
-8.744556179005967	5.963052119502473	4.003095440755332	4.791647623157932	4.563578082282458	-9.242176810334124	-1.7145867633419942	-8.231573850778515	8.444545083961556	3.073275117219453	-4.929570528435952	-8.19845430244174	-3.2578737425926287	-3.0734049509537735	4.45024684037827	1.8110819717124111	9.09046761763915	-0.6572810854838492	-8.491521241569334	4.722364430547907	4.472921001604692	0.2764579231048039	5.043870986888782	-0.7894858370302597	-0.45758566434469283	-0.6427678705672488	-9.605445279580495	-6.589891514618019	-10.225925763995251	1.0006471876392724	-3.5641100292240497	2.027392745100472	8.68231630788386	-1.7987812208096683	-1.4602824183383176	5.346574982149064	2.0
-3.8762294117113214	-6.36264686959697	8.74921469885462	8.597319986306488	-6.131262182582167	4.367196222023674	5.972130240127969	0.6615923020919511	0.9982440389048379	-7.213502802300615	-7.788013960552494	7.667589043409043	9.42244947836733	2.933279683909936	-4.2126161354129215	-3.8169691653245588	2.05968419111185	10.37103131748519	5.237492998397143	5.056865335554524	3.5819059597683216	-6.849674662067002	-4.963209193684993	7.871474277273945	2.630873680689027	-10.121538878254958	-9.526558482691065	2.2246397116500365	-11.615349735529403	-6.467761567082318	0.6324319911103468	3.6504069493000793	3.711414209804034	-5.267159852272916	4.90593212827907	-3.443481291823427	5.0
-4.428333195152693	-10.285971250918985	1.7183219603707194	-1.2250981014273574	-9.409019434385721	-5.3931023720995	8.509941672882775	-4.306342020286911	-6.693357166992848	2.386800487653708	10.651872882992622	-4.257544785499749	3.36060835809386	4.925534743459579	-3.9741415551211254	4.31129701587974	-2.6094161063467567	2.4739328449225133	3.2105521997806523	1.6070216572835843	-7.129877047262594	6.402297640421463	-3.40223884329594	-5.9382638806036026	-7.7202945552425914	0.031707850069998766	3.5627326897336338	-10.311312080432161	-0.29066737512902696	-6.320574228731855	3.4425770926618937	-8.963408347506112	3.680299212542753	-4.0868363818128035	8.042093198971136	-7.463324383775919	4.0
-10.38038184050531	7.204669460045006	2.630530412840035	3.4902054609633923	4.998615538320388	-9.244730383955334	-2.8585709112561553	-8.775695561176146	6.874213993702498	2.4179680049518244	-2.7330990867390454	-7.484043608179931	-4.0419007195401955	-1.6082733182192337	4.408218986216757	3.5800245753607935	9.67576258625331	-0.4163930875250785	-8.981641702811501	4.35579960166753	4.6040580841330385	0.951111924417473	7.404320481586436	-1.346851495936061	0.7551234099457403	-2.326900913150732	-9.799275406319012	-7.097329124929427	-9.053252342792293	2.5031759563140192	-4.362680703738095	0.48749201544767057	9.85901619567523	-5.915507359646124	0.1193223461703663	6.310520221586125	2.0
-3.5170111556481114	-7.763975547563388	8.308961383263428	6.525279637659113	-4.8698803031973865	2.9804935185618566	6.43204961887305	1.1633395451397517	0.5947100469232404	-5.0664871427505895	-7.038414072839007	6.966600692949886	7.284485008562306	4.078860866138425	-1.9487395237822212	-2.7568136830371257	6.543257905398855	8.430984171822429	9.615630120927072	7.057254817463668	4.468169989607287	-9.465724655420654	-6.0992019042305845	7.887830130206142	0.790346906759454	-8.479947228715819	-6.776236933259922	3.1247643885530643	-10.516497863152695	-6.725814536352346	-0.8398227491867791	2.490697696860762	2.739686830020868	-4.899045230857374	4.058213992328945	-5.810836626035691	5.0
-2.9390722911461613	-7.724312784070917	8.05160102668459	7.975151205282924	-4.465363168497098	3.52850527827664	6.342740296322617	0.4111293032859096	0.6669601750719321	-5.44053369166538	-10.204176608380257	8.94361902053911	8.26819329930818	2.641777693170609	-2.6946356252719705	-3.7706864475728743	5.878535676244262	9.148917501021	6.579607980783254	4.965130393517057	3.515729377240221	-8.070498538815446	-6.785060394014027	8.410789154003387	0.25673126689103	-10.737851485490003	-8.572535329276514	4.032890070900144	-12.052660801415724	-6.60274587973072	0.5979776814800413	4.489118694512671	3.847351069908891	-3.8164935564367974	3.069863297422793	-6.076508533067062	5.0
-1.5554373672413964	11.186088795594923	3.7175275071661833	1.1537828534419412	-8.068568309204618	-6.438348943626467	-8.66272420683164	7.171571792026717	2.831558862987474	5.393780161135573	-11.113972523370792	8.80122501533877	7.468996410131496	-6.220956470293059	-7.161706732216142	-5.313372375280929	-5.204655210533225	0.19354882485365227	-1.0324556013528765	-4.74923710994928	3.0202135504607646	-7.778999762156532	-2.7484875358497174	-2.7985094316219388	-0.20733017895392702	6.449543180843089	-6.634064359576879	-1.768797780383656	2.2090471319046845	-8.998703398475175	2.7067230656038936	-6.8160449986370075	-9.129395839095125	10.986183756048366	7.840286599980409	6.9018974406934595	0.0
-2.51725666188229	-6.109559490075512	9.552299325603432	8.90336744966051	-4.980544852185583	2.1170460360119647	4.34416985969569	-0.9679547441384222	0.3896626343106172	-4.656127957760827	-7.294862562876237	8.187409484531788	7.28674981288191	3.3165287885135513	-4.417557450855779	-4.119554998647166	5.132051294895061	6.7090254208048155	6.976456573618836	4.6198245985042075	3.009768769849365	-7.72899518770045	-6.153469905268208	7.39077018013111	1.9607370626375207	-9.080989445947097	-8.500944366840217	2.357121497857265	-10.5403418477933	-7.391702697007606	1.005373170469002	3.811029913615822	2.8718096265228175	-6.314710914175405	3.3113242919775097	-4.605823709456305	5.0
-3.933957264780789	-10.922953094303395	1.19906039251772	-1.2758091370393052	-7.939224466617427	-5.129219254763222	8.792489636814954	-3.0368893753960475	-6.307967867514868	-0.6299139049308273	8.96933279439265	-5.465242038445576	2.414949259577152	4.087910290531257	-6.052213802173423	5.096536772936054	-3.1651953810247315	2.4208327243444008	3.1397807271044154	1.4427311163305374	-10.123515121308712	4.982717183329852	-3.970430663075426	-7.384445281547933	-8.329961340367042	1.3540100480563506	5.348899519912859	-10.156160801370298	0.550483867694181	-6.137144708641044	3.391052811497107	-6.003070705179504	4.706504990173382	-2.3995738449526134	10.004946750942652	-6.949950099902982	4.0
-9.10284055281899	7.982091206109177	3.927447722739127	5.111673723888006	5.930926299618638	-6.965310018878231	-3.4832383330671544	-7.90249777425573	6.921299868087813	2.541329776591421	-0.8777227008302075	-8.698021879082214	-4.635064218293816	-4.650830786358178	5.844768574074328	1.891894923126184	8.407841810725627	-1.2353928260196416	-8.874807817817137	4.870095344761721	4.584956105574417	1.6509695906288187	5.918626539937264	0.4221771723002834	0.18650790369669507	-0.7629960763243003	-10.41416379356618	-10.296261711198046	-8.664524113145207	2.8937987301130783	-4.3229586224874375	-1.2997389386809888	6.114751179686516	-4.962412068813529	-0.14355557355745385	4.9724653544299935	2.0
-5.201236773280822	-9.926108560804206	1.4093428277948483	-0.6751918191084473	-8.825899247715913	-4.364330820402675	10.683919775557605	-5.453843305748956	-7.202528002874189	1.126049789198951	9.937893787302057	-5.257617801213944	3.3091523525005755	5.426376188462601	-4.272474493732171	5.909674202955385	-1.612800176914439	3.1129963353758483	2.881355298718481	2.753652384963621	-8.668669511897233	7.40428447341938	-2.410185486473053	-5.225323097602283	-9.94689058807943	4.63298313921497	5.2218275838992	-8.608261521425424	-0.764569035799241	-4.490313462716212	0.5920245420033643	-6.744883038800353	3.925423370818532	-2.71449749870768	10.31790260888465	-7.1458258740580245	4.0
-4.752063468465431	-6.743207960794219	-3.371868006437162	-7.97759942076504	7.439724814967556	5.975007181252824	3.111122927828962	8.635347363751658	5.288454785385182	-6.753502904039322	7.600529862672902	0.5161291142963386	7.644448308359655	7.817778990472791	-3.4868773404731583	-6.8874782069898215	-3.850208865388425	-1.4930401084665317	7.619486679538732	9.042382435723358	-9.971297096754142	-0.3486924129156437	0.5352873477437985	-4.43676164123411	-7.590201906442277	-2.5977349422189384	7.8132179034976925	-2.426522539657657	-1.4242179579642138	5.131021317743427	-3.4491188205045815	7.7817630543871585	7.247571127755915	-5.4405066630240055	0.6560839436226682	-5.372325665123347	3.0
-6.75723150671949	5.230377607768093	4.082123329033994	4.602592280525174	5.42306903590434	-10.257818685848719	-2.334083019438607	-8.652968900889723	8.698057641680942	1.0099974941165366	-3.32257357557154	-10.944953641231415	-5.93473727202748	-4.335685517757692	3.8939134844242522	4.216875840093698	7.703663015264633	0.7367054041505401	-7.987901675910643	4.870980927340231	4.490225655419048	0.43207088229132395	3.598493460173326	0.21166592113908955	0.7167400023400312	-0.6718667455431556	-9.2766991779767	-5.815975482939944	-9.195388649587805	3.720034939613729	-4.036989461472569	-0.7370562110073325	8.869024648708496	-5.103303404842841	-0.9602984933577854	5.463959312705654	2.0
-3.2111893108595053	8.351385210647374	3.237273564428408	3.7227464271276713	-8.123490426542554	-7.573014791071854	-9.556735022205208	8.218447292443145	1.7273505565721479	5.409193628594643	-10.26180073832782	9.677191205463687	5.813505762748679	-3.6080686586610886	-7.5510990748875	-6.022089092704296	-3.281378259877147	0.9089277300962555	-1.5463872860353935	-4.305237895772588	2.2808693664266992	-7.357124788587652	-3.1932279125007272	-0.46224013253481466	-1.4360921006671141	4.3337162482811955	-6.094806405184061	2.864398105926551	1.044616809271119	-7.431874940155978	3.828597852105207	-7.143105767962164	-8.129985061109135	10.606107368195204	8.9335129205037	5.9643666022268595	0.0
-2.2183005654627443	7.018754347746583	3.5186350961337096	2.9025796687315477	-7.011763780052817	-7.4038408960473685	-10.196901771893485	6.243786594222855	0.0005015949022282307	4.060170837219376	-10.186747694664998	8.431609152254572	6.5807293908404825	-5.389247155581739	-4.270302723648043	-7.843793222494537	-2.7557740975087235	1.4682301936598292	-2.140192366534386	-3.9721812414531303	1.7794246451099747	-7.024434206540424	-2.6479760158910866	-2.0671569014948528	-0.36999194242583855	5.27320990790563	-7.490581021757141	0.07622055773182465	3.054899532104765	-10.598159602189693	1.0958076698520713	-6.463249790020102	-9.683622925141671	8.185187297951453	8.88904207976301	4.802329558139072	0.0
-6.143686770542288	-7.812356093612872	-3.9022396545473734	-6.27001698222079	8.983691527101442	5.48100459143784	2.5922274933871026	5.572155613144743	5.562609334311628	-6.513942119584213	8.477933403120156	1.298995741343589	5.396721302317703	7.147620059635944	-2.33295620172472	-8.092869908922399	-5.327046830009161	-0.6725955874502603	6.28079365041088	7.062951742958345	-10.176289271819078	-0.2941269479304134	-1.508877409853077	-7.38030745059254	-7.963809119394648	-2.7074456890704557	9.28187306761559	-2.1248766952592373	1.2132299438761744	4.46863688391981	-2.698745010393589	8.979108452092948	9.752214152320711	-4.640864552658276	-0.42931191578027195	-4.849525485938382	3.0
-10.707096785703817	6.246208330798215	3.280965517438954	4.688124249936234	6.422344654520711	-9.694085257590524	-4.3630564305566395	-7.633368873577732	6.494268900767965	2.4977078109631274	-3.0616359823373154	-10.872519223208066	-3.090504138028214	-4.666002062420308	4.569775616196591	2.0917670916658326	7.192297836742236	1.1382564428569746	-7.288847560438305	5.16958414741349	5.366642326540692	1.845557526044879	5.836721961234673	0.13036807197464062	1.5618124968045615	-1.2926741789847378	-7.206468892900391	-6.881639887321473	-10.510956984005006	2.551658516292626	-3.315802778982798	0.21591065900609321	8.838202897494027	-4.2171387121886275	-3.1519285250863707	6.392100315577468	2.0
-1.5861527958259884	9.42038014704699	3.8257255796304976	0.8079676839754435	-8.339929626360492	-6.69216781684319	-8.265856344856275	7.974488594278145	1.9043191402567978	3.004455100256545	-10.270384912107733	10.550545682201811	6.1642242514083545	-5.609800155753001	-7.439151139432875	-5.995326757472289	-4.372839702488323	1.541841346420521	-0.5875419209508718	-4.671123142614061	2.1103938670999263	-7.7612390269997915	-5.576540225840647	-3.5302055636733827	-0.6803829879384604	6.028778726089855	-5.857976453240167	-0.017044285686403204	2.7813579829618353	-9.007449841039108	2.854150866124714	-8.363292658456688	-12.621368391912752	9.261498772904746	7.887875007769698	5.955495259616165	0.0
-2.8416263249802403	-5.7861970493012445	10.206328243869207	7.847608635749119	-5.257360444186901	3.581654856714285	6.01956216737554	0.4633933557883507	0.7558706449614712	-3.885032053811206	-8.32725129769096	7.7432355835125515	7.74360164055105	3.4546662587941817	-2.367248275046609	-4.092199153432816	4.342527811962059	9.048462967628666	7.4070924029039125	6.990009663554295	3.5271142279198457	-6.5608148793315415	-7.078672776482538	8.672835093930871	2.8614593179075882	-8.738603286467786	-7.617182160320457	4.383438414705008	-10.529548442935603	-6.8396468997142765	-0.5133766123694434	3.568157931231645	2.1881768101918033	-5.183562839350156	5.229648068459883	-4.690397655233853	5.0
-4.8622199726374715	-7.314351895857973	-3.497138813190281	-6.571089570329793	8.276343293293678	5.833665564457266	2.347793868483904	6.131332733614883	7.816871450909215	-5.269923752095915	8.105680325727203	1.601782121006307	6.901855715644564	6.928848502467447	-3.0031792345323725	-6.529215523053197	-6.119191455250394	-2.991544906427154	5.1982528160304575	7.118269066285048	-11.080709548519136	0.04294090005011905	-2.3064949034313016	-5.558642900020354	-8.112355217748076	-3.283676560667519	9.460709638539583	-4.494000155623986	0.6571509869047512	3.208126573258778	-2.7331601215109678	9.353786017162147	9.604525587612589	-4.779726777415547	1.1838511833584027	-4.008496298681818	3.0
-4.323175099571336	-9.382889609087767	1.7458606208615597	-2.332394319545096	-6.916760856531805	-1.3680058699013635	-9.652499255649802	10.133106503941205	-4.873574498026752	3.5929766768092337	-4.711818496463334	2.5648352772563583	0.39291109772716426	-6.531015573940976	10.708751233258537	5.320922222368672	8.837867613958998	7.614858687763846	1.6831671981644751	8.807986711290427	-7.6772067697635045	-6.723591182829662	-9.86153467793617	-4.102529473592276	-3.6277082204101276	-6.163449623041379	6.871917330263496	-1.926337662953102	-3.5102645131071673	-1.5280696099716886	-7.426580587548008	4.941847659488236	-8.365249688583727	9.319915213200964	6.036807292177736	-6.044839459717894	1.0
-6.207180140202485	-6.245512523332987	4.017006901715141	-0.5375483353594781	-7.2582340691859475	0.4773059633699883	-9.234151863799642	8.457329384283083	-4.716796931776711	2.641853881510362	-3.8124032434264494	0.6749549968178938	1.0447547064177238	-7.780682997242776	8.046705886682762	6.585497901138682	8.482984785400381	8.481272355588915	0.865879666499306	6.964338823815805	-9.073746571493322	-6.302907822388509	-9.760594521073651	-2.199459861628999	-2.046930904672898	-2.7240807459602236	6.979158337110006	-5.277484284048025	-3.3252681997938303	-0.655629959304985	-6.950981833293408	5.26925555741695	-6.366276091940398	11.177336659440481	4.703074744231389	-6.153044037437664	1.0
-2.9570967434060744	-8.972619884221334	3.3721656521018764	0.8335955980162293	-7.334644669854431	-0.2689861711013427	-10.253847343279334	8.692342347396394	-3.7933821509572176	4.125033332889448	-4.024579341820697	0.7626127069197525	2.6058650235142045	-5.23202859731799	8.607529813097852	2.9566514026008215	9.086751338368018	8.695115135301409	0.8687750843484399	8.428695178339558	-8.493849024834688	-5.976056429384896	-9.640150508908953	-2.2028823871067194	-2.0784853255775966	-5.452036250686832	7.492212336632309	-4.1291210621199195	-3.0968154287172522	1.8449810873875334	-5.791740205183961	5.88569324263918	-9.005101106187961	9.821760492943438	5.360458599577616	-6.678422654880064	1.0
-5.27291781084662	-8.377340546013553	-3.6325602052928296	-6.2453899276679135	8.018758126835992	6.287261762283242	0.3337393108486597	8.419385468538804	7.767383241663408	-6.077970773597234	6.245157756326801	1.5297924745401494	5.385033586681029	8.10414234319781	-2.954421373166343	-7.252511129927809	-4.360441499301123	-1.3114635877453344	6.533656928406895	7.951402039570527	-9.932349958934823	-0.47295636739348723	-1.1997615122015326	-6.686706768297277	-7.683582800514538	-4.625473364324769	8.303381445446021	-4.049282236323032	-0.6084036413084777	5.160911065348747	-1.7094163526151507	10.749654397198485	9.061101675999897	-5.397962072013962	0.7485549231025131	-3.854020908554708	3.0
-4.443460729547889	-8.96281999987545	2.5815346078006325	2.478955040923409	-8.567937135610295	-4.814460194430057	8.340930416400967	-6.1583957674014895	-8.060529229312607	1.0387320579291959	10.017169377155364	-4.0398860612815835	1.8177949388258248	4.2568636994394	-4.949020994614813	3.7399673193228415	-4.068310213234041	1.5672058483423337	2.3494303775625363	1.1285956742661494	-6.479045599421138	5.653457186641077	-4.585297307593762	-7.720567758288587	-8.611382613363979	1.9426687584759224	2.5864541675459667	-10.499066157008363	0.11793247717922949	-5.537442692302187	1.8637755127288127	-6.33548364132349	2.442497809609729	-2.216280033757974	8.557022539009632	-6.848471982359778	4.0
-4.740290092482959	-9.462417464600609	0.2964644444359996	-0.02254178106193086	-10.071712715078105	-2.143557944613928	7.765677821790597	-5.466573553702083	-6.407055729114316	1.1115488828840452	8.535391639791444	-4.585848044334395	4.408980979181801	5.417052899424963	-5.082623819181058	4.052384732222186	-2.966516559461045	2.5383439271120527	2.2446750972388427	1.6035690126360012	-9.066052008195284	7.5615258929907	-2.256598998238588	-5.899801216847723	-10.973984124131853	2.4300558786497497	2.907571235935932	-10.195902205400902	0.6038215390988616	-4.364677924439489	1.2420797588617103	-6.455098799024416	5.810501314481172	-3.364274021021309	8.534191511277175	-7.865572898734437	4.0
-9.756381571534266	5.085549598797636	3.9009360959736648	3.1271620060082186	4.927779250964939	-9.109912516419081	-3.485348402785088	-8.734626967286454	7.531345791308758	2.1478922308392976	-3.8024657587000164	-10.136406988775803	-4.078214757883746	-2.3508007595490943	5.7529298766216215	3.1246620068227084	7.449100876406692	0.003281333463512004	-8.275468669410657	3.9656434885765184	4.47317852974086	2.133910378554015	6.199349560082857	-0.15877033175817862	2.185908896930446	-1.0366650520580611	-9.135389918781785	-7.593051213593823	-10.63370310399856	1.8339283938682378	-3.7675183321596766	0.12503034452275552	8.741092178732295	-5.6820225260768815	-1.7216548385308623	5.199582901964456	2.0
-8.716114742185338	4.03761478511802	4.9908928345175045	6.555600887977623	4.803511458760056	-9.252836823680695	-1.544366416140744	-8.609358148976687	6.595344204936419	2.635911056248955	-4.180990713100077	-7.8538084922859674	-4.571155687943936	-3.1357002117583783	4.876606029757786	4.415037499512733	8.909556717822259	-1.0852290382146674	-8.872607487706212	5.102864586437335	4.562310137584622	0.8898672134861738	4.359515909027585	0.5549238580746478	-0.19183652879762636	-1.4842213211317965	-9.511120531010562	-7.65861084022	-8.709777784545668	2.485387853381387	-4.454307960360008	-1.6881308104613901	8.253959107889528	-5.1711544576405295	-2.5028143694083984	5.173575233013509	2.0
-10.16443309681919	4.837984873192462	5.682434217266035	3.6566727867454283	5.932477474985395	-8.093312491270948	-2.441500755190203	-7.31075689356727	6.291880880951869	4.15731213805388	-2.425790352746377	-8.253776263029128	-5.113329801202385	-4.474701435120493	5.249580193450444	0.747465315407446	8.082958711466901	-1.8868782941466347	-8.47614685874358	2.853828136792303	5.461807388120251	2.3419054032242226	5.767361122903906	0.3337449762100618	0.6226154837947634	-0.7664861219583688	-9.024531850868083	-10.557269654131092	-8.465109548603671	3.5293601872365095	-4.075193209131873	-1.8027929044386362	8.393803504156265	-4.687494612886002	-2.2328250218482504	5.2977224952076645	2.0
-4.4944693772625985	-7.969824860479365	3.86811475671537	-0.5776008297732745	-7.5448533068601575	0.09374916156824592	-9.555636052490751	8.301647908547661	-3.526460174464529	3.8965289282914948	-3.0645228387684114	1.1244307476917945	0.7803968089845574	-5.984083845909929	8.306518876955428	6.771464123539248	6.007018398940563	7.80939861621755	3.0988955533719764	7.073616766832993	-7.830370041344758	-6.761109198196122	-9.464257486978108	-2.547452424095275	-2.0283972803252093	-6.607375232406445	5.59832464330699	-1.8895977312394545	-3.932367088059387	2.602057235689254	-5.49886790649145	5.701694484934003	-6.005749321335095	9.762218401862256	4.482226851524122	-6.659326235227129	1.0
-3.6017645920947503	-6.750560049232532	4.260889249838764	-2.2054315524942893	-9.282281332395655	0.21479990189290854	-9.840680575596023	7.2060942956250456	-6.091978072532739	3.411421184666796	-2.2580707788984156	-0.0073119221498254006	1.5244758979409152	-6.405177239707052	8.10231046618778	6.237467810732708	7.6952867872564115	7.91817363914654	1.6164791612163971	9.330562135028027	-9.288300951432296	-5.689472843815135	-9.935251629137941	-4.004498597063498	-5.861654433750461	-2.4809207929041737	7.12530711586482	-3.6322809520663784	-5.505965494585379	0.35827291028562924	-6.464635965685296	4.151854689495869	-8.650571545698922	11.50838060447302	4.310949049965343	-5.945301330552897	1.0
-1.7117236661414943	-8.651164908025871	8.09325189574727	8.98585553314483	-4.785606603200693	2.6121437479575804	5.592986142004744	3.738607915012254	1.380488844409976	-5.441556158562116	-6.709321202397865	7.854082905331428	9.219770992356702	3.2432615698057927	-3.5580459687450534	-2.5175072955428712	5.05783685050665	8.74302853853647	9.370143690397645	7.809347901734654	3.251775894146676	-10.225216860281595	-5.890772813666361	7.7103257784768084	0.4373586599273034	-9.125363932249122	-7.531166114696761	2.464493815107186	-11.084692528621451	-5.388016287894102	1.4808329774468634	3.0469235805529102	3.7017698200680735	-5.93483299187981	4.788351541456383	-4.940939381702775	5.0
-5.723991116666582	-9.746678588700583	4.420341294002871	-1.7671437229061264	-7.1224675519939264	0.017770846727759818	-9.479069245389553	8.09004675598742	-5.689789873044888	3.2346679981799698	-4.350271911006179	0.029103903430511446	0.6105565421564318	-6.529604159388178	10.313866011798257	5.372865638017598	9.813681167873881	9.434401959879457	2.812944227277852	8.971953235530846	-7.90331774947809	-5.214984042567026	-9.006093483193	-2.508823538777514	-1.6123484009206752	-4.9328598253024705	7.470601063141395	-2.7734534601506455	-4.4874418138647005	0.37772250276598257	-7.0154966526301745	7.040402230493779	-7.620047120811547	10.091132529469302	6.044539026658183	-4.753989577793994	1.0
-1.7900289566973129	10.834057915510918	4.556789508484918	2.622051609844571	-7.464028167747301	-4.427739680407223	-6.854694104199991	7.335403350016495	2.4088864647693677	5.520749155285714	-9.735449618898057	8.741572972440181	7.522842567015318	-5.674778540350807	-6.180506206212727	-7.166181145999289	-5.632827289172642	0.7312710425238583	-0.4561375856634854	-4.401223945115203	3.6734874140064564	-7.914039112374708	-5.211811484261557	-2.739993441322297	-0.961192891010571	6.473487959195495	-6.78148718089679	1.6527830050871306	3.8152083397491037	-9.110135772568388	3.400607458213085	-7.64601459687943	-7.6237465991124935	10.024987153626128	10.176077941681065	6.152383873458928	0.0
-5.199497758348873	-8.427375076235483	2.944786966119862	2.240659547669767	-8.793565383725003	-4.52370896460872	8.632643435445779	-5.496717214339335	-7.987418219904061	-0.12216440223297284	10.170820722803738	-4.634802248373855	3.886777474891991	6.296281248365427	-4.726729323493322	4.834927545501678	-3.90992338627973	2.89199528776232	2.499743577478067	-0.4061206344904791	-7.69333460561387	7.2242470884732635	-3.158995053833798	-5.7140348392434825	-9.060583520104904	1.571131095416164	5.321330013452492	-9.520008065153057	-2.300720614433962	-7.89779507825377	4.108399536602961	-8.34666708494122	3.274418555913109	-3.481097420750171	8.432027167947775	-6.8634711589078226	4.0
-3.499130041461466	-8.60362408264482	-0.2965123956910767	-0.6338662079118678	-8.400308552511344	-4.636866569505212	8.976768870681772	-4.166688100608554	-7.315593023553945	0.38987841587721395	11.169150986496483	-4.140391139585281	2.67206382231546	5.047258853363466	-5.219768467099911	3.6291009920674666	-1.5743429309449892	2.001161064621733	2.5691699318202734	1.7873341900309865	-8.645197785392567	6.3694417334506905	-3.2463484857869442	-6.678543625120877	-7.651886219312186	0.9024139856009694	1.256474370525396	-8.825246879411417	-0.11570750584780243	-6.277715170809166	3.2873698238458635	-6.093280279251384	3.056871433476009	-1.0784037548378331	9.596476787832122	-5.27500783108431	4.0
-8.884726400517016	6.553837740907159	5.423447762474298	4.637015311105511	5.427154393993098	-7.883878486526989	-1.254327882823624	-6.170570194208098	7.854916115771866	2.982574395127958	-2.6859970918505303	-7.7432120809429295	-2.4816216262735136	-3.732917643468909	5.910184856598672	3.094144541175569	8.395186474026481	0.8262478247729812	-6.8610528311432875	5.18089130761274	4.826282439055528	2.7238554951396052	6.115030310167346	0.0019776451283124996	1.5557309745329841	1.138650864931491	-10.66054196694003	-8.645904083057193	-6.686110977429431	3.1549030675799825	-3.522010699841898	0.05602808163189123	9.3597654794933	-2.4029081082122135	-2.457530080020752	5.01414604367164	2.0
-4.438351668660772	-9.015755410661672	2.600185833782585	-0.03986886019680855	-11.29340717402543	-3.0300231428145548	7.700979701331508	-6.43266175698213	-7.494687064935207	-0.09925858629351461	9.10392735656684	-5.698933482159591	3.118075470254671	5.594204174997038	-6.046237982060804	4.901769463047074	-4.024616505152967	4.652002063470505	3.742910193963759	0.4408242878100047	-7.859454598236762	5.537880827956378	-3.022577021693841	-5.424221234083718	-8.918169865500692	2.720143183262255	3.5442555769083706	-9.76962699195769	-0.41800715497190755	-4.914180839358294	2.066897285862863	-6.098312491458322	4.121977319086897	-0.9213097631280787	9.318102636125792	-9.006383596485405	4.0
-3.1723909802195216	-9.379625600413181	0.08466327368496573	-2.537343998482455	-9.665180830140537	-4.940394962346833	8.520965363468905	-6.6612595504363625	-8.484777262854692	0.2426451991776321	11.047215189504643	-7.122432472045669	2.673771907353853	6.3436319387165945	-4.314173291249201	3.6386355196322704	-1.4844592599245447	2.6910236538724845	3.3306456484312057	0.011460147417580724	-7.901787994226037	5.540241684653045	-4.131745336559831	-6.566507900315381	-9.044369927703078	4.224389003392938	6.111146979382802	-10.056148447728969	1.7214603720051929	-6.579237085569758	3.3027329342707037	-7.1983235431140615	3.3677915090768105	0.39546647695594306	8.347616421809521	-7.899423309046686	4.0
-4.95261682767016	-7.31179313617658	8.783768080828551	7.739699320551838	-5.714380570908631	3.8224099737032646	5.246640246165083	1.8976634586876462	1.477618283052212	-5.227196048420057	-9.602263008741893	8.7468108603087	7.424798335974568	2.9363885176933686	-2.528632128445482	-3.8254667257345236	6.664812619631472	7.898327810776167	7.070987016164619	6.596942771928256	4.390490181172605	-10.38394603566029	-8.148563748229398	7.19548063686586	4.242014615190497	-10.295176898652429	-6.449723211876005	3.490146016151123	-11.34907116941554	-5.903214723752153	1.2916250161961342	2.9756394374352713	2.3784679865235767	-6.564216834240383	3.6188463316266644	-4.596563050454498	5.0
-3.9298971382378864	-11.398559078944746	0.7544620909961457	-1.0133603861700147	-9.718991044740507	-4.566652538898028	7.950609736034517	-7.032159913186363	-8.710804821173696	-2.329926577497408	8.158995565406688	-4.167730315910945	3.1722577450415947	4.279688366216066	-7.164824878422737	3.5515029355160816	-2.037154684705802	3.121780630761622	2.418131310264934	0.4484549757909244	-9.965456642746386	5.92999360755738	-3.028818866263981	-6.944444471484952	-7.561020764048282	3.0234243881292615	3.0975128163794423	-9.933609442725704	2.4649364090909307	-4.62288957991103	2.9737310145610674	-6.326968844961152	3.967647070999775	-2.282266667952849	7.6636222273209444	-7.651897407589159	4.0
-4.869487037305788	-7.612017622618032	2.9991059587596323	-2.68587238127855	-8.487971618637209	-0.8473621637304145	-8.790634417343124	9.33862170464431	-6.2976069978749285	3.602406761287696	-4.942476663982687	1.0304458325702166	0.31147500586184507	-7.354239907512738	10.191357070638746	4.915733861777197	8.474014879931085	5.676557920996599	2.904550937645176	9.258393221631442	-8.224692114680296	-7.607923692972855	-7.886085043454477	-4.159656771095504	-2.6798076563109476	-2.260975308162551	5.871113738929359	-2.122723503701714	-3.819217544169767	1.244093856045055	-6.899514957950236	6.420328176969995	-8.237046535464044	9.685820373234286	6.956178510043889	-7.33834693011583	1.0
-3.6336260632976476	-7.8272674547620325	7.312705235240866	7.4636676342922375	-3.7396698197804676	1.4039119211791322	6.362930893636902	1.822040068563307	0.6500541923075067	-5.352306622022441	-7.261453339476009	7.135565496153867	7.228925892259422	0.8157971098774739	-2.8940597634611356	-2.794656021969317	3.945649040737164	7.048550002140558	7.69430963912962	5.6936428156219385	1.6430937569018518	-10.263189206894362	-8.492806012587135	6.51752149921925	0.9229979883101276	-9.900067553803616	-7.8856806068438035	3.102055765358179	-9.540031661375089	-6.383036819222485	1.3046113416584972	3.9270199491586184	1.9828459731125032	-6.849669797475858	3.6815211114834865	-4.119602343851149	5.0
-3.7973891833732107	-6.938734437455521	2.74765354899703	-2.526355228533055	-8.850690867591387	-1.2671243279747852	-8.716906289802967	6.780548355710177	-5.122295712743193	3.8687349903903483	-3.3491194176631867	0.015801443593731146	1.125129318620699	-6.195765559751891	9.167451599742986	5.291821748567711	11.025406266040743	8.705857912484277	4.438650493733846	7.9405215675418335	-8.315116555849757	-7.4124685168937425	-9.905021023878811	-1.5914802360722118	-2.748488496052116	-2.653738064377623	5.331387922358698	-3.918402500201491	-4.722541027275806	0.7901717414857918	-6.258428208054617	6.4947100322670615	-8.925302383748612	9.604422925492239	5.125832466148448	-6.9403401046422815	1.0
-1.2684926362204514	-8.145595982906057	7.0190249477650575	7.108751959405457	-5.107423563085273	4.112404302060707	5.985453720721424	1.4824138913145	1.6558063642513976	-5.746398874573926	-7.84703032286043	7.881356069362495	8.233607788368872	2.7629556894978133	-3.073263758270175	-3.301349742555712	4.544277243011465	7.669400526318866	10.072939088578671	6.202674676121709	2.842925481632346	-8.655113629289373	-5.788731326044961	7.155761572386699	0.8451954977692258	-11.174527749484515	-6.67307720841825	4.51558621809809	-9.738940220056257	-7.344104032091328	0.4251778691751734	5.879969310175623	2.9484239441010494	-5.171568928378931	3.803608382121946	-5.164601072252928	5.0
-3.2404244561261915	-8.25115042250277	8.84616307313029	8.136314484850184	-5.504851411013311	3.348811031243751	7.253636166408946	0.09364716628707148	-1.0702080978741404	-6.104103406850496	-7.6110523755040385	7.4876019645086265	6.769819473823418	3.931427204738865	-4.399747618391597	-3.186385721667736	5.255687226520061	8.612340567848587	8.15904348809907	4.929558991938894	3.398532461197017	-8.302433222490237	-6.3608666835532635	9.34172485209877	0.9348336809579145	-9.430826187694706	-7.828427638311574	4.2143887095158625	-8.120452228070215	-5.036679403922313	1.8096811279744982	3.2392177464469265	2.616920699627196	-4.79322452025829	2.9570321969363143	-5.48851050189738	5.0
-6.2685437556467	-9.430212326338467	2.4460201206882117	2.034966668951761	-8.878045260536586	-3.989154110555767	8.511749275698875	-2.940159476143539	-6.099401783777598	-1.6619429729886468	10.94216752602178	-6.103821311049094	2.7890789984456226	3.9326540966978656	-3.4249148171399497	5.750669841192801	-1.413675775736657	3.6820043243010367	3.3613363089970862	0.39580194510448663	-7.988156109236928	6.1897073783405325	-4.4357339757779295	-6.910111808052713	-6.830324882330574	1.4355572054349648	4.552063512273742	-7.591073656890604	1.0225669118900278	-6.258103535217181	2.166845519084676	-6.393818542772383	6.075533288036844	-0.8417504094208981	9.271249783721156	-7.453755874838883	4.0
-3.277165820982016	-8.583017543994316	2.630375573326831	2.289843483156413	-8.874088749315197	-2.8969094993883218	8.19082912335792	-4.756336090585533	-7.655445181494777	-2.096267251931719	7.8864244045973	-5.243341658769243	3.205454321893966	4.052422114207042	-5.5244154531949485	5.014462606404014	-1.3534182194314837	1.9539745918392617	3.063510948506827	2.4547226208360344	-7.444201774353062	5.936584942519824	-3.4830009113022005	-6.08485645085134	-8.547036547390562	1.8569212958850878	4.034917645831874	-8.64855727804851	-0.8099596874569346	-6.7906892057489046	3.5122823063968562	-6.665947826131077	4.681865728711534	-1.1776189028315922	6.8842000973883835	-8.086616319536695	4.0
-2.7809866082546826	-8.160850133339638	7.190690788532642	7.2800786286227375	-3.260269526360462	3.390597594789192	5.9532214442818825	0.1990192839916739	1.131805473447404	-6.287953424584076	-7.780977990411703	7.48312761984879	7.747699482544894	3.304149084427702	-4.169336174418454	-3.0092724241777633	2.9919130083304273	7.829148406213329	8.238719138408763	6.388909356774321	3.9748908859476675	-7.65862777253246	-7.174214948987486	6.160705466739824	3.119238101589791	-10.34065746540345	-9.417185723598772	5.1415979582601	-9.959321041609211	-6.2948664647002	1.2027916730312624	3.8234903409019	2.6522053133932966	-6.098403020270899	6.469073936141805	-6.712613458453229	5.0
-3.685214026265595	-6.452836278193512	7.0498526330594915	8.05988765900128	-5.20812965595409	3.094908944935129	7.028818885192948	-1.530469290947384	-1.5447226309665254	-5.225618665506643	-8.360439010804791	6.516191364615246	10.013548653885438	1.5034349583506783	-3.751703756675576	-1.8658090880694633	3.844024593619368	7.074357061386341	8.130794236913202	4.85440620208421	3.2354801909985254	-7.804124821247752	-6.388165008909073	9.150054916453655	1.742721491277198	-10.320113638623098	-8.056097270128832	0.4402820010146091	-9.685085403742152	-7.1134799118054	1.3571319915829714	2.941583199273257	4.384506645128312	-5.722371889587517	5.079144449677946	-5.762511125098986	5.0
-8.958410956952383	6.965028236284422	3.7010940710803304	3.247063349831913	5.143105320222767	-8.612461336604238	-3.962237095861826	-9.152275122546026	5.531755911107938	3.1233557240950027	-4.587397818150031	-8.419422673563588	-4.178153419094004	-2.9066956506889228	4.927948078730298	2.5192120092129766	7.874708276735748	-0.6660376051377264	-8.223462231867037	5.244978529917762	4.792627219095951	1.1386938051384452	4.004218499433715	0.14995653113262775	-0.15592500950557953	-1.9260282919869103	-10.331178326002538	-7.96616790802226	-11.37788890130231	3.410565238188868	-3.751545153152694	-0.29587177790815083	6.603098812730941	-4.581088730542531	-2.4266690995824822	6.417109641109288	2.0
-4.683911168670458	-5.990923909369886	8.823959149847523	7.656513476519203	-5.792752244785747	2.562841138301597	5.966900839365654	-0.32183766707510664	0.27818038493281777	-6.055081020686269	-7.454987087000686	4.898131909103236	7.761324398799423	1.6943393609915849	-3.216720508486243	-0.6619735227644457	6.193273934739553	7.447230809811827	7.556271071729101	4.759678845645982	2.689769768936222	-7.581054680631506	-8.081107778886516	9.537789767582046	3.04300966635717	-8.945168211196453	-7.588097507729017	2.3664338327568486	-8.886667515262955	-7.103569787428658	-0.7138521862810738	3.917483286247465	1.880201469825505	-6.119696705157512	4.950295881257971	-5.374645627783458	5.0
-2.9993103774464247	-7.3357836946971275	3.502715091900719	-0.5998940254694324	-6.665473505716593	1.523696887182111	-8.323703473048191	8.250229266609281	-6.132653623424034	3.406103984751381	-3.509201082362473	1.1103901988745202	2.2880974461890187	-6.398061401546238	11.492679745104283	3.743369447181714	9.209320703745409	7.098026616368947	0.05077757653289949	8.235710324163175	-9.687322657382566	-6.241770649649912	-9.060684973694784	-2.374851975398763	-3.734039340974297	-3.6645741988763096	6.672830633318383	-1.8360843125186195	-4.813060981283512	-0.4783229235984756	-8.399014826720613	4.752132161413679	-8.03117297348393	11.214660754225045	4.879943859277927	-5.396551071058768	1.0
-4.160078098523477	-7.462846300048372	4.425081744290889	-0.527065634992232	-7.264404613894729	-0.2921867768584792	-8.774253607869143	7.233547000989342	-5.669077631292912	3.312180363539937	-3.592580835503033	-1.4242547550084301	1.3893519678151116	-5.530182511570065	9.314407317824877	7.877122750506283	8.107043724968596	7.5354598451661055	1.562932670094493	8.361297089171318	-8.5588747719279	-7.487153296221967	-9.642002518025715	-3.591014080508789	-0.997882124148362	-2.370776091149169	7.910224080889243	-3.6403124958008206	-5.07711941687855	0.6945930856556188	-5.396956611651161	5.878515562898902	-9.836494616942014	9.23656159505731	6.2019513877525645	-5.335746092420465	1.0
-5.64944123639869	-8.900867370286685	3.4532845727530987	-1.219627650695314	-8.229325876922458	0.8155618732137094	-7.332281209405034	8.372569997157377	-4.74005933580145	4.099901942183972	-5.6316182334152165	0.4298293639946267	1.9132414123331096	-6.9460648866905705	8.165131975389206	5.316850857122513	8.729293398081863	6.987894726637517	4.054160852272654	7.958788319454389	-9.383809310388179	-6.173964070687707	-8.187593584084748	-3.4759791357364818	-1.7408602861663571	-5.44452995885524	8.062438629442102	-2.3032224382097706	-3.333608237374775	1.219082295640139	-6.356631462775963	5.1708870554035675	-9.000397543094147	11.084219327566377	7.0046373332171115	-7.1727519690356285	1.0
-5.88493767463582	-8.827157569074153	-3.7145375244767616	-6.001432938575522	8.227538889130603	6.506717419711668	3.0088915245416477	8.167548663785983	7.060356731265444	-4.4573774350065705	7.386009583276544	2.246854737973199	6.265877478342589	6.827024793058165	-4.290414986609995	-7.333001389230251	-4.717536037235693	-2.474112084202704	5.596411061831631	6.681495008267954	-10.724325411274249	-1.6651389386961712	-3.8710936499877255	-5.939650906083767	-7.350613363699977	-2.59211096516879	7.49586000427594	-4.881280476977594	-0.15211616823703378	4.063721630792128	-1.718626352017322	10.153363723609434	8.88111772769516	-4.604198778874952	-0.8985691212824607	-3.908088048014784	3.0
-5.8068579366100375	-7.4139193039424685	1.4737606783949802	0.6861148195196427	-9.63946556142659	-5.945337989160211	8.019370340917071	-6.4627791967091355	-6.955003284945609	-0.23614216101762228	9.01839664433238	-5.007458683199699	4.481550180890853	5.122447736263471	-5.9758114118696986	4.9642678375631	-2.202765928521335	2.361214890098661	4.044066323591725	0.4159531014927383	-6.706263517184605	6.051321300349243	-2.7340185307908733	-6.489424095440452	-8.915951037251007	-0.20833349082472052	5.720017215985301	-9.351307488225679	1.2586273478984973	-6.847766809257525	3.0750452326584776	-6.6920924463110865	2.7611511837214415	-0.9800081895848354	8.880871854508595	-7.303742614737326	4.0
-4.422544278929961	-6.708177816108364	3.4501376041621516	-2.3943478115082732	-6.846162070817888	0.5940706643765886	-9.945415917060865	7.661481520795244	-5.259809338617748	3.043421726393609	-5.658749555133587	0.2199365624381168	2.7181197850487413	-7.198880856726163	8.808198961821407	4.319038804025896	9.402140757679136	9.09974436669535	3.138317415399327	7.189474111568675	-7.73035822846465	-4.64659271740286	-8.585791114079116	-3.014983701390936	-2.698096784845518	-4.352909540728419	7.811068362744994	-2.53672449769945	-5.629584562282111	0.39787998887899834	-5.972235961615754	6.368682935431891	-8.389925048161508	9.183723198763646	6.633494566467583	-4.363273771494295	1.0
-6.086389834129497	-9.590912641029153	0.270106852950307	0.3697430773342731	-9.183448243636267	-4.602942540147144	8.90531994417208	-5.492517096969407	-4.2954026000151835	0.5975827208027941	9.743054763760101	-5.8336044435524	2.5319911590398703	5.669420594235706	-5.773788190858279	5.555211322181122	-2.7266163457193295	2.5672004956900474	2.7852447225871138	0.5634738748320757	-7.917060561081802	8.775562878902338	-3.043579362557923	-5.846287556926466	-8.397489850573692	1.709349468543076	2.587634663047637	-12.687326479914919	-1.8089668850108813	-4.722141242796675	3.2722550727483344	-6.660657868604554	6.181042604338663	-2.2995521783871027	6.372839663716236	-6.499086715493958	4.0
-3.1384182959001126	8.307579359825315	3.346756585823131	2.0570421857016656	-7.9600345204297716	-8.057526098525235	-9.262018473546686	6.834366740314487	1.4843217060422207	4.627896152761171	-9.509262311933671	9.110041012728768	6.831865744319917	-6.744744827539109	-6.25822203194831	-6.18130731008669	-5.418202000166726	1.4908223870151192	-2.2425333323846806	-4.0851073968327265	3.40146963498286	-6.284446029245293	-4.122773640726802	-3.0352621370082344	0.06891159291628668	6.378214205668892	-6.6248893768769355	-0.5102048787294579	-0.2240638044551484	-8.916959903916458	2.068199293010368	-5.453326151611628	-8.339913046814043	10.311939939239357	8.615276433575016	7.3060972932968395	0.0
-3.2472547067141417	9.195537290800372	5.100150461210405	2.1680120242108702	-7.899322510860127	-6.673747821950496	-7.376131817918374	7.772158680013231	2.9842874239360166	3.924439585908281	-8.83840987466024	9.677464881456412	5.697942086321204	-5.434696781635602	-7.3551973192982985	-6.964790077816115	-3.7258268335168716	0.7923729060248813	-2.5503320922348145	-3.121431424856285	2.8090641727480627	-7.9148512225700465	-5.694691825744812	-2.817667713207597	-1.3245440295204407	5.816659684913295	-6.369641017988372	-1.7227680924727773	1.4599444389396914	-9.376610856668359	2.7845580628028253	-7.287717200865219	-7.020293466921844	7.066070194414909	10.623808159293812	5.943627991451117	0.0
-2.3465002906450296	-8.461588315746083	9.46196952885524	7.582390796293834	-6.04533024198989	3.446830500432163	6.3453943770704955	1.3423167245683696	-0.20900186482957972	-6.3341064547643295	-7.524326680879836	7.877186973632475	8.581026688509985	3.2165816959242406	-2.511453766894111	-1.3973027758591665	4.718366625328556	6.945020687049091	6.968041534643872	5.3073557137055145	3.0519005490527547	-6.938233883804572	-6.907905092457175	9.65050336990136	3.8963462589669784	-9.38551141521129	-7.340602674419887	2.8106903895380557	-8.218230861780519	-7.421038252672424	2.176645408613438	2.8054479152554825	3.67937540894341	-4.400235721184897	5.152004907111052	-5.722020263836947	5.0
-10.946195872233474	7.054690023842182	4.193970939101649	4.7467298599756065	6.051029829068522	-9.275388716380636	-0.24343629371005981	-6.350738505222052	6.73036256351651	1.3752244788278105	-3.469943664751708	-8.546574550697486	-2.7147383059784453	-4.665054471033385	4.877610509960447	1.2221344026894738	8.18061244493765	-0.6632057172190643	-5.671435318948203	2.718893200240222	6.586309353828054	-0.4782873837762933	4.092133324684717	-1.8011826311843504	0.7050091960909357	-2.6228784435827412	-10.839948970398634	-7.63940385851053	-8.919640900390625	2.768057529425934	-3.875099527495019	2.000323455731235	8.297165744763829	-4.208463943100251	-1.6494194135974474	4.013146482606289	2.0
-5.098712740757779	-9.604607155191694	2.358970281702001	1.1660143766907074	-9.117590041415134	-3.5996241544323944	7.7250351109570525	-4.620062583536399	-5.903119405606011	-0.32609372770087325	10.064276350829838	-5.745232914098967	4.0291517172731455	2.4309508013681134	-6.873197403501884	5.137126601465404	-4.280291798250762	2.1571768379796885	4.073973121195766	1.5794054253460827	-5.799298622461963	6.781438403091974	-3.667134109872379	-6.259485195838837	-10.10933753963879	1.604684723193081	2.2907603040634674	-8.495154279410539	0.9803093683398966	-6.630563283012313	2.238418337067645	-6.122097272882996	4.0898697998921225	-3.31479770041751	8.800707247909276	-6.678269162362014	4.0
-5.662538123611507	-9.856445618838542	-3.698322953033391	-6.52275534997793	8.872961934011926	4.780663949979546	2.027858663974211	6.490843552813106	6.4728081810724865	-5.834804748059137	7.807692078567353	1.7544295569601758	7.639514759851195	8.274882371148001	-2.968859470638431	-8.340511549271085	-6.166725230780841	-0.4481003417352436	5.485553061448224	7.911675019125061	-8.14148622283724	0.868427929654846	-1.7327123955030779	-6.898168052974575	-7.439389862180062	-2.2386004375350446	8.679234135374635	-2.5144474317331182	0.7408364640974655	4.351719726490134	-3.0441962141981387	7.979597823802708	8.82383506118128	-5.39740840763155	0.5204109439337492	-3.9976584297366817	3.0
-2.7606241493348977	-8.640010763012121	8.25070176731008	6.626050810864839	-5.208805219517219	2.1293903626344974	5.343611088540711	2.0677805392557067	-0.7964190258017818	-4.512996321720756	-7.2861140861197216	8.674729382673943	7.981731523470253	1.5699448791776958	-4.7646224864398405	-4.195883314057949	3.345292889146449	8.217206087376104	6.326196004359643	5.390782450365955	2.880802796470241	-8.620265122053516	-7.037962974561881	9.24745283067447	2.628292943537763	-9.113015953989382	-8.3421809367592	4.054561953267104	-9.595065734259883	-6.573662280129854	0.5833110406366007	4.0747000923111525	5.147533267228267	-4.91104733338741	5.952696157627291	-7.141964120689404	5.0
-3.355595928830438	10.758389312664299	4.426108588165753	0.9698678529652354	-7.238758819260145	-8.18055982219786	-7.40444328843974	6.627842171332188	2.5516001688078447	5.517558270131234	-10.08846279529868	9.930219475512672	5.6187667611040055	-3.307448217320793	-5.427120521241365	-6.52451624169213	-4.687988871698209	0.3811320798051309	-1.7010833495092044	-2.2224726420396546	1.0115231722326876	-7.07532136366896	-4.175445095929347	-2.7901734344710354	-0.9872169705976229	5.58744841773979	-5.133458290500706	0.8936732147646677	2.2672029886136364	-12.104981107745314	2.4506919121919304	-8.245156886424253	-8.052647977158584	10.45220811263718	8.386401548902636	5.906166239986515	0.0
-3.100344452978361	9.342968477694804	4.102516246914702	2.441693286759568	-5.663620652239794	-7.59943128008412	-8.968903213931181	7.784853628534125	1.5864428798827688	4.625772116747574	-9.03291125343221	10.48145881953419	6.042862769923524	-6.695993026664952	-6.671078045421732	-7.299662142478423	-3.3506569367617485	-0.666622667531654	0.9719167910950031	-2.8794893344654104	2.249633664047904	-6.342728293961187	-5.793908893606428	-0.14938980272660807	-1.46881492785977	5.583021813960913	-7.862457644021243	0.7709760730131272	0.7419472201637409	-8.969335984034016	1.6066226051042283	-7.667261461184514	-9.503329642057027	9.203498779152188	8.031149688622364	5.419135291305644	0.0
-10.627390855245443	7.128566599492252	3.907993741051589	6.453716935848367	4.8639126754897655	-8.378390166616635	-3.1195471852843317	-7.242840751762583	8.327819646508914	3.074243495478255	-5.412835772413075	-8.228971383806659	-4.791231707967794	-3.806102737881337	5.281452753598618	1.6313885186892234	8.900202859011582	-0.9090873963122463	-5.4371777083158515	4.3335735702536615	6.921043714989719	2.423223175923434	4.808238517036723	-1.4257788003457073	0.5682839488774275	-2.0318227513511826	-7.91189868503109	-8.089030631806533	-9.67182024478409	1.3323097645385895	-3.293663365393697	-1.0028084586527763	8.593766391402573	-4.434063690524498	-2.542016651261771	6.067602701878686	2.0
-4.742321795299299	-6.107156164758578	-3.314062388513089	-4.374790198618758	8.613364020783816	6.546034258948355	2.0999463290298968	6.906608879179291	6.2205418685647045	-6.851102988689919	5.287093838042668	0.12004415693086168	7.225497228681445	7.994635018693161	-3.5615210196759355	-8.562406438352168	-5.108346404435453	0.20081404496631672	7.761001693487368	7.580480575230282	-10.714681433335175	1.98214411458939	-0.5925372457628049	-7.038687817569616	-9.359486855736424	-4.673128021667191	8.364525756697878	-2.6341585394629248	1.2537639022459257	4.4010990230848535	-2.867862031603321	11.806949698433797	9.282933936649437	-5.0513394173405635	-0.5626084550408208	-1.7704404959188946	3.0
-1.6331508305229558	10.486956803949303	4.035898210258872	1.7436210285803848	-8.519111353676704	-7.272580699336819	-7.841757246056563	6.857027536270505	2.6627800300649995	3.9709484499230974	-9.264253085862391	8.250505653424218	6.734062265642336	-8.744353757335201	-6.550396814019972	-7.962383046646464	-2.7091606242624295	1.2725359854092684	-0.8944286451916041	-2.6544109688797812	1.2881413736227527	-5.462759589043605	-3.2249154650352523	-2.909318421345112	0.2570198315236636	4.597225715448639	-6.831038518360479	-0.32390095496746785	1.3193136691768346	-10.127549388360297	3.373980105124091	-6.848371926624002	-8.34646317193753	8.407359378652986	7.49203736094267	6.438004320720643	0.0
-4.457792706646892	-9.011531380940214	3.153322941275798	1.4804191100802209	-9.999515915891156	-4.968066390900265	9.536156852452624	-6.8818531948005175	-8.178616082892132	0.2268345111521079	11.767338151542152	-6.835940049233768	3.502281627605098	5.78679248409115	-3.7774219293700027	5.011054948799539	-4.485992026355323	1.3602006685052823	4.04262094125755	1.1557563885334632	-9.320031888823422	7.199546640236495	-3.277239647036077	-8.764095777315474	-11.283948213389	2.128636061518346	5.586714220865566	-9.404487015898969	-2.2075663088089827	-7.08250516148496	3.5292170845248116	-5.777893729115246	3.624537398320294	-2.7491827237994255	9.528478291990005	-6.144707971379695	4.0
-3.425983583944961	-7.9706566969879535	3.589618526550217	-2.1437341889541695	-5.747094715796658	-1.5598554262798254	-8.899975603660948	8.563064633682922	-3.6700440818472364	4.638535719458918	-3.9031670776285563	0.931754729480969	2.6990792973181024	-6.368087656411711	8.325259080225996	5.11818835452287	7.485332832669315	8.268363819547698	3.0224557843623376	8.316443208394796	-9.851110008415251	-5.058691916559418	-10.871753183355018	-5.039348162657754	-2.404792593705078	-4.321234118846583	6.996997681796943	-2.931073018174687	-2.6212660411175275	0.9190900042481716	-6.146847398751811	6.830894179175493	-9.801860858609114	9.568008244724824	7.568215899214167	-6.53003722325681	1.0
-2.268991779106527	10.267418952966565	5.429798558408954	2.942738709693639	-6.552771790540833	-8.269408323486937	-9.034026287782911	8.383612655407369	1.9707773063395295	4.664541924544656	-9.907058429330084	8.36838519469804	6.525508751962326	-5.444170343401823	-7.019188375319431	-6.567621047787992	-4.854618382795228	1.6143735502088532	-1.6555553847457192	-2.722661650912978	3.7658057449884983	-7.291168751680907	-5.165555761842986	-4.758661011859504	-2.350637388686072	4.329684402961613	-4.628054729371301	0.40051335549917866	2.2378959013328377	-11.291412754535171	0.9529306088115048	-5.702437749807883	-8.412194027911823	8.83050546638107	9.87748302009131	7.8037447684650365	0.0
-4.986088780327452	-7.563892693831015	3.016511338726401	-0.2282055040407216	-7.783790344695077	-1.154912287195634	-9.550043459844053	7.775550842439168	-3.815296956271609	2.881445497828108	-4.041988859412106	1.8129071290486518	1.4424729083289418	-4.6402048734859624	10.650737559355077	4.615493878859437	9.779929685683891	9.421850300627566	3.490812708545122	9.425580684039023	-7.2626269640524335	-6.3830037952926455	-9.932836306138814	-3.8456107036321696	-3.8912432076431225	-3.230224049100377	6.291457223620877	-1.5736027370632542	-5.6128093834739845	1.9365465841671803	-7.676396158684066	4.759570206771621	-6.881869074244826	10.84505040135112	5.656687806118931	-5.9917484841815885	1.0
-3.7295280503840105	-10.070355262174296	3.4686463929594087	-0.05003618142018694	-10.603452993693349	-5.222548398324013	8.534326355157463	-5.498441538103728	-7.495366672707752	-0.00801205650140624	10.07163352488993	-6.38927572711805	4.666202631673143	5.101270550688452	-4.82756278894289	4.661708895229676	-3.0544540895705032	3.5577603276038676	2.751763422116431	0.7888112801981069	-10.68289830647911	7.526001899181178	-3.754932359042738	-5.514697392193434	-7.539535838056819	2.6412254353621334	3.6054385632772954	-9.954670536533667	2.76758435825194	-4.98669918223259	3.1130858963420702	-6.695611299092306	2.922197997745275	-4.215979907014829	10.255776065489869	-8.02896418394009	4.0
-5.17933069277803	-7.054516414244992	-4.404913631948763	-7.508751830845577	9.637180735744705	5.601393375200553	3.9536119488887955	8.007925553590892	7.537904050220054	-7.245070620730383	8.807690851086782	0.04409767026281164	3.7523781530036904	8.817742696702469	-3.6463324370588257	-6.836547455276272	-5.349283757810167	-1.4363690117123888	7.857998787121119	7.332905219495326	-10.336457623653938	0.12657093585902218	-1.494141383598923	-8.402496911017849	-7.111587490188626	-1.8887920374653768	8.809205290041868	-3.956699018330992	0.7635799535367136	5.803926568843248	-2.2582130902777373	9.650015302069123	8.85836665017091	-6.033850488212589	-0.031622299211590835	-3.940857043044465	3.0
-3.448258884928621	-6.192352680869938	7.9880634203132885	7.075171704068776	-3.3366782700496875	3.137018161954926	6.289266483626382	2.9427650396815688	-0.052284087291072145	-5.894373322325569	-7.958717635602151	7.976725663292832	7.229978829655394	3.468059813220663	-3.204124040036306	-2.950893610136001	4.515040839460047	6.896150697706101	6.92461455489314	4.015417476024914	3.979564939753934	-8.315493003852783	-5.772652729784545	7.520850750711308	3.2767019686773358	-11.432863511680637	-6.998516239974828	3.1920239530049574	-11.284284177918135	-9.606358879687294	1.476381082046775	4.827587194036121	3.1011927409552884	-4.911490673160163	4.689982878616347	-5.199512781009634	5.0
-6.874185782766391	-6.9798081267318555	-5.06233305325879	-6.713212290649973	7.6192028770004585	8.128267484067077	2.766248155839512	6.0828326851244094	5.644625984694501	-4.875463597802986	6.874348428132074	0.4254135687801476	7.335955420712745	8.264116871455002	-4.859388397707882	-7.575609285193672	-5.594046831515828	-1.4054293446540431	7.306853067857816	7.455196926953347	-9.953739844215669	0.07303620061440533	-0.5749758154624842	-6.278189623289192	-9.770600075808119	-3.4729915611158297	9.236458018363042	-3.952303245103285	-0.1495347671030347	3.6961315100949816	-2.7519636233391958	8.137348257542563	9.910328986616115	-7.626689720274725	0.48497713733594117	-3.669133813763853	3.0
-4.9722459345093935	-6.911507195152058	-5.217154522851198	-6.021799543563483	7.480847309157016	7.3378336536351485	1.9561480730942757	6.67908960329995	7.22265167917626	-5.547023876523519	7.172087402386267	0.9142135770862889	5.438851202794686	6.32908823999579	-3.4506453824352357	-8.155383677253276	-6.387130305416003	-0.15312914786251053	5.44827513961517	7.358590290007404	-8.781045818897198	-0.04110929698561272	-2.3859553878051543	-5.2600954861156	-7.146992929743969	-2.3711358752361313	10.729403529743895	-3.9932323745423366	0.5716664403851492	2.7911388615902597	-2.0610309528667896	9.61935829711498	9.070256500050224	-5.58241459607966	-0.40345696750017596	-3.7461007938518995	3.0
-3.982074131340509	-7.696582184246632	3.11417584460206	-1.6762831691728546	-8.009629743919874	-0.5755117713117563	-9.306345799845259	8.315410799589426	-6.924914684233461	3.9033260585519285	-4.055777362558739	2.33432359902475	-0.2574429520331154	-7.17022539824379	9.18878357670791	5.915881916908327	6.839211503912281	7.067446956436869	2.549319736795546	7.489360754029792	-6.860123582585382	-6.5342263504661675	-9.994827423131136	-2.8831491269451934	-0.6188368193859131	-4.156623105778186	7.835179582261847	-1.1882981254912504	-5.303168486179963	1.7923129972245562	-8.704986009808295	6.46884214686718	-8.580305016919404	10.980688935052408	6.617146898917989	-5.455903018782149	1.0
-4.006521144042485	-5.291980781777147	7.419968201321013	5.7189140679409505	-5.416851653358156	3.717534577469171	6.452603042909846	0.35305979247078834	0.7853251501966445	-4.053923055706104	-7.933886465486017	8.09818265228511	8.165557985667219	1.91621426552295	-2.7699772065110886	-1.9739371384144144	5.87134396041378	8.37188860814852	7.756422680351919	7.474242199579493	2.960967902850644	-8.801320498834473	-7.456521333800929	7.167347519440815	1.6252917152542454	-7.889556922305147	-8.727268493351733	4.796798204335225	-10.104134249314237	-5.741879078805386	-0.10395081077549562	3.8200776014280526	1.423128418525184	-5.492471278251899	5.03037913998513	-4.28834146926239	5.0
-4.241033700399615	-9.66547536482679	-4.523567111542532	-6.437399646297039	7.0112171443687945	7.5449920746144095	2.922893005932951	8.386113568178097	7.193203416537173	-5.856145893368631	5.618586264355507	0.934539060043224	6.360690016809848	6.834959242898459	-5.42960395731554	-7.337292206645111	-6.690487086379102	0.6035729814919115	6.623432600263017	8.566123382631776	-9.829793990008405	0.9664848795275982	-1.5985160057947019	-4.552270860209721	-9.64102455486169	-2.35954872803802	9.526958239184601	-3.6900930176679165	-0.033351449797470734	3.761276927393786	-2.4446409840321217	10.64968101907518	8.71475669106471	-6.666121174651526	2.4295511020927734	-3.310859239150918	3.0
-5.236076408045454	-7.8809425947755996	5.058796354393246	-1.4779733224840275	-8.73071843307541	-0.22344961097957675	-10.144200685774164	8.780917044207111	-4.972389115522515	4.960208938744214	-2.6027888825344423	0.24827991907481353	1.6498146548386838	-6.6961472986523045	9.42564944045634	5.141222270871979	9.55643479113349	9.329535285262553	2.7566477834128458	9.359421301747691	-7.30711652172588	-5.529086829282385	-10.234740380999508	-1.792421865318213	-0.4220433795119345	-4.80689896783545	6.204052267822407	-2.252521813212839	-3.8304969710688797	0.651975594411951	-8.43154115609235	6.349640805830572	-7.957550588229038	10.463559880049143	5.794188158287355	-6.296801517678461	1.0
-3.354351581478909	9.567675111272749	4.605953610300192	0.3784137257773996	-6.458927560132791	-7.458030370108657	-7.957181035822641	7.32484860423311	2.417721220252214	3.203882600905697	-10.177642345511313	8.9395584071388	7.505555296250991	-4.075840698628988	-7.168672407600864	-5.255061658273643	-6.084832558534948	-0.6990607684475321	-2.31987808334446	-5.527925885479884	0.6534695046600099	-6.797123874821366	-4.371174727023498	-2.293357736521056	-0.18812762953776752	5.969136221032806	-5.348761180682432	0.21515648202996318	0.6612979889351052	-8.013177564779248	1.5617849052476394	-7.525113825016596	-8.876886016098808	8.064899825770153	8.895210279501756	6.5120008838926875	0.0
-2.387585438712554	-7.333065723905132	7.109295453416913	5.617224586907901	-5.930389792696281	1.0216000124807358	6.436121681269716	0.6445144069637199	0.21049107401568212	-4.652560659679547	-7.264322198818833	8.18258984450896	7.785469161722105	1.9596271810330537	-3.5702639474321525	-2.8085105840331424	5.44456648268027	6.552687513034872	6.61381073483774	5.591361741541688	0.7295379639920774	-8.031873438634014	-5.710991807508366	10.329491443050967	2.210651110496506	-8.956748685295995	-7.9486808249956225	4.889619047156639	-10.321995964620154	-6.454496404491787	1.5783494371964761	4.226465482267756	2.2675770349439723	-6.888394682518858	5.264794141117343	-5.003816749421233	5.0
-10.443219106146746	5.396265202791299	5.193770074472823	6.433931620158844	5.73419329354531	-8.128091130474608	-2.7393645060726115	-7.245139820216281	8.035223679869498	2.89160304943798	-2.8832051746687215	-7.953418630785652	-5.558631666941823	-3.4943246293193337	4.897332608845798	3.167297607623554	7.573368589742577	-0.39494999696386157	-8.328021485914734	2.490051008762169	6.198838073643605	0.09117234807042185	5.2588897359774585	-0.8732177056141908	2.041665867515961	-1.528824347337723	-9.802073928000162	-7.094305591407928	-7.214942118657129	3.133897752333697	-4.090299840105302	0.8680078046487463	6.578650409940294	-4.967726156958103	0.20161611566900572	5.268770167546745	2.0
-10.463580001477618	7.224039105446382	3.6410733077932607	4.216789265711789	5.1370596659612495	-9.176462306979506	-1.4314140538812432	-6.784091816415927	7.37201705584515	3.4905307005369686	-5.0091112181924755	-9.957291772830558	-3.3057988033287935	-2.7607970036571703	4.871531113017032	0.8684547520259442	6.681920327188783	-0.13910963025684508	-5.181642791992699	5.482808409518327	6.793005270808721	1.565269373580224	5.751834579880597	-1.1575735399682612	1.4064786406914986	-1.5223613353700105	-8.798885089654378	-7.8114851072529765	-9.092297861514576	2.6404801089769863	-3.488255680650573	1.171490380839287	6.885099949452635	-6.50707784333761	-1.3664769616485073	6.55159706876859	2.0
-1.8832655270798475	10.384154351560232	3.9984630462046673	3.083847367994824	-6.6042309570080615	-5.966397940933356	-8.652234735760075	8.619779625246705	2.2458239974057124	2.6774724964534915	-8.13638348176923	8.450666302267773	7.90191102625235	-5.843460667874799	-5.187489670660281	-5.197141188064559	-3.485012166493874	1.003663950271888	-0.9384710099651192	-6.1892419523202395	2.355388113345792	-8.326186963031057	-3.985919885549974	-3.8157056805093816	-2.0635522568853553	7.3084537296141745	-4.937076968708616	0.28054618332807807	2.033060027489874	-9.318907771343055	2.7207734140082893	-7.265571892802975	-7.705227877426452	8.724623904052555	8.892793665659958	6.189659980814064	0.0
-10.08044934211462	6.648713616219288	1.8284054782345809	5.671450890357347	6.241385063846813	-10.373684139884563	-4.841117724803196	-6.840712183896211	8.026587426027925	3.088997290542552	-4.808963306449335	-6.900190770536044	-4.535354432502284	-3.2568570184468095	4.843902588600118	4.344080579901619	7.869422151470275	-0.13986014108648298	-7.685240958688048	3.0682963557482013	2.897040375900968	1.2581238261839096	4.006980508576442	0.2260891426016864	0.6034066748240374	-1.3247459367816476	-10.544542084580563	-6.805627383772544	-8.8966451890357	1.5465084422110256	-1.644332794551202	-0.03937749429075185	6.817042977863052	-5.772507401284329	-3.3012324008540133	6.470449688547877	2.0
-10.055874717457636	6.551183971417693	5.005326150005564	3.787774096639098	2.4048310118891347	-7.839523815932545	-1.9029695103644628	-7.482584647367234	7.530361736468406	1.9016526424109879	-2.881856081412092	-7.875666174595338	-3.7238572242682717	-1.005085229457793	3.0283824790899008	2.91411109796061	6.569901889209216	0.32414442719587633	-9.189590509276147	2.9309742017422007	4.582514031788744	1.4913761212453247	4.823872210429603	-0.7095293353112783	0.27376613271379646	-1.691419791890514	-8.004168076799573	-7.156260340464943	-9.69599302604996	4.825220136489222	-3.2212192036174567	-0.7975482320194923	8.407843218513703	-4.478642872157186	-2.4799662583487545	4.058513860054934	2.0
-3.083799481236141	8.6785075104579	4.322776003654136	1.169735409769475	-6.30840298091503	-5.48946599732599	-8.36831409538935	7.426904911710798	1.035859735764929	4.67827682174536	-7.431960482354652	9.017502419444794	6.27286923665657	-6.3143069174154745	-6.852914890352408	-9.077209356603708	-3.5101197549535326	-0.3504235437098565	-2.9713627459494854	-3.4222272463066123	1.1550401094056537	-7.54879184084292	-2.690664638107057	-4.08197893215068	-2.4111985502570423	5.972825417422611	-4.8570369928224375	-1.2896529494597304	2.255981114078027	-8.489992205638353	0.09173655433644612	-5.7910161883469495	-7.8223622604522305	8.665925171810642	10.564987023789195	7.304402536654067	0.0
-5.435987841275344	-7.8332668920686706	-5.275122928681439	-6.8549817350282565	10.29321963070965	6.191467993586281	1.9737797000007338	6.095000008335636	5.58653941254376	-7.3473471243054895	7.456579892731317	1.329028476590626	6.185762126929937	7.441810749047642	-5.430613426384103	-6.966966502547739	-5.793778795749617	-1.3498575168359432	5.448559639638679	6.805655307907059	-10.440872778837896	-1.1189727587200238	-2.5597444590463856	-5.572551138856188	-7.304120134644033	-3.931630228457737	7.655494871255838	-3.892379406470449	1.1554416565010848	3.121226609301228	-2.7145258255532947	8.775202239649193	10.377456389737256	-5.470959874118379	0.6069762164219372	-2.967365306995236	3.0
-8.676290465519454	6.916355872946359	4.368835697907593	4.11522246972797	5.818753449745356	-6.900090719320562	-2.6290524917744014	-9.152652396308332	3.8087144343241044	2.8505220971895437	-4.367953044207124	-8.82854571167533	-4.589431188700155	-4.377242543661657	3.8268494334750134	2.076274067187697	8.520490840009366	0.017942296375570987	-8.81610390404514	3.1931610180928907	5.594822876807322	2.2780463168254466	6.456484959005346	-1.1269969134924167	1.4439680195401063	-3.225449267147858	-9.694501882128137	-7.355145017525258	-11.450221299306968	4.82106514936107	-2.38618519549685	0.8184177956546453	7.186301270956938	-5.082259041599634	-1.0019213695243843	3.9883612038611593	2.0
-4.066743547272143	-7.432134747069921	9.414248083195407	7.699706838971273	-3.874820977982508	1.9237686757884276	6.817963969467882	-0.17786390505995575	3.2603265602363107	-3.8221872835578807	-7.7529456957258205	6.3403926136608835	6.6332822304723	4.557453960535846	-4.377021328446716	-2.515669334094327	6.342446420946143	8.048133169390528	6.546742225495578	3.822197807510674	3.2234704470202122	-9.421162016130785	-6.76513872871143	6.905743540622202	1.5271385289826456	-10.385465172633223	-8.231801541271523	2.5296367800578725	-9.61398689044863	-5.786520062200691	0.6144538874332506	4.098759361024422	2.10398899737332	-7.082094361368646	4.645269492823375	-4.375384517820361	5.0
-8.855546403160124	6.5536413283066794	4.610339723040572	4.388692642857496	6.477588196325277	-10.116432305840926	-3.726187881235887	-6.396311687888603	6.826420018379687	0.3201305313802729	-1.9293982263331309	-7.651896922919729	-3.0693841590760234	-3.4019275525133565	6.252870584919977	4.009767856166764	9.29211092031854	0.13979898368621702	-7.485319229982884	3.8657308734451	3.946777129872077	1.72758956685627	6.004700933886825	-0.473869404619509	1.0683376157565152	-1.7813574644281516	-8.624189773771135	-8.72427875327663	-10.426527821274018	2.4876294980569607	-2.8840949829711793	-0.9873716413649671	9.201016497531054	-6.656743551407713	-2.039087414881697	3.697946643758333	2.0
-4.402898287354277	-7.496218368852953	-2.427176778694022	-6.215055389969839	7.749636865877526	6.467289512310217	2.9192138736260174	8.244394412542132	5.20004486848287	-5.002277748319665	7.856417118939676	1.626224092244746	6.458476261354882	8.044416776789866	-3.406074090078952	-7.126969498065241	-3.4826419550897474	-3.4752216123038284	6.900298267373916	7.258579461127614	-10.03806395658079	-2.1483321715762185	-1.0715722557694027	-5.682814427466709	-8.437121121002717	-3.2052165992099555	8.565403847185506	-5.278334526603054	0.4639971540254478	4.64045270760357	-3.2766413670948467	9.697354487104338	9.357057873402386	-3.9188618609219414	-0.15872227582096404	-3.181341964504377	3.0
-2.6964249445596304	10.046943644820335	6.093719073349986	1.493205041228523	-7.6011962734913	-6.741253560845067	-8.006828889704348	8.121613964160264	0.5981326346765765	6.073057622984231	-10.229475043480802	9.133132046351307	5.746198456020616	-3.0548889504973893	-6.12142998557002	-7.182884883612888	-3.0512315908467995	1.2642644119547903	-1.5488266507375692	-3.334810483255778	1.4117659336167254	-7.703041061908415	-6.167323683861699	-3.996714218345729	0.9290304900114053	7.344947855582587	-5.940735708183843	1.94762021546207	1.688216890632545	-9.314402048167953	2.2074076864943226	-6.714439121577735	-8.91416446385459	10.121108852216219	9.46277631544739	6.880428726763026	0.0
-4.670201748213977	-7.893474421820089	2.5659062490091524	-1.4671540637871956	-8.840356700659129	-3.1532888488235455	8.926657260880926	-3.921951725188783	-8.59063508140068	-0.08516142141147065	9.364746685242498	-4.563921966310854	2.5935930384478008	4.365823496261672	-5.25031762584632	3.6425742174362297	-2.3849121436748435	0.6069666456959033	3.84633403763371	-2.06970510046134	-7.289482632636142	6.125138083661103	-5.033936384640415	-6.099636867319789	-8.298882929416262	2.9763612361432434	4.677076427408309	-10.526681648033472	0.4467103104929243	-7.248127897090244	2.982750811499008	-6.174569693050323	3.4436201511078344	-4.100976479688533	8.140749630152222	-5.3422657289577575	4.0
-4.9560302195038	-9.181520600314634	-3.9967589714414604	-6.940973381951829	9.304963157073352	5.948461291436713	1.6380548844757332	7.791553669639038	5.80282701355706	-8.089596068530204	8.04883626231662	0.2494010723949195	6.494559739734619	7.06677334185044	-4.846314062583863	-6.618837211457396	-4.5981487663829155	-1.4644238139669306	6.798062406118543	8.02502633166148	-9.871147089586326	-0.9935602368508969	-1.352310618908612	-4.555622109377053	-7.009511271184538	-3.188392735040554	9.42348512313689	-3.7591862897059256	1.4199876501898783	5.407559758393374	-4.023590505131156	10.55157607595334	11.486230283643778	-4.438765748053204	0.9287274116578664	-4.62953033509452	3.0
-1.8650738552026414	9.09627494202304	2.887501741087105	1.1124405205453936	-6.207237853539888	-6.713453775916102	-7.657337851330338	7.726797478535875	1.055598344161516	3.365387418200275	-9.485392723560715	7.08415297723978	8.32229470163142	-5.3114710500569196	-5.136466058809115	-7.912513743740493	-2.6705899804539897	2.726627543672506	-2.6819779825350025	-3.4040154011353945	2.238167839134883	-8.754556635207408	-3.6642230574437673	-1.8391599292888174	-1.4797268683281275	6.869435748115496	-7.673287763622003	-1.2100673781774116	1.984888772829602	-9.045606467627774	1.4343235496046614	-5.779923090282284	-8.16807382607846	9.835849816000682	9.18950422613892	6.770527230307562	0.0
-10.320712723945316	6.306701908248894	4.6279885024452865	4.453981231840907	5.845174563949188	-9.355775743741239	-3.434579080260252	-8.416939312771381	6.696937145719464	3.7531435832572493	-2.656000709836656	-9.805756112963872	-3.342855269278301	-3.886915872113629	3.909738981289715	1.265409961381756	8.716173545346775	-1.9195646464281522	-7.66007825924384	3.3185844987350306	5.991544919407874	0.8911921250759746	5.284880943570876	-0.22482233564221793	0.757226922575665	-1.4361748688456983	-9.534890654079213	-8.36057343538869	-10.946145659607408	1.609657265733753	-2.9944006397928207	-0.13440564003224137	7.48731970079938	-6.419883561440546	-3.511988679377758	4.407815890732775	2.0
-10.875057841108292	5.294436880405951	4.449601733104068	5.570648785242272	5.56882448667161	-10.09704003488647	-3.87785684443082	-6.991102953632075	6.913423426594738	2.5839198397544463	-2.3166214637952587	-9.931042041899483	-4.19459622158871	-4.019206372839003	4.947526103289147	3.5240376053762548	6.263987394627749	-0.561237855927283	-6.738785977187755	2.4101092929990635	5.1513085308983415	0.00975951060669722	4.777776695541688	-2.629122662193707	1.8473907063949084	-1.8050087602325207	-10.298809329154011	-7.513904414676761	-10.413726518952565	1.5909636963943143	-2.202551208659739	1.9800768516208551	7.559265806239377	-3.9468007071063216	-1.4363010952993198	3.697191479150624	2.0
-6.411386621678281	-9.357137851723316	-5.563818293312963	-8.904974886044895	6.384545558709831	8.623496723124447	2.6048283390745133	8.953754250058543	5.895850409359701	-6.412875380725715	8.157850593931999	1.4269154864577047	4.902133650361201	7.542051151371644	-3.3351487390764962	-9.732487248566457	-4.143958428258211	-0.3950868097322613	4.258518938010147	6.335611189965071	-9.756107647782358	1.0567883615556408	-0.12565274081713018	-6.1951851638002475	-5.264521977518887	-3.2964558963930246	8.634066176009387	-2.9742166056693082	0.6866029515640883	4.3152630527967455	-0.7312468108051902	9.683012262994787	8.264671618803405	-5.8041089691431305	1.417594799874502	-3.2986046497275	3.0
-1.4462868254801031	-8.756925566219403	1.3314426097533025	1.0923267034425543	-9.116665451589588	-4.0899259479058845	8.531984291650543	-5.790387933064201	-7.4729091871483355	-2.5193010541590097	9.611578896780188	-4.598094148697283	3.4573454101465733	4.772368387293728	-4.870143126733873	3.621817155591187	-3.702300326116414	3.1719536957884524	3.2514895378332835	1.226545956644241	-8.494733254705363	7.7996430253867315	-4.708152230149031	-6.566634845851849	-8.436687660568351	2.677450815653095	2.7789033792737734	-7.525647273816292	0.11134922669795147	-5.382264229240026	3.8815768715840653	-4.960735668725576	3.880289628769976	-1.092027338377724	8.278436797464034	-5.5811494428612525	4.0
-5.676310286446068	-9.072351304798064	3.3662569561890443	-0.46967074927081365	-7.575309189266498	-0.16852600827511022	-10.29914220469895	8.209574121637742	-3.505299340553674	3.4060207998381973	-5.273092059693642	-0.8501623707483148	1.5229944640887458	-6.527226364712078	9.317112325187658	4.889922292207534	9.293391043483695	7.595629295307626	1.7713863544930977	7.586261308799209	-7.3084586608188395	-6.301475543233517	-8.48757388866948	-4.68698494876873	-0.4925710678317512	-3.29564532600886	4.664952513379662	-3.666870941191929	-3.9036754152424997	-0.4658069929840343	-7.313109582668073	6.470571401057592	-8.693713038384068	10.276577435547441	4.751565481331266	-8.269867911484674	1.0
-5.380680171225208	-9.879822567126608	-3.5173052737382986	-7.671434638833013	8.440642225101218	6.792574480405341	1.703631553856176	6.900924304529278	7.199600765194225	-8.338406097052458	9.2698532022482	-0.677409553696924	5.449532636099294	8.204238345395735	-3.0367906499325423	-7.500971482658977	-5.394031364657769	-1.8938892213028022	7.921586079070764	7.987568036272893	-8.685352489916086	-0.20641124818726564	-3.9799918387017152	-4.537813469719092	-7.246259086447131	-3.0648352699947115	8.290819244743863	-3.8840599462939998	-0.22323731423935955	4.105547008519663	-3.8630854236422802	10.198252534918009	11.28557498586391	-5.5620066790499765	-1.64782045937924	-4.084448851439115	3.0
[truncated: 1,419 more rows]
