# Supplementary material for: Adaptive density peak clustering based on Delaunay graph
Source: PLoS One. 2025 Jun 5;20(6):e0325161. doi: 10.1371/journal.pone.0325161 (PMC12140253; doi:10.1371/journal.pone.0325161)
Supplement: S1 File — https://github.com/7ucK1n9/S1-Data.git (ZIP) [file pone.0325161.s001.zip › Real-world Data/Liver.csv]

mcv	alkphos	sgpt	sgot	gammagt	drinks	selector
85	92	45	27	31	0.0	1
85	64	59	32	23	0.0	2
86	54	33	16	54	0.0	2
91	78	34	24	36	0.0	2
87	70	12	28	10	0.0	2
98	55	13	17	17	0.0	2
88	62	20	17	9	0.5	1
88	67	21	11	11	0.5	1
92	54	22	20	7	0.5	1
90	60	25	19	5	0.5	1
89	52	13	24	15	0.5	1
82	62	17	17	15	0.5	1
90	64	61	32	13	0.5	1
86	77	25	19	18	0.5	1
96	67	29	20	11	0.5	1
91	78	20	31	18	0.5	1
89	67	23	16	10	0.5	1
89	79	17	17	16	0.5	1
91	107	20	20	56	0.5	1
94	116	11	33	11	0.5	1
92	59	35	13	19	0.5	1
93	23	35	20	20	0.5	1
90	60	23	27	5	0.5	1
96	68	18	19	19	0.5	1
84	80	47	33	97	0.5	1
92	70	24	13	26	0.5	1
90	47	28	15	18	0.5	1
88	66	20	21	10	0.5	1
91	102	17	13	19	0.5	1
87	41	31	19	16	0.5	1
86	79	28	16	17	0.5	1
91	57	31	23	42	0.5	1
93	77	32	18	29	0.5	1
88	96	28	21	40	0.5	1
94	65	22	18	11	0.5	1
91	72	155	68	82	0.5	2
85	54	47	33	22	0.5	2
79	39	14	19	9	0.5	2
85	85	25	26	30	0.5	2
89	63	24	20	38	0.5	2
84	92	68	37	44	0.5	2
89	68	26	39	42	0.5	2
89	101	18	25	13	0.5	2
86	84	18	14	16	0.5	2
85	65	25	14	18	0.5	2
88	61	19	21	13	0.5	2
92	56	14	16	10	0.5	2
95	50	29	25	50	0.5	2
91	75	24	22	11	0.5	2
83	40	29	25	38	0.5	2
89	74	19	23	16	0.5	2
85	64	24	22	11	0.5	2
92	57	64	36	90	0.5	2
94	48	11	23	43	0.5	2
87	52	21	19	30	0.5	2
85	65	23	29	15	0.5	2
84	82	21	21	19	0.5	2
88	49	20	22	19	0.5	2
96	67	26	26	36	0.5	2
90	63	24	24	24	0.5	2
90	45	33	34	27	0.5	2
90	72	14	15	18	0.5	2
91	55	4	8	13	0.5	2
91	52	15	22	11	0.5	2
87	71	32	19	27	1.0	1
89	77	26	20	19	1.0	1
89	67	5	17	14	1.0	2
85	51	26	24	23	1.0	2
103	75	19	30	13	1.0	2
90	63	16	21	14	1.0	2
90	63	29	23	57	2.0	1
90	67	35	19	35	2.0	1
87	66	27	22	9	2.0	1
90	73	34	21	22	2.0	1
86	54	20	21	16	2.0	1
90	80	19	14	42	2.0	1
87	90	43	28	156	2.0	2
96	72	28	19	30	2.0	2
91	55	9	25	16	2.0	2
95	78	27	25	30	2.0	2
92	101	34	30	64	2.0	2
89	51	41	22	48	2.0	2
91	99	42	33	16	2.0	2
94	58	21	18	26	2.0	2
92	60	30	27	297	2.0	2
94	58	21	18	26	2.0	2
88	47	33	26	29	2.0	2
92	65	17	25	9	2.0	2
92	79	22	20	11	3.0	1
84	83	20	25	7	3.0	1
88	68	27	21	26	3.0	1
86	48	20	20	6	3.0	1
99	69	45	32	30	3.0	1
88	66	23	12	15	3.0	1
89	62	42	30	20	3.0	1
90	51	23	17	27	3.0	1
81	61	32	37	53	3.0	2
89	89	23	18	104	3.0	2
89	65	26	18	36	3.0	2
92	75	26	26	24	3.0	2
85	59	25	20	25	3.0	2
92	61	18	13	81	3.0	2
89	63	22	27	10	4.0	1
90	84	18	23	13	4.0	1
88	95	25	19	14	4.0	1
89	35	27	29	17	4.0	1
91	80	37	23	27	4.0	1
91	109	33	15	18	4.0	1
91	65	17	5	7	4.0	1
88	107	29	20	50	4.0	2
87	76	22	55	9	4.0	2
87	86	28	23	21	4.0	2
87	42	26	23	17	4.0	2
88	80	24	25	17	4.0	2
90	96	34	49	169	4.0	2
86	67	11	15	8	4.0	2
92	40	19	20	21	4.0	2
85	60	17	21	14	4.0	2
89	90	15	17	25	4.0	2
91	57	15	16	16	4.0	2
96	55	48	39	42	4.0	2
79	101	17	27	23	4.0	2
90	134	14	20	14	4.0	2
89	76	14	21	24	4.0	2
88	93	29	27	31	4.0	2
90	67	10	16	16	4.0	2
92	73	24	21	48	4.0	2
91	55	28	28	82	4.0	2
83	45	19	21	13	4.0	2
90	74	19	14	22	4.0	2
92	66	21	16	33	5.0	1
93	63	26	18	18	5.0	1
86	78	47	39	107	5.0	2
97	44	113	45	150	5.0	2
87	59	15	19	12	5.0	2
86	44	21	11	15	5.0	2
87	64	16	20	24	5.0	2
92	57	21	23	22	5.0	2
90	70	25	23	112	5.0	2
99	59	17	19	11	5.0	2
92	80	10	26	20	6.0	1
95	60	26	22	28	6.0	1
91	63	25	26	15	6.0	1
92	62	37	21	36	6.0	1
95	50	13	14	15	6.0	1
90	76	37	19	50	6.0	1
96	70	70	26	36	6.0	1
95	62	64	42	76	6.0	1
92	62	20	23	20	6.0	1
91	63	25	26	15	6.0	1
82	56	67	38	92	6.0	2
92	82	27	24	37	6.0	2
90	63	12	26	21	6.0	2
88	37	9	15	16	6.0	2
100	60	29	23	76	6.0	2
98	43	35	23	69	6.0	2
91	74	87	50	67	6.0	2
92	87	57	25	44	6.0	2
93	99	36	34	48	6.0	2
90	72	17	19	19	6.0	2
97	93	21	20	68	6.0	2
93	50	18	25	17	6.0	2
90	57	20	26	33	6.0	2
92	76	31	28	41	6.0	2
88	55	19	17	14	6.0	2
89	63	24	29	29	6.0	2
92	79	70	32	84	7.0	1
92	93	58	35	120	7.0	1
93	84	58	47	62	7.0	2
97	71	29	22	52	8.0	1
84	99	33	19	26	8.0	1
96	44	42	23	73	8.0	1
90	62	22	21	21	8.0	1
92	94	18	17	6	8.0	1
90	67	77	39	114	8.0	1
97	71	29	22	52	8.0	1
91	69	25	25	66	8.0	2
93	59	17	20	14	8.0	2
92	95	85	48	200	8.0	2
90	50	26	22	53	8.0	2
91	62	59	47	60	8.0	2
92	93	22	28	123	9.0	1
92	77	86	41	31	10.0	1
86	66	22	24	26	10.0	2
98	57	31	34	73	10.0	2
95	80	50	64	55	10.0	2
92	108	53	33	94	12.0	2
97	92	22	28	49	12.0	2
93	77	39	37	108	16.0	1
94	83	81	34	201	20.0	1
87	75	25	21	14	0.0	1
88	56	23	18	12	0.0	1
84	97	41	20	32	0.0	2
94	91	27	20	15	0.5	1
97	62	17	13	5	0.5	1
92	85	25	20	12	0.5	1
82	48	27	15	12	0.5	1
88	74	31	25	15	0.5	1
95	77	30	14	21	0.5	1
88	94	26	18	8	0.5	1
91	70	19	19	22	0.5	1
83	54	27	15	12	0.5	1
91	105	40	26	56	0.5	1
86	79	37	28	14	0.5	1
91	96	35	22	135	0.5	1
89	82	23	14	35	0.5	1
90	73	24	23	11	0.5	1
90	87	19	25	19	0.5	1
89	82	33	32	18	0.5	1
85	79	17	8	9	0.5	1
85	119	30	26	17	0.5	1
78	69	24	18	31	0.5	1
88	107	34	21	27	0.5	1
89	115	17	27	7	0.5	1
92	67	23	15	12	0.5	1
89	101	27	34	14	0.5	1
91	84	11	12	10	0.5	1
94	101	41	20	53	0.5	2
88	46	29	22	18	0.5	2
88	122	35	29	42	0.5	2
84	88	28	25	35	0.5	2
90	79	18	15	24	0.5	2
87	69	22	26	11	0.5	2
65	63	19	20	14	0.5	2
90	64	12	17	14	0.5	2
85	58	18	24	16	0.5	2
88	81	41	27	36	0.5	2
86	78	52	29	62	0.5	2
82	74	38	28	48	0.5	2
86	58	36	27	59	0.5	2
94	56	30	18	27	0.5	2
87	57	30	30	22	0.5	2
98	74	148	75	159	0.5	2
94	75	20	25	38	0.5	2
83	68	17	20	71	0.5	2
93	56	25	21	33	0.5	2
101	65	18	21	22	0.5	2
92	65	25	20	31	0.5	2
92	58	14	16	13	0.5	2
86	58	16	23	23	0.5	2
85	62	15	13	22	0.5	2
86	57	13	20	13	0.5	2
86	54	26	30	13	0.5	2
81	41	33	27	34	1.0	1
91	67	32	26	13	1.0	1
91	80	21	19	14	1.0	1
92	60	23	15	19	1.0	1
91	60	32	14	8	1.0	1
93	65	28	22	10	1.0	1
90	63	45	24	85	1.0	2
87	92	21	22	37	1.0	2
83	78	31	19	115	1.0	2
95	62	24	23	14	1.0	2
93	59	41	30	48	1.0	2
84	82	43	32	38	2.0	1
87	71	33	20	22	2.0	1
86	44	24	15	18	2.0	1
86	66	28	24	21	2.0	1
88	58	31	17	17	2.0	1
90	61	28	29	31	2.0	1
88	69	70	24	64	2.0	1
93	87	18	17	26	2.0	1
98	58	33	21	28	2.0	1
91	44	18	18	23	2.0	2
87	75	37	19	70	2.0	2
94	91	30	26	25	2.0	2
88	85	14	15	10	2.0	2
89	109	26	25	27	2.0	2
87	59	37	27	34	2.0	2
93	58	20	23	18	2.0	2
88	57	9	15	16	2.0	2
94	65	38	27	17	3.0	1
91	71	12	22	11	3.0	1
90	55	20	20	16	3.0	1
91	64	21	17	26	3.0	2
88	47	35	26	33	3.0	2
82	72	31	20	84	3.0	2
85	58	83	49	51	3.0	2
91	54	25	22	35	4.0	1
98	50	27	25	53	4.0	2
86	62	29	21	26	4.0	2
89	48	32	22	14	4.0	2
82	68	20	22	9	4.0	2
83	70	17	19	23	4.0	2
96	70	21	26	21	4.0	2
94	117	77	56	52	4.0	2
93	45	11	14	21	4.0	2
93	49	27	21	29	4.0	2
84	73	46	32	39	4.0	2
91	63	17	17	46	4.0	2
90	57	31	18	37	4.0	2
87	45	19	13	16	4.0	2
91	68	14	20	19	4.0	2
86	55	29	35	108	4.0	2
91	86	52	47	52	4.0	2
88	46	15	33	55	4.0	2
85	52	22	23	34	4.0	2
89	72	33	27	55	4.0	2
95	59	23	18	19	4.0	2
94	43	154	82	121	4.0	2
96	56	38	26	23	5.0	2
90	52	10	17	12	5.0	2
94	45	20	16	12	5.0	2
99	42	14	21	49	5.0	2
93	102	47	23	37	5.0	2
94	71	25	26	31	5.0	2
92	73	33	34	115	5.0	2
87	54	41	29	23	6.0	1
92	67	15	14	14	6.0	1
98	101	31	26	32	6.0	1
92	53	51	33	92	6.0	1
97	94	43	43	82	6.0	1
93	43	11	16	54	6.0	1
93	68	24	18	19	6.0	1
95	36	38	19	15	6.0	1
99	86	58	42	203	6.0	1
98	66	103	57	114	6.0	1
92	80	10	26	20	6.0	1
96	74	27	25	43	6.0	2
95	93	21	27	47	6.0	2
86	109	16	22	28	6.0	2
91	46	30	24	39	7.0	2
102	82	34	78	203	7.0	2
85	50	12	18	14	7.0	2
91	57	33	23	12	8.0	1
91	52	76	32	24	8.0	1
93	70	46	30	33	8.0	1
87	55	36	19	25	8.0	1
98	123	28	24	31	8.0	1
82	55	18	23	44	8.0	2
95	73	20	25	225	8.0	2
97	80	17	20	53	8.0	2
100	83	25	24	28	8.0	2
88	91	56	35	126	9.0	2
91	138	45	21	48	10.0	1
92	41	37	22	37	10.0	1
86	123	20	25	23	10.0	2
91	93	35	34	37	10.0	2
87	87	15	23	11	10.0	2
87	56	52	43	55	10.0	2
99	75	26	24	41	12.0	1
96	69	53	43	203	12.0	2
98	77	55	35	89	15.0	1
91	68	27	26	14	16.0	1
98	99	57	45	65	20.0	1
