# Supplementary material for: Adaptive density peak clustering based on Delaunay graph
Source: PLoS One. 2025 Jun 5;20(6):e0325161. doi: 10.1371/journal.pone.0325161 (PMC12140253; doi:10.1371/journal.pone.0325161)
Supplement: S1 File — https://github.com/7ucK1n9/S1-Data.git (ZIP) [file pone.0325161.s001.zip › Real-world Data/Spambase.csv]

word_freq_make	word_freq_address	word_freq_all	word_freq_3d	word_freq_our	word_freq_over	word_freq_remove	word_freq_internet	word_freq_order	word_freq_mail	word_freq_receive	word_freq_will	word_freq_people	word_freq_report	word_freq_addresses	word_freq_free	word_freq_business	word_freq_email	word_freq_you	word_freq_credit	word_freq_your	word_freq_font	word_freq_000	word_freq_money	word_freq_hp	word_freq_hpl	word_freq_george	word_freq_650	word_freq_lab	word_freq_labs	word_freq_telnet	word_freq_857	word_freq_data	word_freq_415	word_freq_85	word_freq_technology	word_freq_1999	word_freq_parts	word_freq_pm	word_freq_direct	word_freq_cs	word_freq_meeting	word_freq_original	word_freq_project	word_freq_re	word_freq_edu	word_freq_table	word_freq_conference	char_freq_;	char_freq_(
0.0	0.64	0.64	0.0	0.32	0.0	0.0	0.0	0.0	0.0	0.0	0.64	0.0	0.0	0.0	0.32	0.0	1.29	1.93	0.0	0.96	0.0	0.0	0.0	0.0	0.0	0.0	0.0	0.0	0.0	0.0	0.0	0.0	0.0	0.0	0.0	0.0	0.0	0.0	0.0	0.0	0.0	0.0	0.0	0.0	0.0	0.0	0.0	0.0	0.0
0.21	0.28	0.5	0.0	0.14	0.28	0.21	0.07	0.0	0.94	0.21	0.79	0.65	0.21	0.14	0.14	0.07	0.28	3.47	0.0	1.59	0.0	0.43	0.43	0.0	0.0	0.0	0.0	0.0	0.0	0.0	0.0	0.0	0.0	0.0	0.0	0.07	0.0	0.0	0.0	0.0	0.0	0.0	0.0	0.0	0.0	0.0	0.0	0.0	0.132
0.06	0.0	0.71	0.0	1.23	0.19	0.19	0.12	0.64	0.25	0.38	0.45	0.12	0.0	1.75	0.06	0.06	1.03	1.36	0.32	0.51	0.0	1.16	0.06	0.0	0.0	0.0	0.0	0.0	0.0	0.0	0.0	0.0	0.0	0.0	0.0	0.0	0.0	0.0	0.06	0.0	0.0	0.12	0.0	0.06	0.06	0.0	0.0	0.01	0.143
0.0	0.0	0.0	0.0	0.63	0.0	0.31	0.63	0.31	0.63	0.31	0.31	0.31	0.0	0.0	0.31	0.0	0.0	3.18	0.0	0.31	0.0	0.0	0.0	0.0	0.0	0.0	0.0	0.0	0.0	0.0	0.0	0.0	0.0	0.0	0.0	0.0	0.0	0.0	0.0	0.0	0.0	0.0	0.0	0.0	0.0	0.0	0.0	0.0	0.137
0.0	0.0	0.0	0.0	0.63	0.0	0.31	0.63	0.31	0.63	0.31	0.31	0.31	0.0	0.0	0.31	0.0	0.0	3.18	0.0	0.31	0.0	0.0	0.0	0.0	0.0	0.0	0.0	0.0	0.0	0.0	0.0	0.0	0.0	0.0	0.0	0.0	0.0	0.0	0.0	0.0	0.0	0.0	0.0	0.0	0.0	0.0	0.0	0.0	0.135
0.0	0.0	0.0	0.0	1.85	0.0	0.0	1.85	0.0	0.0	0.0	0.0	0.0	0.0	0.0	0.0	0.0	0.0	0.0	0.0	0.0	0.0	0.0	0.0	0.0	0.0	0.0	0.0	0.0	0.0	0.0	0.0	0.0	0.0	0.0	0.0	0.0	0.0	0.0	0.0	0.0	0.0	0.0	0.0	0.0	0.0	0.0	0.0	0.0	0.223
0.0	0.0	0.0	0.0	1.92	0.0	0.0	0.0	0.0	0.64	0.96	1.28	0.0	0.0	0.0	0.96	0.0	0.32	3.85	0.0	0.64	0.0	0.0	0.0	0.0	0.0	0.0	0.0	0.0	0.0	0.0	0.0	0.0	0.0	0.0	0.0	0.0	0.0	0.0	0.0	0.0	0.0	0.0	0.0	0.0	0.0	0.0	0.0	0.0	0.054
0.0	0.0	0.0	0.0	1.88	0.0	0.0	1.88	0.0	0.0	0.0	0.0	0.0	0.0	0.0	0.0	0.0	0.0	0.0	0.0	0.0	0.0	0.0	0.0	0.0	0.0	0.0	0.0	0.0	0.0	0.0	0.0	0.0	0.0	0.0	0.0	0.0	0.0	0.0	0.0	0.0	0.0	0.0	0.0	0.0	0.0	0.0	0.0	0.0	0.206
0.15	0.0	0.46	0.0	0.61	0.0	0.3	0.0	0.92	0.76	0.76	0.92	0.0	0.0	0.0	0.0	0.0	0.15	1.23	3.53	2.0	0.0	0.0	0.15	0.0	0.0	0.0	0.0	0.0	0.0	0.0	0.0	0.15	0.0	0.0	0.0	0.0	0.0	0.0	0.0	0.0	0.0	0.3	0.0	0.0	0.0	0.0	0.0	0.0	0.271
0.06	0.12	0.77	0.0	0.19	0.32	0.38	0.0	0.06	0.0	0.0	0.64	0.25	0.0	0.12	0.0	0.0	0.12	1.67	0.06	0.71	0.0	0.19	0.0	0.0	0.0	0.0	0.0	0.0	0.0	0.0	0.0	0.0	0.0	0.0	0.0	0.0	0.0	0.0	0.0	0.0	0.0	0.0	0.06	0.0	0.0	0.0	0.0	0.04	0.03
0.0	0.0	0.0	0.0	0.0	0.0	0.96	0.0	0.0	1.92	0.96	0.0	0.0	0.0	0.0	0.0	0.0	0.96	3.84	0.0	0.96	0.0	0.0	0.0	0.0	0.0	0.0	0.0	0.0	0.0	0.0	0.0	0.0	0.0	0.0	0.0	0.0	0.0	0.0	0.96	0.0	0.0	0.0	0.0	0.0	0.0	0.0	0.0	0.0	0.0
0.0	0.0	0.25	0.0	0.38	0.25	0.25	0.0	0.0	0.0	0.12	0.12	0.12	0.0	0.0	0.0	0.0	0.0	1.16	0.0	0.77	0.0	0.0	0.0	0.0	0.0	0.0	0.0	0.0	0.0	0.0	0.0	0.0	0.0	0.0	0.0	0.0	0.0	0.0	0.0	0.0	0.0	0.0	0.0	0.0	0.0	0.0	0.0	0.022	0.044
0.0	0.69	0.34	0.0	0.34	0.0	0.0	0.0	0.0	0.0	0.0	0.69	0.0	0.0	0.0	0.34	0.0	1.39	2.09	0.0	1.04	0.0	0.0	0.0	0.0	0.0	0.0	0.0	0.0	0.0	0.0	0.0	0.0	0.0	0.0	0.0	0.0	0.0	0.0	0.0	0.0	0.0	0.0	0.0	0.0	0.0	0.0	0.0	0.0	0.056
0.0	0.0	0.0	0.0	0.9	0.0	0.9	0.0	0.0	0.9	0.9	0.0	0.9	0.0	0.0	0.0	0.0	0.0	2.72	0.0	0.9	0.0	0.0	0.0	0.0	0.0	0.0	0.0	0.0	0.0	0.0	0.0	0.0	0.0	0.0	0.0	0.0	0.0	0.0	0.0	0.0	0.0	0.0	0.0	0.0	0.0	0.0	0.0	0.0	0.0
0.0	0.0	1.42	0.0	0.71	0.35	0.0	0.35	0.0	0.71	0.0	0.35	0.0	0.0	0.0	5.35	0.0	0.0	3.21	0.0	2.85	0.0	0.35	0.0	0.0	0.0	0.0	0.0	0.0	0.0	0.0	0.0	0.0	0.0	0.0	0.0	0.0	0.0	0.0	0.0	0.0	0.0	0.0	0.0	0.0	0.0	0.0	0.0	0.0	0.102
0.0	0.42	0.42	0.0	1.27	0.0	0.42	0.0	0.0	1.27	0.0	0.0	0.0	0.0	0.0	1.27	0.0	0.0	1.7	0.42	1.27	0.0	0.0	0.42	0.0	0.0	0.0	0.0	0.0	0.0	0.0	0.0	0.0	0.0	0.0	0.0	1.27	0.0	0.0	0.42	0.0	0.0	0.0	0.0	0.0	0.0	0.0	0.0	0.0	0.063
0.0	0.0	0.0	0.0	0.94	0.0	0.0	0.0	0.0	0.0	0.0	0.0	0.0	0.0	0.0	0.0	0.0	0.0	1.88	0.0	2.83	0.0	0.0	0.0	0.0	0.0	0.0	0.0	0.0	0.0	0.0	0.0	0.0	0.0	0.0	0.0	0.0	0.0	0.0	0.0	0.0	0.0	0.0	0.0	0.0	0.0	0.0	0.0	0.0	0.0
0.0	0.0	0.0	0.0	0.0	0.0	0.0	0.0	0.0	0.0	0.0	0.0	0.0	0.0	0.0	0.0	0.0	0.0	0.0	0.0	2.11	0.0	0.7	0.0	0.0	0.0	0.0	0.0	0.0	0.0	0.0	0.0	0.0	0.0	0.0	0.0	0.0	0.0	0.0	0.0	0.0	0.0	0.0	0.0	0.0	0.0	0.0	0.0	0.0	0.0
0.0	0.0	0.55	0.0	1.11	0.0	0.18	0.0	0.0	0.0	0.0	0.0	0.92	0.0	0.18	0.0	0.37	0.37	3.15	0.0	0.92	0.0	0.0	0.0	0.0	0.0	0.0	0.0	0.0	0.0	0.0	0.0	0.0	0.0	0.0	0.0	0.0	0.0	0.0	0.0	0.0	0.0	0.0	0.0	0.0	0.0	0.0	0.0	0.0	0.182
0.0	0.63	0.0	0.0	1.59	0.31	0.0	0.0	0.31	0.0	0.0	0.63	0.0	0.0	1.27	0.63	0.31	3.18	2.22	0.0	1.91	0.0	0.31	0.63	0.0	0.0	0.0	0.31	0.0	0.0	0.0	0.0	0.0	0.0	0.0	0.0	0.0	0.0	0.0	1.59	0.0	0.0	0.0	0.0	0.0	0.0	0.0	0.0	0.0	0.275
0.0	0.0	0.0	0.0	0.0	0.0	0.0	0.0	0.0	0.0	0.0	0.0	0.0	0.0	0.0	0.0	0.0	0.0	0.0	0.0	0.0	0.0	0.0	0.0	0.0	0.0	0.0	0.0	0.0	0.0	0.0	0.0	0.0	0.0	0.0	0.0	0.0	0.0	0.0	0.0	0.0	0.0	0.0	0.0	0.0	0.0	0.0	0.0	0.0	0.729
0.05	0.07	0.1	0.0	0.76	0.05	0.15	0.02	0.55	0.0	0.1	0.47	0.02	0.0	0.0	0.0	0.02	0.13	2.09	0.1	1.57	0.0	0.05	0.0	0.0	0.0	0.0	0.0	0.0	0.0	0.0	0.0	0.0	0.0	0.0	0.02	0.1	0.0	0.0	0.0	0.0	0.0	0.0	0.0	0.0	0.0	0.0	0.0	0.042	0.101
0.0	0.0	0.0	0.0	2.94	0.0	0.0	0.0	0.0	0.0	0.0	0.0	0.0	0.0	0.0	2.94	0.0	0.0	0.0	0.0	0.0	0.0	0.0	0.0	0.0	0.0	0.0	0.0	0.0	0.0	0.0	0.0	0.0	0.0	0.0	0.0	0.0	0.0	0.0	0.0	0.0	0.0	0.0	0.0	0.0	0.0	0.0	0.0	0.404	0.404
0.0	0.0	0.0	0.0	1.16	0.0	0.0	0.0	0.0	0.0	0.0	0.58	0.0	0.0	0.0	1.16	0.0	1.16	1.16	0.0	1.75	0.0	0.0	0.0	0.0	0.0	0.0	0.0	0.0	0.0	0.0	0.0	0.0	0.0	0.0	0.0	0.0	0.0	0.0	0.0	0.0	0.0	0.0	0.0	0.0	0.0	0.0	0.0	0.0	0.133
0.0	0.0	0.0	0.0	0.0	0.0	0.0	0.0	0.0	0.0	0.0	0.0	0.0	0.0	0.0	0.0	0.0	0.0	0.0	0.0	0.0	0.0	0.0	0.0	0.0	0.0	0.0	0.0	0.0	0.0	0.0	0.0	0.0	0.0	0.0	0.0	0.0	0.0	0.0	0.0	0.0	0.0	0.0	0.0	1.44	0.0	0.0	0.0	0.0	0.196
0.05	0.07	0.1	0.0	0.76	0.05	0.15	0.02	0.55	0.0	0.1	0.47	0.02	0.0	0.0	0.0	0.02	0.13	2.09	0.1	1.57	0.0	0.05	0.0	0.0	0.0	0.0	0.0	0.0	0.0	0.0	0.0	0.0	0.0	0.0	0.02	0.1	0.0	0.0	0.0	0.0	0.0	0.0	0.0	0.0	0.0	0.0	0.0	0.042	0.101
0.0	0.0	0.0	0.0	0.0	0.0	0.0	0.0	0.0	0.0	0.0	0.0	0.0	0.0	0.0	0.0	0.0	0.0	0.0	0.0	0.0	0.0	0.0	0.0	0.0	0.0	0.0	0.0	0.0	0.0	0.0	0.0	0.0	0.0	0.0	0.0	0.0	0.0	0.0	0.0	0.0	0.0	0.0	0.0	1.44	0.0	0.0	0.0	0.0	0.196
0.0	0.0	0.0	0.0	0.0	0.0	1.66	0.0	0.0	0.0	0.0	0.0	0.0	0.0	0.0	0.0	0.0	0.0	3.33	0.0	0.0	0.0	0.0	3.33	0.0	0.0	0.0	0.0	0.0	0.0	0.0	0.0	0.0	0.0	0.0	0.0	0.0	0.0	0.0	0.0	0.0	0.0	0.0	0.0	0.0	0.0	0.0	0.0	0.0	0.0
0.0	0.0	0.0	0.0	0.0	0.0	0.0	0.0	0.0	0.0	0.0	0.0	0.0	0.0	0.0	3.33	0.0	0.0	0.0	0.0	0.0	0.0	0.0	0.0	0.0	0.0	0.0	0.0	0.0	0.0	0.0	0.0	0.0	0.0	0.0	0.0	0.0	0.0	0.0	0.0	0.0	0.0	0.0	0.0	0.0	0.0	0.0	0.0	0.0	0.352
0.0	0.0	0.0	0.0	0.65	0.0	0.65	0.0	0.0	0.0	0.65	0.65	0.0	0.0	0.0	0.65	1.3	0.0	1.3	5.22	1.3	0.0	0.0	0.65	0.0	0.0	0.0	0.0	0.0	0.0	0.0	0.0	0.0	0.0	0.0	0.0	0.0	0.0	0.0	0.0	0.0	0.0	0.0	0.0	0.0	0.0	0.0	0.0	0.0	0.459
1.17	0.0	0.0	0.0	0.0	0.0	0.0	0.0	0.0	0.0	0.0	1.17	0.0	0.0	0.0	0.0	1.17	0.0	3.52	0.0	0.0	0.0	0.0	0.0	0.0	0.0	0.0	0.0	0.0	0.0	0.0	0.0	0.0	0.0	0.0	0.0	0.0	0.0	0.0	0.0	0.0	0.0	0.0	0.0	1.17	0.0	0.0	0.0	0.0	0.0
0.0	0.0	3.03	0.0	0.0	0.0	0.0	0.0	0.0	0.0	0.0	0.0	0.0	0.0	0.0	3.03	0.0	0.0	0.0	0.0	0.0	0.0	0.0	0.0	0.0	0.0	0.0	0.0	0.0	0.0	0.0	0.0	0.0	0.0	0.0	0.0	0.0	0.0	0.0	0.0	0.0	0.0	0.0	0.0	0.0	0.0	0.0	0.0	0.0	0.352
0.0	0.0	0.0	0.0	1.89	0.27	0.0	0.0	0.0	0.0	0.0	0.81	0.0	0.0	0.0	0.27	0.0	0.0	3.51	0.0	2.7	0.0	0.0	0.27	0.0	0.0	0.0	0.0	0.0	0.0	0.0	0.0	0.0	0.0	0.0	0.0	0.0	0.0	0.0	0.0	0.0	0.0	0.0	0.0	0.0	0.0	0.0	0.0	0.0	0.045
0.0	0.0	0.0	0.0	0.0	0.0	0.0	0.0	0.0	0.0	0.0	0.0	0.0	0.0	0.0	0.0	0.0	4.83	4.83	0.0	0.0	0.0	0.0	0.0	0.0	0.0	0.0	0.0	0.0	0.0	0.0	0.0	0.0	0.0	0.0	0.0	0.0	0.0	0.0	0.0	0.0	0.0	0.0	0.0	0.0	0.0	0.0	0.0	0.0	0.0
0.0	0.68	0.0	0.0	0.0	0.0	0.0	0.0	0.0	0.68	1.36	0.0	0.0	0.0	0.0	0.0	0.0	0.0	2.04	0.0	0.68	0.0	0.0	0.0	0.68	0.0	0.0	0.68	0.0	0.0	1.36	0.0	0.0	0.0	0.68	0.0	1.36	0.0	0.0	0.0	0.0	0.0	0.0	0.0	0.0	0.0	0.0	0.0	0.0	0.0
0.0	0.0	2.56	0.0	0.0	0.0	0.0	0.0	0.0	0.0	0.0	0.0	0.0	0.0	0.0	0.0	0.0	0.0	5.12	0.0	0.0	0.0	0.0	0.0	0.0	0.0	0.0	0.0	0.0	0.0	0.0	0.0	0.0	0.0	0.0	0.0	0.0	0.0	0.0	0.0	0.0	0.0	0.0	0.0	0.0	0.0	0.0	0.0	0.0	0.308
0.0	0.0	0.0	0.0	2.94	0.0	0.0	0.0	0.0	0.0	0.0	0.0	0.0	0.0	0.0	2.94	0.0	0.0	0.0	0.0	0.0	0.0	0.0	0.0	0.0	0.0	0.0	0.0	0.0	0.0	0.0	0.0	0.0	0.0	0.0	0.0	0.0	0.0	0.0	0.0	0.0	0.0	0.0	0.0	0.0	0.0	0.0	0.0	0.436	0.436
0.0	0.0	0.48	0.0	1.46	0.0	0.48	0.0	0.0	0.0	0.0	0.97	0.0	0.0	0.0	0.48	0.97	0.0	2.43	0.0	2.43	0.0	0.48	0.0	0.0	0.0	0.0	0.0	0.0	0.0	0.0	0.0	0.0	0.0	0.0	0.0	0.0	0.0	0.0	0.0	0.0	0.0	0.0	0.0	0.48	0.0	0.0	0.0	0.0	0.081
0.0	0.48	0.48	0.0	0.48	0.0	0.0	0.0	0.0	0.0	0.0	0.97	0.0	0.0	0.0	0.48	0.0	0.97	1.46	0.0	0.97	0.0	0.0	0.0	0.0	0.0	0.0	0.0	0.0	0.0	0.0	0.0	0.0	0.0	0.0	0.0	0.0	0.0	0.0	0.0	0.0	0.0	0.0	0.0	0.0	0.0	0.0	0.0	0.0	0.08
0.0	0.41	1.66	0.0	0.41	0.0	0.0	0.0	0.0	0.0	0.0	0.41	0.0	0.0	0.0	0.41	0.0	0.83	2.08	0.0	1.25	0.0	0.0	0.0	0.0	0.0	0.0	0.0	0.0	0.0	0.0	0.0	0.0	0.0	0.0	0.0	0.0	0.0	0.0	0.0	0.0	0.0	0.0	0.0	0.41	0.0	0.0	0.0	0.0	0.068
0.3	0.0	0.0	0.0	0.61	0.92	0.0	2.45	0.0	0.0	0.0	0.3	1.53	0.0	0.0	0.0	0.0	0.3	2.76	0.0	0.61	0.0	0.3	0.61	0.0	0.0	0.0	0.0	0.0	0.0	0.0	0.0	0.0	0.0	0.0	0.0	0.3	0.0	0.0	0.0	0.0	0.0	0.0	0.0	0.0	0.0	0.0	0.0	0.0	0.051
0.0	0.0	0.0	0.0	2.94	0.0	0.0	0.0	0.0	0.0	0.0	0.0	0.0	0.0	0.0	2.94	0.0	0.0	0.0	0.0	0.0	0.0	0.0	0.0	0.0	0.0	0.0	0.0	0.0	0.0	0.0	0.0	0.0	0.0	0.0	0.0	0.0	0.0	0.0	0.0	0.0	0.0	0.0	0.0	0.0	0.0	0.0	0.0	0.335	0.335
0.0	0.0	0.0	0.0	2.94	0.0	0.0	0.0	0.0	0.0	0.0	0.0	0.0	0.0	0.0	2.94	0.0	0.0	0.0	0.0	0.0	0.0	0.0	0.0	0.0	0.0	0.0	0.0	0.0	0.0	0.0	0.0	0.0	0.0	0.0	0.0	0.0	0.0	0.0	0.0	0.0	0.0	0.0	0.0	0.0	0.0	0.0	0.0	0.355	0.355
0.0	0.0	0.55	0.0	1.11	0.0	0.18	0.0	0.0	0.0	0.0	0.18	0.92	0.0	0.18	0.0	0.37	0.37	3.15	0.0	0.92	0.0	0.0	0.0	0.0	0.0	0.0	0.0	0.0	0.0	0.0	0.0	0.0	0.0	0.0	0.0	0.0	0.0	0.0	0.0	0.0	0.0	0.0	0.0	0.0	0.0	0.0	0.0	0.0	0.182
0.0	0.0	0.0	0.0	0.52	0.0	0.26	0.52	0.0	0.26	0.26	0.52	0.0	0.0	0.0	0.26	1.56	0.26	1.82	2.08	0.26	0.0	0.0	0.0	0.0	0.0	0.0	0.0	0.0	0.0	0.0	0.0	0.0	0.0	0.0	0.0	0.0	0.0	0.0	0.0	0.0	0.0	0.0	0.0	0.0	0.0	0.0	0.0	0.0	0.073
0.15	0.45	1.05	0.0	0.45	0.0	0.0	1.81	0.6	0.75	0.0	0.9	0.3	0.0	0.3	0.0	0.0	0.0	4.07	0.0	1.51	0.0	0.0	0.3	0.0	0.0	0.0	0.0	0.0	0.0	0.0	0.0	0.0	0.0	0.0	0.0	0.0	0.0	0.0	0.0	0.0	0.0	0.0	0.0	0.15	0.0	0.0	0.0	0.0	0.25
0.18	0.0	0.18	0.0	1.57	0.36	0.06	0.06	0.06	0.12	0.06	0.54	0.3	0.06	0.0	0.0	0.72	0.06	4.54	0.24	1.09	0.0	0.84	0.06	0.0	0.0	0.0	0.0	0.0	0.0	0.0	0.0	0.0	0.0	0.0	0.0	0.0	0.0	0.0	0.0	0.0	0.0	0.06	0.0	0.06	0.0	0.0	0.0	0.01	0.052
0.49	0.0	0.99	0.0	0.0	0.99	0.0	0.0	0.0	0.99	0.99	2.48	0.49	0.0	0.0	4.97	0.99	0.0	3.48	0.0	1.99	0.0	0.49	0.0	0.0	0.0	0.0	0.0	0.0	0.0	0.0	0.0	0.0	0.0	0.0	0.0	0.0	0.0	0.0	0.0	0.0	0.0	0.0	0.0	0.0	0.0	0.0	0.0	0.0	0.34
0.46	0.3	0.46	0.0	0.05	0.12	0.05	0.28	0.43	0.74	0.25	0.97	0.56	1.23	0.0	0.25	0.43	0.02	3.22	0.0	1.46	0.0	1.05	0.36	0.0	0.0	0.0	0.0	0.0	0.0	0.0	0.0	0.0	0.0	0.0	0.0	0.0	0.0	0.0	0.0	0.0	0.0	0.0	0.0	0.02	0.0	0.0	0.0	0.0	0.065
0.46	0.46	0.26	0.0	0.0	0.33	0.06	0.33	0.0	1.12	0.39	0.73	0.79	0.0	0.26	0.26	0.0	0.26	3.51	0.0	0.66	0.0	0.19	0.26	0.0	0.0	0.0	0.0	0.0	0.0	0.0	0.0	0.0	0.0	0.0	0.0	0.0	0.0	0.0	0.0	0.0	0.0	0.0	0.0	0.0	0.0	0.0	0.0	0.036	0.084
0.0	1.92	0.0	0.0	1.92	0.0	0.0	0.0	0.0	0.0	0.0	1.92	0.0	0.0	0.0	0.0	0.0	0.0	1.92	0.0	3.84	0.0	0.0	0.0	0.0	0.0	0.0	0.0	0.0	0.0	0.0	0.0	0.0	0.0	0.0	0.0	0.0	0.0	0.0	0.0	0.0	0.0	0.0	0.0	0.0	0.0	0.0	0.0	0.0	0.0
0.73	0.36	1.09	0.0	0.0	0.73	0.73	1.09	0.36	0.36	0.0	0.36	0.0	0.0	0.0	1.09	0.36	0.36	2.19	2.19	2.19	0.0	1.83	0.0	0.0	0.0	0.0	0.0	0.0	0.0	0.0	0.0	0.0	0.0	0.0	0.0	0.0	0.0	0.0	0.0	0.0	0.0	0.0	0.0	0.0	0.0	0.0	0.0	0.0	0.11
0.06	0.12	0.77	0.0	0.19	0.32	0.38	0.0	0.06	0.0	0.0	0.64	0.25	0.0	0.12	0.0	0.0	0.12	1.67	0.06	0.7	0.0	0.19	0.0	0.0	0.0	0.0	0.0	0.0	0.0	0.0	0.0	0.0	0.0	0.0	0.0	0.0	0.0	0.0	0.0	0.0	0.0	0.0	0.06	0.0	0.0	0.0	0.0	0.04	0.03
0.0	1.26	0.0	0.0	0.0	1.26	0.0	0.0	0.0	0.0	0.0	1.26	0.0	0.0	0.0	0.0	0.0	0.0	0.0	0.0	1.26	0.0	0.0	1.26	0.0	0.0	0.0	0.0	0.0	0.0	0.0	0.0	0.0	0.0	0.0	0.0	0.0	0.0	0.0	0.0	0.0	0.0	0.0	0.0	1.26	0.0	0.0	0.0	0.0	0.198
0.73	0.36	0.73	0.0	0.0	0.73	0.73	1.1	0.36	0.36	0.0	0.36	0.0	0.0	0.0	1.1	0.36	0.36	2.2	2.2	2.2	0.0	1.83	0.0	0.0	0.0	0.0	0.0	0.0	0.0	0.0	0.0	0.0	0.0	0.0	0.0	0.0	0.0	0.0	0.0	0.0	0.0	0.0	0.0	0.0	0.0	0.0	0.0	0.0	0.111
0.0	0.0	0.0	0.0	0.0	0.0	0.0	0.0	0.0	0.0	0.0	0.0	0.0	0.0	0.0	1.08	0.0	0.0	1.08	0.0	2.17	0.0	0.0	0.0	0.0	0.0	0.0	0.0	0.0	0.0	0.0	0.0	0.0	0.0	0.0	0.0	0.0	0.0	0.0	0.0	0.0	0.0	0.0	0.0	0.0	0.0	0.0	0.0	0.0	0.0
0.0	0.0	0.0	0.0	0.0	0.0	1.04	0.0	0.0	0.0	0.0	1.04	0.0	0.0	0.0	0.0	1.04	0.0	3.66	0.0	2.09	0.0	0.0	0.0	0.0	0.0	0.0	0.0	0.0	0.0	0.0	0.0	0.0	0.0	0.0	0.0	0.0	0.0	0.0	0.0	0.0	0.0	0.0	0.0	0.0	0.0	0.0	0.0	0.061	0.246
0.0	0.0	1.26	0.0	0.0	0.0	0.0	0.0	0.0	0.0	0.0	2.53	0.0	0.0	0.0	0.0	0.0	0.0	2.53	0.0	5.06	0.0	0.0	0.0	0.0	0.0	0.0	0.0	0.0	0.0	0.0	0.0	0.0	0.0	0.0	0.0	0.0	0.0	0.0	0.0	0.0	0.0	0.0	0.0	0.0	0.0	0.0	0.0	0.0	0.0
0.0	0.45	0.45	0.0	0.45	0.0	0.0	0.0	0.0	0.0	0.0	0.45	0.0	0.0	0.0	0.45	0.0	0.91	1.36	0.0	1.36	0.0	0.0	0.0	0.0	0.0	0.0	0.0	0.0	0.0	0.0	0.0	0.0	0.0	0.0	0.0	0.0	0.0	0.0	0.0	0.0	0.0	0.0	0.0	0.0	0.0	0.0	0.0	0.0	0.0
0.0	0.42	1.68	0.0	0.42	0.0	0.0	0.0	0.0	0.0	0.0	0.42	0.0	0.0	0.0	0.42	0.0	0.84	2.1	0.0	1.68	0.0	0.0	0.0	0.0	0.0	0.0	0.0	0.0	0.0	0.0	0.0	0.0	0.0	0.0	0.0	0.0	0.0	0.0	0.0	0.0	0.0	0.0	0.0	0.42	0.0	0.0	0.0	0.0	0.066
0.0	0.59	0.0	0.0	0.0	0.0	0.59	0.0	0.0	0.59	0.0	0.59	0.0	0.0	0.0	0.0	0.0	1.18	1.77	0.0	0.0	0.0	0.0	0.0	0.0	0.0	0.0	0.0	0.0	0.0	0.0	0.0	0.0	0.0	0.0	0.0	0.0	0.0	0.0	0.0	0.0	0.0	0.0	0.0	0.0	0.0	0.0	0.0	0.0	0.257
0.23	0.0	0.47	0.0	0.23	0.0	0.0	0.0	0.0	0.0	0.0	0.0	0.0	0.23	0.0	0.23	0.23	0.0	7.1	0.0	1.89	0.0	0.0	0.23	0.0	0.0	0.0	0.0	0.0	0.0	0.0	0.0	0.0	0.0	0.0	0.0	0.0	0.0	0.0	0.0	0.0	0.0	0.0	0.0	0.71	0.0	0.0	0.0	0.043	0.043
0.0	0.0	0.46	0.0	1.39	0.0	0.93	0.93	0.0	0.0	0.46	0.93	0.0	0.0	0.0	1.39	0.0	0.46	0.93	0.0	0.46	0.0	0.0	0.0	0.0	0.0	0.0	0.0	0.0	0.0	0.0	0.0	0.0	0.0	0.0	0.0	0.0	0.46	0.0	0.0	0.0	0.0	0.0	0.0	0.0	0.0	0.0	0.0	0.069	0.0
0.0	0.34	0.0	0.0	0.68	0.0	0.68	0.0	0.0	0.34	0.34	0.0	0.0	0.0	0.0	0.34	0.0	1.36	3.42	0.0	2.73	0.0	0.0	0.0	0.34	0.34	0.0	0.0	0.0	0.0	0.0	0.0	0.34	0.0	0.0	0.0	0.0	0.0	0.0	0.0	0.0	0.0	0.0	0.0	0.0	0.0	0.0	0.0	0.0	0.0
0.12	0.24	0.12	0.0	1.32	0.36	0.0	0.36	0.0	0.0	0.36	0.72	0.0	0.0	0.0	0.0	0.0	0.0	4.1	0.0	3.01	0.0	0.12	0.0	0.0	0.0	0.0	0.0	0.0	0.0	0.0	0.0	0.12	0.0	0.0	0.0	0.12	0.0	0.0	0.12	0.0	0.0	0.0	0.0	0.0	0.0	0.0	0.0	0.0	0.059
0.66	0.0	0.66	0.0	0.0	0.0	0.0	0.0	0.0	0.66	0.0	0.0	0.0	0.0	0.0	1.98	1.32	0.0	1.32	0.0	1.32	0.0	0.0	0.0	0.0	0.0	0.0	0.0	0.0	0.0	0.0	0.0	0.0	0.0	0.0	0.0	0.0	0.0	0.0	0.0	0.0	0.0	0.0	0.0	0.0	0.0	0.0	0.0	0.0	0.0
0.0	0.48	0.48	0.0	1.46	0.0	0.48	0.0	0.0	0.97	0.48	0.0	0.0	0.0	0.0	0.48	0.0	0.0	0.97	0.48	1.95	0.0	0.0	0.48	0.0	0.0	0.0	0.0	0.0	0.0	0.0	0.0	0.0	0.0	0.0	0.0	1.46	0.0	0.0	0.48	0.0	0.0	0.0	0.0	0.0	0.0	0.0	0.0	0.0	0.073
0.0	0.0	0.0	0.0	0.0	0.0	1.47	0.0	0.0	1.47	0.0	1.47	0.0	0.0	0.0	0.0	0.0	0.0	5.88	0.0	1.47	0.0	0.0	0.0	0.0	0.0	0.0	0.0	0.0	0.0	0.0	0.0	0.0	0.0	0.0	0.0	0.0	0.0	0.0	0.0	0.0	0.0	0.0	0.0	0.0	0.0	0.0	0.0	0.0	0.0
0.3	0.0	0.61	0.0	0.0	0.0	0.0	0.0	0.0	0.92	0.3	0.92	0.3	0.3	0.0	2.15	0.61	0.0	5.53	0.0	1.23	0.0	0.0	0.3	0.0	0.0	0.0	0.0	0.0	0.0	0.0	0.0	0.0	0.3	0.0	0.0	0.0	0.0	0.0	0.0	0.0	0.0	0.0	0.0	0.3	0.0	0.0	0.0	0.0	0.1
0.0	0.0	0.0	0.0	0.0	0.0	0.0	0.0	0.0	0.0	0.0	0.0	0.0	0.0	0.0	0.0	0.0	0.0	0.0	0.0	0.0	0.0	1.96	0.0	0.0	0.0	0.0	0.0	0.0	0.0	0.0	0.0	0.0	0.0	0.0	0.0	1.96	0.0	0.0	0.0	0.0	0.0	0.0	0.0	0.0	0.0	0.0	0.0	0.0	0.201
0.0	0.0	0.0	0.0	1.26	0.0	2.53	1.26	1.26	1.26	1.26	1.26	0.0	0.0	0.0	0.0	5.06	0.0	2.53	1.26	3.79	0.0	0.0	0.0	0.0	0.0	0.0	0.0	0.0	0.0	0.0	0.0	0.0	0.0	0.0	0.0	0.0	0.0	0.0	0.0	0.0	0.0	0.0	0.0	0.0	0.0	0.0	0.0	0.0	0.0
0.0	0.53	0.53	0.0	0.53	0.0	0.0	0.0	0.0	0.0	0.0	0.53	0.0	0.0	0.0	0.53	0.0	1.06	1.6	0.0	1.06	0.0	0.0	0.0	0.0	0.0	0.0	0.0	0.0	0.0	0.0	0.0	0.0	0.0	0.0	0.0	0.0	0.0	0.0	0.0	0.0	0.0	0.0	0.0	0.0	0.0	0.0	0.0	0.0	0.087
0.0	0.44	0.89	0.0	0.44	0.0	0.0	0.0	0.0	0.0	0.0	0.44	0.0	0.0	0.0	0.44	0.0	0.89	2.24	0.0	1.34	0.0	0.0	0.0	0.0	0.0	0.0	0.0	0.0	0.0	0.0	0.0	0.0	0.0	0.0	0.0	0.0	0.0	0.0	0.0	0.0	0.0	0.0	0.0	0.44	0.0	0.0	0.0	0.0	0.073
0.0	0.46	0.46	0.0	0.46	0.46	0.46	0.0	0.0	0.0	0.46	0.46	0.0	0.0	0.0	0.92	0.0	0.92	2.76	0.0	1.38	0.0	0.46	0.0	0.0	0.0	0.0	0.0	0.0	0.0	0.0	0.0	0.0	0.0	0.0	0.0	0.0	0.0	0.0	0.46	0.0	0.0	0.0	0.0	0.46	0.0	0.0	0.0	0.0	0.0
0.0	0.0	0.48	0.0	1.44	0.0	0.48	0.0	0.0	0.0	0.0	0.96	0.0	0.0	0.0	0.48	0.96	0.0	2.41	0.0	2.41	0.0	0.48	0.0	0.0	0.0	0.0	0.0	0.0	0.0	0.0	0.0	0.0	0.0	0.0	0.0	0.0	0.0	0.0	0.0	0.0	0.0	0.0	0.0	0.48	0.0	0.0	0.0	0.0	0.081
0.0	0.94	0.94	0.0	0.0	0.0	0.0	0.0	0.0	0.94	0.0	0.0	0.0	0.0	0.0	2.83	0.0	0.0	0.94	0.0	0.94	0.0	1.88	0.0	0.0	0.0	0.0	0.0	0.0	0.0	0.0	0.0	0.0	0.0	0.0	0.0	0.0	0.0	0.0	0.0	0.0	0.0	0.0	0.0	0.0	0.0	0.0	0.0	0.0	0.0
0.0	0.0	1.77	0.0	0.0	0.0	0.0	0.0	0.0	0.0	0.0	0.59	0.0	0.0	0.0	0.0	0.0	0.59	4.14	0.0	1.18	0.0	0.0	0.0	0.0	0.0	0.0	0.0	0.0	0.0	0.0	0.0	0.59	0.0	0.0	0.0	0.0	0.0	0.0	0.0	0.0	0.0	0.0	0.0	0.0	0.0	0.0	0.0	0.0	0.165
0.75	0.18	0.37	0.0	0.18	0.12	0.0	0.25	0.75	0.31	0.25	1.51	0.31	0.37	0.0	0.37	0.44	0.12	2.96	0.69	1.26	0.0	0.44	0.75	0.0	0.0	0.0	0.0	0.0	0.0	0.0	0.0	0.0	0.0	0.0	0.0	0.12	0.0	0.0	0.12	0.0	0.0	0.06	0.0	0.0	0.0	0.0	0.0	0.0	0.085
0.0	0.41	0.2	0.0	1.67	0.2	0.2	0.0	0.0	1.04	0.2	0.0	0.2	0.0	0.0	0.83	0.2	0.0	2.09	0.0	0.62	0.0	0.62	0.0	0.0	0.0	0.0	0.0	0.0	0.0	0.0	0.0	0.0	0.0	0.0	0.0	0.0	0.0	0.0	0.0	0.0	0.0	0.0	0.0	0.41	0.62	0.0	0.2	0.0	0.0
0.0	0.0	0.0	0.0	0.0	0.0	0.0	0.0	0.0	0.0	0.0	0.0	0.0	0.0	0.0	0.0	0.0	5.26	5.26	0.0	0.0	0.0	0.0	0.0	0.0	0.0	0.0	0.0	0.0	0.0	0.0	0.0	0.0	0.0	0.0	0.0	0.0	0.0	0.0	0.0	0.0	0.0	0.0	0.0	0.0	0.0	0.0	0.0	0.0	0.0
0.0	0.0	0.0	0.0	0.0	0.0	0.0	0.0	0.0	0.0	0.0	0.0	0.0	0.0	0.0	0.0	0.0	0.0	5.55	0.0	1.11	0.0	0.0	0.0	0.0	0.0	0.0	0.0	0.0	0.0	0.0	0.0	0.0	0.0	0.0	0.0	0.0	0.0	0.0	0.0	0.0	0.0	0.0	0.0	0.0	0.0	0.0	0.0	0.0	0.0
0.0	0.0	0.23	0.0	0.0	0.0	0.23	0.0	0.0	0.95	0.0	0.47	0.0	0.23	0.0	0.23	0.95	0.0	2.38	0.0	1.9	0.0	0.0	0.47	0.0	0.0	0.0	0.0	0.0	0.0	0.0	0.0	0.0	0.0	0.0	0.23	0.23	0.0	0.0	0.0	0.0	0.0	0.0	0.0	0.0	0.0	0.0	0.0	0.0	0.123
0.0	0.72	0.72	0.0	0.0	0.0	0.0	1.45	0.0	0.0	0.72	0.0	0.0	0.0	0.0	2.91	0.0	0.72	1.45	0.0	0.0	0.0	0.72	0.0	0.0	0.0	0.0	0.0	0.0	0.0	0.0	0.0	0.0	0.0	0.0	0.0	0.0	0.0	0.0	0.0	0.0	0.0	0.0	0.0	0.0	0.0	0.0	0.0	0.0	0.123
0.0	0.0	1.28	0.0	1.28	1.28	0.0	0.0	0.0	0.0	0.0	0.0	0.0	0.0	0.0	1.28	0.0	0.0	2.56	0.0	1.28	0.0	1.28	0.0	0.0	0.0	0.0	0.0	0.0	0.0	0.0	0.0	0.0	0.0	0.0	0.0	0.0	0.0	0.0	0.0	0.0	0.0	0.0	0.0	0.0	0.0	0.0	0.0	0.0	0.181
0.0	0.0	0.0	0.0	0.0	0.0	0.0	0.0	0.0	0.0	0.0	0.0	0.0	0.0	0.0	0.0	0.0	0.0	0.0	0.0	0.0	0.0	0.0	0.0	0.0	0.0	0.0	0.0	0.0	0.0	0.0	0.0	0.0	0.0	0.0	0.0	0.0	0.0	0.0	0.0	0.0	0.0	0.0	0.0	0.0	0.0	0.0	0.0	0.0	0.278
0.0	0.46	0.46	0.0	1.4	0.0	0.46	1.86	0.0	0.93	0.46	0.0	0.0	0.0	0.0	1.86	0.0	0.0	0.93	0.46	1.4	0.0	0.0	0.46	0.0	0.0	0.0	0.0	0.0	0.0	0.0	0.0	0.0	0.0	0.0	0.0	1.4	0.0	0.0	0.46	0.0	0.0	0.0	0.0	0.0	0.0	0.0	0.0	0.0	0.071
0.0	0.0	0.38	0.0	1.15	0.76	0.0	0.0	0.0	0.0	0.0	0.38	0.38	0.0	0.0	0.38	0.0	0.38	2.69	0.0	2.3	0.0	0.0	0.38	0.0	0.0	0.0	0.0	0.0	0.0	0.0	0.0	0.0	0.0	0.0	0.0	0.0	0.0	0.0	0.0	0.0	0.0	0.0	0.0	0.0	0.0	0.0	0.0	0.0	0.122
0.0	0.79	0.0	0.0	0.0	0.0	0.0	0.0	0.0	0.0	0.0	0.0	0.0	0.0	0.0	0.79	1.58	1.58	3.96	0.0	1.58	0.0	0.0	0.0	0.0	0.0	0.0	0.0	0.0	0.0	0.0	0.0	0.0	0.0	0.0	0.0	0.0	0.0	0.0	0.0	0.0	0.0	0.0	0.0	0.79	0.0	0.0	0.0	0.0	0.268
0.06	0.06	0.47	0.0	0.4	0.0	0.0	0.0	0.67	0.06	0.0	0.33	0.13	0.0	0.0	0.2	0.0	0.0	1.14	0.13	1.21	0.0	0.0	0.06	0.0	0.0	0.0	0.0	0.06	0.0	0.0	0.0	0.0	0.0	0.0	0.0	0.0	0.0	0.0	0.0	0.0	0.13	0.0	0.0	0.06	0.0	0.0	0.0	0.021	0.107
0.0	0.0	0.0	0.0	0.0	0.0	0.0	0.0	0.0	0.0	0.0	0.0	0.0	0.0	0.0	0.0	0.0	0.0	0.0	0.0	0.0	0.0	0.0	0.0	0.0	0.0	0.0	9.09	0.0	0.0	0.0	0.0	0.0	0.0	0.0	0.0	0.0	0.0	0.0	0.0	0.0	0.0	0.0	0.0	0.0	0.0	0.0	0.0	0.0	1.153
0.0	0.56	1.12	0.0	2.24	0.0	1.12	0.0	0.0	0.0	0.0	0.56	0.56	0.0	0.0	0.56	2.8	0.0	3.93	0.0	1.68	0.0	0.0	0.0	0.0	0.0	0.0	0.0	0.0	0.0	0.0	0.0	0.0	0.0	0.0	0.0	0.0	0.0	0.0	0.0	0.0	0.0	0.0	0.0	0.0	0.0	0.0	0.0	0.0	0.25
0.47	0.31	0.47	0.0	0.05	0.13	0.05	0.26	0.44	0.76	0.26	0.97	0.58	1.26	0.0	0.26	0.44	0.0	3.25	0.0	1.5	0.0	1.05	0.34	0.0	0.0	0.0	0.0	0.0	0.0	0.0	0.0	0.0	0.0	0.0	0.0	0.0	0.0	0.0	0.0	0.0	0.0	0.0	0.0	0.02	0.0	0.0	0.0	0.004	0.066
0.59	0.44	0.29	0.0	0.14	0.03	0.03	0.14	0.56	0.67	0.29	0.67	0.59	1.23	0.03	0.22	0.44	0.07	3.43	0.0	1.53	0.0	0.59	0.63	0.0	0.0	0.0	0.0	0.0	0.0	0.0	0.0	0.0	0.0	0.03	0.0	0.0	0.0	0.0	0.0	0.0	0.0	0.0	0.0	0.07	0.0	0.0	0.0	0.0	0.075
0.59	0.44	0.29	0.0	0.14	0.03	0.03	0.14	0.56	0.67	0.29	0.67	0.59	1.23	0.03	0.22	0.44	0.07	3.43	0.0	1.53	0.0	0.59	0.63	0.0	0.0	0.0	0.0	0.0	0.0	0.0	0.0	0.0	0.0	0.03	0.0	0.0	0.0	0.0	0.0	0.0	0.0	0.0	0.0	0.07	0.0	0.0	0.0	0.0	0.075
0.46	0.0	0.46	0.0	0.0	0.0	0.0	0.46	0.0	0.0	0.0	1.38	0.0	0.0	2.31	0.0	0.46	0.46	2.77	0.0	2.31	0.0	1.38	0.0	0.0	0.0	0.0	0.0	0.0	0.0	0.0	0.0	0.0	0.0	0.0	0.0	0.0	0.0	0.0	0.46	0.0	0.0	0.0	0.0	0.0	0.0	0.0	0.0	0.0	0.494
0.0	0.0	0.46	0.0	0.0	0.0	0.46	0.0	0.0	0.0	0.46	0.0	0.0	0.0	0.0	0.0	0.0	1.4	1.87	0.0	0.0	0.93	0.46	0.0	0.0	0.0	0.0	0.0	0.0	0.0	0.0	0.0	0.0	0.0	0.0	0.0	0.0	0.0	0.0	0.0	0.0	0.0	0.0	0.0	0.46	0.0	0.0	0.0	0.0	0.0
0.0	0.35	0.7	0.0	0.35	0.0	0.0	0.0	0.0	0.0	0.0	0.7	0.0	0.0	0.0	1.05	0.0	0.7	2.11	0.0	1.4	0.0	0.0	0.0	0.0	0.0	0.0	0.0	0.0	0.0	0.0	0.0	0.0	0.0	0.0	0.0	0.0	0.0	0.0	0.0	0.0	0.0	0.0	0.0	0.35	0.0	0.0	0.0	0.0	0.122
0.0	0.43	0.43	0.0	0.43	0.0	0.0	0.0	0.0	0.0	0.0	0.43	0.0	0.0	0.0	0.43	0.0	0.86	1.29	0.0	0.86	0.0	0.0	0.0	0.0	0.0	0.0	0.0	0.0	0.0	0.0	0.0	0.0	0.0	0.0	0.0	0.0	0.0	0.0	0.0	0.0	0.0	0.0	0.0	0.0	0.0	0.0	0.0	0.0	0.147
0.0	0.0	0.0	0.0	0.0	0.6	0.0	0.0	0.0	1.21	0.0	0.0	0.0	0.0	0.0	0.6	0.0	0.0	1.21	0.0	0.0	0.0	0.6	0.0	0.0	0.0	0.0	0.0	0.0	0.0	0.0	0.0	0.0	0.0	0.0	0.0	0.0	0.0	0.0	0.0	0.0	0.0	0.0	0.0	0.0	0.0	0.0	0.0	0.207	0.518
1.24	0.41	1.24	0.0	0.0	0.0	0.0	0.0	0.0	0.0	0.0	0.41	0.0	0.0	0.0	0.41	0.0	0.82	3.73	0.0	1.24	0.0	0.0	0.41	0.0	0.0	0.0	0.0	0.0	0.0	0.0	0.0	0.0	0.0	0.0	0.0	0.0	0.0	0.0	0.0	0.0	0.0	0.0	0.0	0.41	0.0	0.0	0.0	0.0	0.065
0.0	0.0	0.0	0.0	4.25	0.0	0.7	0.0	0.0	0.0	0.0	0.0	0.0	0.0	0.0	2.83	0.0	0.0	4.96	0.0	1.41	0.0	0.0	0.0	0.0	0.0	0.0	0.0	0.0	0.0	0.0	0.0	0.0	0.0	0.0	0.0	0.0	0.0	0.0	0.0	0.0	0.0	0.0	0.0	0.0	0.0	0.0	0.0	0.0	0.0
0.0	0.0	0.64	0.0	0.0	0.64	0.0	0.0	0.0	0.0	0.0	0.0	0.0	0.0	0.0	0.64	0.0	0.0	2.59	0.0	0.0	0.0	0.64	0.0	0.0	0.0	0.0	0.0	0.0	0.0	0.0	0.0	0.0	0.0	0.0	0.0	0.64	0.0	0.0	0.0	0.0	0.0	0.0	0.0	0.0	0.0	0.0	0.0	0.094	0.189
0.0	0.0	0.0	0.0	0.0	0.0	0.0	0.0	0.0	0.0	0.0	0.0	0.0	0.0	0.0	0.0	0.0	0.0	0.0	0.0	0.0	0.0	0.0	0.0	0.0	0.0	0.0	0.0	0.0	0.0	0.0	0.0	0.0	0.0	0.0	0.0	3.33	0.0	0.0	0.0	0.0	0.0	0.0	0.0	0.0	0.0	0.0	0.0	0.305	0.611
0.0	0.0	0.64	0.0	0.0	0.64	0.0	0.0	0.0	0.0	0.0	0.0	0.0	0.0	0.0	0.64	0.0	0.0	2.59	0.0	0.0	0.0	0.64	0.0	0.0	0.0	0.0	0.0	0.0	0.0	0.0	0.0	0.0	0.0	0.0	0.0	0.64	0.0	0.0	0.0	0.0	0.0	0.0	0.0	0.0	0.0	0.0	0.0	0.094	0.189
0.0	0.0	0.0	0.0	0.0	0.0	0.0	0.0	0.0	0.0	0.0	0.0	0.0	0.0	0.0	0.0	0.0	0.0	0.0	0.0	0.0	0.0	0.0	0.0	0.0	0.0	0.0	0.0	0.0	0.0	0.0	0.0	0.0	0.0	0.0	0.0	3.33	0.0	0.0	0.0	0.0	0.0	0.0	0.0	0.0	0.0	0.0	0.0	0.305	0.611
0.0	0.0	0.64	0.0	0.0	0.64	0.0	0.0	0.0	0.0	0.0	0.0	0.0	0.0	0.0	0.64	0.0	0.0	2.59	0.0	0.0	0.0	0.64	0.0	0.0	0.0	0.0	0.0	0.0	0.0	0.0	0.0	0.0	0.0	0.0	0.0	0.64	0.0	0.0	0.0	0.0	0.0	0.0	0.0	0.0	0.0	0.0	0.0	0.094	0.189
0.0	0.0	0.0	0.0	0.0	0.0	0.0	0.0	0.0	0.0	0.0	0.0	0.0	0.0	0.0	0.0	0.0	0.0	0.0	0.0	0.0	0.0	0.0	0.0	0.0	0.0	0.0	0.0	0.0	0.0	0.0	0.0	0.0	0.0	0.0	0.0	3.33	0.0	0.0	0.0	0.0	0.0	0.0	0.0	0.0	0.0	0.0	0.0	0.305	0.611
0.0	0.0	0.0	0.0	0.0	0.79	0.0	0.0	0.0	0.0	0.0	0.0	0.0	0.0	0.0	0.79	0.0	0.0	1.58	0.0	0.0	0.0	0.79	0.0	0.0	0.0	0.0	0.0	0.0	0.0	0.0	0.0	0.0	0.0	0.0	0.0	0.79	0.0	0.0	0.0	0.0	0.0	0.0	0.0	0.0	0.0	0.0	0.0	0.115	0.231
0.0	0.0	0.0	0.0	0.0	0.0	0.0	0.0	0.0	0.0	0.0	0.0	0.0	0.0	0.0	0.0	0.0	0.0	0.0	0.0	0.0	0.0	0.0	0.0	0.0	0.0	0.0	0.0	0.0	0.0	0.0	0.0	0.0	0.0	0.0	0.0	3.33	0.0	0.0	0.0	0.0	0.0	0.0	0.0	0.0	0.0	0.0	0.0	0.305	0.611
0.0	0.0	0.0	0.0	0.0	0.0	1.96	0.0	0.0	1.96	0.0	1.96	0.0	0.0	0.0	0.0	0.0	0.0	3.92	0.0	1.96	0.0	0.0	0.0	0.0	0.0	0.0	0.0	0.0	0.0	0.0	0.0	0.0	0.0	0.0	0.0	0.0	0.0	0.0	0.0	0.0	0.0	0.0	0.0	0.0	0.0	0.0	0.0	0.0	0.0
0.0	0.0	0.0	0.0	0.0	0.0	2.46	0.0	0.0	0.0	0.0	0.0	0.0	0.0	0.0	2.46	0.0	0.0	0.0	0.0	0.0	0.0	0.0	0.0	0.0	0.0	0.0	0.0	0.0	0.0	0.0	0.0	0.0	0.0	0.0	0.0	0.0	0.0	0.0	0.0	0.0	0.0	0.0	0.0	0.0	0.0	0.0	0.0	0.0	0.0
0.0	0.0	0.0	0.0	0.0	0.79	0.0	0.0	0.0	0.0	0.0	0.0	0.0	0.0	0.0	0.0	0.0	0.0	2.38	0.0	0.0	0.0	0.0	0.0	0.0	0.0	0.0	0.0	0.0	0.0	0.0	0.0	0.0	0.0	0.0	0.0	0.0	0.0	0.0	0.0	0.0	0.0	0.0	0.0	0.0	0.0	0.0	0.0	0.0	0.147
0.0	0.0	0.76	0.0	0.38	0.0	0.76	0.0	0.0	0.0	0.0	0.38	0.0	0.0	0.0	0.0	0.0	0.76	1.52	0.0	0.76	0.0	0.0	0.0	0.0	0.0	0.0	0.0	0.0	0.0	0.0	0.0	0.0	0.0	0.0	0.0	0.0	0.0	0.0	0.0	0.0	0.0	0.0	0.0	0.0	0.0	0.0	0.0	0.0	0.0
0.0	0.0	0.0	0.0	0.95	0.0	0.0	0.0	0.0	0.0	0.0	0.0	0.0	0.0	0.0	0.0	0.0	0.47	0.95	0.0	0.95	0.0	0.0	0.0	0.0	0.0	0.0	0.0	0.0	0.0	0.0	0.0	0.0	0.0	0.0	0.0	0.0	0.0	0.0	0.0	0.0	0.0	0.0	0.0	0.0	0.0	0.0	0.0	0.0	0.365
0.12	1.76	0.63	0.0	0.88	0.0	0.12	0.5	0.25	3.9	0.5	0.88	0.12	0.0	0.0	0.25	0.12	0.0	2.9	0.25	1.38	0.0	1.13	0.12	0.0	0.0	0.0	0.0	0.0	0.0	0.0	0.0	0.0	0.0	0.0	0.0	0.0	0.0	0.0	0.0	0.0	0.0	0.12	0.0	0.0	0.0	0.0	0.0	0.019	0.379
0.0	0.0	1.02	0.0	0.51	0.0	0.0	0.0	0.0	0.0	0.0	0.0	0.0	0.0	0.0	0.51	0.0	0.0	1.53	0.0	1.53	0.0	0.0	0.0	0.0	0.0	0.0	0.0	0.0	0.0	0.0	0.0	0.0	0.0	0.0	0.0	0.0	0.0	0.0	0.0	0.0	0.0	0.0	0.0	0.51	0.0	0.0	0.0	0.0	0.09
0.05	0.3	0.4	0.0	0.1	0.05	0.0	0.05	0.1	0.0	0.0	0.3	0.2	0.0	0.05	0.0	0.0	0.5	1.55	0.3	0.75	0.0	0.15	0.2	0.05	0.05	0.0	0.0	0.0	0.0	0.0	0.0	0.0	0.0	0.0	0.0	0.0	0.0	0.0	0.0	0.0	0.0	0.0	0.05	0.05	0.0	0.0	0.0	0.0	0.045
0.05	0.3	0.4	0.0	0.1	0.05	0.0	0.05	0.1	0.0	0.0	0.3	0.2	0.0	0.05	0.0	0.0	0.5	1.55	0.3	0.75	0.0	0.15	0.2	0.05	0.05	0.0	0.0	0.0	0.0	0.0	0.0	0.0	0.0	0.0	0.0	0.0	0.0	0.0	0.0	0.0	0.0	0.0	0.05	0.05	0.0	0.0	0.0	0.0	0.036
0.0	0.0	0.0	0.0	1.28	0.0	2.56	1.28	1.28	1.28	1.28	1.28	0.0	0.0	0.0	0.0	5.12	0.0	2.56	1.28	5.12	0.0	0.0	0.0	0.0	0.0	0.0	0.0	0.0	0.0	0.0	0.0	0.0	0.0	0.0	0.0	0.0	0.0	0.0	0.0	0.0	0.0	0.0	0.0	0.0	0.0	0.0	0.0	0.0	0.0
0.0	0.55	0.55	0.0	2.23	0.0	1.11	0.0	0.0	0.0	0.0	0.55	0.55	0.0	0.0	0.55	2.79	0.0	3.91	0.0	1.67	0.0	0.0	0.0	0.0	0.0	0.0	0.0	0.0	0.0	0.0	0.0	0.0	0.0	0.0	0.0	0.0	0.0	0.0	0.0	0.0	0.0	0.0	0.0	0.0	0.0	0.0	0.0	0.0	0.248
0.05	0.3	0.4	0.0	0.1	0.05	0.0	0.05	0.1	0.0	0.0	0.3	0.2	0.0	0.05	0.0	0.0	0.5	1.55	0.3	0.75	0.0	0.15	0.2	0.05	0.05	0.0	0.0	0.0	0.0	0.0	0.0	0.0	0.0	0.0	0.0	0.0	0.0	0.0	0.0	0.0	0.0	0.0	0.05	0.05	0.0	0.0	0.0	0.0	0.045
0.05	0.3	0.4	0.0	0.1	0.05	0.0	0.05	0.1	0.0	0.0	0.3	0.2	0.0	0.05	0.0	0.0	0.5	1.55	0.3	0.75	0.0	0.15	0.2	0.05	0.05	0.0	0.0	0.0	0.0	0.0	0.0	0.0	0.0	0.0	0.0	0.0	0.0	0.0	0.0	0.0	0.0	0.0	0.05	0.05	0.0	0.0	0.0	0.0	0.036
0.5	0.46	0.34	0.0	0.15	0.03	0.0	0.19	0.57	0.65	0.3	0.73	0.65	1.27	0.03	0.23	0.42	0.0	3.08	0.0	1.34	0.0	0.5	0.5	0.0	0.0	0.0	0.0	0.0	0.0	0.0	0.0	0.0	0.0	0.0	0.0	0.0	0.0	0.0	0.0	0.0	0.0	0.0	0.0	0.03	0.0	0.0	0.0	0.011	0.077
0.0	0.32	0.8	0.0	0.32	0.0	0.16	0.0	0.0	0.48	0.16	0.0	0.16	0.0	0.16	0.16	0.0	0.8	0.16	0.16	0.64	0.0	0.0	0.0	0.0	0.0	0.0	0.16	0.0	0.0	0.0	0.0	0.16	0.0	0.0	0.0	0.0	0.0	0.0	0.0	0.0	0.0	0.0	0.0	0.0	0.0	0.0	0.0	0.0	0.0
0.0	0.0	0.0	0.0	0.92	0.0	0.3	0.0	0.0	0.0	0.0	0.0	0.0	0.0	0.0	0.0	0.0	0.0	0.3	0.0	0.61	0.0	0.61	0.0	0.0	0.0	0.0	0.0	0.0	0.0	0.0	0.0	0.0	0.0	0.0	0.0	0.0	0.0	0.0	0.0	0.0	0.0	0.0	0.0	0.0	0.0	0.0	0.0	0.046	0.0
0.16	0.0	0.67	0.0	0.33	0.16	0.33	0.84	0.16	0.5	0.33	1.51	0.0	0.0	0.0	0.0	1.68	0.33	2.18	1.68	3.69	0.0	0.0	0.33	0.0	0.0	0.0	0.0	0.0	0.0	0.0	0.0	0.0	0.0	0.0	0.0	0.0	0.0	0.0	0.16	0.0	0.0	0.0	0.0	0.0	0.0	0.0	0.0	0.0	0.19
0.5	0.0	0.5	0.0	1.51	0.0	0.0	0.0	0.0	0.0	0.5	1.01	0.0	0.0	0.0	0.0	0.0	0.0	4.04	0.0	3.03	0.0	0.0	0.0	0.0	0.0	0.0	0.0	0.0	0.0	0.0	0.0	0.0	0.0	0.5	0.0	0.0	0.0	0.0	0.0	0.0	0.0	0.0	0.0	1.01	0.0	0.0	0.0	0.0	0.089
0.0	0.0	0.0	0.0	0.0	0.0	0.59	0.0	0.0	0.0	0.0	1.19	0.0	0.0	0.0	0.0	0.0	0.59	4.76	0.0	1.19	0.0	0.0	0.59	0.0	0.0	0.0	0.0	0.0	0.0	0.0	0.0	0.0	0.0	0.0	0.0	0.0	0.0	0.0	0.0	0.0	0.0	0.0	0.0	0.0	0.0	0.0	0.0	0.0	0.0
0.0	0.0	0.0	0.0	1.6	0.0	0.4	1.2	0.0	0.4	0.0	0.8	0.0	0.0	0.0	0.0	1.6	0.4	4.0	0.0	2.0	0.0	0.0	0.0	0.0	0.0	0.0	0.0	0.0	0.0	0.0	0.0	0.0	0.0	0.0	0.0	0.0	0.0	0.0	0.0	0.0	0.0	0.0	0.0	0.0	0.0	0.0	0.0	0.0	0.0
0.41	0.0	0.41	0.0	0.0	0.41	0.0	0.0	0.0	0.0	0.0	2.07	0.0	0.0	0.0	0.41	0.0	0.0	7.05	0.0	2.48	0.0	0.82	0.41	0.0	0.0	0.0	0.0	0.0	0.0	0.0	0.0	0.0	0.0	0.0	0.0	0.0	0.0	0.0	0.0	0.0	0.0	0.0	0.0	0.0	0.0	0.0	0.0	0.0	0.0
0.0	0.0	0.38	0.0	0.76	0.0	0.38	0.0	0.0	1.14	0.0	0.0	0.0	0.0	0.0	0.38	0.76	0.0	3.04	0.0	1.52	0.0	0.38	0.0	0.0	0.0	0.0	0.0	0.0	0.0	0.0	0.0	0.0	0.0	0.0	0.0	0.0	0.0	0.0	0.0	0.0	0.0	0.0	0.0	1.14	0.0	0.0	0.0	0.0	0.299
0.0	0.0	0.0	0.0	0.4	0.4	0.4	0.4	0.0	0.0	0.4	0.0	0.0	0.0	0.0	0.4	0.0	0.0	4.0	0.0	2.0	0.0	0.0	0.4	0.0	0.0	0.0	0.0	0.0	0.0	0.0	0.0	0.0	0.0	0.0	0.0	0.0	0.0	0.0	0.0	0.0	0.0	0.0	0.0	0.0	0.0	0.0	0.0	0.0	0.0
0.0	0.0	1.12	0.0	0.56	0.0	0.0	0.0	0.0	0.56	0.0	0.0	0.0	0.0	0.0	0.56	0.0	0.0	2.25	0.0	1.12	0.0	0.0	0.0	0.0	0.0	0.0	0.0	0.0	0.0	0.0	0.0	0.0	0.0	0.0	0.0	0.0	0.0	0.0	0.0	0.0	0.0	0.0	0.0	0.56	0.0	0.0	0.0	0.0	0.101
0.0	0.0	0.8	0.0	1.44	0.16	0.16	0.0	0.0	0.0	0.0	0.64	0.8	0.0	0.0	0.0	0.16	0.16	1.6	0.0	0.47	0.0	0.64	0.0	0.0	0.0	0.0	0.0	0.0	0.0	0.0	0.0	0.0	0.0	0.0	0.0	0.0	0.0	0.0	0.0	0.0	0.0	0.0	0.0	0.0	0.0	0.0	0.0	0.0	0.024
0.0	0.0	0.0	0.0	0.0	0.0	0.0	0.0	0.0	0.0	0.0	0.0	0.0	0.0	0.0	0.0	0.0	0.0	0.0	0.0	0.0	0.0	2.53	0.0	0.0	0.0	0.0	0.0	0.0	0.0	0.0	0.0	0.0	0.0	0.0	0.0	0.0	0.0	0.0	0.0	0.0	0.0	0.0	0.0	1.26	0.0	0.0	0.0	0.0	0.215
0.0	0.39	0.39	0.0	0.19	0.0	0.0	0.19	0.0	0.0	0.39	0.39	0.0	0.0	0.0	0.98	0.19	0.39	0.59	0.0	0.78	0.0	0.19	0.0	0.0	0.0	0.0	0.0	0.0	0.0	0.0	0.0	0.0	0.0	0.0	0.0	0.0	0.0	0.0	0.19	0.0	0.0	0.0	0.0	0.0	0.0	0.0	0.0	0.0	0.128
0.0	0.39	0.39	0.0	0.19	0.0	0.0	0.19	0.0	0.0	0.39	0.39	0.0	0.0	0.0	0.98	0.19	0.39	0.59	0.0	0.78	0.0	0.19	0.0	0.0	0.0	0.0	0.0	0.0	0.0	0.0	0.0	0.0	0.0	0.0	0.0	0.0	0.0	0.0	0.19	0.0	0.0	0.0	0.0	0.0	0.0	0.0	0.0	0.0	0.128
1.0	0.0	0.33	0.0	0.66	0.66	0.0	0.0	0.0	0.0	0.0	0.33	0.66	0.0	0.0	0.66	0.66	0.0	2.33	0.0	0.33	0.0	1.66	0.33	0.0	0.0	0.0	0.0	0.0	0.0	0.0	0.0	0.0	0.0	0.0	0.0	0.0	0.0	0.0	0.0	0.0	0.0	0.0	0.0	0.0	0.0	0.0	0.0	0.0	0.06
0.0	0.0	0.0	0.0	1.49	0.0	0.0	0.0	0.0	0.0	0.0	0.0	0.0	0.0	0.0	2.98	0.0	1.49	0.0	0.0	1.49	0.0	0.0	0.0	1.49	1.49	0.0	0.0	0.0	0.0	0.0	0.0	0.0	0.0	0.0	0.0	0.0	0.0	0.0	0.0	0.0	0.0	0.0	0.0	0.0	0.0	0.0	0.0	0.0	0.0
0.0	0.0	0.0	0.0	1.65	0.0	0.0	0.0	0.82	0.0	0.0	1.65	0.0	0.0	0.0	0.82	0.0	0.0	1.65	0.0	0.82	0.0	0.0	0.0	0.0	0.0	0.0	0.0	0.0	0.0	0.0	0.0	0.0	0.0	0.0	0.0	0.0	0.0	0.0	0.0	0.0	0.0	0.0	0.0	0.0	0.0	0.0	0.0	0.0	0.415
1.0	0.0	0.33	0.0	0.66	0.66	0.0	0.0	0.0	0.0	0.0	0.33	0.66	0.0	0.0	0.66	0.66	0.0	2.33	0.0	0.33	0.0	1.66	0.33	0.0	0.0	0.0	0.0	0.0	0.0	0.0	0.0	0.0	0.0	0.0	0.0	0.0	0.0	0.0	0.0	0.0	0.0	0.0	0.0	0.0	0.0	0.0	0.0	0.0	0.06
0.0	0.0	0.0	0.0	0.0	0.0	1.58	0.0	0.0	0.0	0.0	0.0	1.58	0.0	0.0	0.0	0.0	0.0	1.58	0.0	0.0	0.0	0.0	0.0	0.0	0.0	0.0	0.0	0.0	0.0	0.0	0.0	0.0	0.0	0.0	0.0	0.0	0.0	0.0	0.0	0.0	0.0	0.0	0.0	0.0	0.0	0.0	0.0	0.0	0.0
0.5	0.46	0.34	0.0	0.15	0.03	0.0	0.19	0.57	0.65	0.3	0.73	0.65	1.27	0.03	0.23	0.42	0.0	3.08	0.0	1.34	0.0	0.5	0.5	0.0	0.0	0.0	0.0	0.0	0.0	0.0	0.0	0.0	0.0	0.0	0.0	0.0	0.0	0.0	0.0	0.0	0.0	0.0	0.0	0.03	0.0	0.0	0.0	0.011	0.077
0.0	0.0	0.0	0.0	0.0	0.0	1.58	0.0	0.0	0.0	0.0	0.0	1.58	0.0	0.0	0.0	0.0	0.0	1.58	0.0	0.0	0.0	0.0	0.0	0.0	0.0	0.0	0.0	0.0	0.0	0.0	0.0	0.0	0.0	0.0	0.0	0.0	0.0	0.0	0.0	0.0	0.0	0.0	0.0	0.0	0.0	0.0	0.0	0.0	0.0
0.0	0.0	1.38	0.0	0.0	0.0	0.0	0.0	0.0	0.0	0.0	1.38	0.0	0.0	0.0	2.77	0.0	4.16	4.16	0.0	1.38	0.0	0.0	0.0	0.0	0.0	0.0	0.0	0.0	0.0	0.0	0.0	0.0	0.0	0.0	0.0	0.0	0.0	0.0	0.0	0.0	0.0	0.0	0.0	0.0	0.0	0.0	0.0	0.0	0.0
0.0	0.0	0.0	0.0	0.0	0.0	0.0	0.0	0.0	0.0	0.0	0.0	0.0	0.0	0.0	0.0	0.0	0.0	0.0	0.0	0.0	0.0	2.53	0.0	0.0	0.0	0.0	0.0	0.0	0.0	0.0	0.0	0.0	0.0	0.0	0.0	0.0	0.0	0.0	0.0	0.0	0.0	0.0	0.0	1.26	0.0	0.0	0.0	0.0	0.215
1.0	0.0	0.33	0.0	0.66	0.66	0.0	0.0	0.0	0.0	0.0	0.33	0.66	0.0	0.0	0.66	0.66	0.0	2.33	0.0	0.33	0.0	1.66	0.33	0.0	0.0	0.0	0.0	0.0	0.0	0.0	0.0	0.0	0.0	0.0	0.0	0.0	0.0	0.0	0.0	0.0	0.0	0.0	0.0	0.0	0.0	0.0	0.0	0.0	0.06
0.0	0.29	0.72	0.0	0.29	0.0	0.14	0.0	0.0	0.43	0.29	0.0	0.14	0.0	0.14	0.14	0.0	0.72	0.58	0.14	0.43	0.0	0.0	0.0	0.0	0.0	0.0	0.0	0.0	0.0	0.0	0.0	0.0	0.0	0.0	0.0	0.0	0.0	0.0	0.14	0.0	0.0	0.0	0.0	0.14	0.0	0.0	0.0	0.0	0.0
0.36	0.0	1.09	0.0	0.0	0.0	0.0	0.0	0.0	0.0	0.0	0.72	1.81	0.0	0.0	0.0	0.0	0.0	0.72	0.0	1.09	0.0	0.0	0.72	0.0	0.0	0.0	0.0	0.0	0.0	0.0	0.0	0.0	0.0	0.0	0.0	0.0	0.0	0.0	0.0	0.0	0.0	0.0	0.0	0.0	0.0	0.0	0.0	0.063	0.126
0.0	0.0	0.27	0.0	0.81	0.81	0.0	2.98	0.54	0.81	0.27	0.54	0.27	0.0	0.0	0.81	1.63	0.27	2.17	1.35	2.44	0.0	0.0	0.27	0.0	0.0	0.0	0.0	0.0	0.0	0.0	0.0	0.0	0.0	0.0	0.0	0.0	0.0	0.0	0.0	0.0	0.0	0.0	0.0	0.0	0.0	0.0	0.0	0.0	0.04
0.39	0.0	0.39	0.0	0.0	0.39	0.0	0.0	0.0	0.0	0.0	0.39	0.78	0.0	0.0	0.0	1.17	0.78	3.13	0.0	1.17	0.0	0.0	1.56	0.0	0.0	0.0	0.0	0.0	0.0	0.0	0.0	0.0	0.0	0.0	0.0	0.0	0.0	0.0	0.0	0.0	0.0	0.0	0.0	0.0	0.0	0.0	0.0	0.0	0.0
0.0	0.56	0.56	0.0	2.25	0.0	1.12	0.0	0.0	0.0	0.0	0.56	0.56	0.0	0.0	0.56	2.82	0.0	3.95	0.0	1.69	0.0	0.0	0.0	0.0	0.0	0.0	0.0	0.0	0.0	0.0	0.0	0.0	0.0	0.0	0.0	0.0	0.0	0.0	0.0	0.0	0.0	0.0	0.0	0.0	0.0	0.0	0.0	0.0	0.247
0.67	0.0	0.67	0.0	2.7	0.0	0.0	0.0	0.0	0.0	0.0	0.0	0.0	0.0	0.0	0.0	0.67	0.67	4.05	0.0	1.35	0.0	0.0	0.0	0.0	0.0	0.0	0.0	0.0	0.0	0.0	0.0	0.0	0.0	0.0	0.0	0.0	0.0	0.0	0.0	0.0	0.0	0.0	0.0	0.0	0.0	0.0	0.0	0.0	0.0
0.0	0.0	0.62	0.0	0.62	0.0	0.0	0.0	0.0	0.62	0.0	0.0	0.0	0.0	0.0	0.62	0.0	0.0	1.24	0.0	0.62	0.0	0.0	0.0	0.0	0.0	0.0	0.0	0.0	0.0	0.0	0.0	0.0	0.0	0.0	0.0	0.0	0.0	0.0	0.0	0.0	0.0	0.0	0.0	0.0	0.0	0.0	0.0	0.0	0.105
0.0	0.0	1.68	0.0	0.33	0.0	0.0	0.0	0.0	0.33	0.0	0.0	0.0	0.0	0.0	0.33	0.0	0.0	2.02	0.0	0.67	0.0	0.0	0.0	0.0	0.0	0.0	0.0	0.0	0.0	0.0	0.0	0.0	0.0	0.0	0.0	0.0	0.0	0.0	0.0	0.0	0.0	0.0	0.0	0.33	0.0	0.0	0.0	0.0	0.06
0.0	0.0	0.0	0.0	0.0	0.0	0.0	0.0	0.0	0.0	0.0	0.0	0.0	4.76	0.0	4.76	0.0	0.0	4.76	0.0	2.38	0.0	0.0	0.0	0.0	0.0	0.0	0.0	0.0	0.0	0.0	0.0	0.0	0.0	0.0	0.0	0.0	0.0	0.0	0.0	0.0	0.0	0.0	0.0	0.0	0.0	0.0	0.0	0.0	0.0
0.0	0.0	0.0	0.0	1.31	0.0	1.31	1.31	1.31	1.31	0.0	0.0	0.0	0.0	0.0	0.0	1.31	0.0	1.31	1.31	3.94	0.0	0.0	0.0	0.0	0.0	0.0	0.0	0.0	0.0	0.0	0.0	0.0	0.0	0.0	0.0	0.0	0.0	0.0	0.0	0.0	0.0	0.0	0.0	0.0	0.0	0.0	0.0	0.0	0.0
0.0	0.0	0.0	0.0	1.36	0.45	0.45	0.0	0.0	0.0	0.0	0.0	0.45	0.0	0.0	0.45	0.45	0.45	1.81	0.0	0.9	0.0	0.0	0.0	0.0	0.0	0.0	0.0	0.0	0.0	0.0	0.0	0.0	0.0	0.0	0.0	0.0	0.0	0.0	0.0	0.0	0.0	0.0	0.0	0.0	0.0	0.0	0.0	0.0	0.135
0.42	0.0	0.0	0.0	0.85	0.85	0.0	0.0	0.0	0.42	0.0	2.13	0.0	0.0	0.0	0.0	1.7	0.0	0.85	0.0	0.85	0.0	0.0	0.42	0.0	0.0	0.0	0.0	0.0	0.0	0.0	0.0	0.0	0.0	0.0	0.42	0.0	0.0	0.0	0.0	0.0	0.0	0.0	0.0	0.0	0.0	0.0	0.0	0.0	0.0
0.0	0.0	0.0	0.0	0.27	0.0	0.0	0.0	0.0	0.83	0.0	0.0	0.0	0.0	0.0	0.0	0.0	0.0	0.27	0.0	0.27	8.58	0.0	0.0	0.0	0.0	0.0	0.0	0.0	0.0	0.0	0.0	0.0	0.0	0.0	0.0	0.0	0.0	0.0	0.0	0.0	0.0	0.0	0.0	0.0	0.0	0.0	0.0	0.0	0.0
0.0	0.0	0.0	0.0	0.43	0.0	0.0	0.0	0.0	0.65	0.0	0.0	0.0	0.0	0.0	0.43	0.0	0.21	0.21	0.0	0.43	6.75	0.0	0.0	0.21	0.21	0.0	0.0	0.0	0.0	0.0	0.0	0.0	0.0	0.0	0.0	0.0	0.0	0.0	0.0	0.0	0.0	0.0	0.0	0.0	0.0	0.0	0.0	0.0	0.0
0.46	0.0	0.46	0.0	0.0	0.0	0.0	0.46	0.0	0.0	0.0	1.38	0.0	0.0	2.31	0.0	0.46	0.46	2.77	0.0	2.31	0.0	1.38	0.0	0.0	0.0	0.0	0.0	0.0	0.0	0.0	0.0	0.0	0.0	0.0	0.0	0.0	0.0	0.0	0.46	0.0	0.0	0.0	0.0	0.0	0.0	0.0	0.0	0.0	0.49
0.14	0.14	0.29	0.0	0.29	0.29	0.0	0.29	0.0	0.0	0.29	0.0	0.14	0.0	0.0	0.87	0.29	0.43	3.66	0.0	1.31	0.0	0.0	0.0	0.0	0.0	0.0	0.0	0.0	0.0	0.0	0.0	0.0	0.0	0.0	0.0	0.29	0.0	0.0	0.0	0.0	0.0	0.0	0.0	0.58	0.0	0.0	0.0	0.0	0.024
0.0	0.34	0.68	0.0	0.0	0.0	0.34	0.0	0.0	0.34	0.0	0.0	0.0	0.0	0.34	0.68	0.0	1.37	1.03	0.0	1.03	0.0	0.0	0.0	0.0	0.0	0.0	0.0	0.0	0.0	0.0	0.0	0.0	0.0	0.0	0.0	0.0	0.0	0.0	0.0	0.0	0.0	0.0	0.0	0.0	0.0	0.0	0.0	0.0	0.094
0.46	0.0	0.46	0.0	0.0	0.0	0.0	0.46	0.0	0.0	0.0	1.38	0.0	0.0	2.31	0.0	0.46	0.46	2.77	0.0	2.31	0.0	1.38	0.0	0.0	0.0	0.0	0.0	0.0	0.0	0.0	0.0	0.0	0.0	0.0	0.0	0.0	0.0	0.0	0.46	0.0	0.0	0.0	0.0	0.0	0.0	0.0	0.0	0.0	0.49
0.62	0.0	0.62	0.0	0.0	0.0	0.62	0.0	0.0	0.0	0.0	3.1	0.0	0.0	0.0	0.0	1.24	1.24	5.59	0.0	1.86	0.0	0.0	0.62	0.0	0.0	0.0	0.0	0.0	0.0	0.0	0.0	0.0	0.0	0.0	0.0	0.0	0.0	0.0	0.0	0.0	0.0	0.0	0.0	0.0	0.0	0.0	0.0	0.0	0.31
0.0	0.0	0.0	0.0	2.1	0.0	1.05	0.0	0.0	0.0	0.0	0.0	0.0	0.0	0.0	0.0	0.0	0.0	0.0	0.0	0.0	0.0	0.0	0.0	0.0	0.0	0.0	0.0	0.0	0.0	0.0	0.0	0.0	0.0	0.0	1.05	0.0	0.0	0.0	0.0	0.0	0.0	0.0	0.0	0.0	0.0	0.0	0.0	0.0	0.0
0.0	0.71	0.35	0.0	0.35	0.0	0.0	0.0	0.0	0.0	0.0	0.71	0.0	0.0	0.0	0.35	0.0	1.42	1.77	0.0	1.06	0.0	0.0	0.0	0.0	0.0	0.0	0.0	0.0	0.0	0.0	0.0	0.0	0.0	0.0	0.0	0.0	0.0	0.0	0.0	0.0	0.0	0.0	0.0	0.0	0.0	0.0	0.0	0.0	0.058
0.0	0.3	0.61	0.0	0.3	0.0	0.15	0.0	0.0	0.45	0.15	0.0	0.15	0.0	0.15	0.15	0.0	0.76	0.15	0.15	0.76	0.0	0.0	0.0	0.0	0.0	0.0	0.0	0.0	0.0	0.0	0.0	0.0	0.0	0.0	0.0	0.0	0.0	0.0	0.15	0.0	0.0	0.0	0.0	0.0	0.0	0.0	0.0	0.0	0.0
0.0	0.0	0.0	0.0	0.0	0.0	0.57	0.0	0.0	0.57	0.0	1.15	0.57	0.0	0.0	0.0	0.0	0.57	4.62	0.0	1.15	0.0	0.0	0.57	0.0	0.0	0.0	0.0	0.0	0.0	0.0	0.0	0.0	0.0	0.0	0.0	0.0	0.0	0.0	0.0	0.0	0.0	0.0	0.0	0.0	0.0	0.0	0.0	0.0	0.0
0.52	0.0	2.38	0.0	0.26	0.0	0.26	0.0	0.52	0.0	0.26	0.0	0.0	0.0	0.0	0.79	0.0	0.0	1.32	0.0	1.05	0.0	0.0	0.52	0.0	0.0	0.0	0.0	0.0	0.0	0.0	0.0	0.26	0.0	0.0	0.26	0.26	0.0	0.52	0.0	0.0	0.0	0.0	0.0	0.0	0.0	0.0	0.0	0.0	0.656
0.17	0.0	0.08	0.0	0.42	0.08	0.08	0.42	0.08	0.08	0.0	0.6	0.17	0.17	0.0	0.0	0.17	0.08	1.2	0.0	3.17	0.0	0.34	0.08	0.0	0.0	0.0	0.0	0.0	0.0	0.0	0.0	0.0	0.0	0.0	0.0	0.0	0.0	0.0	0.0	0.0	0.0	0.0	0.0	0.0	0.0	0.0	0.0	0.0	0.081
0.0	0.0	1.0	0.0	0.5	0.0	0.0	0.0	0.0	0.5	0.0	0.0	0.0	0.0	0.0	0.5	0.0	0.0	2.5	0.0	1.5	0.0	0.0	0.0	0.0	0.0	0.0	0.0	0.0	0.0	0.0	0.0	0.0	0.0	0.0	0.0	0.0	0.0	0.0	0.0	0.0	0.0	0.0	0.0	0.5	0.0	0.0	0.0	0.0	0.357
0.0	0.0	0.54	0.0	0.54	0.0	0.0	0.0	0.0	0.54	0.0	0.0	0.0	0.0	0.0	0.54	0.0	0.0	1.64	0.0	0.54	0.0	0.0	0.0	0.0	0.0	0.0	0.0	0.0	0.0	0.0	0.0	0.0	0.0	0.0	0.0	0.0	0.0	0.0	0.0	0.0	0.0	0.0	0.0	0.54	0.0	0.0	0.0	0.0	0.096
0.0	0.0	0.0	0.0	0.0	0.78	0.0	2.34	0.0	0.78	0.78	1.56	0.0	0.0	0.0	0.0	0.78	0.0	3.12	0.0	0.78	0.0	0.78	0.0	0.0	0.0	0.0	0.0	0.0	0.0	0.0	0.0	0.0	0.0	0.0	0.0	0.0	0.0	0.0	0.0	0.0	0.0	0.0	0.0	0.0	0.0	0.0	0.0	0.0	0.0
0.0	0.0	0.0	0.0	0.0	0.0	0.0	2.04	0.0	0.0	1.02	0.0	0.0	0.0	0.0	0.0	0.0	0.0	4.08	0.0	1.02	0.0	1.02	0.0	0.0	0.0	0.0	0.0	0.0	0.0	0.0	0.0	0.0	0.0	0.0	0.0	0.0	0.0	0.0	0.0	0.0	0.0	0.0	0.0	0.0	0.0	0.0	0.0	0.0	0.0
0.0	0.0	0.0	0.0	0.0	0.0	0.0	0.0	0.0	0.0	0.0	0.0	0.0	0.0	0.0	0.0	0.0	0.0	0.0	18.18	0.0	0.0	0.0	0.0	0.0	0.0	0.0	0.0	0.0	0.0	0.0	0.0	0.0	0.0	0.0	0.0	0.0	0.0	0.0	0.0	0.0	0.0	0.0	0.0	0.0	0.0	0.0	0.0	0.0	0.0
0.44	0.0	0.0	0.0	0.89	0.0	0.0	0.0	0.0	0.44	0.0	1.34	0.0	0.0	0.0	0.44	0.0	0.0	4.03	0.0	1.79	0.0	0.0	0.44	0.0	0.0	0.0	0.0	0.0	0.0	0.0	0.0	0.0	0.0	0.0	0.0	0.0	0.0	0.0	0.0	0.0	0.0	0.0	0.0	0.44	0.0	0.0	0.0	0.0	0.0
0.0	0.66	0.66	0.0	0.33	0.0	0.0	0.0	0.0	0.0	0.0	0.66	0.0	0.0	0.0	0.33	0.0	1.32	2.64	0.0	1.32	0.0	0.0	0.0	0.0	0.0	0.0	0.0	0.0	0.0	0.0	0.0	0.0	0.0	0.0	0.0	0.0	0.0	0.0	0.0	0.0	0.0	0.0	0.0	0.33	0.0	0.0	0.0	0.0	0.053
0.0	0.0	0.0	0.0	0.0	0.0	0.0	2.04	0.0	0.0	1.02	0.0	0.0	0.0	0.0	0.0	0.0	0.0	4.08	0.0	1.02	0.0	1.02	0.0	0.0	0.0	0.0	0.0	0.0	0.0	0.0	0.0	0.0	0.0	0.0	0.0	0.0	0.0	0.0	0.0	0.0	0.0	0.0	0.0	0.0	0.0	0.0	0.0	0.0	0.0
0.34	0.25	0.25	0.0	0.08	0.43	0.08	0.25	0.08	1.46	0.34	0.51	0.94	0.0	0.17	0.08	0.0	0.0	3.01	0.0	0.77	0.17	0.34	0.34	0.0	0.0	0.0	0.0	0.0	0.0	0.0	0.0	0.0	0.0	0.0	0.0	0.0	0.0	0.0	0.0	0.0	0.0	0.0	0.0	0.17	0.0	0.0	0.0	0.0	0.048
0.34	0.26	0.26	0.0	0.08	0.43	0.08	0.26	0.08	1.47	0.34	0.52	0.95	0.0	0.17	0.08	0.0	0.0	3.03	0.0	0.78	0.0	0.34	0.34	0.0	0.0	0.0	0.0	0.0	0.0	0.0	0.0	0.0	0.0	0.0	0.0	0.0	0.0	0.0	0.0	0.0	0.0	0.0	0.0	0.17	0.0	0.0	0.0	0.0	0.048
0.43	0.0	0.0	0.0	0.87	0.87	0.0	0.0	0.0	0.43	0.0	2.18	0.0	0.0	0.0	0.0	1.74	0.0	0.87	0.0	0.87	0.0	0.0	0.43	0.0	0.0	0.0	0.0	0.0	0.0	0.0	0.0	0.0	0.0	0.0	0.43	0.0	0.0	0.0	0.0	0.0	0.0	0.0	0.0	0.0	0.0	0.0	0.0	0.0	0.0
0.44	0.0	0.0	0.0	0.89	0.0	0.0	0.0	0.0	0.44	0.0	1.33	0.0	0.0	0.0	0.44	0.0	0.0	4.46	0.0	1.78	0.0	0.0	0.44	0.0	0.0	0.0	0.0	0.0	0.0	0.0	0.0	0.0	0.0	0.0	0.0	0.0	0.0	0.0	0.0	0.0	0.0	0.0	0.0	0.44	0.0	0.0	0.0	0.0	0.0
0.0	0.0	0.0	0.0	0.0	0.0	0.0	0.0	0.0	0.36	0.0	0.0	0.0	0.0	0.0	0.0	0.0	0.0	2.53	0.0	0.0	0.0	0.0	0.0	0.0	0.0	0.0	0.0	0.0	0.0	0.0	0.0	0.0	0.0	0.0	0.0	0.0	0.0	0.0	0.0	0.0	0.0	0.0	0.0	0.36	0.0	0.0	0.0	0.0	0.059
0.0	0.0	0.0	0.0	0.0	0.0	0.0	0.0	0.0	0.0	0.0	0.0	0.0	0.0	0.0	0.0	0.0	0.0	0.0	0.0	0.0	0.0	0.0	0.0	0.0	0.0	0.0	0.0	0.0	0.0	0.0	0.0	0.0	0.0	0.0	0.0	0.0	0.0	0.0	0.0	0.0	0.0	0.0	0.0	0.0	0.0	0.0	0.0	0.0	0.0
0.0	0.41	0.53	0.0	0.11	0.05	0.0	0.05	0.11	0.0	0.0	0.17	0.05	0.0	0.0	0.05	0.0	0.53	1.19	0.35	0.53	0.0	0.23	0.23	0.0	0.0	0.0	0.0	0.0	0.0	0.0	0.0	0.0	0.0	0.0	0.0	0.0	0.0	0.0	0.0	0.0	0.0	0.0	0.0	0.0	0.0	0.0	0.0	0.0	0.064
0.0	0.0	0.0	0.0	6.25	0.0	3.12	0.0	0.0	0.0	0.0	3.12	0.0	3.12	0.0	3.12	0.0	0.0	6.25	0.0	0.0	0.0	0.0	0.0	0.0	0.0	0.0	0.0	0.0	0.0	0.0	0.0	0.0	0.0	0.0	0.0	0.0	0.0	0.0	0.0	0.0	0.0	0.0	0.0	0.0	0.0	0.0	0.0	0.0	0.0
2.12	0.0	0.0	0.0	0.53	0.53	0.0	0.0	0.0	1.59	0.0	1.59	0.0	0.0	0.0	1.59	0.53	0.53	6.91	0.0	1.59	0.0	0.53	0.53	0.0	0.0	0.0	0.0	0.0	0.0	0.0	0.0	0.0	0.0	0.0	0.0	0.0	0.0	0.0	0.0	0.0	0.0	0.0	0.0	0.0	0.0	0.0	0.0	0.0	0.467
0.0	0.0	0.0	0.0	1.4	0.46	0.93	0.0	0.0	0.0	0.0	0.0	0.46	0.0	0.0	0.46	0.46	0.0	1.87	0.0	1.4	0.0	0.0	0.0	0.0	0.0	0.0	0.0	0.0	0.0	0.0	0.0	0.0	0.0	0.0	0.0	0.0	0.0	0.0	0.0	0.0	0.0	0.0	0.0	0.0	0.0	0.0	0.0	0.0	0.135
0.0	1.12	0.56	0.0	0.56	0.56	1.12	1.12	0.0	0.0	0.56	2.25	0.0	0.0	0.0	2.25	0.0	1.12	2.25	0.0	2.82	0.0	0.56	0.0	0.0	0.0	0.0	0.0	0.0	0.0	0.0	0.0	0.0	0.0	0.0	0.0	0.0	0.0	0.0	0.0	0.0	0.0	0.0	0.0	0.0	0.0	0.0	0.0	0.0	0.0
0.0	0.0	1.32	0.0	0.66	0.0	0.0	0.0	0.0	0.0	0.0	0.66	0.0	0.0	0.0	0.0	0.66	0.0	5.29	2.64	5.29	0.0	0.0	1.32	0.0	0.0	0.0	0.0	0.0	0.0	0.0	0.0	0.0	0.0	0.0	0.0	0.0	0.0	0.0	0.66	0.0	0.0	0.0	0.0	0.0	0.0	0.0	0.0	0.0	0.0
0.0	0.8	0.0	0.0	0.8	0.0	0.0	0.0	0.0	0.8	0.0	0.8	0.0	0.0	0.0	1.61	0.0	0.8	0.8	0.0	2.41	0.0	0.0	0.0	0.0	0.0	0.0	0.0	0.0	0.0	0.0	0.0	0.0	0.0	0.0	0.0	0.0	0.0	0.0	0.0	0.0	0.0	0.0	0.8	0.0	0.0	0.0	0.0	0.0	0.0
0.0	0.29	0.87	0.0	0.29	0.0	0.14	0.0	0.0	0.43	0.14	0.0	0.14	0.0	0.14	0.14	0.0	0.72	0.43	0.14	0.58	0.0	0.0	0.0	0.0	0.0	0.0	0.0	0.0	0.0	0.0	0.0	0.0	0.0	0.0	0.0	0.0	0.0	0.0	0.14	0.0	0.0	0.0	0.0	0.0	0.0	0.0	0.0	0.0	0.0
0.17	0.0	0.08	0.0	0.42	0.08	0.08	0.42	0.08	0.08	0.0	0.6	0.17	0.17	0.0	0.0	0.17	0.08	1.2	0.0	3.17	0.0	0.34	0.08	0.0	0.0	0.0	0.0	0.0	0.0	0.0	0.0	0.0	0.0	0.0	0.0	0.0	0.0	0.0	0.0	0.0	0.0	0.0	0.0	0.0	0.0	0.0	0.0	0.0	0.081
0.0	0.0	0.0	0.0	0.0	0.0	0.0	0.0	0.0	0.81	0.0	0.81	0.0	0.0	0.0	0.0	0.0	0.0	1.63	0.0	0.81	0.0	0.0	0.0	0.0	0.0	0.0	0.0	0.0	0.0	0.0	0.0	0.0	0.0	0.0	0.0	0.0	0.0	0.0	0.0	0.0	0.0	0.0	0.0	0.0	0.0	0.0	0.0	0.147	0.0
0.54	0.0	1.08	0.0	0.54	0.0	1.08	0.0	0.0	0.0	0.0	0.54	0.0	0.0	0.0	0.54	0.54	0.0	4.32	0.0	1.08	0.0	1.62	0.0	0.0	0.0	0.0	0.0	0.0	0.0	0.0	0.0	0.0	0.0	0.0	0.0	0.0	0.0	0.0	0.0	0.0	0.0	0.0	0.0	0.54	0.0	0.0	0.0	0.0	0.0
0.17	0.0	0.08	0.0	0.42	0.08	0.08	0.42	0.08	0.08	0.0	0.6	0.17	0.17	0.0	0.0	0.17	0.08	1.2	0.0	3.17	0.0	0.34	0.08	0.0	0.0	0.0	0.0	0.0	0.0	0.0	0.0	0.0	0.0	0.0	0.0	0.0	0.0	0.0	0.0	0.0	0.0	0.0	0.0	0.0	0.0	0.0	0.0	0.0	0.081
0.53	0.0	1.07	0.0	0.53	0.0	1.07	0.0	0.0	0.0	0.0	0.53	0.0	0.0	0.0	0.53	0.53	0.0	4.3	0.0	1.07	0.0	1.61	0.0	0.0	0.0	0.0	0.0	0.0	0.0	0.0	0.0	0.0	0.0	0.0	0.0	0.0	0.0	0.0	0.0	0.0	0.0	0.0	0.0	0.53	0.0	0.0	0.0	0.0	0.0
0.51	0.51	0.0	0.0	0.0	0.0	0.51	0.0	0.0	0.51	0.0	0.0	0.0	0.0	0.51	2.07	0.0	2.07	1.03	0.0	1.03	0.0	0.0	0.0	0.0	0.0	0.0	0.0	0.0	0.0	0.0	0.0	0.0	0.0	0.0	0.0	0.0	0.0	0.0	0.0	0.0	0.0	0.0	0.0	0.0	0.0	0.0	0.0	0.0	0.135
0.0	0.54	0.54	0.0	2.19	0.0	1.09	0.0	0.0	0.0	0.0	0.54	0.54	0.0	0.0	0.54	3.29	0.0	3.84	0.0	1.64	0.0	0.0	0.0	0.0	0.0	0.0	0.0	0.0	0.0	0.0	0.0	0.0	0.0	0.0	0.0	0.0	0.0	0.0	0.0	0.0	0.0	0.0	0.0	0.0	0.0	0.0	0.0	0.0	0.241
0.0	0.0	0.38	0.0	1.15	0.0	0.0	0.0	0.0	0.77	0.0	0.38	0.0	0.0	0.0	0.38	0.77	0.0	2.7	0.0	1.15	0.0	0.38	0.0	0.0	0.0	0.0	0.0	0.0	0.0	0.0	0.0	0.0	0.0	0.0	0.0	0.0	0.0	0.0	0.0	0.0	0.0	0.0	0.0	1.15	0.0	0.0	0.0	0.0	0.061
0.0	0.0	0.39	0.0	1.17	0.0	0.0	0.0	0.0	0.78	0.0	0.39	0.0	0.0	0.0	0.39	0.78	0.0	2.73	0.0	1.17	0.0	0.39	0.0	0.0	0.0	0.0	0.0	0.0	0.0	0.0	0.0	0.0	0.0	0.0	0.0	0.0	0.0	0.0	0.0	0.0	0.0	0.0	0.0	1.17	0.0	0.0	0.0	0.0	0.062
0.43	0.0	0.43	0.0	0.43	0.0	0.86	0.0	0.0	0.0	0.0	0.43	0.0	0.0	0.0	0.0	0.86	0.43	1.29	0.0	4.76	0.0	0.0	1.29	0.0	0.0	0.0	0.0	0.0	0.0	0.0	0.0	0.0	0.0	0.0	0.0	0.0	0.0	0.0	0.0	0.0	0.0	0.0	0.0	0.0	0.0	0.0	0.0	0.14	0.0
0.45	0.0	0.0	0.0	0.68	0.45	0.0	0.45	0.0	0.22	0.22	0.0	1.6	0.0	0.45	0.0	0.91	1.83	1.83	0.0	0.68	0.0	1.6	0.0	0.0	0.0	0.0	0.0	0.0	0.0	0.0	0.0	0.0	0.0	0.0	0.0	0.0	0.0	0.0	0.91	0.0	0.0	0.0	0.0	0.0	0.0	0.0	0.0	0.0	0.037
0.0	0.0	1.12	0.0	0.56	0.0	0.0	0.0	0.0	0.56	0.0	0.0	0.0	0.0	0.0	0.56	0.0	0.0	2.25	0.0	1.12	0.0	0.0	0.0	0.0	0.0	0.0	0.0	0.0	0.0	0.0	0.0	0.0	0.0	0.0	0.0	0.0	0.0	0.0	0.0	0.0	0.0	0.0	0.0	0.56	0.0	0.0	0.0	0.0	0.102
0.0	0.0	0.55	0.0	0.55	0.0	0.0	0.0	0.0	0.55	0.0	0.0	0.0	0.0	0.0	0.55	0.0	0.0	1.67	0.0	0.55	0.0	0.0	0.0	0.0	0.0	0.0	0.0	0.0	0.0	0.0	0.0	0.0	0.0	0.0	0.0	0.0	0.0	0.0	0.0	0.0	0.0	0.0	0.0	0.55	0.0	0.0	0.0	0.0	0.099
0.0	0.0	1.31	0.0	0.65	0.0	0.0	0.0	0.0	0.0	0.0	0.65	0.0	0.0	0.0	0.0	0.0	0.0	5.26	1.97	4.6	0.0	0.0	1.31	0.0	0.0	0.0	0.0	0.0	0.0	0.0	0.0	0.0	0.0	0.0	0.0	0.0	0.0	0.0	0.65	0.0	0.0	0.0	0.0	0.0	0.0	0.0	0.0	0.0	0.0
0.0	0.0	0.61	0.0	0.0	0.0	0.61	0.0	0.0	0.0	0.0	0.0	0.0	0.0	0.0	0.0	1.23	1.85	2.46	0.0	1.23	0.0	0.0	0.0	0.0	0.0	0.0	0.0	0.0	0.0	0.0	0.0	0.0	0.0	0.0	0.0	0.0	0.0	0.0	0.0	0.0	0.0	0.0	0.0	0.0	0.0	0.0	0.0	0.0	0.176
0.22	0.22	0.22	0.0	1.77	0.22	0.44	0.44	0.22	2.88	0.0	0.88	0.22	0.0	1.11	0.44	0.0	0.44	3.33	0.0	3.33	0.0	0.44	0.44	0.0	0.0	0.0	0.0	0.0	0.0	0.0	0.0	0.0	0.0	0.0	0.0	0.0	0.0	0.0	0.44	0.0	0.0	0.0	0.0	0.0	0.0	0.0	0.0	0.0	0.0
0.34	0.42	0.25	0.0	0.08	0.42	0.08	0.25	0.08	1.63	0.34	0.51	0.94	0.0	0.17	0.08	0.0	0.0	3.0	0.0	0.94	0.0	0.34	0.34	0.0	0.0	0.0	0.0	0.0	0.0	0.0	0.0	0.0	0.0	0.0	0.0	0.0	0.0	0.0	0.0	0.0	0.0	0.0	0.0	0.17	0.0	0.0	0.0	0.0	0.063
0.0	0.0	0.0	0.0	0.0	0.0	1.04	0.0	0.0	0.0	0.0	0.0	0.0	0.0	0.0	2.08	0.0	0.0	2.08	0.0	2.08	0.0	0.0	0.0	0.0	0.0	0.0	0.0	0.0	0.0	0.0	0.0	0.0	0.0	0.0	0.0	0.0	0.0	0.0	0.0	0.0	0.0	0.0	0.0	0.0	0.0	0.0	0.0	0.0	0.0
0.0	0.0	0.0	0.0	0.0	0.0	1.33	0.0	0.0	0.0	0.0	0.0	0.0	0.0	0.0	0.0	0.0	0.0	1.33	0.0	5.33	0.0	0.0	0.0	0.0	0.0	0.0	0.0	0.0	0.0	0.0	0.0	0.0	0.0	0.0	0.0	0.0	0.0	0.0	0.0	0.0	0.0	0.0	0.0	0.0	0.0	0.0	0.0	0.0	0.0
0.54	0.0	1.08	0.0	0.54	0.0	1.08	0.0	0.0	0.0	0.0	0.54	0.0	0.0	0.0	0.54	0.54	0.0	4.32	0.0	1.08	0.0	1.62	0.0	0.0	0.0	0.0	0.0	0.0	0.0	0.0	0.0	0.0	0.0	0.0	0.0	0.0	0.0	0.0	0.0	0.0	0.0	0.0	0.0	0.54	0.0	0.0	0.0	0.0	0.0
0.0	0.0	0.0	0.0	2.5	0.0	0.0	0.0	0.0	0.0	0.0	0.62	0.0	0.0	0.0	0.0	1.25	0.0	3.12	0.0	0.62	0.0	0.0	0.0	0.0	0.0	0.0	0.0	0.0	0.0	0.0	0.0	0.0	0.0	0.0	0.0	0.0	0.0	0.0	0.0	0.0	0.0	0.0	0.0	0.0	0.0	0.0	0.0	0.0	0.0
0.0	0.9	0.0	0.0	0.0	0.0	0.0	0.0	0.0	0.0	0.0	0.0	0.0	0.0	0.0	0.9	0.0	1.81	3.63	0.0	2.72	0.0	0.0	0.0	0.0	0.0	0.0	0.0	0.0	0.0	0.0	0.0	0.0	0.0	0.0	0.0	0.0	0.0	0.0	0.0	0.0	0.0	0.0	0.0	0.9	0.0	0.0	0.0	0.0	0.0
0.07	0.02	0.15	0.0	0.25	0.2	0.0	0.02	0.15	0.0	0.0	0.25	0.25	0.07	0.0	0.05	0.22	0.0	0.05	0.0	0.02	0.0	0.37	0.02	0.0	0.0	0.0	0.0	0.02	0.0	0.0	0.0	0.0	0.0	0.0	0.05	0.3	0.02	0.0	0.02	0.0	0.0	0.02	0.0	0.02	0.0	0.0	0.0	0.011	0.022
0.07	0.02	0.15	0.0	0.25	0.2	0.0	0.02	0.15	0.0	0.0	0.25	0.25	0.07	0.0	0.05	0.22	0.0	0.05	0.0	0.02	0.0	0.37	0.02	0.0	0.0	0.0	0.0	0.02	0.0	0.0	0.0	0.0	0.0	0.0	0.05	0.3	0.02	0.0	0.02	0.0	0.0	0.02	0.0	0.02	0.0	0.0	0.0	0.011	0.022
0.17	0.26	1.07	0.0	0.35	0.62	0.53	0.17	0.62	0.8	0.26	1.25	0.17	0.0	0.62	0.62	0.08	1.43	2.5	0.17	1.16	0.0	0.89	0.08	0.0	0.0	0.0	0.0	0.0	0.0	0.0	0.0	0.0	0.0	0.0	0.0	0.0	0.0	0.0	0.08	0.0	0.0	0.0	0.0	0.08	0.0	0.0	0.0	0.0	0.066
0.0	0.0	0.48	0.0	0.96	0.0	0.0	0.0	0.48	0.0	0.0	0.0	0.0	0.0	0.0	0.96	0.96	0.0	1.44	0.0	0.48	0.0	0.96	0.0	0.0	0.0	0.0	0.0	0.0	0.0	0.0	0.0	0.0	0.0	0.0	0.0	0.0	0.0	0.0	0.0	0.0	0.0	0.0	0.0	0.48	0.0	0.0	0.0	0.0	0.133
0.46	0.0	0.46	0.0	0.0	0.0	0.0	0.46	0.0	0.0	0.0	1.38	0.0	0.0	2.31	0.0	0.46	0.46	2.77	0.0	2.31	0.0	1.38	0.0	0.0	0.0	0.0	0.0	0.0	0.0	0.0	0.0	0.0	0.0	0.0	0.0	0.0	0.0	0.0	0.46	0.0	0.0	0.0	0.0	0.0	0.0	0.0	0.0	0.0	0.49
1.03	0.0	0.68	0.0	1.03	0.0	0.68	0.0	0.0	0.68	0.0	0.68	0.0	0.0	0.34	0.68	0.0	0.0	5.86	0.0	1.37	0.0	0.34	0.34	0.0	0.0	0.0	0.0	0.0	0.0	0.0	0.0	0.0	0.0	0.0	0.0	0.0	0.0	0.0	0.0	0.0	0.0	0.0	0.0	0.34	0.0	0.0	0.0	0.0	0.0
0.0	0.0	0.18	0.0	0.18	0.0	0.0	0.0	0.54	0.36	0.36	0.9	0.0	0.36	0.0	0.72	0.0	0.18	2.7	0.18	0.72	0.0	0.0	0.54	0.0	0.0	0.0	0.0	0.0	0.0	0.0	0.0	0.0	0.0	0.0	0.0	0.0	0.36	0.0	0.0	0.0	0.0	0.18	0.0	0.0	0.0	0.0	0.0	0.0	0.0
0.26	0.26	0.52	0.0	0.39	0.0	0.39	0.13	0.0	0.26	0.0	0.78	0.26	0.0	0.0	1.57	0.0	0.26	2.61	0.0	1.57	0.0	0.13	0.39	0.0	0.0	0.0	0.0	0.0	0.0	0.0	0.0	0.0	0.0	0.0	0.0	0.13	0.0	0.0	0.0	0.0	0.0	0.0	0.0	0.0	0.0	0.0	0.0	0.0	0.129
0.0	0.0	0.32	0.0	0.65	0.65	0.32	0.32	0.0	0.0	0.0	0.32	0.32	0.0	0.0	0.32	0.32	0.0	2.28	0.0	3.25	0.0	0.0	0.32	0.0	0.0	0.0	0.0	0.0	0.0	0.0	0.0	0.0	0.0	0.0	0.0	0.0	0.0	0.0	0.0	0.0	0.0	0.0	0.0	0.32	0.0	0.0	0.0	0.0	0.104
0.0	0.0	0.32	0.0	0.64	0.64	0.32	0.32	0.0	0.0	0.0	0.32	0.32	0.0	0.0	0.32	0.32	0.0	2.27	0.0	3.24	0.0	0.0	0.32	0.0	0.0	0.0	0.0	0.0	0.0	0.0	0.0	0.0	0.0	0.0	0.0	0.0	0.0	0.0	0.0	0.0	0.0	0.0	0.0	0.32	0.0	0.0	0.0	0.0	0.106
0.19	0.19	0.39	0.0	0.19	0.0	0.0	0.59	0.0	0.0	0.0	0.39	0.0	0.0	0.0	0.59	0.39	1.37	4.52	0.0	3.14	0.0	0.0	0.19	0.0	0.0	0.0	0.0	0.0	0.0	0.0	0.0	0.0	0.0	0.0	0.0	0.19	0.0	0.0	0.0	0.0	0.0	0.0	0.0	0.0	0.0	0.0	0.0	0.0	0.0
0.46	0.0	0.0	0.0	0.69	0.46	0.0	0.46	0.0	0.23	0.23	0.0	1.61	0.0	0.46	0.0	0.92	1.84	1.84	0.0	0.69	0.0	1.61	0.0	0.0	0.0	0.0	0.0	0.0	0.0	0.0	0.0	0.0	0.0	0.0	0.0	0.0	0.0	0.0	0.92	0.0	0.0	0.0	0.0	0.0	0.0	0.0	0.0	0.0	0.037
0.0	0.0	0.71	0.0	0.71	0.0	0.0	0.0	0.0	0.0	0.0	0.0	0.0	0.0	0.0	0.71	0.0	0.0	1.42	0.0	0.71	0.0	0.0	0.0	0.0	0.0	0.0	0.0	0.0	0.0	0.0	0.0	0.0	0.0	0.0	0.0	0.0	0.0	0.0	0.0	0.0	0.0	0.0	0.0	0.71	0.0	0.0	0.0	0.0	0.121
0.0	1.49	0.0	0.0	0.0	0.0	2.98	0.0	0.0	1.49	0.0	0.0	0.0	0.0	0.0	1.49	2.98	0.0	0.0	0.0	2.98	0.0	0.0	0.0	0.0	0.0	0.0	0.0	0.0	0.0	0.0	0.0	0.0	0.0	0.0	0.0	0.0	0.0	0.0	0.0	0.0	0.0	0.0	0.0	0.0	0.0	0.0	0.0	0.0	0.171
0.0	0.0	0.16	0.0	0.33	0.0	0.16	0.0	0.5	0.0	0.16	0.0	0.0	0.0	0.0	0.5	0.0	1.5	0.66	0.0	0.0	0.0	0.0	0.0	0.33	0.0	0.0	0.0	0.0	0.0	0.0	0.0	0.0	0.0	0.0	0.0	0.0	0.0	0.0	0.0	0.0	0.0	0.0	0.0	0.0	0.0	0.0	0.0	0.0	0.088
0.0	0.0	1.1	0.0	0.55	0.0	0.0	0.0	0.0	0.55	0.0	0.0	0.0	0.0	0.0	0.55	0.0	0.0	2.2	0.0	1.1	0.0	0.0	0.0	0.0	0.0	0.0	0.0	0.0	0.0	0.0	0.0	0.0	0.0	0.0	0.0	0.0	0.0	0.0	0.0	0.0	0.0	0.0	0.0	0.55	0.0	0.0	0.0	0.0	0.097
0.16	0.32	0.65	0.0	0.32	0.0	0.16	0.0	0.0	0.49	0.16	0.0	0.16	0.0	0.16	0.16	0.0	0.81	0.32	0.16	0.98	0.0	0.0	0.0	0.0	0.0	0.0	0.0	0.0	0.0	0.0	0.0	0.0	0.0	0.0	0.0	0.0	0.0	0.0	0.16	0.0	0.0	0.0	0.0	0.0	0.0	0.0	0.0	0.0	0.0
0.0	0.0	0.72	0.0	1.81	0.0	0.0	0.0	0.0	0.36	0.0	0.36	0.0	0.0	0.0	0.0	0.72	0.0	0.72	0.0	0.36	0.0	0.0	0.0	0.0	0.0	0.0	0.0	0.0	0.0	0.0	0.0	0.36	0.0	0.0	0.0	0.0	0.0	0.0	0.0	0.0	0.0	0.0	0.0	0.0	0.0	0.0	0.0	0.053	0.265
0.84	0.84	0.0	0.0	0.0	0.0	1.69	0.0	0.84	0.84	0.0	0.84	0.0	0.0	0.0	10.16	0.84	0.0	0.84	0.0	2.54	0.0	0.0	0.84	0.0	0.0	0.0	0.0	0.0	0.0	0.0	0.0	0.0	0.0	0.0	0.0	0.0	0.0	0.0	0.0	0.0	0.0	0.0	0.0	0.0	0.0	0.0	0.0	0.0	0.0
0.0	0.0	0.0	0.0	0.0	0.0	0.0	0.0	0.0	0.0	0.0	0.0	0.0	0.0	0.0	0.0	0.0	0.0	1.29	0.0	0.64	0.0	0.0	0.0	0.0	0.0	0.0	0.0	0.0	0.0	0.0	0.0	0.0	0.0	0.0	0.0	0.0	0.0	0.0	0.0	0.0	0.0	0.0	0.0	0.0	0.0	0.0	0.0	0.0	0.0
0.0	0.0	0.0	0.0	0.0	0.0	0.0	0.0	0.0	0.0	0.0	0.0	0.0	0.0	0.0	0.0	0.0	0.0	1.29	0.0	0.64	0.0	0.0	0.0	0.0	0.0	0.0	0.0	0.0	0.0	0.0	0.0	0.0	0.0	0.0	0.0	0.0	0.0	0.0	0.0	0.0	0.0	0.0	0.0	0.0	0.0	0.0	0.0	0.0	0.0
0.17	0.0	0.08	0.0	0.43	0.08	0.08	0.43	0.08	0.08	0.0	0.6	0.17	0.17	0.0	0.0	0.17	0.08	1.2	0.0	3.14	0.0	0.34	0.08	0.0	0.0	0.0	0.0	0.0	0.0	0.0	0.0	0.0	0.0	0.0	0.0	0.0	0.0	0.0	0.0	0.0	0.0	0.0	0.0	0.0	0.0	0.0	0.0	0.0	0.081
0.0	0.54	0.54	0.0	1.09	0.54	2.18	0.0	0.0	0.54	0.0	0.54	0.0	0.0	0.0	0.0	0.0	0.54	3.27	0.0	1.09	0.0	0.0	0.0	0.0	0.0	0.0	0.0	0.0	0.0	0.0	0.0	0.0	0.0	0.0	0.0	0.0	0.0	0.0	0.0	0.0	0.0	0.0	0.0	0.54	0.0	0.0	0.0	0.0	0.157
0.0	0.0	0.42	0.0	0.0	0.0	0.0	0.0	0.0	0.0	0.0	0.85	0.0	0.0	0.0	0.85	0.0	0.85	4.7	0.0	0.85	5.55	0.0	0.0	0.0	0.0	0.0	0.0	0.0	0.0	0.0	0.0	0.0	0.0	0.0	0.0	0.42	0.0	0.0	0.0	0.0	0.0	0.0	0.0	0.0	0.0	0.0	0.0	0.0	0.082
0.0	0.0	0.0	0.0	0.0	0.0	0.0	0.0	0.0	0.0	0.0	0.0	0.0	0.0	0.0	1.05	0.0	0.0	0.0	0.0	2.1	0.0	0.0	0.0	0.0	0.0	0.0	0.0	0.0	0.0	0.0	0.0	0.0	0.0	0.0	0.0	0.0	0.0	0.0	0.0	0.0	0.0	0.0	1.05	0.0	0.0	0.0	0.0	0.0	0.0
0.0	0.0	0.45	0.0	0.22	0.22	0.0	0.0	0.67	0.45	0.22	0.9	0.0	0.0	0.0	0.22	0.0	0.0	1.35	0.0	1.12	0.22	0.22	0.22	0.0	0.0	0.0	0.0	0.0	0.0	0.0	0.0	0.0	0.0	0.0	0.45	0.0	0.0	0.0	0.0	0.0	0.0	0.0	0.0	0.0	0.0	0.0	0.0	0.064	0.258
0.0	0.55	0.55	0.0	1.11	0.55	2.23	0.0	0.0	0.55	0.0	0.55	0.0	0.0	0.0	0.0	0.0	0.55	3.35	0.0	1.11	0.0	0.0	0.0	0.0	0.0	0.0	0.0	0.0	0.0	0.0	0.0	0.0	0.0	0.0	0.0	0.0	0.0	0.0	0.0	0.0	0.0	0.0	0.0	0.55	0.0	0.0	0.0	0.0	0.159
0.0	0.0	0.0	0.0	0.0	1.12	0.0	2.24	0.0	0.0	1.12	1.12	0.0	0.0	0.0	0.0	0.0	0.0	4.49	0.0	0.0	0.0	1.12	0.0	0.0	0.0	0.0	0.0	0.0	0.0	0.0	0.0	0.0	0.0	0.0	0.0	0.0	0.0	0.0	0.0	0.0	0.0	0.0	0.0	0.0	0.0	0.0	0.0	0.0	0.0
0.0	0.0	0.32	0.0	0.65	0.65	0.32	0.32	0.0	0.0	0.0	0.32	0.32	0.0	0.0	0.32	0.32	0.0	2.28	0.0	3.26	0.0	0.0	0.32	0.0	0.0	0.0	0.0	0.0	0.0	0.0	0.0	0.0	0.0	0.0	0.0	0.0	0.0	0.0	0.0	0.0	0.0	0.0	0.0	0.32	0.0	0.0	0.0	0.0	0.105
0.0	0.0	1.43	0.0	0.71	0.0	0.0	0.71	0.0	0.71	0.0	0.0	0.0	0.0	0.0	0.0	2.87	2.87	1.43	0.0	3.59	0.0	0.0	0.0	0.0	0.0	0.0	0.0	0.0	0.0	0.0	0.0	0.0	0.0	0.0	0.0	0.0	0.0	0.0	0.0	0.0	0.0	0.0	0.0	0.0	0.0	0.0	0.0	0.0	0.0
0.0	0.55	0.55	0.0	1.11	0.55	2.23	0.0	0.0	0.55	0.0	0.55	0.0	0.0	0.0	0.0	0.0	0.55	3.35	0.0	1.11	0.0	0.0	0.0	0.0	0.0	0.0	0.0	0.0	0.0	0.0	0.0	0.0	0.0	0.0	0.0	0.0	0.0	0.0	0.0	0.0	0.0	0.0	0.0	0.55	0.0	0.0	0.0	0.0	0.159
0.0	0.0	0.0	0.0	0.0	0.0	1.07	0.0	0.0	0.0	0.0	0.0	0.0	0.0	0.0	2.15	0.0	0.0	0.0	0.0	2.15	0.0	0.0	0.0	0.0	0.0	0.0	0.0	0.0	0.0	0.0	0.0	0.0	0.0	0.0	0.0	0.0	0.0	0.0	1.07	0.0	0.0	0.0	0.0	0.0	0.0	0.0	0.0	0.0	0.0
0.0	0.0	0.47	0.0	0.95	0.0	0.0	0.0	0.47	0.0	0.0	0.0	0.0	0.0	0.0	0.95	0.95	0.0	1.42	0.0	0.47	0.0	0.95	0.0	0.0	0.0	0.0	0.0	0.0	0.0	0.0	0.0	0.0	0.0	0.0	0.0	0.0	0.0	0.0	0.0	0.0	0.0	0.0	0.0	0.47	0.0	0.0	0.0	0.0	0.131
0.0	0.0	0.15	0.0	0.31	0.0	0.15	0.0	0.63	0.15	0.15	0.0	0.0	0.0	0.0	1.11	0.0	1.27	0.79	0.0	0.0	0.0	0.0	0.0	0.95	0.0	0.0	0.0	0.0	0.0	0.0	0.0	0.0	0.0	0.0	0.0	0.31	0.0	0.0	0.15	0.0	0.0	0.0	0.0	0.0	0.0	0.0	0.0	0.0	0.088
0.0	0.0	0.0	0.0	0.0	0.0	0.0	0.0	0.0	0.0	0.0	0.0	0.0	0.0	0.0	0.0	0.0	0.0	0.39	0.0	0.39	0.0	0.0	0.0	3.58	0.39	0.0	0.0	0.0	0.39	0.0	0.0	0.0	0.0	0.0	0.0	0.0	0.0	0.0	0.0	0.0	0.0	0.0	0.39	0.39	0.0	0.0	0.0	0.0	0.0
0.0	0.0	0.0	0.0	0.0	2.3	0.0	0.0	0.0	0.0	0.0	0.76	0.76	0.0	0.0	0.0	0.0	0.0	2.3	0.0	1.53	0.0	0.0	0.0	0.0	0.0	0.0	0.0	0.0	0.0	0.0	0.0	0.0	0.0	0.0	0.0	0.0	0.0	0.0	0.0	0.0	0.0	0.0	0.0	0.0	0.0	0.0	0.0	0.0	0.829
0.08	0.16	0.32	0.0	1.38	0.16	0.08	0.0	0.24	0.08	0.0	1.3	0.0	0.08	0.0	0.48	0.08	0.08	3.5	0.0	0.73	0.0	0.08	0.16	0.0	0.0	0.0	0.0	0.0	0.0	0.0	0.0	0.0	0.0	0.08	0.0	0.0	0.0	0.0	0.0	0.0	0.0	0.0	0.0	0.0	0.0	0.0	0.0	0.0	0.085
0.48	0.2	0.55	0.0	0.27	0.2	0.0	0.27	0.27	0.97	0.41	1.04	0.13	0.0	0.0	1.11	0.69	0.06	2.37	0.0	1.04	0.0	0.06	0.69	0.0	0.0	0.0	0.0	0.0	0.0	0.0	0.0	0.0	0.0	0.0	0.0	0.0	0.0	0.0	0.06	0.0	0.0	0.0	0.0	0.13	0.0	0.0	0.0	0.0	0.105
0.48	0.2	0.55	0.0	0.27	0.2	0.0	0.27	0.27	0.97	0.41	0.97	0.13	0.0	0.0	1.11	0.69	0.06	2.23	0.0	0.97	0.0	0.06	0.69	0.0	0.0	0.0	0.0	0.0	0.0	0.0	0.0	0.0	0.0	0.0	0.0	0.0	0.0	0.0	0.06	0.0	0.0	0.0	0.0	0.13	0.0	0.0	0.0	0.0	0.105
0.0	0.0	0.0	0.0	0.0	0.0	0.0	0.0	0.0	0.0	0.0	0.0	0.0	0.0	0.0	4.0	0.0	0.0	0.0	0.0	0.0	0.0	0.0	0.0	0.0	0.0	0.0	0.0	0.0	0.0	0.0	0.0	0.0	0.0	0.0	0.0	0.0	0.0	0.0	0.0	0.0	0.0	0.0	0.0	0.0	0.0	0.0	0.0	0.0	0.0
0.0	0.0	1.42	0.0	0.71	0.0	0.0	0.71	0.0	0.71	0.0	0.0	0.0	0.0	0.0	0.0	2.85	2.85	1.42	0.0	3.57	0.0	0.0	0.0	0.0	0.0	0.0	0.0	0.0	0.0	0.0	0.0	0.0	0.0	0.0	0.0	0.0	0.0	0.0	0.0	0.0	0.0	0.0	0.0	0.0	0.0	0.0	0.0	0.0	0.0
0.8	0.0	0.8	0.0	1.6	0.0	0.0	0.0	0.0	0.0	0.0	0.0	0.0	0.0	0.0	0.8	0.8	0.0	1.6	0.0	2.4	0.0	0.8	0.0	0.0	0.0	0.0	0.0	0.0	0.0	0.0	0.0	0.0	0.0	0.0	0.0	0.0	0.0	0.0	0.0	0.0	0.0	0.0	0.0	0.0	0.0	0.0	0.0	0.0	0.0
0.0	0.0	0.33	0.0	0.99	0.99	0.33	0.33	0.0	0.0	0.0	0.33	0.33	0.0	0.0	0.33	0.33	0.0	1.98	0.0	3.3	0.0	0.0	0.33	0.0	0.0	0.0	0.0	0.0	0.0	0.0	0.0	0.0	0.0	0.0	0.0	0.0	0.0	0.0	0.0	0.0	0.0	0.0	0.0	0.33	0.0	0.0	0.0	0.0	0.108
0.07	0.37	0.81	0.0	0.51	0.29	0.07	0.0	0.07	0.37	0.07	1.48	0.14	0.0	0.07	0.0	0.14	0.44	3.55	0.0	1.85	0.0	0.0	0.14	0.0	0.0	0.0	0.0	0.0	0.0	0.0	0.0	0.0	0.0	0.0	0.0	0.14	0.0	0.0	0.0	0.0	0.0	0.0	0.0	0.0	0.0	0.0	0.0	0.049	0.069
0.0	0.0	0.33	0.0	0.99	0.99	0.33	0.33	0.0	0.0	0.0	0.33	0.33	0.0	0.0	0.33	0.33	0.0	1.98	0.0	3.3	0.0	0.0	0.33	0.0	0.0	0.0	0.0	0.0	0.0	0.0	0.0	0.0	0.0	0.0	0.0	0.0	0.0	0.0	0.0	0.0	0.0	0.0	0.0	0.33	0.0	0.0	0.0	0.0	0.107
0.0	0.0	0.15	0.0	0.31	0.0	0.15	0.0	0.63	0.15	0.15	0.0	0.0	0.0	0.0	1.11	0.0	1.27	0.79	0.0	0.0	0.0	0.0	0.0	0.95	0.0	0.0	0.0	0.0	0.0	0.0	0.0	0.0	0.0	0.0	0.0	0.31	0.0	0.0	0.15	0.0	0.0	0.0	0.0	0.0	0.0	0.0	0.0	0.0	0.088
0.0	0.0	0.62	0.0	1.24	0.62	0.0	0.0	0.0	0.0	0.0	0.0	0.0	0.0	0.0	0.31	0.0	0.0	2.48	0.0	0.93	0.0	0.31	0.0	0.0	0.0	0.0	0.0	0.0	0.0	0.0	0.0	0.0	0.0	0.0	0.0	0.31	0.0	0.0	0.0	0.0	0.0	0.0	0.0	0.0	0.0	0.0	0.0	0.0	0.086
0.0	0.34	0.69	0.0	0.34	0.0	0.17	0.0	0.0	0.51	0.17	0.0	0.17	0.0	0.17	0.17	0.0	0.86	0.17	0.17	0.86	0.0	0.0	0.0	0.0	0.0	0.0	0.0	0.0	0.0	0.0	0.0	0.0	0.0	0.0	0.0	0.0	0.0	0.0	0.17	0.0	0.0	0.0	0.0	0.0	0.0	0.0	0.0	0.0	0.0
0.0	0.79	0.0	0.0	0.0	0.0	0.0	0.0	0.0	0.0	0.0	0.0	0.0	0.0	0.0	0.79	0.79	1.58	3.17	0.0	1.58	0.0	0.0	0.0	0.0	0.0	0.0	0.0	0.0	0.0	0.0	0.0	0.0	0.0	0.0	0.0	0.0	0.0	0.0	0.0	0.0	0.0	0.0	0.0	0.79	0.0	0.0	0.0	0.0	0.271
0.14	0.14	0.29	0.0	0.0	0.0	0.0	0.0	1.17	0.29	0.14	0.58	0.0	0.0	0.0	0.14	0.0	0.14	2.35	0.14	0.88	0.0	0.0	0.44	0.0	0.0	0.0	0.0	0.0	0.0	0.0	0.0	0.0	0.0	0.0	0.0	0.0	0.29	0.0	0.0	0.0	0.0	0.0	0.0	0.0	0.0	0.0	0.0	0.0	0.204
0.0	0.0	0.0	0.0	1.11	0.0	0.0	0.0	0.0	0.0	0.0	0.0	0.0	0.0	0.0	0.0	0.0	0.0	2.22	0.0	3.33	0.0	0.0	0.0	0.0	0.0	0.0	0.0	0.0	0.0	0.0	0.0	0.0	0.0	0.0	0.0	0.0	0.0	0.0	0.0	0.0	0.0	0.0	0.0	0.0	0.0	0.0	0.0	0.0	0.0
0.0	0.0	1.0	0.0	0.0	0.25	0.0	0.25	0.0	0.0	0.0	1.5	0.25	0.0	0.0	0.25	0.5	0.0	2.5	0.0	1.5	0.0	0.0	0.25	0.0	0.0	0.0	0.0	0.0	0.0	0.0	0.0	0.0	0.0	0.0	0.0	0.0	0.0	0.0	0.0	0.0	0.0	0.0	0.0	0.0	0.0	0.0	0.0	0.0	0.0
0.58	0.0	0.0	0.0	2.33	0.0	1.16	0.0	0.0	0.0	0.58	0.0	0.0	0.58	0.0	0.58	0.0	0.58	2.92	1.16	2.92	0.0	0.0	0.0	0.0	0.0	0.0	0.0	0.0	0.0	0.0	0.0	0.0	0.0	0.0	0.0	0.0	0.0	0.0	0.0	0.0	0.0	0.0	0.0	0.0	0.0	0.0	0.0	0.0	0.27
0.14	0.14	0.29	0.0	0.0	0.0	0.0	0.0	1.17	0.29	0.14	0.58	0.0	0.0	0.0	0.14	0.0	0.14	2.35	0.14	0.88	0.0	0.0	0.44	0.0	0.0	0.0	0.0	0.0	0.0	0.0	0.0	0.0	0.0	0.0	0.0	0.0	0.29	0.0	0.0	0.0	0.0	0.0	0.0	0.0	0.0	0.0	0.0	0.0	0.204
0.14	0.14	0.29	0.0	0.0	0.0	0.0	0.0	1.17	0.29	0.14	0.58	0.0	0.0	0.0	0.14	0.0	0.14	2.35	0.14	0.88	0.0	0.0	0.44	0.0	0.0	0.0	0.0	0.0	0.0	0.0	0.0	0.0	0.0	0.0	0.0	0.0	0.29	0.0	0.0	0.0	0.0	0.0	0.0	0.0	0.0	0.0	0.0	0.0	0.204
0.0	0.0	0.58	0.0	1.17	0.0	0.58	0.0	0.0	0.0	0.0	0.58	0.0	0.0	0.0	0.58	0.0	0.0	1.76	0.0	0.0	0.0	0.0	0.0	0.0	0.0	0.0	0.0	0.0	0.0	0.0	0.0	0.0	0.0	0.0	0.0	0.0	0.0	0.0	0.0	0.0	0.0	0.0	0.0	0.0	0.0	0.0	0.0	0.0	0.0
0.25	0.25	0.0	0.0	0.75	0.0	0.0	0.0	0.25	0.75	0.0	1.51	0.0	1.26	0.0	0.0	0.5	0.0	3.29	0.0	1.01	0.0	0.0	0.0	0.0	0.0	0.0	0.0	0.0	0.0	0.0	0.0	0.25	0.0	0.0	0.0	0.0	0.0	0.0	0.0	0.0	0.0	0.0	0.0	0.0	0.0	0.0	0.0	0.0	0.082
0.0	0.0	0.0	0.0	6.25	0.0	3.12	0.0	0.0	0.0	0.0	3.12	0.0	0.0	0.0	0.0	0.0	0.0	6.25	0.0	0.0	0.0	0.0	0.0	0.0	0.0	0.0	0.0	0.0	0.0	0.0	0.0	0.0	0.0	0.0	0.0	0.0	0.0	0.0	0.0	0.0	0.0	0.0	0.0	0.0	0.0	0.0	0.0	0.0	0.0
0.0	0.57	0.57	0.0	1.14	0.57	2.28	0.0	0.0	0.57	0.0	0.57	0.0	0.0	0.0	0.0	0.0	0.57	3.42	0.0	1.14	0.0	0.0	0.0	0.0	0.0	0.0	0.0	0.0	0.0	0.0	0.0	0.0	0.0	0.0	0.0	0.0	0.0	0.0	0.0	0.0	0.0	0.0	0.0	0.57	0.0	0.0	0.0	0.0	0.081
0.0	0.17	0.0	0.0	0.0	0.0	0.17	0.52	0.0	0.17	0.35	0.52	0.0	0.0	0.0	0.0	0.17	0.7	0.88	0.0	0.7	1.93	0.35	0.0	0.0	0.0	0.0	0.0	0.0	0.0	0.0	0.0	0.0	0.0	0.0	0.0	0.0	0.0	0.0	0.0	0.0	0.0	0.0	0.0	0.0	0.0	0.0	0.0	0.028	0.143
0.0	0.0	0.47	0.0	0.95	0.0	0.0	0.0	0.47	0.0	0.0	0.0	0.0	0.0	0.0	0.95	0.95	0.0	1.42	0.0	0.47	0.0	0.95	0.0	0.0	0.0	0.0	0.0	0.0	0.0	0.0	0.0	0.0	0.0	0.0	0.0	0.0	0.0	0.0	0.0	0.0	0.0	0.0	0.0	0.47	0.0	0.0	0.0	0.0	0.133
0.0	0.57	0.57	0.0	1.14	0.57	2.28	0.0	0.0	0.57	0.0	0.57	0.0	0.0	0.0	0.0	0.0	0.57	3.42	0.0	1.14	0.0	0.0	0.0	0.0	0.0	0.0	0.0	0.0	0.0	0.0	0.0	0.0	0.0	0.0	0.0	0.0	0.0	0.0	0.0	0.0	0.0	0.0	0.0	0.57	0.0	0.0	0.0	0.0	0.081
0.0	0.34	0.69	0.0	0.34	0.0	0.17	0.0	0.0	0.51	0.17	0.0	0.17	0.0	0.17	0.17	0.0	0.86	0.34	0.17	0.51	0.0	0.0	0.0	0.0	0.0	0.0	0.0	0.0	0.0	0.0	0.0	0.0	0.0	0.0	0.0	0.0	0.0	0.0	0.0	0.0	0.0	0.0	0.0	0.0	0.0	0.0	0.0	0.0	0.0
0.0	0.57	0.57	0.0	1.14	0.57	2.28	0.0	0.0	0.57	0.0	0.57	0.0	0.0	0.0	0.0	0.0	0.57	3.42	0.0	1.14	0.0	0.0	0.0	0.0	0.0	0.0	0.0	0.0	0.0	0.0	0.0	0.0	0.0	0.0	0.0	0.0	0.0	0.0	0.0	0.0	0.0	0.0	0.0	0.57	0.0	0.0	0.0	0.0	0.081
0.0	1.63	0.0	0.0	0.0	0.0	3.27	0.0	0.0	0.0	0.0	0.0	0.0	0.0	0.0	1.63	1.63	0.0	0.0	0.0	1.63	0.0	0.0	0.0	0.0	0.0	0.0	0.0	0.0	0.0	0.0	0.0	0.0	0.0	0.0	0.0	1.63	0.0	0.0	0.0	0.0	0.0	0.0	0.0	0.0	0.0	0.0	0.0	0.0	0.36
0.0	0.0	0.14	0.0	0.29	0.0	0.14	0.0	0.58	0.0	0.29	0.0	0.0	0.0	0.0	0.87	0.0	1.46	0.58	0.0	0.0	0.0	0.0	0.0	0.0	0.0	0.0	0.43	0.0	0.0	0.0	0.0	0.0	0.0	0.0	0.0	0.29	0.0	0.0	0.0	0.0	0.0	0.0	0.0	0.0	0.0	0.0	0.0	0.0	0.08
0.0	0.38	0.76	0.0	0.38	0.0	0.19	0.0	0.0	0.57	0.19	0.0	0.19	0.0	0.19	0.19	0.0	0.95	0.19	0.19	0.95	0.0	0.0	0.0	0.0	0.0	0.0	0.0	0.0	0.0	0.0	0.0	0.0	0.0	0.0	0.0	0.0	0.0	0.0	0.19	0.0	0.0	0.0	0.0	0.0	0.0	0.0	0.0	0.0	0.0
0.4	0.0	0.6	0.0	0.2	0.6	0.2	0.6	0.2	0.2	0.2	1.2	0.0	0.0	0.0	0.4	1.61	0.4	2.21	1.81	2.62	0.0	0.2	0.6	0.0	0.0	0.0	0.0	0.0	0.0	0.0	0.0	0.0	0.0	0.0	0.0	0.0	0.0	0.0	0.0	0.0	0.0	0.0	0.0	0.0	0.0	0.0	0.0	0.0	0.096
0.0	0.0	0.0	0.0	0.0	0.0	0.0	0.0	0.91	0.0	0.0	0.0	0.0	0.0	0.0	0.0	0.0	0.0	0.91	0.0	2.75	0.0	0.0	0.0	0.0	0.0	0.0	0.0	0.0	0.0	0.0	0.0	0.0	0.0	0.0	0.0	0.0	0.0	0.0	0.0	0.0	0.0	0.0	0.0	0.0	0.0	0.0	0.0	0.0	0.132
0.0	0.0	0.15	0.0	0.3	0.0	0.15	0.0	0.61	0.0	0.3	0.0	0.0	0.0	0.0	0.92	0.0	1.53	0.61	0.0	0.0	0.0	0.0	0.0	0.0	0.0	0.0	0.0	0.0	0.0	0.0	0.0	0.0	0.0	0.0	0.0	0.3	0.0	0.0	0.0	0.0	0.0	0.0	0.0	0.0	0.0	0.0	0.0	0.0	0.083
0.0	0.52	0.52	0.0	0.52	0.0	0.0	0.0	0.0	0.0	0.0	0.0	0.0	0.0	0.0	0.52	0.0	0.0	1.56	0.0	0.0	0.0	0.0	0.0	0.0	0.0	0.0	0.0	0.0	0.0	0.0	0.0	0.0	0.0	0.0	0.0	0.0	0.0	0.0	0.0	0.0	0.0	0.0	0.0	0.0	0.0	0.0	0.0	0.0	0.192
0.0	0.0	0.85	0.0	0.42	0.0	0.0	0.0	0.0	0.0	0.0	0.0	0.0	0.0	0.0	0.42	0.0	0.0	2.14	0.0	1.28	0.0	0.0	0.0	0.0	0.0	0.0	0.0	0.0	0.0	0.0	0.0	0.0	0.0	0.0	0.0	0.0	0.0	0.0	0.0	0.0	0.0	0.0	0.0	0.42	0.0	0.0	0.0	0.0	0.159
0.18	0.0	0.18	0.0	1.57	0.36	0.06	0.06	0.06	0.12	0.06	0.54	0.3	0.06	0.0	0.0	0.72	0.06	4.48	0.24	1.15	0.0	0.84	0.06	0.0	0.0	0.0	0.0	0.0	0.0	0.0	0.0	0.0	0.0	0.0	0.0	0.0	0.0	0.0	0.0	0.0	0.0	0.06	0.0	0.06	0.0	0.0	0.0	0.01	0.052
0.1	0.1	0.73	0.0	0.2	0.1	0.2	0.62	0.1	0.31	0.31	1.04	0.0	0.0	0.0	0.1	1.14	0.31	2.4	0.93	2.92	0.0	0.0	0.2	0.1	0.1	0.0	0.0	0.0	0.0	0.0	0.0	0.0	0.0	0.0	0.0	0.1	0.0	0.1	0.1	0.0	0.0	0.0	0.0	0.0	0.0	0.0	0.0	0.0	0.163
0.0	0.0	0.0	0.0	0.0	0.0	5.4	0.0	0.0	0.0	0.0	0.0	0.0	0.0	0.0	5.4	0.0	0.9	1.8	0.0	0.9	0.0	0.0	0.0	0.0	0.0	0.0	0.0	0.0	0.0	0.0	0.0	0.0	0.0	0.0	0.0	0.0	0.0	0.0	0.0	0.0	0.0	0.0	0.0	0.0	0.0	0.0	0.0	0.0	0.0
0.17	0.17	0.71	0.0	0.53	0.17	0.17	0.89	0.17	0.53	0.35	1.61	0.0	0.0	0.0	0.0	1.79	0.0	1.97	1.61	4.12	0.0	0.0	0.35	0.0	0.0	0.0	0.0	0.0	0.0	0.0	0.0	0.0	0.0	0.0	0.0	0.0	0.0	0.0	0.17	0.0	0.0	0.0	0.0	0.0	0.0	0.0	0.0	0.0	0.115
0.08	0.17	0.34	0.0	1.46	0.17	0.08	0.0	0.25	0.08	0.0	1.37	0.0	0.08	0.0	0.51	0.08	0.08	3.43	0.0	0.77	0.0	0.08	0.17	0.0	0.0	0.0	0.0	0.0	0.0	0.0	0.0	0.0	0.0	0.0	0.0	0.0	0.0	0.0	0.0	0.0	0.0	0.0	0.0	0.0	0.0	0.0	0.0	0.0	0.077
0.0	0.46	0.0	0.0	1.15	0.0	0.23	0.23	0.0	0.46	0.0	0.69	0.23	0.0	0.0	0.0	0.69	0.69	2.76	0.0	1.84	0.0	0.0	0.23	0.0	0.0	0.0	0.0	0.0	0.0	0.0	0.0	0.0	0.0	0.0	1.15	0.0	0.0	0.0	0.0	0.0	0.0	0.0	0.0	0.0	0.0	0.0	0.0	0.0	0.036
0.0	0.0	0.39	0.0	0.78	0.0	0.0	0.06	0.06	0.19	0.13	0.26	0.13	0.0	0.0	0.0	0.0	0.0	0.32	0.0	0.06	0.0	0.0	0.0	0.0	0.0	0.0	0.0	0.0	0.06	0.0	0.0	0.0	0.0	0.0	0.0	0.0	0.0	0.0	0.0	0.0	0.0	0.06	0.0	0.0	0.0	0.0	0.0	0.0	0.032
0.0	0.0	0.0	0.0	0.0	0.0	0.0	1.05	0.0	0.0	0.52	1.05	0.52	0.0	0.0	1.05	0.0	0.0	3.7	1.05	1.05	0.0	1.58	0.52	0.0	0.0	0.0	0.0	0.0	0.0	0.0	0.0	0.0	0.0	0.0	0.0	0.0	0.0	0.0	0.0	0.0	0.0	0.0	0.0	0.0	0.0	0.0	0.0	0.0	0.0
0.0	0.0	0.32	0.0	0.64	0.64	0.32	0.64	0.0	0.0	0.0	0.32	0.32	0.0	0.0	0.32	0.32	0.0	2.27	0.0	3.24	0.0	0.0	0.32	0.0	0.0	0.0	0.0	0.0	0.0	0.0	0.0	0.0	0.0	0.0	0.0	0.0	0.0	0.0	0.0	0.0	0.0	0.0	0.0	0.64	0.0	0.0	0.0	0.0	0.105
0.54	0.0	0.54	0.0	1.63	0.0	0.0	0.0	0.0	0.0	0.0	0.54	0.0	0.0	0.0	0.54	0.54	0.0	2.17	0.0	5.97	0.0	0.54	0.0	0.0	0.0	0.0	0.0	0.0	0.0	0.0	0.0	0.0	0.0	0.0	0.0	0.0	0.0	0.0	0.0	0.0	0.0	0.0	0.0	0.0	0.0	0.0	0.0	0.0	0.0
1.63	0.0	1.63	0.0	0.0	0.0	0.0	0.0	1.63	0.0	0.0	0.0	0.0	0.0	0.0	1.63	0.0	0.0	3.27	0.0	3.27	0.0	0.0	0.0	0.0	0.0	0.0	0.0	0.0	0.0	0.0	0.0	0.0	0.0	0.0	0.0	0.0	0.0	0.0	0.0	0.0	0.0	0.0	0.0	0.0	0.0	0.0	0.0	0.0	0.0
0.0	1.32	0.56	0.0	0.0	0.94	0.0	0.18	0.37	0.75	0.0	2.07	0.0	0.0	0.0	0.0	0.37	0.0	2.45	0.0	0.94	0.0	0.0	0.18	0.0	0.0	0.18	0.0	0.0	0.0	0.0	0.0	0.0	0.0	0.0	0.0	0.0	0.0	0.0	0.0	0.0	0.0	0.0	0.0	0.0	0.0	0.0	0.0	0.0	0.08
0.35	0.0	0.35	0.0	0.35	0.7	0.35	1.41	0.0	0.0	0.35	1.06	0.0	0.0	0.0	0.7	1.06	0.0	5.3	2.82	2.82	0.0	0.0	0.0	0.0	0.0	0.0	0.0	0.0	0.0	0.0	0.0	0.0	0.0	0.0	0.0	0.0	0.0	0.0	0.0	0.0	0.0	0.0	0.0	0.35	0.0	0.0	0.0	0.0	0.0
0.34	1.03	0.34	0.0	1.03	0.0	2.41	0.34	0.0	1.72	2.06	2.06	0.68	0.0	0.34	0.0	0.0	3.44	4.13	0.0	2.06	0.0	0.0	0.0	0.0	0.0	0.0	0.0	0.0	0.0	0.0	0.0	0.0	0.0	0.0	0.0	0.0	0.0	0.0	0.0	0.0	0.0	0.0	0.0	0.0	0.0	0.0	0.0	0.0	0.116
0.0	1.32	0.56	0.0	0.0	0.94	0.0	0.37	0.37	0.75	0.0	2.07	0.0	0.0	0.0	0.0	0.37	0.0	2.45	0.0	0.94	0.0	0.0	0.18	0.0	0.0	0.18	0.0	0.0	0.0	0.0	0.0	0.0	0.0	0.0	0.0	0.0	0.0	0.0	0.0	0.0	0.0	0.0	0.0	0.0	0.0	0.0	0.0	0.0	0.08
0.64	0.0	0.64	0.0	1.28	0.0	0.64	0.0	0.0	0.0	0.0	0.64	0.0	0.0	0.0	0.64	0.64	0.0	1.28	0.0	3.2	0.0	0.64	0.0	0.0	0.0	0.0	0.0	0.0	0.0	0.0	0.0	0.0	0.0	0.0	0.0	0.0	0.0	0.0	0.0	0.0	0.0	0.0	0.0	0.0	0.0	0.0	0.0	0.0	0.0
0.0	0.0	0.32	0.0	0.65	0.65	0.32	0.32	0.0	0.0	0.0	0.32	0.32	0.0	0.0	0.32	0.32	0.0	2.28	0.0	3.26	0.0	0.0	0.32	0.0	0.0	0.0	0.0	0.0	0.0	0.0	0.0	0.0	0.0	0.0	0.0	0.0	0.0	0.0	0.0	0.0	0.0	0.0	0.0	0.32	0.0	0.0	0.0	0.0	0.106
0.64	0.0	0.64	0.0	1.28	0.0	0.64	0.0	0.0	0.0	0.0	0.64	0.0	0.0	0.0	0.64	0.64	0.0	1.28	0.0	2.56	0.0	0.64	0.0	0.0	0.0	0.0	0.0	0.0	0.0	0.0	0.0	0.0	0.0	0.0	0.0	0.0	0.0	0.0	0.0	0.0	0.0	0.0	0.0	0.0	0.0	0.0	0.0	0.0	0.0
0.0	0.0	0.56	0.0	0.0	0.18	0.0	0.0	0.0	1.32	0.0	0.75	0.75	0.18	0.0	0.18	0.0	0.0	0.94	0.0	0.0	0.0	0.18	0.0	0.0	0.0	0.0	0.0	0.0	0.0	0.0	0.0	0.0	0.0	0.0	0.0	0.0	0.0	0.0	0.0	0.0	0.0	0.0	0.0	0.0	0.0	0.0	0.0	0.0	0.14
0.0	0.0	0.0	0.0	0.0	0.0	0.0	0.0	0.91	0.0	0.0	0.0	0.0	0.0	0.0	0.0	0.0	0.0	0.91	0.0	2.75	0.0	0.0	0.0	0.0	0.0	0.0	0.0	0.0	0.0	0.0	0.0	0.0	0.0	0.0	0.0	0.0	0.0	0.0	0.0	0.0	0.0	0.0	0.0	0.0	0.0	0.0	0.0	0.0	0.133
0.0	0.0	0.0	0.0	0.0	0.0	0.0	0.0	0.0	0.0	0.0	1.81	0.0	0.0	0.0	0.0	0.0	0.0	0.0	0.0	1.81	0.0	0.0	0.0	0.0	0.0	0.0	0.0	0.0	0.0	0.0	0.0	0.0	0.0	0.0	0.0	0.0	0.0	0.0	0.0	0.0	0.0	0.0	0.0	0.0	0.0	0.0	0.0	0.0	0.0
0.0	0.0	0.0	0.0	1.29	0.43	0.43	0.0	0.0	0.0	0.0	0.0	0.43	0.0	0.0	0.43	0.43	0.43	1.72	0.0	0.86	0.0	0.0	0.0	0.0	0.0	0.0	0.0	0.0	0.0	0.0	0.0	0.0	0.0	0.0	0.0	0.0	0.0	0.0	0.0	0.0	0.0	0.0	0.0	0.0	0.0	0.0	0.0	0.0	0.129
0.0	0.0	0.86	0.0	0.43	0.0	0.0	0.0	0.0	0.0	0.0	0.0	0.0	0.0	0.0	0.43	0.0	0.0	2.17	0.0	1.3	0.0	0.0	0.0	0.0	0.0	0.0	0.0	0.0	0.0	0.0	0.0	0.0	0.0	0.0	0.0	0.0	0.0	0.0	0.0	0.0	0.0	0.0	0.0	0.43	0.0	0.0	0.0	0.0	0.161
0.0	0.68	0.34	0.0	0.34	0.0	0.0	0.0	0.0	0.0	0.0	0.68	0.0	0.0	0.0	0.34	0.0	1.37	1.72	0.0	1.03	0.0	0.0	0.0	0.0	0.0	0.0	0.0	0.0	0.0	0.0	0.0	0.0	0.0	0.0	0.0	0.0	0.0	0.0	0.0	0.0	0.0	0.0	0.0	0.0	0.0	0.0	0.0	0.0	0.055
0.0	0.0	0.16	0.0	0.16	0.0	0.16	0.0	0.65	0.16	0.16	0.0	0.0	0.0	0.0	1.64	0.0	0.65	0.82	0.0	0.0	0.0	0.0	0.0	0.0	0.0	0.0	0.0	0.0	0.0	0.0	0.0	0.0	0.0	0.0	0.0	0.0	0.0	0.0	0.16	0.0	0.0	0.0	0.0	0.0	0.0	0.0	0.0	0.0	0.066
0.18	0.0	0.18	0.0	1.57	0.36	0.06	0.06	0.06	0.12	0.06	0.54	0.3	0.06	0.0	0.0	0.72	0.06	4.49	0.24	1.09	0.0	0.85	0.06	0.0	0.0	0.0	0.0	0.0	0.0	0.0	0.0	0.0	0.0	0.0	0.0	0.0	0.0	0.0	0.0	0.0	0.0	0.06	0.0	0.06	0.0	0.0	0.0	0.01	0.052
0.0	0.11	0.23	0.0	0.58	0.34	0.11	0.0	0.34	0.0	0.23	0.92	0.46	0.0	0.0	0.46	0.23	0.34	0.58	0.0	0.58	0.0	0.11	0.0	0.0	0.0	0.0	0.0	0.0	0.0	0.0	0.0	0.0	0.0	0.0	0.0	0.0	0.0	0.0	0.0	0.0	0.0	0.11	0.0	0.0	0.0	0.0	0.0	0.075	0.037
0.0	0.0	0.0	0.0	0.0	0.0	0.0	0.0	0.0	0.0	1.23	1.23	0.0	0.0	0.0	0.0	0.0	0.0	2.46	0.0	0.0	0.0	0.0	0.0	0.0	0.0	0.0	0.0	0.0	0.0	0.0	0.0	0.0	0.0	0.0	0.0	0.0	0.0	0.0	0.0	0.0	0.0	0.0	0.0	0.0	0.0	0.0	0.0	0.0	0.0
0.0	0.0	0.0	0.0	0.91	0.0	0.91	0.0	0.0	0.91	0.0	0.0	0.0	0.0	0.0	0.0	0.0	0.0	0.0	0.0	0.0	0.0	0.0	0.0	0.0	0.0	0.0	0.0	0.0	0.0	0.0	0.0	0.0	0.0	0.0	0.0	0.0	0.0	0.0	0.0	0.0	0.0	0.0	0.0	0.0	0.0	0.0	0.0	0.0	0.134
0.0	0.0	1.31	0.0	0.0	0.0	0.0	0.0	0.0	0.0	0.0	1.31	0.0	0.0	0.0	0.0	0.0	0.0	1.31	0.0	5.26	0.0	0.0	1.31	0.0	0.0	0.0	0.0	0.0	0.0	0.0	0.0	0.0	0.0	0.0	0.0	0.0	0.0	0.0	0.0	0.0	0.0	0.0	0.0	0.0	0.0	0.0	0.0	0.0	0.0
0.0	1.31	0.56	0.0	0.0	0.93	0.0	0.18	0.37	0.75	0.0	2.06	0.0	0.0	0.0	0.0	0.37	0.0	2.44	0.0	0.93	0.0	0.0	0.18	0.0	0.0	0.18	0.0	0.0	0.0	0.0	0.0	0.0	0.0	0.0	0.0	0.0	0.0	0.0	0.0	0.0	0.0	0.0	0.0	0.0	0.0	0.0	0.0	0.0	0.08
0.0	1.32	0.56	0.0	0.0	0.94	0.0	0.18	0.37	0.75	0.0	2.07	0.0	0.0	0.0	0.0	0.37	0.0	2.45	0.0	0.94	0.0	0.0	0.18	0.0	0.0	0.18	0.0	0.0	0.0	0.0	0.0	0.0	0.0	0.0	0.0	0.0	0.0	0.0	0.0	0.0	0.0	0.0	0.0	0.0	0.0	0.0	0.0	0.0	0.08
0.0	0.0	0.32	0.0	0.65	0.65	0.32	0.32	0.0	0.0	0.0	0.32	0.32	0.0	0.0	0.32	0.32	0.0	2.28	0.0	3.25	0.0	0.0	0.32	0.0	0.0	0.0	0.0	0.0	0.0	0.0	0.0	0.0	0.0	0.0	0.0	0.0	0.0	0.0	0.0	0.0	0.0	0.0	0.0	0.32	0.0	0.0	0.0	0.0	0.105
0.0	0.0	0.0	0.0	0.0	0.0	0.0	0.67	0.0	0.67	0.0	0.0	0.0	0.0	0.0	0.0	0.0	0.0	0.0	0.0	0.0	0.0	0.0	0.0	0.0	0.0	0.0	0.0	0.0	0.0	0.0	0.0	0.0	0.0	0.0	0.0	1.34	0.0	0.0	0.0	0.0	0.0	0.0	0.0	0.0	0.0	0.0	0.0	0.17	0.511
0.0	0.62	1.24	0.0	0.31	0.0	0.0	0.0	0.0	0.0	0.0	0.62	0.0	0.0	0.0	0.31	0.0	1.24	2.49	0.0	1.24	0.0	0.0	0.0	0.0	0.0	0.0	0.0	0.0	0.0	0.0	0.0	0.0	0.0	0.0	0.0	0.0	0.0	0.0	0.0	0.0	0.0	0.0	0.0	0.31	0.0	0.0	0.0	0.0	0.05
0.0	0.0	0.0	0.0	0.0	0.0	0.0	0.0	0.0	0.0	0.0	0.0	0.0	0.0	0.0	0.0	0.0	0.0	0.0	0.0	0.0	0.0	0.0	0.0	0.0	0.0	0.0	0.0	0.0	0.0	0.0	0.0	0.0	0.0	0.0	0.0	0.0	0.0	0.0	0.0	0.0	0.0	0.0	0.0	0.0	0.0	0.0	0.0	0.0	0.0
0.0	0.0	0.0	0.0	0.0	0.0	0.0	0.67	0.0	0.67	0.0	0.0	0.0	0.0	0.0	0.0	0.0	0.0	0.0	0.0	0.0	0.0	0.0	0.0	0.0	0.0	0.0	0.0	0.0	0.0	0.0	0.0	0.0	0.0	0.0	0.0	1.34	0.0	0.0	0.0	0.0	0.0	0.0	0.0	0.0	0.0	0.0	0.0	0.17	0.511
0.0	0.0	0.0	0.0	0.0	0.0	0.0	0.0	0.0	0.0	0.0	0.0	0.0	0.0	0.0	0.0	0.0	0.0	0.0	0.0	0.0	0.0	0.0	0.0	0.0	0.0	0.0	0.0	0.0	0.0	0.0	0.0	0.0	0.0	0.0	0.0	0.0	0.0	0.0	0.0	0.0	0.0	0.0	0.0	0.0	0.0	0.0	0.0	0.0	0.0
0.0	0.0	0.17	0.52	0.17	0.0	0.17	0.0	0.69	0.17	0.17	0.0	0.0	0.0	0.0	1.74	0.0	0.69	1.04	0.0	0.17	0.0	0.0	0.0	0.17	0.0	0.0	0.0	0.0	0.0	0.0	0.0	0.0	0.17	0.0	0.0	0.34	0.0	0.0	0.17	0.0	0.0	0.0	0.0	0.0	0.0	0.0	0.0	0.0	0.072
0.0	1.0	1.0	0.0	2.0	0.0	1.0	0.0	0.0	0.0	0.0	0.0	0.0	0.0	0.0	0.0	2.0	3.0	2.0	0.0	4.0	0.0	1.0	1.0	0.0	0.0	0.0	0.0	0.0	0.0	0.0	0.0	0.0	0.0	0.0	0.0	0.0	0.0	0.0	0.0	0.0	0.0	0.0	0.0	0.0	0.0	0.0	0.0	0.0	0.0
0.0	0.0	0.0	0.0	0.0	0.0	0.0	0.0	0.0	0.0	0.0	0.0	0.0	0.0	0.0	1.05	1.05	0.0	3.15	0.0	2.1	0.0	0.0	0.0	0.0	0.0	0.0	0.0	0.0	0.0	0.0	0.0	0.0	0.0	0.0	0.0	0.0	0.0	0.0	0.0	0.0	0.0	0.0	0.0	1.05	0.0	0.0	0.0	0.0	0.351
0.0	0.0	0.16	0.16	0.32	0.0	0.16	0.0	0.65	0.16	0.16	0.0	0.0	0.0	0.0	2.13	0.0	0.65	0.98	0.0	0.0	0.0	0.0	0.0	0.49	0.0	0.0	0.0	0.0	0.0	0.0	0.0	0.0	0.0	0.0	0.16	0.32	0.0	0.0	0.16	0.0	0.0	0.0	0.0	0.0	0.0	0.0	0.0	0.0	0.089
0.0	0.0	1.53	0.0	0.0	0.0	0.0	0.0	0.0	0.0	1.53	0.0	0.0	0.0	0.0	0.0	0.0	0.0	3.07	0.0	0.0	0.0	0.0	0.0	0.0	0.0	0.0	0.0	0.0	0.0	0.0	0.0	0.0	0.0	0.0	0.0	0.0	0.0	0.0	0.0	0.0	0.0	0.0	0.0	1.53	0.0	0.0	0.0	0.0	0.0
0.0	0.0	1.31	0.0	0.0	0.0	0.0	0.0	0.0	0.0	0.0	1.31	0.0	0.0	0.0	0.0	0.0	0.0	1.31	0.0	5.26	0.0	0.0	1.31	0.0	0.0	0.0	0.0	0.0	0.0	0.0	0.0	0.0	0.0	0.0	0.0	0.0	0.0	0.0	0.0	0.0	0.0	0.0	0.0	0.0	0.0	0.0	0.0	0.0	0.0
0.0	0.0	0.0	0.0	0.0	0.0	0.0	0.0	0.0	0.0	0.0	0.0	0.0	0.0	0.0	1.28	0.0	0.0	3.84	0.0	3.84	0.0	0.0	0.0	0.0	0.0	0.0	0.0	0.0	0.0	0.0	0.0	0.0	0.0	0.0	0.0	0.0	0.0	0.0	0.0	0.0	0.0	0.0	0.0	1.28	0.0	0.0	0.0	0.0	0.0
0.0	0.0	0.47	0.0	0.0	0.0	0.94	0.0	0.0	0.0	0.0	0.47	0.0	0.0	0.0	0.0	0.47	0.0	0.94	0.0	0.47	0.0	0.0	0.0	0.0	0.0	0.0	0.0	0.0	0.0	0.0	0.0	0.0	0.0	0.0	0.0	0.0	0.0	0.0	0.0	0.0	0.0	0.0	0.0	0.47	0.0	0.0	0.0	0.0	0.072
0.25	0.0	0.0	0.0	0.51	0.51	0.0	0.0	0.25	0.0	0.25	0.0	0.25	0.0	0.0	0.0	0.25	0.0	2.81	0.0	0.25	0.0	0.25	0.76	0.0	0.0	0.0	0.0	0.0	0.0	0.0	0.0	0.0	0.0	0.0	0.0	0.0	0.0	0.0	0.0	0.0	0.0	0.0	0.0	0.0	0.0	0.0	0.0	0.0	0.041
0.0	0.0	0.73	0.0	0.36	0.0	0.0	0.0	0.0	0.0	0.0	0.73	0.0	0.0	0.0	0.36	0.73	0.0	1.09	0.0	1.46	0.36	0.36	0.0	0.0	0.0	0.0	0.0	0.0	0.0	0.0	0.0	0.0	0.0	0.0	0.0	0.0	0.0	0.0	0.36	0.0	0.0	0.0	0.0	0.0	0.0	0.0	0.0	0.0	0.0
0.64	0.0	0.64	0.0	1.93	0.0	0.0	0.0	0.0	0.0	0.0	1.29	0.0	0.0	0.0	1.29	0.64	0.0	1.93	0.0	2.58	0.0	0.64	0.0	0.0	0.0	0.0	0.0	0.0	0.0	0.0	0.0	0.0	0.0	0.0	0.0	0.0	0.0	0.0	0.0	0.0	0.0	0.0	0.0	0.0	0.0	0.0	0.0	0.0	0.0
0.0	0.0	0.0	0.0	0.0	0.0	0.0	1.29	0.0	0.43	0.0	0.0	0.0	0.0	0.0	0.43	0.0	1.73	0.43	0.0	0.43	0.0	0.0	0.0	0.0	0.0	0.0	0.0	0.0	0.0	0.0	0.0	0.0	0.0	0.0	0.43	0.0	0.0	0.0	0.0	0.0	0.0	0.0	0.0	0.0	0.0	0.0	0.0	0.0	0.124
0.0	0.0	0.0	0.0	0.0	0.0	0.0	0.0	0.0	0.0	0.0	0.0	0.0	0.0	0.0	1.28	0.0	0.0	3.84	0.0	3.84	0.0	0.0	0.0	0.0	0.0	0.0	0.0	0.0	0.0	0.0	0.0	0.0	0.0	0.0	0.0	0.0	0.0	0.0	0.0	0.0	0.0	0.0	0.0	1.28	0.0	0.0	0.0	0.0	0.0
0.0	0.0	0.0	0.0	0.0	0.6	0.6	0.0	0.0	0.0	0.6	0.0	0.0	0.0	0.0	0.0	0.0	1.21	1.82	0.0	0.0	0.0	0.0	0.0	0.0	0.0	0.0	0.0	0.0	0.0	0.0	0.0	0.0	0.0	0.0	0.0	0.0	0.0	0.0	0.0	0.0	0.0	0.0	0.0	0.0	0.0	0.0	0.0	0.0	0.095
0.0	0.0	0.32	0.0	0.65	0.65	0.32	0.32	0.0	0.0	0.0	0.32	0.32	0.0	0.0	0.32	0.32	0.0	2.28	0.0	3.25	0.0	0.0	0.32	0.0	0.0	0.0	0.0	0.0	0.0	0.0	0.0	0.0	0.0	0.0	0.0	0.0	0.0	0.0	0.0	0.0	0.0	0.0	0.0	0.32	0.0	0.0	0.0	0.0	0.106
0.0	0.0	1.29	0.0	0.0	0.0	0.0	0.0	0.0	0.0	0.0	1.29	0.0	0.0	0.0	0.0	0.0	0.0	1.29	0.0	5.19	0.0	0.0	1.29	0.0	0.0	0.0	0.0	0.0	0.0	0.0	0.0	0.0	0.0	0.0	0.0	0.0	0.0	0.0	0.0	0.0	0.0	0.0	0.0	0.0	0.0	0.0	0.0	0.0	0.0
0.0	0.0	0.0	0.0	0.0	0.0	0.0	0.0	0.0	0.0	0.0	0.0	0.0	0.0	0.0	1.28	0.0	0.0	3.84	0.0	3.84	0.0	0.0	0.0	0.0	0.0	0.0	0.0	0.0	0.0	0.0	0.0	0.0	0.0	0.0	0.0	0.0	0.0	0.0	0.0	0.0	0.0	0.0	0.0	1.28	0.0	0.0	0.0	0.0	0.0
0.63	0.0	0.63	0.0	1.27	0.0	0.63	0.0	0.0	0.0	0.0	0.63	0.0	0.0	0.0	0.63	0.63	0.0	1.27	0.0	2.54	0.0	0.63	0.0	0.0	0.0	0.0	0.0	0.0	0.0	0.0	0.0	0.0	0.0	0.0	0.0	0.0	0.0	0.0	0.0	0.0	0.0	0.0	0.0	0.0	0.0	0.0	0.0	0.1	0.0
0.65	0.0	0.65	0.0	1.3	0.0	0.0	0.0	0.0	0.0	0.0	0.65	0.0	0.0	0.0	1.3	0.65	0.0	1.96	0.0	2.61	0.0	0.65	0.0	0.0	0.0	0.0	0.0	0.0	0.0	0.0	0.0	0.0	0.0	0.0	0.0	0.0	0.0	0.0	0.0	0.0	0.0	0.0	0.0	0.0	0.0	0.0	0.0	0.0	0.0
0.19	0.19	0.19	0.19	1.16	0.0	0.0	0.0	0.58	0.38	0.0	0.0	0.0	0.0	0.0	0.0	0.0	0.0	0.19	0.38	0.58	0.0	0.0	0.0	0.19	0.0	0.0	0.19	0.0	0.0	0.0	0.0	0.0	0.38	0.0	0.0	0.0	0.0	0.0	0.0	0.0	0.0	0.0	0.0	0.0	0.0	0.0	0.0	0.0	0.07
0.0	0.0	0.0	0.0	0.0	0.0	0.0	1.29	0.0	0.43	0.0	0.0	0.0	0.0	0.0	0.43	0.0	1.73	0.43	0.0	0.43	0.0	0.0	0.0	0.0	0.0	0.0	0.0	0.0	0.0	0.0	0.0	0.0	0.0	0.0	0.43	0.0	0.0	0.0	0.0	0.0	0.0	0.0	0.0	0.0	0.0	0.0	0.0	0.0	0.124
0.08	0.0	0.08	0.0	0.16	0.0	0.0	0.0	0.0	0.0	0.0	0.23	0.0	0.0	0.0	0.08	0.23	0.0	0.4	0.16	0.23	0.0	0.0	0.0	0.0	0.0	0.0	0.0	0.0	0.0	0.0	0.0	0.0	0.0	0.0	0.0	0.08	0.0	0.0	0.0	0.0	0.0	0.0	0.16	0.0	0.0	0.0	0.0	0.0	0.228
0.64	0.0	0.64	0.0	1.93	0.0	0.0	0.0	0.0	0.0	0.0	1.29	0.0	0.0	0.0	1.29	0.64	0.0	1.93	0.0	2.58	0.0	0.64	0.0	0.0	0.0	0.0	0.0	0.0	0.0	0.0	0.0	0.0	0.0	0.0	0.0	0.0	0.0	0.0	0.0	0.0	0.0	0.0	0.0	0.0	0.0	0.0	0.0	0.0	0.0
0.0	0.0	0.0	0.0	0.0	0.0	0.0	1.29	0.0	0.43	0.0	0.0	0.0	0.0	0.0	0.43	0.0	1.73	0.43	0.0	0.43	0.0	0.0	0.0	0.0	0.0	0.0	0.0	0.0	0.0	0.0	0.0	0.0	0.0	0.0	0.43	0.0	0.0	0.0	0.0	0.0	0.0	0.0	0.0	0.0	0.0	0.0	0.0	0.0	0.124
0.0	0.0	0.73	0.0	0.36	0.0	0.0	0.0	0.0	0.0	0.0	0.73	0.0	0.0	0.0	0.36	0.73	0.0	1.09	0.0	1.46	0.36	0.36	0.0	0.0	0.0	0.0	0.0	0.0	0.0	0.0	0.0	0.0	0.0	0.0	0.0	0.0	0.0	0.0	0.36	0.0	0.0	0.0	0.0	0.0	0.0	0.0	0.0	0.0	0.0
0.0	0.0	0.0	0.0	0.0	0.0	0.0	0.0	0.0	0.0	0.0	0.0	0.0	0.0	0.0	0.0	0.0	0.0	0.0	0.0	0.0	0.0	0.0	0.0	2.06	0.0	0.0	0.0	0.0	0.0	0.0	0.0	1.03	0.0	0.0	0.0	0.0	0.0	0.0	0.0	0.0	0.0	0.0	0.0	0.0	0.0	0.0	0.0	0.0	0.342
0.0	0.0	0.0	0.0	0.0	0.0	0.0	0.0	0.0	0.0	0.0	0.0	0.0	0.0	0.0	1.28	0.0	0.0	3.84	0.0	3.84	0.0	0.0	0.0	0.0	0.0	0.0	0.0	0.0	0.0	0.0	0.0	0.0	0.0	0.0	0.0	0.0	0.0	0.0	0.0	0.0	0.0	0.0	0.0	1.28	0.0	0.0	0.0	0.0	0.0
0.0	0.0	0.32	0.0	0.65	0.65	0.32	0.32	0.0	0.0	0.0	0.32	0.32	0.0	0.0	0.32	0.32	0.0	2.28	0.0	3.25	0.0	0.0	0.32	0.0	0.0	0.0	0.0	0.0	0.0	0.0	0.0	0.0	0.0	0.0	0.0	0.0	0.0	0.0	0.0	0.0	0.0	0.0	0.0	0.32	0.0	0.0	0.0	0.0	0.105
0.18	0.0	0.18	0.0	1.57	0.36	0.06	0.06	0.06	0.12	0.06	0.54	0.3	0.06	0.0	0.0	0.72	0.06	4.49	0.24	1.09	0.0	0.85	0.06	0.0	0.0	0.0	0.0	0.0	0.0	0.0	0.0	0.0	0.0	0.0	0.0	0.0	0.0	0.0	0.0	0.0	0.0	0.06	0.0	0.06	0.0	0.0	0.0	0.01	0.052
0.0	0.0	1.31	0.0	0.0	0.0	0.0	0.0	0.0	0.0	0.0	1.31	0.0	0.0	0.0	0.0	0.0	0.0	1.31	0.0	5.26	0.0	0.0	1.31	0.0	0.0	0.0	0.0	0.0	0.0	0.0	0.0	0.0	0.0	0.0	0.0	0.0	0.0	0.0	0.0	0.0	0.0	0.0	0.0	0.0	0.0	0.0	0.0	0.0	0.0
0.0	0.0	0.0	0.0	0.0	0.0	0.45	0.91	0.45	0.91	0.0	0.0	0.0	0.0	0.0	0.0	0.45	0.45	0.91	0.0	0.45	0.0	0.45	0.0	0.0	0.0	0.0	0.0	0.0	0.0	0.0	0.0	0.0	0.0	0.0	0.0	0.0	0.0	0.0	0.0	0.0	0.0	0.0	0.0	0.0	0.0	0.0	0.0	0.0	0.254
0.0	0.0	0.0	0.0	0.0	0.0	1.16	0.0	0.0	0.0	0.0	0.0	0.0	0.0	0.0	4.65	2.32	0.0	3.48	0.0	0.0	0.0	0.0	0.0	0.0	0.0	0.0	0.0	0.0	0.0	0.0	0.0	0.0	0.0	0.0	0.0	0.0	0.0	0.0	0.0	0.0	0.0	0.0	0.0	0.0	0.0	0.0	0.0	0.0	0.0
0.0	0.0	0.0	0.0	0.0	0.0	1.25	0.0	0.0	0.0	0.0	0.0	0.0	0.0	0.0	6.25	0.0	0.0	3.75	0.0	0.0	0.0	0.0	0.0	0.0	0.0	0.0	0.0	0.0	0.0	0.0	0.0	0.0	0.0	0.0	0.0	0.0	0.0	0.0	0.0	0.0	0.0	0.0	0.0	0.0	0.0	0.0	0.0	0.0	0.0
0.0	0.02	0.05	0.0	0.02	0.0	0.0	0.05	0.0	0.35	0.0	0.02	0.0	0.0	0.0	0.05	0.1	0.38	0.07	0.2	0.17	0.0	0.0	0.0	0.02	0.0	0.0	0.0	0.0	0.0	0.0	0.0	0.0	0.0	0.0	0.0	0.0	0.0	0.0	0.0	0.0	0.0	0.0	0.0	0.0	0.0	0.0	0.0	0.0	0.004
0.0	0.0	0.0	0.0	0.0	0.0	0.0	0.0	0.0	0.0	0.0	0.0	0.0	0.0	0.0	0.0	0.0	0.0	0.0	0.0	0.0	0.0	0.0	0.0	0.0	0.0	0.0	0.0	0.0	0.0	0.0	0.0	0.0	0.0	0.0	0.0	0.0	0.0	0.0	0.0	0.0	0.0	0.0	0.0	0.0	0.0	0.0	0.0	0.0	0.0
0.48	0.0	1.45	0.0	0.48	0.0	0.0	0.0	0.0	0.0	0.0	0.0	0.0	0.0	0.0	0.48	0.0	0.0	4.36	0.0	1.94	0.0	0.0	0.0	0.0	0.0	0.0	0.0	0.0	0.0	0.0	0.0	0.0	0.0	0.0	0.0	0.0	0.0	0.0	0.0	0.0	0.0	0.0	0.0	0.48	0.0	0.0	0.0	0.0	0.09
0.0	0.0	0.71	0.0	0.23	0.0	0.0	0.0	0.23	0.23	0.23	1.9	0.0	0.0	0.0	0.23	0.0	0.0	3.81	0.23	1.19	0.0	0.0	0.0	0.0	0.0	0.0	0.0	0.0	0.0	0.0	0.0	0.0	0.0	0.0	0.0	0.0	0.0	0.0	0.0	0.0	0.0	0.0	0.0	0.0	0.0	0.0	0.0	0.0	0.109
0.0	0.0	0.32	0.0	0.65	0.65	0.32	0.32	0.0	0.0	0.0	0.32	0.32	0.0	0.0	0.32	0.32	0.0	2.28	0.0	3.25	0.0	0.0	0.32	0.0	0.0	0.0	0.0	0.0	0.0	0.0	0.0	0.0	0.0	0.0	0.0	0.0	0.0	0.0	0.0	0.0	0.0	0.0	0.0	0.32	0.0	0.0	0.0	0.0	0.105
0.0	0.0	0.0	0.0	7.69	0.0	0.0	0.0	0.0	0.0	0.0	0.0	0.0	0.0	0.0	0.0	0.0	0.0	0.0	0.0	0.0	0.0	0.0	0.0	0.0	0.0	0.0	0.0	0.0	0.0	0.0	0.0	0.0	0.0	0.0	0.0	0.0	0.0	0.0	0.0	0.0	0.0	0.0	0.0	0.0	0.0	0.0	0.0	0.0	0.588
0.0	0.0	0.71	0.0	0.23	0.0	0.0	0.0	0.23	0.23	0.23	1.9	0.0	0.0	0.0	0.23	0.0	0.0	3.81	0.23	1.19	0.0	0.0	0.0	0.0	0.0	0.0	0.0	0.0	0.0	0.0	0.0	0.0	0.0	0.0	0.0	0.0	0.0	0.0	0.0	0.0	0.0	0.0	0.0	0.0	0.0	0.0	0.0	0.0	0.109
0.0	0.0	0.0	0.0	0.0	0.0	1.0	0.0	0.0	0.0	0.0	1.0	0.0	0.0	0.0	0.0	0.0	0.0	5.0	0.0	2.0	0.0	0.0	0.0	0.0	0.0	0.0	0.0	0.0	0.0	0.0	0.0	0.0	0.0	0.0	0.0	0.0	0.0	0.0	0.0	0.0	0.0	0.0	0.0	0.0	0.0	0.0	0.0	0.0	0.0
0.05	0.0	0.29	0.0	0.23	0.17	0.05	0.0	0.0	0.0	0.65	0.82	0.0	0.0	0.0	0.76	0.11	0.11	1.53	0.29	1.3	0.0	0.23	0.05	0.0	0.0	0.0	0.0	0.0	0.0	0.0	0.0	0.0	0.0	0.0	0.0	0.0	0.0	0.0	0.0	0.0	0.0	0.0	0.0	0.0	0.0	0.0	0.0	0.009	0.129
0.0	0.0	0.32	0.0	0.64	0.64	0.32	0.32	0.0	0.0	0.0	0.32	0.32	0.0	0.0	0.32	0.32	0.0	2.27	0.0	3.24	0.0	0.0	0.32	0.0	0.0	0.0	0.0	0.0	0.0	0.0	0.0	0.0	0.0	0.0	0.0	0.0	0.0	0.0	0.0	0.0	0.0	0.0	0.0	0.64	0.0	0.0	0.0	0.0	0.104
0.0	0.0	1.34	0.0	0.67	0.0	0.0	0.0	0.0	0.0	0.0	0.0	0.0	0.0	0.0	0.0	0.0	0.67	0.67	0.0	0.67	0.0	0.0	0.0	0.0	0.0	0.0	0.0	0.0	0.0	0.0	0.0	0.0	0.0	0.0	0.0	0.0	0.0	0.0	0.0	0.0	0.0	0.0	0.0	0.67	0.0	0.0	0.0	0.0	0.0
0.0	0.02	0.05	0.0	0.02	0.0	0.0	0.05	0.0	0.35	0.0	0.02	0.0	0.0	0.0	0.05	0.1	0.38	0.07	0.2	0.17	0.0	0.0	0.0	0.02	0.0	0.0	0.0	0.0	0.0	0.0	0.0	0.0	0.0	0.0	0.0	0.0	0.0	0.0	0.0	0.0	0.0	0.0	0.0	0.0	0.0	0.0	0.0	0.0	0.004
0.0	0.0	1.35	0.0	0.67	0.0	0.0	0.0	0.0	0.67	0.0	0.0	0.0	0.0	0.0	0.0	0.0	0.67	0.67	0.0	0.0	0.0	0.0	0.0	0.0	0.0	0.0	0.0	0.0	0.0	0.0	0.0	0.0	0.0	0.0	0.0	0.0	0.0	0.0	0.0	0.0	0.0	0.0	0.0	0.67	0.0	0.0	0.0	0.0	0.0
0.2	0.81	0.61	0.0	0.0	0.0	0.0	0.0	0.2	0.0	0.0	0.4	0.0	0.0	0.0	0.2	0.0	0.0	0.2	0.0	0.2	0.0	0.0	0.4	0.0	0.0	0.0	0.0	0.0	0.0	0.0	0.0	0.0	0.0	0.0	0.0	0.0	0.0	0.0	0.0	0.0	0.0	0.0	0.0	0.0	0.0	0.0	0.0	0.0	0.0
0.0	0.0	1.22	0.0	1.22	0.0	0.0	0.0	0.0	0.0	0.0	0.0	0.0	0.0	0.0	0.61	0.0	0.61	1.22	0.0	0.0	0.0	0.0	0.0	0.0	0.0	0.0	0.0	0.0	0.0	0.0	0.0	0.0	0.0	0.0	0.0	0.0	0.0	0.0	0.0	0.0	0.0	0.0	0.0	0.61	0.0	0.0	0.0	0.0	0.0
0.0	0.0	0.0	0.0	1.48	0.74	1.48	0.0	0.0	0.74	0.74	0.74	0.74	0.0	0.0	0.74	0.74	0.0	2.22	0.0	3.7	0.0	0.0	0.0	0.0	0.0	0.0	0.0	0.0	0.0	0.0	0.0	0.0	0.0	0.0	0.0	0.0	0.0	0.0	0.0	0.0	0.0	0.0	0.0	0.0	0.0	0.0	0.0	0.0	0.0
0.0	0.0	0.0	0.0	0.45	0.0	0.0	0.0	0.0	0.0	0.0	0.0	0.0	0.0	0.0	0.0	0.0	0.0	0.0	0.0	0.0	0.0	0.0	0.0	0.0	0.0	0.0	0.0	0.0	0.0	0.0	0.0	0.0	0.0	0.0	0.0	0.0	0.0	0.0	0.0	0.0	0.0	0.0	0.0	0.0	0.0	0.0	0.0	0.0	0.0
0.35	0.46	0.31	0.0	0.15	0.03	0.0	0.35	0.58	0.66	0.31	0.7	0.62	1.28	0.03	0.23	0.42	0.0	3.12	0.0	1.36	0.0	0.46	0.46	0.0	0.0	0.0	0.0	0.0	0.0	0.0	0.0	0.0	0.0	0.0	0.0	0.0	0.0	0.0	0.0	0.0	0.0	0.0	0.0	0.03	0.0	0.0	0.0	0.005	0.088
0.0	0.35	0.7	0.0	0.7	0.0	0.35	0.35	0.0	0.35	0.7	0.0	0.0	0.0	0.0	0.7	0.0	0.35	4.25	0.0	1.77	0.0	0.0	0.0	0.0	0.0	0.0	0.0	0.0	0.0	0.0	0.0	0.0	0.0	0.0	0.35	0.0	0.0	0.0	0.0	0.0	0.0	0.0	0.0	0.0	0.0	0.0	0.0	0.0	0.113
0.0	0.0	0.0	0.0	1.21	0.0	0.0	0.0	0.0	0.0	0.0	0.0	0.0	0.0	0.0	2.43	0.0	0.0	3.65	0.0	1.21	0.0	0.0	0.0	0.0	0.0	0.0	0.0	0.0	0.0	0.0	0.0	0.0	0.0	0.0	0.0	0.0	0.0	0.0	0.0	0.0	0.0	0.0	0.0	0.0	0.0	0.0	0.0	0.0	0.0
0.0	0.0	1.31	0.0	0.0	0.0	0.0	0.0	0.0	0.0	0.0	1.31	0.0	0.0	0.0	0.0	0.0	0.0	1.31	0.0	5.26	0.0	0.0	1.31	0.0	0.0	0.0	0.0	0.0	0.0	0.0	0.0	0.0	0.0	0.0	0.0	0.0	0.0	0.0	0.0	0.0	0.0	0.0	0.0	0.0	0.0	0.0	0.0	0.0	0.0
0.6	0.0	0.36	0.0	1.44	0.0	0.0	0.0	0.24	1.32	0.72	2.52	0.6	0.0	0.0	0.6	0.24	0.0	4.44	0.0	1.8	0.0	0.72	0.96	0.0	0.0	0.0	0.0	0.0	0.0	0.0	0.0	0.0	0.0	0.0	0.0	0.0	0.0	0.0	0.0	0.0	0.0	0.0	0.0	0.12	0.0	0.0	0.0	0.0	0.04
0.0	0.0	1.33	0.0	1.78	0.44	0.0	0.44	0.0	0.0	0.0	0.0	0.0	0.0	0.0	0.0	0.0	0.0	4.46	0.89	0.89	0.0	0.44	0.0	0.0	0.0	0.0	0.0	0.0	0.0	0.0	0.0	0.0	0.0	0.0	0.0	0.0	0.0	0.0	0.0	0.0	0.0	0.0	0.0	0.44	0.0	0.0	0.0	0.078	0.078
0.08	0.08	0.76	0.0	0.85	1.02	0.25	0.17	0.59	0.08	0.17	0.59	0.17	0.0	2.22	0.25	0.08	0.94	1.62	0.17	0.42	0.0	0.85	0.08	0.0	0.0	0.0	0.0	0.0	0.0	0.0	0.0	0.0	0.0	0.0	0.0	0.0	0.0	0.0	0.08	0.0	0.0	0.17	0.08	0.08	0.08	0.0	0.0	0.0	0.063
0.0	0.0	0.46	0.0	0.46	0.0	0.0	0.0	0.0	0.0	0.0	0.0	0.0	0.0	0.0	0.46	0.0	0.0	2.8	0.0	0.93	0.0	0.0	0.0	0.0	0.0	0.0	0.0	0.0	0.0	0.0	0.0	0.0	0.0	0.0	0.0	0.0	0.0	0.0	0.0	0.0	0.0	0.0	0.0	0.46	0.0	0.0	0.0	0.0	0.082
0.0	0.0	0.14	0.0	0.14	0.0	0.14	0.0	0.57	0.14	0.14	0.0	0.0	0.0	0.0	0.86	0.0	0.57	0.57	0.0	0.0	0.0	0.0	0.0	0.0	0.0	0.0	0.0	0.0	0.0	0.0	0.0	0.0	0.0	0.0	0.0	0.0	0.0	0.0	0.0	0.0	0.0	0.0	0.0	0.0	0.0	0.0	0.0	0.0	0.06
0.18	0.0	0.18	0.0	1.59	0.36	0.0	0.06	0.06	0.06	0.06	0.55	0.3	0.06	0.0	0.0	0.73	0.0	4.4	0.24	1.1	0.0	0.85	0.06	0.0	0.0	0.0	0.0	0.0	0.0	0.0	0.0	0.0	0.0	0.0	0.0	0.0	0.0	0.0	0.0	0.0	0.0	0.06	0.0	0.0	0.0	0.0	0.0	0.01	0.052
0.18	0.0	0.18	0.0	1.59	0.36	0.0	0.06	0.06	0.06	0.06	0.55	0.3	0.06	0.0	0.0	0.73	0.0	4.4	0.24	1.1	0.0	0.85	0.06	0.0	0.0	0.0	0.0	0.0	0.0	0.0	0.0	0.0	0.0	0.0	0.0	0.0	0.0	0.0	0.0	0.0	0.0	0.06	0.0	0.0	0.0	0.0	0.0	0.01	0.052
0.76	0.19	0.38	0.0	0.19	0.12	0.0	0.25	0.76	0.31	0.25	1.52	0.31	0.38	0.0	0.38	0.44	0.06	2.98	0.69	1.26	0.0	0.44	0.76	0.0	0.0	0.0	0.0	0.0	0.0	0.0	0.0	0.0	0.0	0.0	0.0	0.0	0.0	0.0	0.12	0.0	0.0	0.06	0.0	0.0	0.0	0.0	0.0	0.0	0.085
0.08	0.08	0.35	0.0	1.52	0.17	0.08	0.0	0.35	0.17	0.0	1.43	0.0	0.08	0.0	0.53	0.08	0.0	3.58	0.0	0.89	0.0	0.08	0.17	0.0	0.0	0.0	0.0	0.0	0.0	0.0	0.0	0.0	0.0	0.0	0.0	0.0	0.0	0.0	0.0	0.0	0.0	0.0	0.0	0.0	0.0	0.0	0.0	0.0	0.054
0.08	0.0	0.93	0.0	1.52	0.33	0.0	0.08	0.67	0.0	0.25	0.67	0.16	0.0	1.69	0.08	0.0	1.1	1.86	0.16	0.42	0.0	1.1	0.08	0.0	0.0	0.0	0.0	0.0	0.0	0.0	0.0	0.0	0.0	0.0	0.0	0.0	0.0	0.0	0.16	0.0	0.0	0.16	0.0	0.08	0.08	0.0	0.0	0.012	0.101
0.0	0.0	0.48	0.0	0.48	0.48	0.48	0.0	0.0	0.96	0.0	0.0	0.0	0.0	0.0	0.0	0.96	0.0	3.36	0.0	0.96	0.0	0.0	0.0	0.0	0.0	0.0	0.0	0.0	0.0	0.0	0.0	0.0	0.0	0.0	0.0	0.0	0.0	0.0	0.0	0.0	0.0	0.0	0.0	0.0	0.0	0.0	0.0	0.0	0.163
0.0	0.0	0.0	0.0	0.0	0.0	0.0	0.0	0.0	0.0	0.0	0.0	0.0	0.0	0.0	0.0	0.0	0.0	0.0	0.0	0.0	0.0	0.0	0.0	0.0	0.0	0.0	0.0	0.0	0.0	0.0	0.0	0.0	0.0	0.0	0.0	0.0	0.0	0.0	0.0	0.0	0.0	0.0	0.0	0.0	0.0	0.0	0.0	0.0	0.578
0.0	0.0	0.59	0.0	0.59	0.0	0.0	0.59	0.0	0.0	0.0	1.19	0.0	0.0	2.38	0.0	0.59	0.59	2.97	0.0	2.97	0.0	1.78	0.0	0.0	0.0	0.0	0.0	0.0	0.0	0.0	0.0	0.0	0.0	0.0	0.0	0.0	0.0	0.0	0.59	0.0	0.0	0.0	0.0	0.0	0.0	0.0	0.0	0.0	0.105
0.6	0.0	0.0	0.0	1.21	0.0	0.6	0.0	0.0	0.0	0.0	0.6	0.0	0.0	0.0	0.0	0.0	0.6	3.65	0.0	1.21	0.0	0.0	0.6	0.0	0.0	0.0	0.0	0.0	0.0	0.0	0.0	0.0	0.0	0.0	0.0	1.21	0.0	0.0	0.0	0.0	0.0	0.0	0.0	0.0	0.0	0.0	0.0	0.0	0.0
0.76	0.19	0.38	0.0	0.19	0.12	0.0	0.25	0.76	0.31	0.25	1.52	0.31	0.38	0.0	0.38	0.44	0.06	2.98	0.69	1.26	0.0	0.44	0.76	0.0	0.0	0.0	0.0	0.0	0.0	0.0	0.0	0.0	0.0	0.0	0.0	0.0	0.0	0.0	0.12	0.0	0.0	0.06	0.0	0.0	0.0	0.0	0.0	0.0	0.085
0.0	0.0	0.0	0.0	0.0	0.0	0.0	0.0	0.0	0.0	0.0	0.0	0.0	2.06	0.0	0.0	0.0	0.0	0.0	0.0	0.0	0.0	0.0	0.0	0.0	0.0	0.0	0.0	0.0	0.0	0.0	0.0	0.0	0.0	0.0	1.03	0.0	0.0	0.0	0.0	0.0	0.0	0.0	0.0	1.03	0.0	0.0	0.0	0.0	0.163
0.0	0.0	0.33	0.0	0.33	0.0	0.33	0.33	0.0	0.0	0.0	0.33	0.0	0.0	0.0	1.65	0.0	1.65	2.64	0.0	0.66	0.0	0.0	0.0	0.0	0.0	0.0	0.0	0.0	0.0	0.0	0.0	0.0	0.0	0.0	0.0	0.0	0.0	0.0	0.0	0.0	0.0	0.0	0.0	0.0	0.0	0.0	0.0	0.0	0.0
0.0	0.0	0.67	0.0	0.0	0.0	0.67	2.02	0.0	0.0	0.0	0.0	0.0	0.0	0.0	0.0	0.67	0.0	3.37	0.0	1.35	0.0	0.0	0.67	0.0	0.0	0.0	0.0	0.0	0.0	0.0	0.0	0.0	0.0	0.0	0.0	0.0	0.0	0.0	0.0	0.0	0.0	0.0	0.0	0.0	0.0	0.0	0.0	0.0	0.095
0.11	0.23	0.11	0.0	0.46	0.46	0.0	0.11	0.93	1.74	0.11	0.34	0.23	0.11	2.09	0.0	0.46	0.0	3.49	0.0	1.28	0.0	0.46	0.46	0.0	0.0	0.0	0.0	0.0	0.0	0.0	0.0	0.0	0.0	0.0	0.0	0.0	0.0	0.0	0.11	0.0	0.0	0.0	0.0	0.34	0.0	0.0	0.0	0.019	0.172
0.0	0.0	0.0	0.0	1.55	0.0	0.0	0.0	0.0	0.31	0.0	0.31	0.0	0.0	0.0	0.31	0.62	0.0	2.79	0.0	0.62	0.0	0.0	0.0	0.0	0.0	0.0	0.0	0.0	0.0	0.0	0.0	0.0	0.0	0.0	0.0	0.0	0.0	0.0	0.0	0.0	0.0	0.0	0.0	0.93	0.0	0.0	0.0	0.0	0.048
0.0	0.0	0.0	0.0	0.96	0.0	0.96	0.0	0.0	0.0	0.96	0.0	0.0	0.0	0.0	0.0	0.0	0.0	2.88	0.0	2.88	0.0	0.0	0.0	0.0	0.0	0.0	0.0	0.0	0.0	0.0	0.0	0.0	0.0	0.0	0.0	0.0	0.0	0.0	0.0	0.0	0.0	0.0	0.0	0.0	0.0	0.0	0.0	0.0	0.123
1.05	0.0	0.7	0.0	1.05	0.0	0.7	0.0	0.0	0.35	0.0	0.7	0.0	0.0	0.35	0.7	0.0	0.35	5.96	0.0	1.4	0.0	0.35	0.35	0.0	0.0	0.0	0.0	0.0	0.0	0.0	0.0	0.0	0.0	0.0	0.0	0.0	0.0	0.0	0.0	0.0	0.0	0.0	0.0	0.35	0.0	0.0	0.0	0.0	0.0
0.0	0.0	0.55	0.0	0.55	0.0	0.0	0.0	0.0	0.0	0.0	0.0	0.0	0.0	0.0	0.55	0.0	0.0	3.31	0.0	1.1	0.0	0.0	0.0	0.0	0.0	0.0	0.0	0.0	0.0	0.0	0.0	0.0	0.0	0.0	0.0	0.0	0.0	0.0	0.0	0.0	0.0	0.0	0.0	0.55	0.0	0.0	0.0	0.0	0.104
0.29	0.0	0.29	0.0	0.29	0.0	0.0	0.29	0.0	0.0	0.29	0.0	0.0	0.0	0.0	0.0	2.93	0.58	1.75	0.0	1.75	0.0	0.0	0.0	0.0	0.0	0.0	0.0	0.0	0.0	0.0	0.0	0.0	0.0	0.0	0.58	0.0	0.0	0.0	0.29	0.0	0.0	0.0	0.0	0.0	0.0	0.0	0.0	0.0	0.0
0.0	0.0	0.0	0.0	0.0	0.0	0.0	0.0	0.89	0.0	0.0	0.0	0.0	0.0	0.0	0.0	0.0	0.0	0.89	0.0	3.57	0.0	0.0	0.0	0.0	0.0	0.0	0.0	0.0	0.0	0.0	0.0	0.0	0.0	0.0	0.0	0.0	0.0	0.0	0.0	0.0	0.0	0.0	0.0	0.0	0.0	0.0	0.0	0.0	0.13
0.08	0.08	0.35	0.0	1.52	0.17	0.08	0.0	0.35	0.17	0.0	1.43	0.0	0.08	0.0	0.53	0.08	0.0	3.58	0.0	0.89	0.0	0.08	0.17	0.0	0.0	0.0	0.0	0.0	0.0	0.0	0.0	0.0	0.0	0.0	0.0	0.0	0.0	0.0	0.0	0.0	0.0	0.0	0.0	0.0	0.0	0.0	0.0	0.0	0.054
0.0	0.0	1.16	0.0	3.48	0.0	0.0	0.58	0.58	0.0	0.0	0.58	0.0	0.0	0.0	1.74	0.0	0.0	1.16	0.0	3.48	0.0	0.0	0.58	0.0	0.0	0.0	0.0	0.0	0.0	0.0	0.0	0.0	0.0	0.0	0.0	0.0	0.0	0.0	0.0	0.0	0.0	0.0	0.0	0.0	0.0	0.0	0.0	0.0	0.082
0.1	0.0	0.03	0.0	0.1	0.03	0.0	0.0	0.0	0.1	0.1	0.43	0.0	0.0	0.0	0.37	0.1	0.0	0.43	0.0	0.4	0.0	0.0	0.0	0.0	0.0	0.0	0.0	0.0	0.0	0.0	0.0	0.2	0.0	0.0	0.13	0.06	0.0	0.0	0.0	0.0	0.06	0.0	0.03	0.0	0.0	0.0	0.2	0.014	0.078
0.0	0.0	0.0	0.42	0.84	0.0	0.0	0.42	0.0	0.0	0.0	0.0	0.0	0.0	0.0	0.0	0.0	0.42	0.42	0.0	0.0	0.0	0.0	0.0	0.0	0.0	0.0	0.0	0.0	0.0	0.0	0.0	0.0	0.0	0.0	0.0	0.0	0.0	0.0	0.0	0.0	0.0	0.0	0.0	0.0	0.0	0.0	0.0	0.0	0.488
0.25	0.0	0.51	0.0	0.25	0.51	0.25	0.0	0.0	0.0	0.0	0.76	0.0	0.0	0.0	0.25	0.0	0.76	2.29	0.0	0.51	0.0	0.0	0.0	0.0	0.0	0.0	0.0	0.0	0.0	0.0	0.0	0.0	0.0	0.0	0.0	0.0	0.0	0.0	0.0	0.0	0.0	0.0	0.0	0.0	0.0	0.0	0.0	0.044	0.0
0.08	0.08	0.76	0.0	0.85	1.02	0.25	0.17	0.59	0.08	0.17	0.59	0.17	0.0	2.21	0.25	0.08	0.93	1.61	0.17	0.42	0.0	0.85	0.08	0.0	0.0	0.0	0.0	0.0	0.0	0.0	0.0	0.0	0.0	0.0	0.0	0.0	0.0	0.0	0.08	0.0	0.0	0.17	0.08	0.08	0.08	0.0	0.0	0.0	0.063
0.0	0.24	0.72	0.0	0.24	0.0	0.12	0.0	0.0	0.36	0.12	0.0	0.12	0.0	0.12	0.12	0.0	0.6	0.36	0.12	0.6	0.0	0.0	0.0	0.0	0.0	0.0	0.0	0.0	0.0	0.0	0.0	0.0	0.0	0.0	0.0	0.0	0.0	0.0	0.12	0.0	0.0	0.0	0.0	0.0	0.0	0.0	0.0	0.0	0.018
0.0	0.0	0.43	0.0	0.87	0.0	0.0	0.0	0.0	0.0	0.0	0.0	0.0	0.0	0.0	0.43	0.87	0.0	2.62	0.0	1.31	0.43	0.43	0.0	0.0	0.0	0.0	0.0	0.0	0.0	0.0	0.0	0.0	0.0	0.0	0.0	0.0	0.0	0.0	0.0	0.0	0.0	0.0	0.0	1.31	0.0	0.0	0.0	0.0	0.072
0.14	0.14	0.29	0.0	0.0	0.0	0.0	0.0	1.02	0.29	0.14	0.58	0.0	0.0	0.0	0.0	0.0	0.14	2.35	0.14	1.02	0.0	0.0	0.44	0.0	0.0	0.0	0.0	0.0	0.0	0.0	0.0	0.0	0.0	0.0	0.0	0.0	0.29	0.0	0.0	0.0	0.0	0.0	0.0	0.14	0.0	0.0	0.0	0.0	0.204
0.0	0.0	0.14	0.0	0.28	0.0	0.14	0.0	0.0	0.0	0.0	0.0	0.0	0.0	0.0	0.0	0.0	0.0	2.89	2.31	2.02	7.97	0.14	0.0	0.0	0.0	0.0	0.0	0.0	0.0	0.0	0.0	0.0	0.0	0.0	0.0	0.0	0.0	0.0	0.0	0.0	0.0	0.0	0.0	0.28	0.0	0.0	0.0	0.0	0.053
0.62	0.0	0.62	0.0	1.25	0.0	0.62	0.0	0.0	0.0	0.0	0.62	0.0	0.0	0.0	0.62	0.62	0.0	1.25	0.0	2.51	0.0	0.62	0.0	0.0	0.0	0.0	0.0	0.0	0.0	0.0	0.0	0.0	0.0	0.0	0.0	0.0	0.0	0.0	0.0	0.0	0.0	0.0	0.0	0.0	0.0	0.0	0.0	0.0	0.0
0.16	0.0	0.67	0.0	0.33	0.16	0.33	0.84	0.16	0.5	0.33	1.51	0.0	0.0	0.0	0.0	1.68	0.33	2.02	1.68	3.87	0.0	0.0	0.33	0.0	0.0	0.0	0.0	0.0	0.0	0.0	0.0	0.0	0.0	0.0	0.0	0.0	0.0	0.0	0.16	0.0	0.0	0.0	0.0	0.0	0.0	0.0	0.0	0.0	0.218
0.0	0.0	0.14	0.0	0.28	0.0	0.14	0.0	0.0	0.0	0.14	0.14	0.0	0.0	0.0	0.0	0.0	0.0	2.86	2.14	2.0	3.86	0.14	0.0	0.0	0.0	0.0	0.0	0.0	0.0	0.0	0.0	0.0	0.0	0.0	0.0	0.0	0.0	0.0	0.0	0.0	0.0	0.0	0.0	0.14	0.0	0.0	0.0	0.0	0.048
0.0	0.0	0.15	0.0	0.15	0.0	0.0	0.0	0.0	0.0	0.0	0.0	0.0	0.0	0.0	0.0	0.0	0.0	2.56	2.26	2.11	4.07	0.15	0.0	0.0	0.0	0.0	0.0	0.0	0.0	0.0	0.0	0.0	0.0	0.0	0.0	0.0	0.0	0.0	0.0	0.0	0.0	0.0	0.0	0.15	0.0	0.0	0.0	0.0	0.051
0.51	0.43	0.29	0.0	0.14	0.03	0.0	0.18	0.54	0.62	0.29	0.65	0.65	1.2	0.03	0.21	0.43	0.03	3.03	0.0	1.35	0.0	0.51	0.54	0.0	0.0	0.0	0.0	0.0	0.0	0.0	0.0	0.0	0.0	0.0	0.0	0.0	0.0	0.0	0.0	0.0	0.0	0.0	0.0	0.03	0.0	0.0	0.0	0.012	0.078
0.0	0.0	0.0	0.0	0.0	0.68	0.0	1.36	0.68	0.68	0.0	0.0	0.0	0.0	0.0	0.68	2.73	0.68	1.36	3.42	1.36	0.0	0.0	0.0	0.0	0.0	0.0	0.0	0.0	0.0	0.0	0.0	0.0	0.0	0.0	0.0	0.0	0.0	0.0	0.68	0.0	0.0	0.0	0.0	0.0	0.0	0.0	0.0	0.0	0.0
0.33	0.0	0.66	0.0	0.22	0.0	0.0	0.0	0.44	0.11	0.0	0.33	0.0	0.0	0.0	0.55	0.0	0.0	1.76	0.0	1.1	0.0	0.0	0.22	0.0	0.0	0.0	0.0	0.0	0.0	0.0	0.0	0.0	0.0	0.0	0.0	0.0	0.11	0.0	0.0	0.0	0.0	0.11	0.0	0.0	0.0	0.0	0.0	0.0	0.173
0.0	0.0	0.49	0.0	1.48	0.0	0.49	0.0	0.0	0.0	0.0	0.99	0.0	0.0	0.0	0.49	0.99	0.0	2.47	0.0	2.97	0.0	0.0	0.0	0.0	0.0	0.0	0.0	0.0	0.0	0.0	0.0	0.0	0.0	0.0	0.0	0.0	0.0	0.0	0.0	0.0	0.0	0.0	0.0	0.49	0.0	0.0	0.0	0.0	0.082
0.0	0.0	0.94	0.0	0.94	0.0	0.0	0.0	0.0	0.0	0.0	0.0	0.0	0.0	0.0	0.94	0.0	0.0	4.71	0.0	0.0	0.0	0.0	0.0	0.0	0.0	0.0	0.0	0.0	0.0	0.0	0.0	0.0	0.0	0.0	0.0	0.0	0.0	0.0	0.0	0.0	0.0	0.0	0.0	0.0	0.0	0.0	0.0	0.0	0.17
0.49	0.28	0.4	0.0	0.09	0.11	0.02	0.21	0.42	0.75	0.23	0.89	0.54	1.06	0.0	0.16	0.33	0.02	3.23	0.0	1.46	0.0	1.03	0.51	0.0	0.0	0.0	0.0	0.0	0.0	0.0	0.0	0.0	0.0	0.0	0.0	0.0	0.0	0.0	0.0	0.0	0.0	0.0	0.0	0.02	0.0	0.0	0.0	0.0	0.058
0.33	0.0	0.66	0.0	0.22	0.0	0.0	0.0	0.44	0.11	0.0	0.33	0.0	0.0	0.0	0.55	0.0	0.0	1.76	0.0	1.1	0.0	0.0	0.22	0.0	0.0	0.0	0.0	0.0	0.0	0.0	0.0	0.0	0.0	0.0	0.0	0.0	0.11	0.0	0.0	0.0	0.0	0.11	0.0	0.0	0.0	0.0	0.0	0.0	0.173
0.0	0.0	1.56	0.0	0.0	0.0	1.56	0.0	0.0	0.0	0.0	0.0	0.0	0.0	0.0	1.56	0.0	0.0	0.0	0.0	0.0	0.0	0.0	0.0	0.0	0.0	0.0	0.0	0.0	0.0	0.0	0.0	0.0	0.0	0.0	0.0	0.0	0.0	0.0	0.0	0.0	0.0	0.0	0.0	1.56	0.0	0.0	0.0	0.0	0.233
0.0	1.11	1.11	0.0	1.11	0.0	2.22	0.0	0.0	0.0	0.0	0.0	0.0	0.0	0.0	3.33	0.0	0.0	3.33	0.0	2.22	0.0	0.0	0.0	0.0	0.0	0.0	0.0	0.0	0.0	0.0	0.0	0.0	0.0	0.0	0.0	0.0	0.0	0.0	0.0	0.0	0.0	0.0	0.0	0.0	0.0	0.0	0.0	0.0	0.0
0.0	0.0	3.03	0.0	0.43	0.0	0.86	0.0	0.0	0.0	0.43	0.43	0.0	0.0	0.0	2.16	0.0	1.29	3.46	0.0	1.73	0.0	0.0	0.0	0.0	0.0	0.0	0.0	0.0	0.0	0.0	0.0	0.0	0.0	0.0	0.0	0.0	0.0	0.0	0.0	0.0	0.0	0.0	0.0	0.0	0.0	0.0	0.0	0.0	0.2
0.0	0.0	0.91	0.0	1.82	0.45	0.0	0.0	0.0	0.0	0.0	0.45	0.0	0.0	0.0	1.36	0.0	0.0	2.28	0.0	4.56	0.0	0.0	0.0	0.0	0.0	0.0	0.0	0.0	0.0	0.0	0.0	0.0	0.0	0.0	0.0	0.0	0.0	0.0	0.0	0.0	0.0	0.0	0.0	0.0	0.0	0.0	0.0	0.0	0.073
0.0	0.0	0.76	0.0	0.76	0.0	0.5	0.5	0.0	1.01	0.0	0.25	1.52	0.0	0.76	0.0	0.0	1.52	2.03	0.0	1.52	0.0	0.76	0.0	0.0	0.0	0.0	0.0	0.0	0.0	0.0	0.0	0.0	0.0	0.0	0.0	0.0	0.0	0.0	0.5	0.0	0.0	0.0	0.0	0.0	0.0	0.0	0.0	0.0	0.074
0.0	0.0	1.44	0.0	0.0	0.0	0.0	0.0	0.0	0.0	0.0	2.89	0.0	0.0	0.0	1.44	0.0	0.0	5.79	0.0	0.0	0.0	0.0	0.0	0.0	0.0	0.0	0.0	0.0	0.0	0.0	0.0	0.0	0.0	0.0	0.0	0.0	0.0	0.0	0.0	0.0	0.0	0.0	0.0	0.0	0.0	0.0	0.0	0.0	0.0
0.0	0.0	0.76	0.0	0.76	0.0	0.5	0.5	0.0	1.01	0.0	0.25	1.52	0.0	0.76	0.0	0.0	1.52	2.03	0.0	1.52	0.0	0.76	0.0	0.0	0.0	0.0	0.0	0.0	0.0	0.0	0.0	0.0	0.0	0.0	0.0	0.0	0.0	0.0	0.5	0.0	0.0	0.0	0.0	0.0	0.0	0.0	0.0	0.0	0.074
0.0	0.71	0.71	0.0	0.35	0.35	0.0	0.0	0.0	0.0	0.0	0.71	0.0	0.0	0.0	0.35	0.0	1.43	1.79	0.0	1.07	0.0	0.0	0.0	0.0	0.0	0.0	0.0	0.0	0.0	0.0	0.0	0.0	0.0	0.0	0.0	0.0	0.0	0.0	0.0	0.0	0.0	0.0	0.0	0.0	0.0	0.0	0.0	0.0	0.057
0.0	0.0	0.0	0.0	0.0	0.0	0.0	0.0	0.0	0.0	0.0	0.0	0.0	0.0	0.0	0.0	0.0	0.0	5.88	0.0	5.88	0.0	0.0	0.0	0.0	0.0	0.0	0.0	0.0	0.0	0.0	0.0	0.0	0.0	0.0	0.0	0.0	0.0	0.0	0.0	0.0	0.0	0.0	0.0	0.0	0.0	0.0	0.0	0.0	0.0
0.6	0.0	0.36	0.0	1.44	0.0	0.0	0.0	0.24	1.32	0.72	2.52	0.6	0.0	0.0	0.6	0.24	0.0	4.44	0.0	1.8	0.0	0.72	0.96	0.0	0.0	0.0	0.0	0.0	0.0	0.0	0.0	0.0	0.0	0.0	0.0	0.0	0.0	0.0	0.0	0.0	0.0	0.0	0.0	0.12	0.0	0.0	0.0	0.0	0.04
0.0	0.0	0.88	0.0	0.88	0.0	0.0	0.0	0.0	0.0	0.0	0.88	0.0	0.0	0.0	0.0	0.0	0.0	0.88	0.0	0.0	0.0	0.0	0.0	0.0	0.0	0.0	0.0	0.0	0.0	0.0	0.0	0.0	0.0	0.0	0.0	0.0	0.0	0.0	0.0	0.0	0.0	0.0	0.0	0.0	0.0	0.0	0.0	0.0	0.0
0.0	0.0	0.36	0.0	0.6	0.12	0.12	0.0	0.0	0.0	0.12	0.48	0.12	0.12	0.0	0.12	0.0	0.6	2.41	0.0	0.24	0.0	0.0	0.0	0.0	0.0	0.0	0.0	0.0	0.0	0.0	0.0	0.0	0.0	0.0	0.0	0.0	0.0	0.0	0.0	0.0	0.0	0.0	0.0	0.0	0.0	0.0	0.0	0.056	0.037
0.0	0.0	0.0	0.0	1.31	0.0	0.0	0.0	0.0	0.0	0.0	0.0	0.0	0.0	0.0	0.0	0.0	0.0	1.31	0.0	2.63	0.0	0.0	0.0	0.0	0.0	0.0	0.0	0.0	0.0	0.0	0.0	0.0	0.0	0.0	0.0	0.0	0.0	0.0	0.0	0.0	0.0	0.0	0.0	0.0	0.0	0.0	0.0	0.0	0.251
0.0	0.0	0.0	0.0	0.0	1.2	0.0	0.0	0.0	0.0	0.0	0.0	0.0	0.0	0.0	0.0	0.0	0.0	1.2	0.0	3.61	0.0	0.0	3.61	0.0	0.0	0.0	0.0	0.0	0.0	0.0	0.0	0.0	0.0	0.0	0.0	0.0	0.0	0.0	0.0	0.0	0.0	0.0	0.0	0.0	0.0	0.0	0.0	0.0	0.0
0.0	0.0	0.0	0.0	0.0	0.0	0.0	1.07	0.0	0.0	0.0	0.0	0.0	0.0	0.0	0.0	0.0	0.0	0.0	0.0	0.0	0.0	1.07	0.0	0.0	0.0	0.0	0.0	0.0	0.0	0.0	0.0	0.0	0.0	0.0	0.0	0.0	0.0	0.0	0.0	0.0	0.0	0.0	0.0	1.07	0.0	0.0	0.0	0.0	0.19
0.0	0.0	1.92	0.0	0.0	0.0	0.0	0.0	0.0	0.0	0.0	0.0	0.0	0.0	0.0	0.0	3.84	0.0	1.92	0.0	1.92	0.0	0.0	0.0	0.0	0.0	0.0	0.0	0.0	0.0	0.0	0.0	0.0	0.0	0.0	0.0	0.0	0.0	0.0	0.0	0.0	0.0	0.0	0.0	0.0	0.0	0.0	0.0	0.0	0.0
0.59	0.09	0.09	0.0	0.29	0.09	0.0	0.59	0.59	2.09	0.29	0.09	0.29	0.0	0.39	0.09	0.79	0.39	3.19	0.09	1.69	0.0	1.39	0.99	0.0	0.0	0.0	0.0	0.0	0.0	0.0	0.0	0.0	0.0	0.0	0.09	0.0	0.0	0.09	0.0	0.0	0.0	0.0	0.0	0.19	0.0	0.0	0.0	0.044	0.078
0.0	0.0	0.0	0.0	0.0	0.0	0.0	0.0	0.0	0.0	0.0	0.0	5.55	0.0	0.0	0.0	0.0	0.0	0.0	0.0	0.0	0.0	0.0	0.0	0.0	0.0	0.0	0.0	0.0	0.0	0.0	0.0	0.0	0.0	0.0	0.0	0.0	0.0	0.0	0.0	0.0	0.0	0.0	0.0	0.0	0.0	0.0	0.0	0.0	0.0
0.27	0.0	0.41	0.0	0.0	0.0	0.13	0.13	0.0	0.0	0.0	0.41	0.0	0.0	0.0	0.0	0.0	0.41	0.69	0.0	0.27	0.0	0.0	0.0	0.0	0.0	0.0	0.0	0.0	0.0	0.0	0.0	0.0	0.0	0.0	0.27	0.0	0.0	0.0	0.0	0.0	0.0	0.0	0.0	0.0	0.0	0.0	0.0	0.0	0.133
0.0	0.62	0.62	0.0	0.31	0.0	0.0	0.0	0.0	0.0	0.0	0.62	0.0	0.0	0.0	0.31	0.0	1.25	2.51	0.0	1.25	0.0	0.0	0.0	0.0	0.0	0.0	0.0	0.0	0.0	0.0	0.0	0.0	0.0	0.0	0.0	0.0	0.0	0.0	0.0	0.0	0.0	0.0	0.0	0.31	0.0	0.0	0.0	0.0	0.051
0.0	0.0	0.0	0.0	0.26	0.0	0.26	0.0	0.0	0.0	0.0	0.0	0.0	0.0	0.0	0.26	0.0	0.0	0.0	0.0	0.52	17.1	0.0	0.0	0.0	0.0	0.0	0.0	0.0	0.0	0.0	0.0	0.0	0.0	0.0	0.0	0.0	0.0	0.0	0.0	0.0	0.0	0.0	0.26	0.0	0.0	0.0	0.0	0.451	0.082
0.33	0.0	0.67	0.0	0.22	0.0	0.0	0.0	0.44	0.11	0.0	0.33	0.0	0.0	0.0	0.56	0.0	0.0	1.79	0.0	1.12	0.0	0.0	0.22	0.0	0.0	0.0	0.0	0.0	0.0	0.0	0.0	0.0	0.0	0.0	0.0	0.0	0.11	0.0	0.0	0.0	0.0	0.11	0.0	0.0	0.0	0.0	0.0	0.0	0.157
0.12	0.12	0.24	0.0	1.34	0.12	0.0	0.12	0.0	0.0	0.36	0.85	0.0	0.0	0.0	0.24	0.24	0.0	2.33	0.0	0.73	0.0	0.0	0.0	0.0	0.0	0.0	0.0	0.0	0.0	0.0	0.0	0.0	0.0	0.0	0.98	0.0	0.0	0.0	0.12	0.0	0.0	0.0	0.0	0.12	0.0	0.0	0.0	0.061	0.02
0.12	0.12	0.24	0.0	1.34	0.12	0.0	0.12	0.0	0.0	0.36	0.85	0.0	0.0	0.0	0.24	0.24	0.0	2.33	0.0	0.73	0.0	0.0	0.0	0.0	0.0	0.0	0.0	0.0	0.0	0.0	0.0	0.0	0.0	0.0	0.98	0.0	0.0	0.0	0.12	0.0	0.0	0.0	0.0	0.12	0.0	0.0	0.0	0.061	0.02
0.31	0.31	0.31	0.0	0.0	0.0	0.31	0.0	0.31	0.31	0.31	0.31	0.0	0.0	0.0	0.94	0.0	0.0	0.31	0.0	2.51	0.0	0.0	0.31	0.0	0.0	0.0	0.0	0.0	0.0	0.0	0.0	0.0	0.0	0.0	0.31	0.0	0.0	1.88	0.0	0.0	0.0	0.0	0.0	0.0	0.0	0.0	0.0	0.0	0.75
0.0	0.0	0.51	0.0	0.51	0.0	0.0	0.0	0.0	0.0	0.0	1.03	0.0	0.0	0.0	0.0	0.0	0.0	1.54	0.0	1.03	0.0	0.0	0.51	0.0	0.0	0.0	0.0	0.0	0.0	0.0	0.0	0.0	0.0	0.0	0.0	0.0	0.0	0.0	0.0	0.0	0.0	0.0	0.0	0.0	0.0	0.0	0.0	0.0	0.0
0.0	0.48	0.48	0.0	0.48	0.0	0.0	0.48	0.0	0.0	0.0	0.96	0.0	0.0	1.92	0.0	0.48	0.96	2.88	0.0	2.88	0.0	1.44	0.0	0.0	0.0	0.0	0.0	0.0	0.0	0.0	0.0	0.0	0.0	0.0	0.0	0.0	0.0	0.0	0.48	0.0	0.0	0.0	0.0	0.0	0.0	0.0	0.0	0.0	0.084
0.0	0.0	0.0	0.0	0.0	0.0	0.0	0.0	0.0	0.0	0.0	0.0	0.0	0.0	0.0	6.45	0.0	0.0	3.22	0.0	6.45	0.0	0.0	0.0	0.0	0.0	0.0	0.0	0.0	0.0	0.0	0.0	0.0	0.0	0.0	0.0	0.0	0.0	0.0	0.0	0.0	0.0	0.0	0.0	0.0	0.0	0.0	0.0	0.0	0.0
0.0	0.0	0.89	0.0	1.79	0.44	0.0	0.0	0.0	0.0	0.0	0.44	0.0	0.0	0.0	1.34	0.0	0.0	2.24	0.0	4.48	0.0	0.0	0.0	0.0	0.0	0.0	0.0	0.0	0.0	0.0	0.0	0.0	0.0	0.0	0.0	0.0	0.0	0.0	0.0	0.0	0.0	0.0	0.0	0.0	0.0	0.0	0.0	0.0	0.073
0.0	0.0	0.71	0.0	0.17	0.0	0.35	0.35	0.0	0.17	0.17	0.35	0.0	0.0	0.0	0.35	0.0	0.17	0.53	0.0	0.17	0.0	0.35	0.0	0.0	0.0	0.0	0.0	0.0	0.0	0.0	0.0	0.0	0.0	0.0	0.0	0.35	0.0	0.0	0.0	0.0	0.0	0.0	0.0	0.0	0.0	0.0	0.0	0.0	0.057
0.0	1.72	0.0	0.0	0.0	0.0	0.0	0.0	0.0	1.72	0.0	0.0	0.0	0.0	0.0	1.72	0.0	0.86	0.86	0.0	0.0	0.0	0.0	0.0	0.0	0.0	0.0	0.0	0.0	0.0	0.0	0.0	0.0	0.0	0.0	0.0	0.0	0.0	0.0	0.0	0.0	0.0	0.0	0.0	0.0	0.0	0.0	0.0	0.0	0.125
0.0	0.0	0.0	0.0	0.0	0.0	0.0	2.53	0.0	0.0	0.0	0.0	0.0	0.0	0.0	0.0	1.26	0.0	0.0	0.0	0.0	0.0	0.0	0.0	0.0	0.0	0.0	0.0	0.0	0.0	0.0	0.0	0.0	0.0	0.0	0.0	0.0	0.0	0.0	0.0	0.0	0.0	0.0	0.0	1.26	0.0	0.0	0.0	0.0	0.186
0.0	0.0	0.0	0.0	0.42	0.42	0.42	0.0	0.0	0.0	0.0	0.42	0.0	0.0	0.0	0.0	0.0	0.0	0.84	0.0	0.42	8.82	0.0	0.0	0.0	0.0	0.0	0.0	0.0	0.0	0.0	0.0	0.0	0.0	0.0	0.0	0.0	0.0	0.0	0.0	0.0	0.0	0.0	0.0	0.0	0.0	0.0	0.0	0.0	0.062
0.0	0.0	0.0	0.0	0.45	0.45	0.45	0.0	0.0	0.0	0.0	0.45	0.0	0.0	0.0	0.0	0.0	0.0	0.9	0.0	0.45	9.5	0.0	0.0	0.0	0.0	0.0	0.0	0.0	0.0	0.0	0.0	0.0	0.0	0.0	0.0	0.0	0.0	0.0	0.0	0.0	0.0	0.0	0.0	0.0	0.0	0.0	0.0	0.0	0.0
0.0	0.0	0.0	0.0	0.0	0.0	1.0	0.0	0.0	1.0	0.0	1.0	0.0	0.0	0.0	0.0	0.0	0.0	3.01	0.0	0.0	1.5	0.0	0.0	0.0	0.0	0.0	0.0	0.0	0.0	0.0	0.0	0.0	0.0	0.0	0.0	0.0	0.0	0.0	0.0	0.0	0.0	0.0	0.0	0.0	0.0	0.0	0.0	0.0	0.0
0.0	0.0	0.0	0.0	0.0	0.0	0.0	0.0	0.0	0.0	0.0	0.0	0.0	0.0	0.0	0.0	0.0	0.0	4.44	0.0	0.0	0.0	0.0	0.0	0.0	0.0	0.0	0.0	0.0	0.0	0.0	0.0	0.0	0.0	0.0	0.0	0.0	0.0	0.0	0.0	0.0	0.0	0.0	0.0	0.0	0.0	0.0	0.0	0.0	0.0
0.0	0.0	1.25	0.0	2.5	0.0	0.0	0.0	0.0	0.0	0.0	0.0	0.0	0.0	0.0	1.25	0.0	0.0	5.0	0.0	0.0	0.0	0.0	0.0	0.0	0.0	0.0	0.0	0.0	0.0	0.0	0.0	0.0	0.0	0.0	0.0	0.0	0.0	1.25	0.0	0.0	0.0	0.0	0.0	0.0	0.0	0.0	0.0	0.0	0.0
0.0	0.0	0.0	0.0	0.0	0.0	0.0	1.08	0.0	0.0	0.0	0.0	0.0	0.0	0.0	0.0	0.0	0.0	0.0	0.0	0.0	0.0	1.08	0.0	0.0	0.0	0.0	0.0	0.0	0.0	0.0	0.0	0.0	0.0	0.0	0.0	0.0	0.0	0.0	0.0	0.0	0.0	0.0	0.0	1.08	0.0	0.0	0.0	0.0	0.194
0.0	0.0	0.0	0.0	0.0	0.0	0.0	0.0	0.0	0.0	0.0	0.0	1.38	0.0	0.0	0.0	0.0	0.0	0.0	0.0	1.38	0.0	0.0	0.0	0.0	0.0	0.0	0.0	0.0	0.0	0.0	0.0	0.0	0.0	0.0	0.0	0.0	0.0	0.0	0.0	0.0	0.0	0.0	0.0	0.0	0.0	0.0	0.0	0.0	0.0
0.21	0.1	0.52	0.0	1.26	0.1	0.0	0.0	0.42	0.52	0.21	0.52	0.42	0.0	0.0	0.0	0.52	0.0	4.53	0.0	2.0	0.0	0.31	1.47	0.0	0.0	0.0	0.0	0.0	0.0	0.0	0.0	0.0	0.0	0.0	0.0	0.0	0.0	0.0	0.0	0.0	0.0	0.0	0.0	0.0	0.0	0.0	0.0	0.0	0.028
0.0	0.23	0.0	0.0	0.23	0.47	0.0	0.47	0.0	0.95	2.61	1.66	0.0	2.61	0.0	0.0	0.0	0.0	3.8	0.0	0.95	0.0	0.23	0.0	0.71	0.0	0.0	0.0	0.0	0.0	0.0	0.0	0.0	0.0	0.0	0.0	0.95	0.0	0.0	0.0	0.0	0.23	0.0	0.0	0.47	0.0	0.0	0.0	0.0	0.121
0.09	0.18	0.36	0.0	0.09	0.0	0.09	0.0	0.55	0.27	0.09	0.83	0.36	0.0	0.0	0.0	0.0	0.09	3.69	0.55	1.56	0.0	0.0	0.36	0.0	0.0	0.0	0.0	0.0	0.0	0.0	0.0	0.0	0.0	0.0	0.09	0.0	0.0	0.0	0.0	0.0	0.0	0.0	0.0	0.09	0.0	0.0	0.0	0.0	0.056
0.0	0.0	0.0	0.0	0.0	0.0	0.0	0.0	0.0	0.0	0.0	0.0	0.0	0.0	0.0	0.0	0.0	0.0	3.22	0.0	0.0	0.0	0.0	0.0	0.0	0.0	0.0	0.0	0.0	0.0	0.0	0.0	0.0	0.0	0.0	0.0	0.0	0.0	0.0	0.0	0.0	0.0	0.0	0.0	0.0	0.0	0.0	0.0	0.0	0.0
0.0	0.0	0.0	0.0	0.0	0.0	0.0	0.0	0.0	0.0	0.0	0.0	0.0	0.0	0.0	0.0	0.0	0.0	4.34	0.0	0.0	0.0	0.0	0.0	0.0	0.0	0.0	0.0	0.0	0.0	0.0	0.0	0.0	0.0	0.0	0.0	0.0	0.0	0.0	0.0	0.0	0.0	0.0	0.0	0.0	0.0	0.0	0.0	0.0	0.0
0.0	0.0	0.0	0.0	0.0	0.0	0.0	0.0	0.0	0.0	0.0	0.0	0.0	0.0	0.0	0.0	0.0	0.0	4.34	0.0	0.0	0.0	0.0	0.0	0.0	0.0	0.0	0.0	0.0	0.0	0.0	0.0	0.0	0.0	0.0	0.0	0.0	0.0	0.0	0.0	0.0	0.0	0.0	0.0	0.0	0.0	0.0	0.0	0.0	0.0
0.0	0.0	0.0	0.0	0.0	0.0	0.0	0.0	0.0	0.0	0.0	0.0	0.0	0.0	0.0	0.0	0.0	0.0	3.33	0.0	0.0	0.0	0.0	0.0	0.0	0.0	0.0	0.0	0.0	0.0	0.0	0.0	0.0	0.0	0.0	0.0	0.0	0.0	0.0	0.0	0.0	0.0	0.0	0.0	0.0	0.0	0.0	0.0	0.0	0.0
0.0	0.0	0.64	0.0	0.64	0.0	0.0	0.0	0.0	1.29	0.0	0.0	0.0	0.0	0.0	2.59	0.0	0.0	3.24	0.0	0.64	0.0	0.0	0.0	0.0	0.0	0.0	0.0	0.0	0.0	0.0	0.0	0.0	0.0	0.0	0.0	0.0	0.0	0.0	0.0	0.0	0.0	0.64	0.0	0.0	0.0	0.0	0.0	0.0	0.0
0.0	0.0	0.0	0.0	0.0	0.0	0.0	0.0	0.93	0.0	0.0	0.0	0.0	0.0	0.0	0.0	0.0	0.0	0.93	0.0	3.73	0.0	0.0	0.0	0.0	0.0	0.0	0.0	0.0	0.0	0.0	0.0	0.0	0.0	0.0	0.0	0.0	0.0	0.0	0.0	0.0	0.0	0.0	0.0	0.0	0.0	0.0	0.0	0.0	0.134
0.0	0.0	0.32	0.0	0.64	0.64	0.64	0.32	0.0	0.0	0.0	0.32	0.32	0.0	0.0	0.32	0.32	0.32	2.27	0.0	3.24	0.0	0.0	0.32	0.0	0.0	0.0	0.0	0.0	0.0	0.0	0.0	0.0	0.0	0.0	0.0	0.0	0.0	0.0	0.0	0.0	0.0	0.0	0.0	0.64	0.0	0.0	0.0	0.0	0.156
0.0	0.0	0.0	0.0	0.0	0.0	0.0	1.08	0.0	0.0	0.0	0.0	0.0	1.08	0.0	0.0	0.0	0.0	0.0	0.0	0.0	0.0	1.08	0.0	0.0	0.0	0.0	0.0	0.0	0.0	0.0	0.0	0.0	0.0	0.0	0.0	0.0	0.0	0.0	0.0	0.0	0.0	0.0	0.0	1.08	0.0	0.0	0.0	0.0	0.191
0.0	0.0	0.0	0.0	0.0	0.0	0.0	0.0	0.0	0.0	0.0	0.0	0.0	0.0	0.0	0.0	0.0	0.0	3.7	0.0	0.0	0.0	0.0	0.0	0.0	0.0	0.0	0.0	0.0	0.0	0.0	0.0	0.0	0.0	0.0	0.0	0.0	0.0	0.0	0.0	0.0	0.0	0.0	0.0	0.0	0.0	0.0	0.0	0.0	0.0
0.0	0.0	0.0	0.0	0.0	0.0	0.0	1.08	0.0	0.0	0.0	0.0	0.0	1.08	0.0	0.0	0.0	0.0	0.0	0.0	0.0	0.0	1.08	0.0	0.0	0.0	0.0	0.0	0.0	0.0	0.0	0.0	0.0	0.0	0.0	0.0	0.0	0.0	0.0	0.0	0.0	0.0	0.0	0.0	1.08	0.0	0.0	0.0	0.0	0.191
0.0	0.0	0.0	0.0	0.0	0.05	0.0	0.34	0.0	0.0	0.11	0.81	0.05	0.11	0.0	0.0	0.75	0.0	0.0	0.0	0.0	0.0	0.05	0.0	1.16	0.0	0.0	0.0	0.0	0.0	0.0	0.0	0.05	0.0	0.0	0.23	0.05	0.0	0.0	0.0	0.0	0.0	0.0	0.0	0.0	0.0	0.0	0.0	0.283	0.107
0.0	0.0	0.0	0.0	0.88	0.0	0.0	0.0	0.0	0.0	0.44	0.44	0.0	0.0	0.0	0.0	0.0	0.44	1.32	0.0	1.32	0.0	0.0	0.0	0.44	0.44	0.0	0.0	0.0	0.0	0.0	0.0	0.0	0.0	0.0	0.0	0.0	0.0	0.0	0.0	0.0	0.0	0.0	0.0	0.0	0.0	0.0	0.0	0.072	0.072
0.0	0.0	0.41	0.0	0.82	0.61	0.2	0.0	0.2	0.61	0.41	1.23	0.2	0.0	0.0	0.61	0.0	0.0	2.89	3.09	1.23	0.0	0.0	0.2	0.0	0.0	0.0	0.0	0.0	0.0	0.0	0.0	0.0	0.0	0.0	0.0	0.0	0.0	0.0	0.0	0.0	0.0	0.0	0.0	0.0	0.0	0.0	0.0	0.098	0.065
0.0	0.0	0.0	0.0	0.0	0.0	0.0	0.0	0.0	0.0	0.0	0.0	0.0	0.0	0.0	0.0	0.0	0.0	0.0	0.0	0.0	0.0	0.0	0.0	0.0	0.0	0.0	0.0	0.0	0.0	0.0	0.0	0.0	0.0	0.0	0.0	0.0	0.0	0.0	0.0	0.0	0.0	0.0	0.0	0.0	0.0	0.0	0.0	0.0	0.0
0.1	0.0	0.43	0.0	0.1	0.1	0.1	0.53	0.1	0.0	0.0	0.64	0.0	0.32	0.0	0.0	0.1	0.0	0.0	0.0	0.0	0.0	0.75	0.0	0.0	0.0	0.0	0.0	0.0	0.0	0.0	0.0	0.0	0.0	0.0	0.0	0.0	0.0	0.0	0.0	0.0	0.0	0.0	0.0	0.0	0.0	0.0	0.0	0.0	0.049
0.65	0.49	0.32	0.0	0.32	0.16	0.0	0.49	0.65	0.49	0.16	1.3	0.0	0.0	0.16	1.14	1.3	0.16	3.6	0.49	1.8	0.0	0.0	0.49	0.0	0.0	0.0	0.0	0.0	0.0	0.0	0.0	0.0	0.0	0.0	0.0	0.0	0.0	0.0	0.0	0.0	0.0	0.0	0.0	0.0	0.16	0.0	0.0	0.0	0.225
0.09	0.0	0.09	0.0	0.39	0.09	0.09	0.0	0.19	0.29	0.39	0.48	0.0	0.58	0.0	0.87	0.19	0.0	1.66	4.1	1.66	0.0	0.39	0.19	0.0	0.0	0.0	0.0	0.0	0.0	0.0	0.0	0.0	0.0	0.0	0.0	0.0	0.0	0.0	0.0	0.0	0.0	0.0	0.0	0.0	0.0	0.0	0.0	0.0	0.136
0.0	0.0	0.0	0.0	0.0	0.0	0.0	3.33	3.33	0.0	0.0	0.0	0.0	0.0	0.0	0.0	3.33	0.0	0.0	0.0	6.66	0.0	0.0	0.0	0.0	0.0	0.0	0.0	0.0	0.0	0.0	0.0	0.0	0.0	0.0	0.0	0.0	0.0	0.0	0.0	0.0	0.0	0.0	0.0	0.0	0.0	0.0	0.0	0.0	0.0
0.1	0.0	0.1	0.0	0.4	0.1	0.1	0.0	0.2	0.2	0.4	0.5	0.0	0.6	0.0	0.91	0.2	0.0	1.72	4.26	1.72	0.0	0.4	0.2	0.0	0.0	0.0	0.0	0.0	0.0	0.0	0.0	0.0	0.0	0.0	0.0	0.0	0.0	0.0	0.0	0.0	0.0	0.0	0.0	0.0	0.0	0.0	0.0	0.0	0.093
0.0	0.0	0.37	0.0	1.11	0.74	0.0	2.96	0.0	2.96	0.0	0.0	0.74	0.0	0.0	0.0	2.22	0.0	5.18	0.0	2.22	0.0	0.0	0.0	0.0	0.0	0.0	0.0	0.0	0.0	0.0	0.0	0.0	0.0	0.0	0.0	0.0	0.0	0.0	0.0	0.0	0.0	0.0	0.0	0.0	0.0	0.0	0.0	0.0	0.149
0.08	0.08	0.76	0.0	0.85	1.02	0.25	0.17	0.59	0.08	0.17	0.59	0.17	0.0	2.21	0.25	0.08	0.93	1.61	0.17	0.42	0.0	0.85	0.08	0.0	0.0	0.0	0.0	0.0	0.0	0.0	0.0	0.0	0.0	0.0	0.0	0.0	0.0	0.0	0.08	0.0	0.0	0.17	0.08	0.08	0.08	0.0	0.0	0.0	0.063
0.25	0.0	0.51	0.0	0.25	1.28	0.0	0.0	0.77	0.51	0.0	0.25	0.0	0.0	0.0	0.0	0.0	0.51	1.79	0.0	0.77	0.0	2.05	0.0	0.51	0.51	0.0	0.0	0.0	0.0	0.0	0.0	0.0	0.0	0.0	0.0	0.25	0.0	0.0	0.0	0.0	0.0	0.0	0.0	0.0	0.0	0.0	0.0	0.0	0.086
0.0	0.0	0.0	0.0	1.05	2.1	1.05	0.0	0.0	0.0	0.0	0.0	0.0	0.0	0.0	0.0	0.0	0.0	3.15	0.0	1.05	0.0	2.1	0.0	0.0	0.0	0.0	0.0	0.0	0.0	0.0	0.0	0.0	0.0	0.0	0.0	0.0	0.0	0.0	0.0	0.0	0.0	0.0	0.0	0.0	0.0	0.0	0.0	0.0	0.0
0.0	0.1	0.3	0.0	1.02	0.3	0.1	0.4	0.0	0.2	0.1	0.92	0.0	0.1	0.0	1.94	0.92	0.4	1.94	0.4	0.61	0.92	0.51	0.1	0.0	0.0	0.0	0.0	0.0	0.0	0.0	0.0	0.0	0.0	0.0	0.3	0.1	0.0	0.0	0.1	0.0	0.0	0.0	0.0	0.0	0.0	0.0	0.0	0.0	0.048
0.1	0.0	0.1	0.0	0.4	0.1	0.1	0.0	0.2	0.2	0.4	0.5	0.0	0.6	0.0	0.91	0.2	0.0	1.72	4.26	1.72	0.0	0.4	0.2	0.0	0.0	0.0	0.0	0.0	0.0	0.0	0.0	0.0	0.0	0.0	0.0	0.0	0.0	0.0	0.0	0.0	0.0	0.0	0.0	0.0	0.0	0.0	0.0	0.0	0.093
0.0	0.0	0.0	0.0	0.44	0.44	0.44	0.0	0.0	0.0	0.0	0.44	0.0	0.0	0.0	0.0	0.0	0.0	0.88	0.0	0.44	9.29	0.0	0.0	0.0	0.0	0.0	0.0	0.0	0.0	0.0	0.0	0.0	0.0	0.0	0.0	0.0	0.0	0.0	0.0	0.0	0.0	0.0	0.0	0.0	0.0	0.0	0.0	0.0	0.0
0.0	0.1	0.62	0.0	0.31	0.0	0.1	0.0	0.2	0.62	0.1	0.62	0.41	0.0	0.0	0.1	0.1	0.2	3.43	0.1	1.66	0.0	0.1	1.04	0.0	0.0	0.0	0.0	0.0	0.0	0.0	0.0	0.0	0.0	0.0	0.0	0.0	0.0	0.0	0.0	0.0	0.0	0.0	0.0	0.1	0.0	0.0	0.0	0.0	0.0
0.0	0.0	0.0	0.0	0.0	0.0	0.0	0.0	0.0	0.0	0.0	0.0	0.0	0.0	0.0	0.0	0.0	0.0	0.0	0.0	0.0	0.0	0.0	0.0	0.0	0.0	0.0	0.0	0.0	0.0	0.0	0.0	0.0	0.0	0.0	0.0	0.0	0.0	0.0	0.0	0.0	0.0	0.0	0.0	1.17	0.0	0.0	0.0	0.0	0.422
0.0	0.0	0.0	0.0	0.0	0.0	0.0	0.0	0.0	0.0	0.0	0.0	0.0	0.0	0.0	0.0	0.0	0.0	4.0	0.0	0.0	0.0	0.0	0.0	0.0	0.0	0.0	0.0	0.0	0.0	0.0	0.0	0.0	0.0	0.0	0.0	0.0	0.0	0.0	0.0	0.0	0.0	0.0	0.0	0.0	0.0	0.0	0.0	0.0	0.0
0.0	0.62	0.62	0.0	0.0	0.62	0.0	2.82	0.0	0.31	0.31	2.5	0.0	0.0	0.0	2.5	0.0	0.0	5.32	0.31	1.56	0.0	0.0	0.62	0.0	0.0	0.0	0.0	0.0	0.0	0.0	0.0	0.0	0.0	0.0	0.0	0.0	0.0	0.0	0.0	0.0	0.0	0.0	0.0	0.0	0.0	0.0	0.0	0.0	0.055
0.23	0.29	0.64	0.0	0.17	0.17	0.11	0.05	0.05	0.47	0.11	1.17	0.47	0.05	0.17	0.05	0.11	0.29	3.93	0.0	2.05	0.0	0.47	0.29	0.0	0.0	0.0	0.0	0.0	0.0	0.0	0.0	0.0	0.0	0.0	0.0	0.0	0.0	0.0	0.0	0.0	0.0	0.0	0.0	0.0	0.0	0.0	0.0	0.0	0.133
0.51	0.43	0.29	0.0	0.14	0.03	0.0	0.18	0.54	0.62	0.29	0.65	0.65	1.2	0.03	0.21	0.43	0.03	2.99	0.0	1.35	0.0	0.51	0.58	0.0	0.0	0.0	0.0	0.0	0.0	0.0	0.0	0.0	0.0	0.0	0.0	0.0	0.0	0.0	0.0	0.0	0.0	0.0	0.0	0.03	0.0	0.0	0.0	0.012	0.078
0.0	0.0	0.0	0.0	0.0	0.0	0.0	0.0	0.0	0.0	0.0	0.0	0.0	0.0	0.0	0.0	0.0	0.0	0.0	0.0	0.0	0.0	0.0	0.0	0.0	0.0	0.0	0.0	0.0	0.0	0.0	0.0	0.0	0.0	0.0	0.0	0.0	0.0	0.0	0.0	0.0	0.0	0.0	0.0	0.0	0.0	0.0	0.0	0.0	0.0
0.0	0.0	0.0	0.0	0.0	0.0	0.0	1.12	0.0	0.0	0.0	0.0	0.0	0.0	0.0	0.0	0.0	0.0	0.0	0.0	0.0	0.0	1.12	0.0	0.0	0.0	0.0	0.0	0.0	0.0	0.0	0.0	0.0	0.0	0.0	0.0	0.0	0.0	0.0	0.0	0.0	0.0	0.0	0.0	1.12	0.0	0.0	0.0	0.0	0.204
0.0	0.0	0.48	0.0	0.48	0.0	0.0	0.48	0.0	0.0	0.0	0.96	0.0	0.0	1.93	0.0	0.48	0.48	2.41	0.0	2.41	0.0	3.38	0.0	0.0	0.0	0.0	0.0	0.0	0.0	0.0	0.0	0.0	0.0	0.0	0.0	0.0	0.0	0.48	0.48	0.0	0.0	0.0	0.0	0.0	0.0	0.0	0.0	0.0	0.084
0.08	0.08	0.76	0.0	0.85	1.02	0.25	0.17	0.59	0.08	0.17	0.59	0.17	0.0	2.21	0.25	0.08	0.93	1.61	0.17	0.42	0.0	0.85	0.08	0.0	0.0	0.0	0.0	0.0	0.0	0.0	0.0	0.0	0.0	0.0	0.0	0.0	0.0	0.0	0.08	0.0	0.0	0.17	0.08	0.08	0.08	0.0	0.0	0.0	0.063
0.0	0.0	0.19	0.0	0.19	0.0	0.0	0.19	0.19	0.19	0.0	0.19	0.19	0.0	0.0	0.76	0.0	0.0	0.95	0.0	1.14	0.0	0.0	0.0	0.0	0.0	0.0	0.0	0.0	0.0	0.0	0.0	0.0	0.0	0.0	0.19	0.0	0.0	0.19	0.0	0.0	0.0	0.38	0.0	0.19	0.0	0.0	0.0	0.0	0.058
0.0	0.35	0.35	0.0	1.07	0.0	0.0	0.35	0.0	1.07	0.0	0.71	0.0	0.0	0.0	0.0	0.71	0.71	2.85	0.0	2.5	0.0	1.42	0.0	0.0	0.0	0.0	0.0	0.0	0.0	0.0	0.0	0.0	0.0	0.0	0.0	0.0	0.0	0.0	0.35	0.0	0.0	0.0	0.0	0.35	0.0	0.0	0.0	0.0	0.233
0.0	0.0	0.0	0.0	0.0	0.0	0.31	0.0	0.0	0.0	0.0	1.26	0.0	0.0	0.0	0.0	0.0	0.31	1.9	0.0	0.31	0.0	0.31	0.0	0.0	0.0	0.0	0.0	0.0	0.0	0.0	0.0	0.0	0.0	0.0	0.31	0.0	0.0	0.0	0.0	0.0	0.0	0.0	0.0	0.0	0.0	0.0	0.0	0.043	0.086
0.4	0.4	0.26	0.0	0.13	0.2	0.06	0.33	0.0	1.14	0.33	1.07	1.0	0.0	0.26	0.4	0.06	0.0	4.1	0.0	0.94	0.0	0.53	0.26	0.0	0.0	0.0	0.0	0.0	0.0	0.0	0.0	0.0	0.0	0.0	0.0	0.0	0.0	0.0	0.0	0.0	0.0	0.0	0.0	0.0	0.0	0.0	0.0	0.0	0.088
0.0	0.39	1.18	0.0	0.39	0.0	0.0	0.0	0.0	0.78	0.78	0.78	0.0	0.0	0.39	3.54	0.0	0.0	1.18	0.0	1.18	0.0	0.0	0.0	0.0	0.0	0.0	0.0	0.0	0.0	0.0	0.0	0.0	0.0	0.0	0.0	0.0	0.0	0.0	0.0	0.0	0.0	0.0	0.0	0.39	0.0	0.0	0.0	0.0	0.064
0.0	0.0	0.0	0.0	0.0	0.0	0.0	4.62	0.0	0.0	0.0	0.0	0.92	0.0	0.0	0.0	0.92	0.0	0.0	0.0	0.0	0.0	1.85	0.0	0.0	0.0	0.0	0.0	0.0	0.0	0.0	0.0	0.0	0.0	0.0	0.0	0.0	0.0	0.0	0.0	0.0	0.0	0.0	0.0	0.0	0.0	0.0	0.0	0.0	0.0
0.32	0.28	0.57	0.0	0.12	0.2	0.16	0.2	0.0	0.32	0.08	0.98	0.41	0.04	0.04	0.0	0.0	0.41	3.74	0.0	1.64	0.0	0.45	0.53	0.04	0.04	0.0	0.0	0.0	0.0	0.0	0.0	0.0	0.0	0.0	0.0	0.0	0.0	0.0	0.0	0.0	0.0	0.08	0.0	0.0	0.0	0.0	0.0	0.0	0.171
0.0	0.43	0.87	0.0	0.0	0.0	0.0	0.0	0.43	0.43	0.43	0.0	0.0	0.0	0.0	0.0	0.0	0.0	6.14	0.0	0.43	0.0	0.0	0.87	0.0	0.0	0.0	0.0	0.0	0.0	0.0	0.0	0.0	0.0	0.0	0.0	0.0	0.0	0.0	0.0	0.0	0.0	0.0	0.0	0.0	0.0	0.0	0.0	0.075	0.075
0.0	0.0	0.53	0.0	0.53	0.0	0.0	0.53	0.0	0.0	0.0	1.06	0.0	0.0	2.12	0.0	0.53	0.53	2.65	0.0	2.65	0.0	1.59	0.0	0.0	0.0	0.0	0.0	0.0	0.0	0.0	0.0	0.0	0.0	0.0	0.0	0.0	0.0	0.53	0.53	0.0	0.0	0.0	0.0	0.0	0.0	0.0	0.0	0.0	0.186
0.35	0.08	0.35	0.0	0.35	0.0	0.0	0.52	0.61	1.76	0.17	0.26	0.79	0.0	0.26	0.0	0.7	0.35	2.64	0.0	2.03	0.0	0.61	0.7	0.0	0.0	0.0	0.0	0.0	0.0	0.0	0.0	0.0	0.0	0.0	0.08	0.0	0.0	0.08	0.17	0.0	0.0	0.0	0.0	0.17	0.0	0.0	0.0	0.0	0.081
0.51	0.17	0.51	0.0	1.7	0.34	0.0	0.0	0.85	0.17	0.0	0.68	0.17	0.34	0.0	0.17	0.17	0.0	2.9	0.0	2.05	0.0	0.68	1.36	0.0	0.0	0.0	0.0	0.0	0.0	0.0	0.0	0.0	0.0	0.0	0.0	0.0	0.0	0.0	0.0	0.0	0.0	0.0	0.0	0.0	0.0	0.0	0.0	0.0	0.0
0.53	0.0	0.0	0.0	0.0	0.0	0.0	0.0	0.0	0.0	0.0	0.0	0.0	0.0	0.0	0.0	0.53	0.0	1.6	0.0	1.06	0.0	0.0	0.0	0.0	0.0	0.0	0.0	0.0	0.0	0.0	0.0	0.0	0.0	0.0	0.0	0.0	0.0	0.0	0.0	0.0	0.0	0.0	0.0	0.0	0.0	0.0	0.0	0.0	0.062
0.26	0.72	0.85	0.0	0.0	0.19	0.06	0.33	0.72	0.46	0.72	0.79	0.19	1.05	0.06	0.59	0.19	0.33	3.5	0.06	1.52	0.0	0.06	0.06	0.0	0.0	0.0	0.0	0.0	0.0	0.0	0.0	0.0	0.0	0.0	0.0	0.0	0.0	0.0	0.06	0.0	0.0	0.0	0.0	0.06	0.0	0.0	0.0	0.0	0.131
0.0	0.0	0.0	0.0	0.0	0.0	0.0	0.0	0.0	0.0	0.0	0.0	0.0	0.0	0.0	0.0	0.0	0.0	0.0	0.0	0.0	0.0	0.0	0.0	0.0	0.0	0.0	0.0	0.0	0.0	0.0	0.0	0.0	0.0	0.0	0.0	0.0	0.0	0.0	0.0	0.0	0.0	0.0	0.0	1.17	0.0	0.0	0.0	0.0	0.417
0.0	0.0	0.52	0.0	0.0	1.05	0.52	0.0	0.0	0.0	0.0	0.0	0.0	0.0	0.0	1.05	0.0	0.0	2.63	0.0	0.0	0.0	1.05	0.0	0.0	0.0	0.0	0.0	0.0	0.0	0.0	0.0	0.0	0.0	0.0	0.0	0.0	0.0	0.0	0.0	0.0	0.0	0.0	0.0	0.0	0.0	0.0	0.0	0.0	0.194
0.31	0.0	0.0	0.0	0.0	0.0	0.0	0.0	0.0	0.0	0.31	0.31	0.31	0.0	0.0	0.0	0.31	0.0	2.79	0.0	1.55	0.0	0.0	0.0	0.0	0.0	0.0	0.0	0.0	0.0	0.0	0.0	0.0	0.0	0.0	0.31	0.0	0.0	0.0	0.0	0.0	0.0	0.0	0.0	0.0	0.0	0.0	0.0	0.114	0.0
0.0	0.0	0.0	0.0	0.0	1.29	0.0	0.64	0.0	0.0	0.0	0.0	0.0	0.0	0.0	0.0	0.0	0.0	3.87	0.0	0.64	0.0	0.0	0.0	0.0	0.0	0.0	0.0	0.0	0.0	0.0	0.0	0.0	0.0	0.0	0.0	0.0	0.0	0.0	0.0	0.0	0.0	0.0	0.0	0.0	0.0	0.0	0.0	0.0	0.0
0.0	0.0	0.0	0.0	0.0	1.28	0.0	0.64	0.0	0.0	0.0	0.0	0.0	0.0	0.0	0.0	0.0	0.0	3.84	0.0	0.64	0.0	0.0	0.0	0.0	0.0	0.0	0.0	0.0	0.0	0.0	0.0	0.0	0.0	0.0	0.0	0.0	0.0	0.0	0.0	0.0	0.0	0.0	0.0	0.0	0.0	0.0	0.0	0.0	0.0
0.0	0.0	0.15	0.0	0.62	0.0	0.31	0.0	1.09	0.0	0.0	0.0	0.46	0.0	0.0	0.15	0.15	1.4	2.19	0.0	1.09	0.0	0.62	0.0	0.0	0.0	0.0	0.0	0.0	0.0	0.0	0.0	0.0	0.0	0.0	0.0	0.0	0.0	0.0	0.0	0.0	0.0	0.0	0.0	0.0	0.0	0.0	0.0	0.0	0.252
0.0	0.11	0.35	0.0	1.18	0.47	0.23	0.35	0.0	0.11	0.11	0.95	0.0	0.11	0.0	2.13	0.95	0.23	1.9	0.35	0.35	0.0	0.59	0.11	0.0	0.0	0.0	0.0	0.0	0.0	0.0	0.0	0.0	0.0	0.0	0.35	0.0	0.0	0.0	0.11	0.0	0.0	0.0	0.0	0.0	0.0	0.0	0.0	0.0	0.057
0.09	0.0	0.27	0.0	0.36	0.09	0.0	0.18	0.09	0.0	0.0	0.73	0.0	0.36	0.0	0.0	0.0	0.0	2.01	0.0	3.38	0.0	0.36	0.09	0.0	0.0	0.0	0.0	0.0	0.0	0.0	0.0	0.0	0.0	0.0	0.0	0.0	0.0	0.0	0.0	0.0	0.0	0.0	0.0	0.27	0.0	0.0	0.0	0.015	0.046
0.0	0.0	0.47	0.0	0.47	0.0	0.0	0.47	0.0	0.0	0.0	0.94	0.0	0.0	1.88	0.0	0.47	0.47	2.83	0.0	2.35	0.0	1.41	0.0	0.0	0.0	0.0	0.0	0.0	0.0	0.0	0.0	0.0	0.0	0.0	0.0	0.0	0.0	0.47	0.47	0.0	0.0	0.0	0.0	0.0	0.0	0.0	0.0	0.0	0.164
0.14	0.14	0.29	0.0	0.0	0.0	0.0	0.0	1.03	0.29	0.14	0.59	0.0	0.0	0.0	0.0	0.0	0.14	2.36	0.14	0.88	0.0	0.0	0.44	0.0	0.0	0.0	0.0	0.0	0.0	0.0	0.0	0.0	0.0	0.0	0.0	0.0	0.29	0.0	0.0	0.0	0.0	0.0	0.0	0.0	0.0	0.0	0.0	0.0	0.205
0.0	0.0	0.0	0.0	0.81	0.0	0.0	0.0	0.0	0.0	0.0	0.0	0.0	0.0	0.0	0.0	0.0	0.0	0.81	0.0	1.63	0.0	0.0	0.0	0.0	0.0	0.0	0.0	0.0	0.0	0.0	0.0	0.0	0.0	0.0	0.0	0.0	0.0	0.0	0.0	0.0	0.0	0.0	0.0	0.0	0.0	0.0	0.0	0.0	0.0
0.14	0.14	0.29	0.0	0.0	0.0	0.0	0.0	1.03	0.29	0.14	0.59	0.0	0.0	0.0	0.0	0.0	0.14	2.36	0.14	0.88	0.0	0.0	0.44	0.0	0.0	0.0	0.0	0.0	0.0	0.0	0.0	0.0	0.0	0.0	0.0	0.0	0.29	0.0	0.0	0.0	0.0	0.0	0.0	0.0	0.0	0.0	0.0	0.0	0.205
0.5	0.4	0.33	0.0	0.13	0.03	0.13	0.1	0.54	0.77	0.3	0.7	0.54	1.14	0.03	0.27	0.43	0.03	3.2	0.0	1.45	0.0	0.37	0.6	0.0	0.0	0.0	0.0	0.0	0.0	0.0	0.0	0.0	0.0	0.0	0.0	0.0	0.0	0.0	0.0	0.0	0.0	0.0	0.0	0.06	0.0	0.0	0.0	0.0	0.071
0.0	0.0	0.2	0.0	0.4	0.2	0.0	0.0	0.0	0.0	0.0	0.0	0.0	0.0	0.0	0.0	0.61	0.4	2.45	0.2	0.61	4.49	0.61	0.0	0.0	0.0	0.0	0.0	0.0	0.0	0.0	0.0	0.0	0.0	0.0	0.0	0.0	0.0	0.0	0.0	0.0	0.0	0.0	0.0	0.2	0.0	0.0	0.0	0.0	0.0
0.57	0.0	0.57	0.0	0.0	0.0	0.0	0.57	0.0	0.0	0.0	1.14	0.0	0.0	0.0	0.0	0.0	0.0	5.14	0.0	1.14	0.0	2.85	0.0	0.0	0.0	0.0	0.0	0.0	0.0	0.0	0.0	0.0	0.0	0.0	0.0	0.0	0.0	0.0	0.0	0.0	0.0	0.0	0.0	0.0	0.0	0.0	0.0	0.0	0.0
0.59	0.0	0.59	0.0	0.0	0.0	0.0	0.59	0.0	0.0	0.0	1.18	0.0	0.0	0.0	0.0	0.0	0.0	5.32	0.0	1.18	0.0	2.95	0.0	0.0	0.0	0.0	0.0	0.0	0.0	0.0	0.0	0.0	0.0	0.0	0.0	0.0	0.0	0.0	0.0	0.0	0.0	0.0	0.0	0.0	0.0	0.0	0.0	0.0	0.0
0.0	0.0	0.2	0.0	0.81	1.01	0.0	0.0	0.0	0.0	0.2	1.21	0.0	0.0	0.0	0.0	0.0	0.2	1.21	0.0	0.0	0.0	0.6	0.4	0.0	0.0	0.0	0.0	0.0	0.0	0.0	0.0	0.0	0.0	0.0	1.62	0.2	0.0	0.0	0.0	0.0	0.0	0.0	0.0	0.0	0.0	0.0	0.0	0.0	0.152
0.19	0.19	0.0	0.0	1.55	0.19	0.77	0.0	0.19	0.19	0.0	0.77	0.58	0.0	0.0	0.19	0.58	2.33	0.77	0.0	0.38	0.0	0.19	0.0	0.0	0.0	0.0	0.0	0.0	0.0	0.0	0.0	0.0	0.0	0.0	0.0	0.0	0.0	0.19	0.0	0.0	0.0	0.0	0.0	0.0	0.0	0.0	0.0	0.03	0.061
0.0	0.0	0.0	0.0	0.0	0.0	0.0	0.0	0.0	0.0	0.0	0.0	0.0	0.0	0.0	0.0	0.0	0.0	0.0	0.0	0.0	0.0	0.0	0.0	0.0	0.0	0.0	0.0	0.0	0.0	0.0	0.0	0.0	0.0	0.0	0.0	0.0	0.0	0.0	0.0	0.0	0.0	0.0	0.0	1.17	0.0	0.0	0.0	0.0	0.421
0.0	0.0	0.0	0.0	0.0	0.0	0.0	0.0	0.0	0.0	0.0	0.0	0.0	0.0	0.0	0.0	0.0	0.0	0.0	0.0	0.0	0.0	0.0	0.0	0.0	0.0	0.0	0.0	0.0	0.0	0.0	0.0	0.0	0.0	0.0	0.0	0.0	0.0	0.0	0.0	0.0	0.0	0.0	0.0	1.17	0.0	0.0	0.0	0.0	0.407
0.0	0.0	0.53	0.0	0.21	0.1	0.1	0.53	0.1	0.21	0.0	0.64	0.0	0.0	0.0	0.0	0.1	0.0	0.0	0.0	0.0	0.0	0.74	0.0	0.0	0.0	0.0	0.0	0.0	0.0	0.0	0.0	0.0	0.0	0.0	0.0	0.0	0.0	0.0	0.0	0.0	0.0	0.0	0.0	0.0	0.0	0.0	0.0	0.0	0.097
0.9	0.0	0.0	0.0	0.0	0.0	0.9	0.0	0.0	0.0	0.0	0.0	0.0	0.0	0.0	0.0	0.9	0.9	1.81	0.0	2.72	0.0	0.0	0.9	0.0	0.0	0.0	0.0	0.0	0.0	0.0	0.0	0.0	0.0	0.0	0.0	0.0	0.0	0.0	0.0	0.0	0.0	0.0	0.0	0.0	0.0	0.0	0.0	0.0	0.0
0.0	0.0	0.0	0.0	0.0	0.0	1.02	0.0	0.0	0.0	0.0	2.04	0.0	0.0	0.0	2.04	0.0	2.04	3.06	0.0	1.02	0.0	0.0	0.0	0.0	0.0	0.0	0.0	0.0	0.0	0.0	0.0	0.0	0.0	0.0	0.0	0.0	0.0	0.0	0.0	0.0	0.0	0.0	0.0	0.0	0.0	0.0	0.0	0.0	0.17
0.0	0.56	0.28	0.0	0.0	0.0	0.56	0.0	0.0	0.56	0.28	0.56	0.28	0.0	0.0	1.41	0.28	0.0	1.97	0.0	1.12	0.0	0.0	0.0	0.0	0.0	0.0	0.0	0.0	0.0	0.0	0.0	0.0	0.0	0.0	0.0	0.0	0.0	0.0	0.0	0.0	0.0	0.0	0.0	0.28	0.0	0.0	0.0	0.0	0.114
0.0	0.0	0.0	0.0	0.0	0.0	0.0	0.0	0.0	0.0	0.0	0.0	0.0	0.0	0.0	0.92	0.46	0.92	1.85	0.46	1.85	0.46	0.46	0.0	0.0	0.0	0.0	0.0	0.0	0.0	0.0	0.0	0.0	0.0	0.0	0.0	0.0	0.0	0.0	0.0	0.0	0.0	0.0	0.0	0.0	0.0	0.0	0.0	0.0	0.142
0.28	0.0	0.28	0.0	1.43	0.28	0.0	0.14	0.0	0.0	0.0	1.14	0.0	0.0	0.0	0.14	0.42	0.0	3.86	0.0	1.28	0.0	0.14	0.42	0.0	0.0	0.0	0.0	0.0	0.0	0.0	0.0	0.14	0.0	0.0	0.0	0.0	0.0	0.0	0.0	0.0	0.0	0.0	0.14	0.0	0.0	0.0	0.0	0.0	0.047
0.0	0.0	0.0	0.0	0.87	0.0	0.0	1.16	0.0	0.0	0.29	1.74	0.0	0.0	0.0	0.0	0.87	0.0	4.95	0.0	2.91	0.0	0.0	0.0	0.0	0.0	0.0	0.0	0.0	0.0	0.0	0.0	0.0	0.0	0.0	0.0	0.0	0.0	0.0	0.0	0.0	0.0	0.0	0.0	0.0	0.0	0.0	0.0	0.151	0.0
0.0	0.55	0.55	0.0	2.23	0.55	0.0	0.55	0.0	0.0	0.55	0.0	0.0	0.0	0.0	0.0	0.0	1.11	1.67	0.0	2.23	0.0	0.0	0.55	0.0	0.0	0.0	0.0	0.0	0.0	0.55	0.0	0.0	0.0	0.0	0.0	0.55	0.0	0.0	0.0	0.0	0.0	0.0	0.0	0.0	0.0	0.0	0.0	0.0	0.265
0.0	0.0	0.0	0.0	0.0	0.0	0.0	0.0	0.0	0.0	0.0	0.0	0.0	0.0	0.0	0.0	0.0	0.0	12.5	0.0	0.0	0.0	0.0	12.5	0.0	0.0	0.0	0.0	0.0	0.0	0.0	0.0	0.0	0.0	0.0	0.0	0.0	0.0	0.0	0.0	0.0	0.0	0.0	0.0	0.0	0.0	0.0	0.0	0.0	0.0
0.0	0.0	0.0	0.0	0.81	0.0	0.0	0.0	0.0	0.0	0.0	0.0	0.0	0.0	0.0	0.0	0.0	0.0	0.81	0.0	1.63	0.0	0.0	0.0	0.0	0.0	0.0	0.0	0.0	0.0	0.0	0.0	0.0	0.0	0.0	0.0	0.0	0.0	0.0	0.0	0.0	0.0	0.0	0.0	0.0	0.0	0.0	0.0	0.0	0.0
0.0	1.47	0.0	0.0	0.0	0.0	0.0	0.0	0.0	1.47	0.0	0.0	0.0	0.0	0.0	0.0	0.0	1.47	4.41	0.0	0.0	0.0	0.0	1.47	0.0	0.0	0.0	0.0	0.0	0.0	0.0	0.0	0.0	0.0	0.0	0.0	0.0	0.0	0.0	0.0	0.0	0.0	0.0	0.0	0.0	0.0	0.0	0.0	0.0	0.0
0.26	1.07	0.0	0.0	1.61	0.0	1.07	0.26	0.26	0.0	0.0	0.8	0.0	0.0	0.0	0.0	0.0	1.61	3.5	0.0	1.34	0.0	0.0	0.26	0.0	0.0	0.0	0.0	0.0	0.0	0.0	0.0	0.0	0.0	0.0	0.0	0.0	0.0	0.0	0.0	0.0	0.0	0.0	0.0	0.8	0.0	0.0	0.0	0.0	0.092
0.33	0.67	0.0	0.0	0.0	0.0	0.67	0.33	0.33	0.33	0.0	0.67	0.0	0.0	0.0	0.0	0.67	1.01	2.02	0.0	0.67	0.0	0.0	0.0	0.0	0.0	0.0	0.0	0.0	0.0	0.0	0.0	0.0	0.0	0.0	0.0	0.0	0.0	0.0	0.0	0.0	0.0	0.0	0.0	0.0	0.0	0.0	0.0	0.0	0.0
0.0	0.0	0.4	0.0	0.4	0.0	0.4	0.0	0.0	0.0	0.0	0.0	0.4	0.0	0.0	0.0	0.0	0.0	2.04	0.0	0.4	0.0	0.0	0.0	0.0	0.0	0.0	0.0	0.0	0.0	0.0	0.0	0.0	0.0	0.0	0.0	0.0	0.0	0.0	0.0	0.0	0.0	0.0	0.0	0.4	0.0	0.0	0.0	0.0	0.0
0.41	0.0	0.61	0.0	0.41	0.61	0.0	0.82	0.2	0.2	0.2	1.44	0.0	0.0	0.0	0.41	1.03	0.2	1.65	1.65	3.09	0.0	0.2	0.61	0.0	0.0	0.0	0.0	0.0	0.0	0.0	0.0	0.0	0.0	0.0	0.0	0.0	0.0	0.0	0.0	0.0	0.0	0.0	0.0	0.0	0.0	0.0	0.0	0.0	0.099
0.0	0.9	1.81	0.0	0.0	0.0	0.9	3.63	0.0	1.81	0.0	0.9	0.0	0.0	0.0	0.0	0.9	0.0	2.72	0.0	3.63	0.0	0.0	0.0	0.0	0.0	0.0	0.0	0.0	0.0	0.0	0.0	0.0	0.0	0.0	0.0	0.0	0.0	0.0	0.0	0.0	0.0	0.0	0.0	0.0	0.0	0.0	0.0	0.0	0.0
0.0	2.66	0.0	0.0	2.0	0.0	0.0	0.66	0.0	0.0	0.0	2.0	1.33	0.0	0.66	0.0	0.0	6.66	3.33	0.0	1.33	0.0	0.0	0.0	0.0	0.0	0.0	0.0	0.0	0.0	0.0	0.0	0.0	0.0	0.0	0.0	0.0	0.0	0.0	0.0	0.0	0.0	0.0	0.0	0.0	0.0	0.0	0.0	0.0	0.0
0.5	0.43	0.28	0.0	0.14	0.03	0.0	0.18	0.54	0.61	0.28	0.65	0.65	1.19	0.03	0.21	0.43	0.03	2.96	0.0	1.34	0.0	0.5	0.54	0.0	0.0	0.0	0.0	0.0	0.0	0.0	0.0	0.0	0.0	0.0	0.0	0.0	0.0	0.0	0.0	0.0	0.0	0.0	0.0	0.03	0.0	0.0	0.0	0.012	0.078
0.56	0.0	0.84	0.0	0.28	0.84	0.0	0.84	0.28	0.28	0.28	1.41	0.0	0.0	0.0	0.0	1.41	0.0	0.84	1.98	2.83	0.0	0.28	0.84	0.0	0.0	0.0	0.0	0.0	0.0	0.0	0.0	0.0	0.0	0.0	0.0	0.0	0.0	0.0	0.0	0.0	0.0	0.0	0.0	0.0	0.0	0.0	0.0	0.0	0.128
0.33	0.16	0.33	0.0	0.0	0.16	0.0	0.16	0.16	0.08	0.16	0.57	0.24	0.0	0.0	0.16	0.24	0.24	3.47	0.0	2.06	0.0	0.0	0.66	0.0	0.0	0.0	0.0	0.0	0.0	0.0	0.0	0.0	0.0	0.0	0.0	0.0	0.0	0.0	0.0	0.0	0.0	0.0	0.0	0.66	0.0	0.0	0.0	0.0	0.0
0.0	0.34	1.02	0.0	0.68	0.34	0.34	0.0	0.0	0.0	0.0	0.34	0.0	0.0	0.0	2.04	0.0	0.34	4.76	0.0	2.38	0.0	0.0	0.34	0.0	0.0	0.0	0.0	0.0	0.0	0.0	0.0	0.0	0.0	0.0	0.0	0.0	0.0	0.0	0.0	0.0	0.0	0.0	0.0	0.0	0.0	0.0	0.0	0.0	0.161
0.64	0.0	0.25	0.0	0.0	0.38	0.0	0.0	0.0	0.25	0.64	0.25	1.03	0.0	0.0	0.77	0.9	0.12	1.93	0.0	0.51	0.12	0.12	1.03	0.0	0.0	0.0	0.0	0.0	0.0	0.0	0.0	0.0	0.12	0.0	0.0	0.0	0.0	0.0	0.12	0.0	0.0	0.0	0.0	0.12	0.0	0.0	0.0	0.0	0.161
0.0	0.0	0.78	0.0	1.17	0.0	0.0	0.0	0.0	0.0	0.0	0.39	0.0	0.0	0.0	0.78	0.0	0.0	1.56	0.0	1.96	0.0	0.0	0.78	0.0	0.0	0.0	0.0	0.0	0.0	0.0	0.0	0.0	0.0	0.0	0.0	0.0	0.0	0.0	0.0	0.0	0.0	0.0	0.0	0.0	0.0	0.0	0.0	0.0	0.0
0.0	0.0	0.49	0.0	1.48	0.0	0.0	0.0	0.49	0.0	0.0	0.0	0.0	0.16	0.0	0.66	0.33	0.0	0.82	0.0	0.49	0.0	0.0	0.0	0.0	0.0	0.0	0.0	0.0	0.0	0.0	0.0	0.0	0.0	0.0	0.16	0.0	0.0	0.0	0.0	0.0	0.0	0.0	0.0	0.16	0.0	0.0	0.0	0.0	0.197
0.0	0.0	0.68	0.0	0.0	0.0	0.0	1.36	0.0	0.0	0.68	0.68	0.0	0.0	0.0	0.0	0.0	0.0	3.4	0.0	1.36	0.0	0.68	0.68	0.0	0.0	0.0	0.0	0.0	0.0	0.0	0.0	0.0	0.0	0.0	0.0	0.0	0.0	0.0	0.0	0.0	0.0	0.0	0.0	0.0	0.0	0.0	0.0	0.0	0.0
0.0	0.0	0.32	0.0	0.64	0.64	0.64	0.32	0.32	0.0	0.0	0.32	0.32	0.0	0.0	0.32	0.32	0.32	2.25	0.0	3.21	0.0	0.0	0.32	0.0	0.0	0.0	0.0	0.0	0.0	0.0	0.0	0.0	0.0	0.0	0.0	0.0	0.0	0.0	0.0	0.0	0.0	0.0	0.0	0.64	0.0	0.0	0.0	0.0	0.156
0.0	0.45	0.0	0.0	0.91	0.0	1.36	0.0	0.0	0.0	0.0	0.45	0.0	0.0	0.0	1.82	0.45	0.0	2.73	0.0	1.36	0.0	0.0	0.0	0.0	0.0	0.0	0.0	0.0	0.0	0.0	0.0	0.0	0.0	0.0	0.0	0.0	0.0	0.0	0.0	0.0	0.0	0.0	0.0	0.0	0.0	0.0	0.0	0.0	0.0
0.0	1.25	0.62	0.0	0.0	0.0	1.25	0.0	0.0	0.0	0.62	0.62	0.0	0.0	0.62	2.5	0.0	1.25	5.0	0.0	1.25	0.0	0.0	0.0	0.0	0.0	0.0	0.0	0.0	0.0	0.0	0.0	0.0	0.0	0.0	0.0	0.0	0.0	0.0	0.0	0.0	0.0	0.0	0.0	0.0	0.0	0.0	0.0	0.0	0.045
0.0	1.25	0.62	0.0	0.0	0.0	1.25	0.0	0.0	0.0	0.62	0.62	0.0	0.0	0.62	2.5	0.0	1.25	5.0	0.0	1.25	0.0	0.0	0.0	0.0	0.0	0.0	0.0	0.0	0.0	0.0	0.0	0.0	0.0	0.0	0.0	0.0	0.0	0.0	0.0	0.0	0.0	0.0	0.0	0.0	0.0	0.0	0.0	0.0	0.044
2.43	0.0	0.0	0.0	0.0	0.0	0.0	0.0	0.0	0.0	0.0	0.0	0.0	0.0	0.0	0.0	0.0	0.0	0.0	0.0	0.0	0.0	0.0	0.0	0.0	0.0	0.0	0.0	0.0	0.0	0.0	0.0	0.0	0.0	0.0	0.0	0.0	0.0	0.0	0.0	0.0	0.0	0.0	0.0	0.0	0.0	0.0	0.0	0.0	0.0
0.0	0.0	0.0	0.0	0.0	0.0	2.1	0.0	0.0	0.0	0.0	1.05	0.0	0.0	0.0	0.0	0.0	0.0	4.21	0.0	0.0	0.0	0.0	0.0	0.0	0.0	0.0	0.0	0.0	0.0	0.0	0.0	0.0	0.0	0.0	0.0	0.0	0.0	0.0	0.0	0.0	0.0	0.0	0.0	0.0	0.0	0.0	0.0	0.0	0.0
0.0	0.0	0.99	0.0	0.24	0.0	0.0	0.0	0.24	0.49	0.0	0.49	0.0	0.0	0.24	0.24	0.0	0.0	0.24	0.0	0.49	0.0	0.0	0.0	0.0	0.0	0.0	0.0	0.0	0.0	0.0	0.0	0.0	0.0	0.0	0.0	0.0	0.0	0.0	0.0	0.0	0.0	0.0	0.0	0.0	0.0	0.0	0.0	0.0	0.035
0.52	0.34	0.4	0.0	0.14	0.17	0.05	0.14	0.46	0.52	0.31	0.89	0.4	1.16	0.05	0.11	0.23	0.11	2.9	0.0	1.1	0.0	0.63	0.52	0.0	0.0	0.0	0.0	0.0	0.0	0.0	0.0	0.0	0.0	0.0	0.0	0.0	0.0	0.0	0.0	0.0	0.0	0.0	0.0	0.08	0.0	0.0	0.0	0.0	0.073
0.0	0.0	0.0	0.0	0.0	0.0	0.0	0.0	0.0	0.0	0.0	0.0	0.0	0.0	0.0	0.0	0.0	0.0	2.53	6.32	0.0	1.26	0.0	0.0	0.0	0.0	0.0	0.0	0.0	0.0	0.0	0.0	0.0	0.0	0.0	0.0	0.0	0.0	0.0	0.0	0.0	0.0	0.0	0.0	0.0	0.0	0.0	0.0	0.0	0.0
0.0	0.0	0.0	0.0	0.0	0.0	0.0	3.12	0.0	0.0	0.0	0.0	0.0	0.0	0.0	0.0	0.0	0.0	0.0	0.0	0.0	0.0	0.0	0.0	0.0	0.0	0.0	0.0	0.0	0.0	0.0	0.0	0.0	0.0	0.0	0.0	0.0	0.0	0.0	0.0	0.0	0.0	0.0	0.0	1.04	0.0	0.0	0.0	0.0	0.189
0.0	0.0	0.0	0.0	0.0	0.0	0.0	0.0	0.0	0.0	0.0	0.0	0.0	0.0	0.0	0.0	0.0	0.0	2.66	5.33	1.33	1.33	0.0	0.0	0.0	0.0	0.0	0.0	0.0	0.0	0.0	0.0	0.0	0.0	0.0	0.0	0.0	0.0	0.0	0.0	0.0	0.0	0.0	0.0	0.0	0.0	0.0	0.0	0.0	0.0
0.5	0.0	0.75	0.0	0.25	0.25	0.25	0.5	0.0	0.0	0.5	2.26	0.0	0.0	0.0	0.5	1.0	0.25	4.03	0.0	2.01	0.0	0.0	0.0	0.0	0.0	0.0	0.0	0.0	0.0	0.0	0.0	0.0	0.0	0.0	0.0	0.0	0.0	0.0	0.0	0.0	0.0	0.0	0.0	0.0	0.0	0.0	0.0	0.0	0.034
1.03	0.0	0.0	0.0	0.0	0.0	0.0	0.0	0.0	0.0	0.0	1.03	0.0	0.0	0.0	1.03	0.0	0.0	3.62	0.0	1.03	0.0	0.0	0.51	0.0	0.0	0.0	0.0	0.0	0.0	0.0	0.0	0.0	0.0	0.0	0.0	0.0	0.0	0.0	0.0	0.0	0.0	0.0	0.0	0.0	0.0	0.0	0.0	0.0	0.0
1.18	0.39	0.59	0.0	0.0	0.98	0.19	0.19	1.38	0.39	0.0	0.98	0.0	0.19	0.0	0.98	0.0	0.0	2.56	0.39	1.38	0.0	0.0	1.38	0.0	0.0	0.0	0.0	0.0	0.0	0.0	0.0	0.0	0.0	0.0	0.0	0.0	0.0	0.0	0.0	0.0	0.0	0.0	0.0	0.0	0.0	0.0	0.0	0.0	0.231
1.18	0.39	0.59	0.0	0.0	0.98	0.19	0.19	1.38	0.39	0.0	0.98	0.0	0.19	0.0	0.98	0.0	0.0	2.56	0.39	1.38	0.0	0.0	1.38	0.0	0.0	0.0	0.0	0.0	0.0	0.0	0.0	0.0	0.0	0.0	0.0	0.0	0.0	0.0	0.0	0.0	0.0	0.0	0.0	0.0	0.0	0.0	0.0	0.0	0.232
1.18	0.39	0.59	0.0	0.0	0.98	0.19	0.19	1.38	0.39	0.0	0.98	0.0	0.19	0.0	0.98	0.0	0.0	2.56	0.39	1.38	0.0	0.0	1.38	0.0	0.0	0.0	0.0	0.0	0.0	0.0	0.0	0.0	0.0	0.0	0.0	0.0	0.0	0.0	0.0	0.0	0.0	0.0	0.0	0.0	0.0	0.0	0.0	0.0	0.23
0.0	0.0	0.0	0.0	0.0	0.0	2.1	0.0	0.0	0.0	0.0	1.05	0.0	0.0	0.0	0.0	0.0	0.0	4.21	0.0	0.0	0.0	0.0	0.0	0.0	0.0	0.0	0.0	0.0	0.0	0.0	0.0	0.0	0.0	0.0	0.0	0.0	0.0	0.0	0.0	0.0	0.0	0.0	0.0	0.0	0.0	0.0	0.0	0.0	0.0
0.0	0.0	0.0	0.0	0.0	0.0	0.0	0.0	0.0	0.0	0.0	0.0	0.0	2.1	0.0	0.0	0.0	0.0	0.0	0.0	0.0	0.0	0.0	0.0	0.0	0.0	0.0	0.0	0.0	0.0	0.0	0.0	0.0	0.0	0.0	1.05	0.0	0.0	0.0	0.0	0.0	0.0	0.0	0.0	1.05	0.0	0.0	0.0	0.0	0.169
0.13	0.13	0.13	0.0	0.55	0.27	0.27	0.13	1.1	0.27	0.0	0.97	0.27	0.0	0.13	0.0	0.0	0.0	3.88	0.13	2.77	0.0	0.13	0.55	0.0	0.0	0.0	0.0	0.0	0.0	0.0	0.0	0.0	0.0	0.0	0.0	0.0	0.0	0.0	0.13	0.0	0.0	0.0	0.0	0.0	0.0	0.0	0.0	0.0	0.017
0.0	0.0	0.46	0.0	0.0	0.0	0.0	0.15	0.0	0.0	0.0	0.15	0.0	0.0	0.0	0.0	0.0	0.46	0.93	0.0	0.0	0.0	0.46	0.0	0.0	0.0	0.0	0.0	0.0	0.0	0.0	0.0	0.0	0.0	0.0	0.15	0.0	0.0	0.0	0.93	0.0	0.0	0.0	0.0	0.0	0.0	0.0	0.0	0.071	0.071
0.09	0.0	0.27	0.0	0.36	0.09	0.0	0.18	0.09	0.0	0.0	0.72	0.0	0.36	0.0	0.0	0.0	0.0	2.0	0.0	3.27	0.0	0.36	0.09	0.0	0.0	0.0	0.0	0.0	0.0	0.0	0.0	0.0	0.0	0.0	0.0	0.0	0.0	0.0	0.0	0.0	0.0	0.0	0.0	0.27	0.0	0.0	0.0	0.015	0.045
0.13	0.13	0.13	0.0	0.55	0.27	0.27	0.13	1.11	0.27	0.0	0.97	0.27	0.0	0.13	0.0	0.0	0.0	3.91	0.13	2.65	0.0	0.13	0.55	0.0	0.0	0.0	0.0	0.0	0.0	0.0	0.0	0.0	0.0	0.0	0.0	0.0	0.0	0.0	0.13	0.0	0.0	0.0	0.0	0.0	0.0	0.0	0.0	0.0	0.018
1.18	0.39	0.59	0.0	0.0	0.98	0.19	0.19	1.38	0.39	0.0	0.98	0.0	0.19	0.0	0.98	0.0	0.0	2.56	0.39	1.38	0.0	0.0	1.38	0.0	0.0	0.0	0.0	0.0	0.0	0.0	0.0	0.0	0.0	0.0	0.0	0.0	0.0	0.0	0.0	0.0	0.0	0.0	0.0	0.0	0.0	0.0	0.0	0.0	0.232
0.0	0.0	0.0	0.0	0.28	0.86	0.0	0.0	0.0	0.0	0.0	0.57	0.28	0.0	0.0	0.0	0.28	0.0	0.28	0.0	0.28	0.0	0.0	0.0	0.0	0.0	0.0	0.0	0.0	0.0	0.0	0.0	0.0	0.0	0.0	0.0	0.0	0.0	0.0	0.0	0.0	0.0	0.0	0.0	0.0	0.0	0.0	0.0	0.084	0.126
0.0	0.0	0.36	0.0	0.36	0.0	0.0	0.0	0.36	0.36	0.0	0.36	0.0	1.09	0.0	1.81	0.0	0.0	3.63	0.0	1.45	0.0	0.0	0.0	0.0	0.0	0.0	0.0	0.0	0.0	0.0	0.0	0.0	0.0	0.0	0.0	0.0	0.0	0.0	0.0	0.0	0.0	0.0	0.0	0.0	0.0	0.0	0.0	0.0	0.125
0.0	0.23	0.47	0.0	1.18	0.0	0.23	0.0	0.7	0.7	0.0	0.47	0.23	0.0	0.0	0.23	0.7	0.0	2.83	0.0	1.89	0.0	0.0	0.47	0.0	0.0	0.0	0.0	0.0	0.0	0.0	0.0	0.0	0.0	0.0	0.0	0.0	0.0	0.0	0.0	0.0	0.0	0.0	0.0	0.0	0.0	0.0	0.0	0.0	0.0
2.32	0.0	0.0	0.0	0.0	0.0	0.0	0.0	0.0	0.0	0.0	0.0	0.0	0.0	0.0	0.0	0.0	0.0	0.0	0.0	0.0	0.0	0.0	0.0	0.0	0.0	0.0	0.0	0.0	0.0	0.0	0.0	0.0	0.0	0.0	0.0	0.0	0.0	0.0	0.0	0.0	0.0	0.0	0.0	0.0	0.0	0.0	0.0	0.0	0.0
0.0	0.0	0.0	0.0	0.0	0.0	0.0	0.0	0.0	1.51	0.0	1.51	0.0	0.0	0.0	0.0	0.0	0.0	7.57	0.0	1.51	0.0	0.0	0.0	0.0	0.0	0.0	0.0	0.0	0.0	0.0	0.0	0.0	0.0	0.0	0.0	0.0	0.0	0.0	0.0	0.0	0.0	0.0	0.0	0.0	0.0	0.0	0.0	0.0	0.0
0.0	0.54	0.0	0.0	0.0	0.0	1.08	0.0	0.0	0.54	0.54	0.54	0.0	0.0	0.0	2.17	0.0	0.54	3.26	0.0	1.08	0.0	0.0	0.0	0.0	0.0	0.0	0.0	0.0	0.0	0.0	0.0	0.0	0.0	0.0	0.0	0.0	0.0	0.0	0.0	0.0	0.0	0.0	0.0	0.54	0.0	0.0	0.0	0.0	0.0
0.45	0.68	0.68	0.0	1.92	0.0	0.56	0.45	0.0	0.45	0.22	1.81	0.0	0.0	0.79	0.22	0.11	1.81	2.38	0.0	1.36	0.0	0.11	0.22	0.0	0.0	0.0	0.0	0.0	0.0	0.0	0.0	0.0	0.0	0.0	0.0	0.0	0.0	0.0	0.11	0.0	0.0	0.0	0.0	0.0	0.11	0.0	0.0	0.019	0.057
0.0	0.0	0.0	0.0	0.0	0.0	0.0	0.0	0.0	0.0	0.0	1.36	0.0	0.0	0.0	0.68	0.68	0.0	4.76	4.76	0.0	0.0	0.0	0.0	0.0	0.0	0.0	0.0	0.0	0.0	0.0	0.0	0.0	0.0	0.0	0.0	0.0	0.0	0.0	0.0	0.0	0.0	0.0	0.0	0.0	0.0	0.0	0.0	0.0	0.0
0.0	0.0	0.55	0.0	0.22	0.22	0.11	0.0	0.11	0.22	0.0	0.33	0.33	0.0	0.0	0.0	0.22	0.0	0.0	0.0	0.0	0.0	0.55	0.0	0.0	0.0	0.0	0.0	0.0	0.0	0.0	0.0	0.0	0.0	0.0	0.0	0.0	0.0	0.0	0.0	0.0	0.0	0.0	0.0	0.0	0.0	0.0	0.0	0.0	0.155
0.0	0.0	0.0	0.0	0.0	0.0	0.76	0.0	0.0	0.0	0.0	0.0	0.76	0.0	0.0	0.0	0.0	0.0	0.76	0.76	0.0	0.0	0.0	0.0	0.0	0.0	0.0	0.0	0.0	0.0	0.0	0.0	0.0	0.0	0.0	0.0	0.0	0.0	0.0	0.0	0.0	0.0	0.76	0.0	0.0	0.0	0.0	0.0	0.0	0.0
0.68	0.11	0.11	0.0	0.45	0.11	0.0	0.57	0.79	2.73	0.34	0.11	0.22	0.0	0.45	0.11	0.68	0.45	3.07	0.0	1.71	0.0	1.82	1.14	0.0	0.0	0.0	0.0	0.0	0.0	0.0	0.0	0.0	0.0	0.0	0.0	0.0	0.0	0.11	0.11	0.0	0.0	0.0	0.0	0.11	0.0	0.0	0.0	0.067	0.118
0.0	0.0	0.0	0.0	0.0	1.88	0.0	0.0	0.0	0.0	0.0	0.0	0.0	0.0	0.0	0.0	0.0	0.0	3.77	0.0	1.88	0.0	0.0	0.0	0.0	0.0	0.0	0.0	0.0	0.0	0.0	0.0	0.0	0.0	0.0	0.0	0.0	0.0	0.0	0.0	0.0	0.0	0.0	0.0	0.0	0.0	0.0	0.0	0.0	0.0
0.0	0.0	0.0	0.0	1.28	0.0	1.28	0.0	0.0	0.0	0.0	0.0	0.0	0.0	0.0	0.64	0.0	1.28	1.28	0.0	0.64	0.0	0.0	0.0	0.0	0.0	0.0	0.0	0.0	0.0	0.0	0.0	0.0	0.0	0.0	0.0	0.0	0.0	0.0	0.0	0.0	0.0	0.0	0.0	0.0	0.0	0.0	0.0	0.0	0.0
0.0	0.0	0.0	0.0	0.0	1.12	0.0	0.0	0.0	0.0	0.0	0.0	0.0	0.0	0.0	0.0	0.0	0.0	2.24	0.0	0.0	0.0	0.0	0.0	0.0	0.0	0.0	0.0	0.0	0.0	0.0	0.0	0.0	0.0	0.0	0.0	0.0	0.0	0.0	0.0	0.0	0.0	0.0	0.0	0.0	0.0	0.0	0.0	0.0	0.392
0.9	0.0	0.0	0.0	0.0	0.0	0.9	0.0	0.0	0.0	0.0	0.0	0.0	0.0	0.0	0.0	0.9	0.9	1.81	0.0	2.72	0.0	0.0	0.9	0.0	0.0	0.0	0.0	0.0	0.0	0.0	0.0	0.0	0.0	0.0	0.0	0.0	0.0	0.0	0.0	0.0	0.0	0.0	0.0	0.0	0.0	0.0	0.0	0.0	0.0
0.49	0.32	0.46	0.0	0.05	0.16	0.05	0.24	0.46	0.79	0.27	1.01	0.6	1.23	0.0	0.21	0.38	0.0	3.3	0.0	1.5	0.0	1.09	0.35	0.0	0.0	0.0	0.0	0.0	0.0	0.0	0.0	0.0	0.0	0.0	0.0	0.0	0.0	0.0	0.0	0.0	0.0	0.0	0.0	0.02	0.0	0.0	0.0	0.0	0.064
0.39	0.0	0.0	0.0	0.0	0.39	0.79	0.0	0.0	0.0	0.0	0.79	0.0	0.0	0.0	0.0	0.39	0.0	2.37	0.0	2.76	0.0	1.18	0.79	0.0	0.0	0.0	0.0	0.0	0.0	0.0	0.0	0.0	0.0	0.0	0.0	0.0	0.0	0.0	0.0	0.0	0.0	0.0	0.0	0.0	0.0	0.0	0.0	0.0	0.061
0.0	0.58	0.58	0.0	0.0	0.0	0.0	0.58	0.58	7.55	0.58	1.16	0.0	0.0	0.0	0.0	0.58	0.0	4.06	0.0	0.0	0.0	0.0	0.0	0.0	0.0	0.0	0.0	0.0	0.0	0.0	0.0	0.0	0.0	0.0	0.0	0.0	0.0	0.0	0.0	0.0	0.0	0.0	0.0	0.0	0.0	0.0	0.0	0.0	0.192
0.17	0.17	0.69	0.0	0.34	0.17	0.0	0.86	0.17	0.69	0.34	1.38	0.0	0.0	0.0	0.0	1.73	0.34	2.07	1.55	3.8	0.0	0.0	0.34	0.0	0.0	0.0	0.0	0.0	0.0	0.0	0.0	0.0	0.0	0.0	0.0	0.0	0.0	0.0	0.17	0.0	0.0	0.0	0.0	0.0	0.0	0.0	0.0	0.0	0.194
0.51	0.0	0.77	0.0	0.25	0.25	0.0	0.0	0.0	0.51	0.0	1.55	0.0	0.0	0.0	0.77	1.55	0.0	4.9	0.0	2.58	0.0	0.77	0.25	0.0	0.0	0.0	0.0	0.0	0.0	0.0	0.0	0.0	0.0	0.0	0.0	0.0	0.0	0.25	0.0	0.0	0.0	0.0	0.0	0.0	0.0	0.0	0.0	0.0	0.179
0.0	0.0	1.24	0.0	1.24	0.62	0.0	0.0	0.0	0.0	0.0	0.0	0.0	0.0	0.0	1.24	0.62	0.0	0.62	0.0	1.86	0.62	0.62	0.0	0.0	0.0	0.0	0.0	0.0	0.0	0.0	0.0	0.0	0.0	0.0	0.0	0.0	0.0	0.0	0.0	0.0	0.0	0.0	0.0	0.62	0.0	0.0	0.0	0.0	0.107
0.0	0.0	0.0	0.0	0.0	0.0	0.0	2.94	0.0	0.0	0.0	0.0	0.0	0.0	0.0	0.0	0.0	0.0	0.0	0.0	0.0	2.94	0.0	0.0	0.0	0.0	0.0	0.0	0.0	0.0	0.0	0.0	0.0	0.0	0.0	0.0	0.0	0.0	0.0	0.0	0.0	0.0	0.0	0.0	0.0	0.0	0.0	0.0	0.0	0.0
0.0	0.84	0.84	0.0	0.0	0.0	0.84	0.0	0.0	1.68	0.84	0.0	0.0	0.0	0.0	0.84	0.0	0.0	3.36	0.0	0.84	0.0	0.84	0.0	0.0	0.0	0.0	0.0	0.0	0.0	0.0	0.0	0.0	0.0	0.0	0.0	0.0	0.0	0.0	0.0	0.0	0.0	0.0	0.0	0.0	0.0	0.0	0.0	0.0	0.0
0.0	0.0	0.0	0.0	0.0	0.0	0.0	0.71	0.0	0.0	0.0	0.71	0.0	0.0	0.0	1.43	0.0	0.0	4.31	0.0	1.43	0.0	0.0	0.71	0.0	0.0	0.0	0.0	0.0	0.0	0.0	0.0	0.0	0.0	0.0	0.0	0.0	0.0	0.0	0.0	0.0	0.0	0.0	0.0	2.15	0.0	0.0	0.0	0.0	0.265
0.09	0.0	0.27	0.0	0.36	0.09	0.0	0.18	0.09	0.0	0.0	0.82	0.0	0.36	0.0	0.0	0.0	0.0	2.01	0.0	3.38	0.0	0.36	0.09	0.0	0.0	0.0	0.0	0.0	0.0	0.0	0.0	0.0	0.0	0.0	0.0	0.0	0.0	0.0	0.0	0.0	0.0	0.0	0.0	0.27	0.0	0.0	0.0	0.015	0.046
0.11	0.22	0.11	0.0	0.45	0.45	0.0	0.11	1.02	1.59	0.11	0.34	0.22	0.11	2.16	0.0	0.45	0.11	3.53	0.0	1.25	0.0	0.45	0.45	0.0	0.0	0.0	0.0	0.0	0.0	0.0	0.0	0.0	0.0	0.0	0.0	0.0	0.0	0.0	0.11	0.0	0.0	0.0	0.0	0.45	0.0	0.0	0.0	0.018	0.17
0.44	0.0	0.88	0.0	0.44	1.32	0.44	0.0	0.0	0.0	0.0	0.0	0.0	0.0	0.0	0.0	0.0	0.44	1.76	0.0	2.2	0.0	2.2	0.0	0.0	0.0	0.0	0.0	0.0	0.0	0.0	0.0	0.0	0.0	0.0	0.0	0.0	0.0	0.0	0.0	0.0	0.0	0.0	0.0	0.0	0.0	0.0	0.0	0.216	0.0
0.1	0.2	1.01	0.0	0.8	0.8	0.5	0.0	0.8	0.1	0.3	0.7	0.3	0.0	1.61	0.1	0.0	1.11	1.31	0.2	0.7	0.0	0.6	0.1	0.0	0.0	0.0	0.0	0.0	0.0	0.0	0.0	0.0	0.0	0.0	0.0	0.0	0.0	0.0	0.0	0.0	0.0	0.2	0.0	0.1	0.1	0.0	0.0	0.0	0.107
0.11	0.22	0.11	0.0	0.45	0.45	0.0	0.11	1.02	1.59	0.11	0.34	0.22	0.11	2.16	0.0	0.45	0.11	3.53	0.0	1.25	0.0	0.45	0.45	0.0	0.0	0.0	0.0	0.0	0.0	0.0	0.0	0.0	0.0	0.0	0.0	0.0	0.0	0.0	0.11	0.0	0.0	0.0	0.0	0.45	0.0	0.0	0.0	0.018	0.17
0.42	0.46	0.38	0.0	0.19	0.11	0.0	0.07	0.58	0.62	0.34	0.77	0.5	1.32	0.03	0.23	0.54	0.0	3.06	0.0	1.51	0.0	0.38	0.46	0.0	0.0	0.0	0.0	0.0	0.0	0.0	0.0	0.0	0.0	0.0	0.0	0.0	0.0	0.0	0.0	0.0	0.0	0.0	0.0	0.03	0.0	0.0	0.0	0.0	0.076
0.0	0.0	0.9	0.0	0.45	0.0	0.0	0.0	0.0	0.0	0.0	0.9	0.45	0.0	0.0	0.45	0.9	0.0	4.52	0.0	0.9	0.0	0.45	0.0	0.0	0.0	0.0	0.0	0.0	0.0	0.0	0.0	0.0	0.0	0.0	0.0	0.0	0.0	0.0	0.0	0.0	0.0	0.0	0.0	1.35	0.0	0.0	0.0	0.0	0.0
0.33	0.0	0.67	0.0	0.22	0.0	0.0	0.0	0.44	0.11	0.0	0.33	0.0	0.0	0.0	0.56	0.0	0.0	1.79	0.0	1.12	0.0	0.0	0.22	0.0	0.0	0.0	0.0	0.0	0.0	0.0	0.0	0.0	0.0	0.0	0.0	0.0	0.11	0.0	0.0	0.0	0.0	0.11	0.0	0.0	0.0	0.0	0.0	0.0	0.157
0.0	0.0	0.0	0.0	0.0	1.88	0.0	0.0	0.0	0.0	0.0	0.0	0.0	0.0	0.0	0.0	0.0	0.0	3.77	0.0	1.88	0.0	0.0	0.0	0.0	0.0	0.0	0.0	0.0	0.0	0.0	0.0	0.0	0.0	0.0	0.0	0.0	0.0	0.0	0.0	0.0	0.0	0.0	0.0	0.0	0.0	0.0	0.0	0.0	0.0
0.0	0.0	0.0	0.0	0.0	1.27	0.0	0.63	0.0	0.0	0.0	0.0	0.0	0.0	0.0	0.0	0.0	0.0	3.82	0.0	0.63	0.0	0.0	0.0	0.0	0.0	0.0	0.0	0.0	0.0	0.0	0.0	0.0	0.0	0.0	0.0	0.0	0.0	0.0	0.0	0.0	0.0	0.0	0.0	0.0	0.0	0.0	0.0	0.0	0.0
0.0	0.0	0.0	0.0	0.0	0.0	0.0	0.0	0.0	0.0	0.0	0.0	0.0	0.0	0.0	0.0	0.0	0.0	3.37	0.0	0.0	0.0	2.24	0.0	0.0	0.0	0.0	0.0	0.0	0.0	0.0	0.0	0.0	0.0	0.0	0.0	0.0	0.0	0.0	0.0	0.0	0.0	0.0	0.0	0.0	0.0	0.0	0.0	0.0	0.0
0.0	0.0	0.0	0.0	0.0	0.0	0.0	0.0	0.0	0.0	0.0	0.0	0.0	0.0	0.0	0.0	0.0	0.0	2.04	0.0	0.0	8.84	1.36	0.0	0.0	0.0	0.0	0.0	0.0	0.0	0.0	0.0	0.0	0.0	0.0	0.0	0.0	0.0	0.0	0.0	0.0	0.0	0.0	0.0	0.0	0.0	0.0	0.0	0.0	0.0
0.0	0.47	0.47	0.0	1.41	0.0	0.47	0.0	0.0	0.47	0.47	0.94	0.0	0.0	0.0	0.94	0.0	0.0	1.88	0.0	0.94	0.0	0.0	0.0	0.0	0.0	0.0	0.0	0.0	0.0	0.0	0.0	0.0	0.0	0.0	0.0	0.0	0.0	0.0	0.0	0.0	0.0	0.0	0.0	0.0	0.0	0.0	0.0	0.0	0.0
0.0	0.0	0.0	0.0	0.0	0.0	0.0	0.0	0.0	1.47	0.0	1.47	0.0	0.0	0.0	0.0	0.0	0.0	7.35	0.0	1.47	0.0	0.0	0.0	0.0	0.0	0.0	0.0	0.0	0.0	0.0	0.0	0.0	0.0	0.0	0.0	0.0	0.0	0.0	0.0	0.0	0.0	0.0	0.0	0.0	0.0	0.0	0.0	0.0	0.0
0.19	0.19	0.29	0.0	1.07	0.19	0.19	0.97	0.87	0.58	0.09	1.07	0.19	0.87	0.09	0.0	0.0	1.17	3.71	0.68	1.75	0.0	0.09	0.29	0.0	0.0	0.0	0.0	0.0	0.0	0.0	0.0	0.0	0.0	0.0	0.0	0.0	0.0	0.09	0.09	0.0	0.0	0.0	0.0	0.0	0.0	0.0	0.0	0.0	0.0
0.0	0.0	0.0	0.0	0.82	0.0	0.0	1.65	0.0	0.82	0.0	0.0	0.0	0.0	0.0	0.0	0.82	0.0	1.65	0.0	2.47	0.0	0.0	0.0	0.0	0.0	0.0	0.0	0.0	0.0	0.0	0.0	0.0	0.0	0.0	0.0	0.0	0.0	0.0	0.0	0.0	0.0	0.0	0.0	0.0	0.0	0.0	0.0	0.0	0.113
0.79	0.19	0.09	0.0	0.0	0.0	0.0	0.09	0.29	0.09	0.29	0.59	0.69	0.0	0.0	0.09	0.0	0.59	4.09	0.0	0.89	0.0	0.39	0.49	0.0	0.0	0.0	0.0	0.0	0.0	0.0	0.0	0.0	0.0	0.0	0.0	0.0	0.0	0.0	0.0	0.0	0.0	0.0	0.0	0.0	0.0	0.0	0.0	0.0	0.267
0.0	0.0	0.0	0.0	0.0	0.68	1.37	0.68	0.0	0.0	0.0	0.68	0.0	0.0	0.0	0.0	0.0	0.34	0.34	0.0	0.0	0.0	0.0	0.0	0.0	0.0	0.0	0.0	0.0	0.0	0.0	0.0	0.0	0.0	0.0	0.34	0.0	0.0	0.0	0.0	0.0	0.34	0.0	0.0	0.0	0.0	0.0	0.0	0.0	0.103
0.0	0.0	0.0	0.0	0.0	0.0	0.0	0.0	0.0	0.0	0.0	0.0	0.0	0.85	0.0	0.0	0.0	0.0	0.85	0.0	0.0	0.0	0.0	0.0	0.0	0.0	0.0	0.0	0.0	0.0	0.0	0.0	0.0	0.0	0.0	0.0	0.0	0.0	0.0	0.0	0.0	0.0	0.0	0.0	0.0	0.0	0.0	0.0	0.0	0.126
0.0	0.0	1.47	0.0	0.0	1.1	0.36	0.0	0.0	0.0	0.36	0.36	0.0	0.0	0.0	0.36	0.0	0.0	2.21	1.1	2.95	0.0	1.47	0.0	0.0	0.0	0.0	0.0	0.0	0.0	0.0	0.0	0.0	0.0	0.0	0.0	0.0	0.0	0.0	0.0	0.0	0.0	0.0	0.0	0.0	0.0	0.0	0.0	0.0	0.118
0.0	0.0	0.31	0.0	0.62	0.62	0.62	0.31	0.0	1.88	0.62	1.25	0.0	0.0	0.31	1.56	0.31	0.0	3.76	0.0	1.25	0.0	0.0	0.0	0.0	0.0	0.0	0.0	0.0	0.0	0.0	0.0	0.0	0.0	0.0	0.0	0.0	0.0	0.0	0.0	0.0	0.0	0.0	0.0	0.0	0.0	0.0	0.0	0.0	0.0
0.1	0.1	0.71	0.0	0.61	0.3	0.4	0.1	1.42	0.81	0.1	0.5	0.0	0.0	0.0	0.1	0.0	1.01	2.34	0.5	2.03	0.0	0.0	0.3	0.0	0.0	0.0	0.0	0.0	0.0	0.0	0.0	0.0	0.0	0.1	0.0	0.0	0.0	0.1	0.0	0.0	0.0	0.0	0.0	0.0	0.0	0.0	0.0	0.0	0.0
0.0	0.0	0.0	0.0	0.0	0.0	0.0	0.0	0.0	0.0	0.0	0.0	0.0	0.0	0.0	0.0	0.0	0.0	6.55	0.0	1.63	0.0	0.0	0.0	0.0	0.0	0.0	0.0	0.0	0.0	0.0	0.0	0.0	0.0	0.0	0.0	0.0	0.0	0.0	0.0	0.0	0.0	0.0	0.0	0.0	0.0	0.0	0.0	0.0	0.0
0.52	0.42	0.35	0.0	0.14	0.03	0.03	0.1	0.56	0.8	0.28	0.7	0.56	1.19	0.03	0.24	0.45	0.0	3.18	0.0	1.47	0.0	0.38	0.63	0.0	0.0	0.0	0.0	0.0	0.0	0.0	0.0	0.0	0.0	0.0	0.0	0.0	0.0	0.0	0.0	0.0	0.0	0.0	0.0	0.07	0.0	0.0	0.0	0.0	0.075
0.0	0.0	0.0	0.0	0.0	0.0	0.0	0.0	0.0	1.49	0.0	1.49	0.0	0.0	0.0	0.0	0.0	0.0	7.46	0.0	1.49	0.0	0.0	0.0	0.0	0.0	0.0	0.0	0.0	0.0	0.0	0.0	0.0	0.0	0.0	0.0	0.0	0.0	0.0	0.0	0.0	0.0	0.0	0.0	0.0	0.0	0.0	0.0	0.0	0.0
0.0	0.35	0.71	0.0	0.35	0.0	0.17	0.0	0.0	0.53	0.17	0.0	0.17	0.0	0.35	0.17	0.0	1.07	0.17	0.17	0.71	0.0	0.0	0.0	0.0	0.0	0.0	0.0	0.0	0.0	0.0	0.0	0.0	0.0	0.0	0.0	0.0	0.0	0.0	0.0	0.0	0.0	0.0	0.0	0.0	0.0	0.0	0.0	0.0	0.027
0.0	0.64	0.64	0.0	0.32	0.0	0.0	0.0	0.0	0.0	0.0	0.64	0.0	0.0	0.0	0.32	0.0	1.29	1.62	0.0	0.97	0.0	0.0	0.0	0.0	0.0	0.0	0.0	0.0	0.0	0.0	0.0	0.0	0.0	0.0	0.0	0.0	0.0	0.0	0.0	0.0	0.0	0.0	0.0	0.0	0.0	0.0	0.0	0.0	0.053
0.56	0.0	0.84	0.0	0.28	0.84	0.0	0.84	0.28	0.28	0.28	1.41	0.0	0.0	0.0	0.0	1.41	0.0	0.84	1.98	2.83	0.0	0.28	0.84	0.0	0.0	0.0	0.0	0.0	0.0	0.0	0.0	0.0	0.0	0.0	0.0	0.0	0.0	0.0	0.0	0.0	0.0	0.0	0.0	0.0	0.0	0.0	0.0	0.0	0.129
0.0	0.64	1.29	0.0	0.32	0.0	0.0	0.0	0.0	0.0	0.0	0.64	0.0	0.0	0.0	0.32	0.0	1.29	2.59	0.0	1.29	0.0	0.0	0.0	0.0	0.0	0.0	0.0	0.0	0.0	0.0	0.0	0.0	0.0	0.0	0.0	0.0	0.0	0.0	0.0	0.0	0.0	0.0	0.0	0.32	0.0	0.0	0.0	0.0	0.053
0.34	0.05	0.58	0.0	0.63	0.17	0.0	0.0	0.75	0.23	0.34	1.27	0.34	0.0	0.0	0.58	0.05	0.17	3.01	2.61	1.5	0.0	0.17	0.34	0.0	0.0	0.0	0.0	0.0	0.0	0.0	0.0	0.0	0.0	0.0	0.0	0.0	0.0	0.0	0.0	0.0	0.0	0.0	0.0	0.0	0.0	0.0	0.0	0.0	0.201
0.0	0.0	0.63	0.0	0.0	1.27	1.27	0.63	0.0	0.0	0.0	0.63	0.0	0.0	0.0	0.0	0.63	0.0	4.45	3.18	3.82	0.0	0.0	0.0	0.0	0.0	0.0	0.0	0.0	0.0	0.0	0.0	0.0	0.0	0.0	0.0	0.0	0.0	0.0	0.0	0.0	0.0	0.0	0.0	0.0	0.0	0.0	0.0	0.0	0.0
0.44	0.0	0.88	0.0	0.44	1.32	0.44	0.0	0.0	0.0	0.0	0.0	0.0	0.0	0.0	0.0	0.0	0.44	1.76	0.0	2.2	0.0	2.2	0.0	0.0	0.0	0.0	0.0	0.0	0.0	0.0	0.0	0.0	0.0	0.0	0.0	0.0	0.0	0.0	0.0	0.0	0.0	0.0	0.0	0.0	0.0	0.0	0.0	0.215	0.0
1.26	0.42	1.26	0.0	0.0	0.0	0.0	0.0	0.0	0.0	0.0	0.42	0.0	0.0	0.0	0.42	0.0	0.84	3.79	0.0	1.26	0.0	0.0	0.42	0.0	0.0	0.0	0.0	0.0	0.0	0.0	0.0	0.0	0.0	0.0	0.0	0.0	0.0	0.0	0.0	0.0	0.0	0.0	0.0	0.42	0.0	0.0	0.0	0.0	0.067
0.0	0.0	0.0	0.0	0.0	0.0	2.94	1.47	1.47	1.47	1.47	0.0	0.0	0.0	0.0	0.0	2.94	0.0	0.0	1.47	4.41	0.0	0.0	0.0	0.0	0.0	0.0	0.0	0.0	0.0	0.0	0.0	0.0	0.0	0.0	0.0	0.0	0.0	0.0	0.0	0.0	0.0	0.0	0.0	0.0	0.0	0.0	0.0	0.0	0.141
0.0	0.57	0.0	0.0	0.57	0.0	0.57	0.0	0.0	0.57	0.0	0.57	0.0	0.0	0.0	0.0	0.0	0.57	4.57	0.0	1.14	0.0	0.0	0.0	0.57	0.57	0.0	0.0	0.0	0.0	0.0	0.0	0.0	0.0	0.0	0.0	0.0	0.0	0.0	0.0	0.0	0.0	0.0	0.0	0.57	0.0	0.0	0.0	0.072	0.0
0.89	0.0	0.89	0.0	0.0	0.0	1.78	0.0	0.0	0.0	0.89	1.78	0.0	0.0	0.0	0.0	0.0	0.0	6.25	0.0	0.0	0.0	0.0	0.0	0.0	0.0	0.0	0.0	0.0	0.0	0.0	0.0	0.0	0.0	0.0	0.0	0.0	0.0	0.0	0.0	0.0	0.0	0.0	0.0	0.89	0.0	0.0	0.0	0.0	0.0
0.0	0.0	0.0	0.0	0.0	0.0	4.08	0.0	0.0	0.0	0.0	0.0	0.0	0.0	0.0	0.0	0.0	0.0	2.04	0.0	0.0	0.0	0.0	2.04	0.0	0.0	0.0	0.0	0.0	0.0	0.0	0.0	0.0	0.0	0.0	0.0	0.0	0.0	0.0	0.0	0.0	0.0	0.0	0.0	0.0	0.0	0.0	0.0	0.0	0.0
0.0	0.0	0.0	0.0	0.0	0.0	2.94	1.47	1.47	1.47	1.47	0.0	0.0	0.0	0.0	0.0	1.47	0.0	0.0	1.47	4.41	0.0	0.0	0.0	0.0	0.0	0.0	0.0	0.0	0.0	0.0	0.0	0.0	0.0	0.0	0.0	1.47	0.0	0.0	0.0	0.0	0.0	0.0	0.0	0.0	0.0	0.0	0.0	0.0	0.142
0.0	0.0	0.0	0.0	0.0	0.0	0.0	0.0	0.0	0.0	0.0	0.0	0.0	0.0	0.0	6.52	0.0	0.0	2.17	0.0	2.17	0.0	0.0	0.0	0.0	0.0	0.0	0.0	0.0	0.0	0.0	0.0	0.0	0.0	0.0	0.0	0.0	0.0	0.0	0.0	0.0	0.0	0.0	0.0	0.0	0.0	0.0	0.0	0.0	0.0
0.13	0.26	0.52	0.0	0.26	0.0	0.13	0.0	0.0	0.39	0.13	0.13	0.13	0.0	0.26	0.13	0.0	0.78	0.39	0.13	0.52	0.0	0.0	0.0	0.0	0.0	0.0	0.0	0.0	0.0	0.0	0.0	0.0	0.0	0.0	0.0	0.0	0.0	0.0	0.0	0.0	0.0	0.0	0.0	0.0	0.0	0.0	0.0	0.0	0.0
0.0	0.0	0.0	0.0	0.0	0.0	1.94	0.0	0.0	0.0	0.0	0.0	0.0	0.0	0.0	2.91	3.88	0.0	1.94	0.0	1.94	0.0	0.0	1.94	0.0	0.0	0.0	0.0	0.0	0.0	0.0	0.0	0.0	0.0	0.0	0.0	0.0	0.0	0.0	0.97	0.0	0.0	0.0	0.0	0.97	0.0	0.0	0.0	0.0	0.13
0.0	0.43	0.0	0.0	0.43	0.0	0.86	0.0	1.3	0.86	0.0	1.3	0.0	0.0	0.0	0.0	0.0	0.0	0.43	0.0	0.0	0.0	0.0	0.0	0.0	0.0	0.0	0.0	0.0	0.0	0.0	0.0	0.0	0.0	0.0	0.0	0.43	0.0	0.0	0.0	0.0	0.0	0.0	0.0	0.0	0.0	0.0	0.0	0.063	0.126
0.0	0.44	0.44	0.0	0.0	0.0	0.0	0.0	0.0	0.0	0.0	0.88	1.32	0.0	0.0	0.0	0.0	0.88	3.96	0.0	3.08	0.0	0.44	0.0	0.0	0.0	0.0	0.0	0.0	0.0	0.0	0.0	0.0	0.0	0.0	0.0	0.0	0.0	0.0	0.0	0.0	0.0	0.0	0.0	0.0	0.0	0.0	0.0	0.0	0.074
0.0	0.65	0.98	0.0	0.32	0.0	0.0	0.0	0.0	0.0	0.0	0.65	0.0	0.0	0.0	0.32	0.0	1.3	2.61	0.0	1.3	0.0	0.0	0.0	0.0	0.0	0.0	0.0	0.0	0.0	0.0	0.0	0.0	0.0	0.0	0.0	0.0	0.0	0.0	0.0	0.0	0.0	0.0	0.0	0.32	0.0	0.0	0.0	0.0	0.053
0.0	0.0	0.0	0.0	0.89	0.0	0.0	0.0	0.0	0.0	0.0	0.89	0.0	0.0	0.0	0.0	0.0	0.0	1.78	0.0	2.67	0.0	0.0	0.0	0.0	0.0	0.0	0.0	0.0	0.0	0.0	0.0	0.0	0.0	0.0	0.0	0.0	0.0	0.0	0.0	0.0	0.0	0.0	0.0	0.0	0.0	0.0	0.0	0.0	0.121
0.33	0.0	0.33	0.0	0.0	0.0	0.66	0.0	0.0	0.0	0.0	1.32	0.0	0.0	0.0	0.66	0.99	0.0	2.64	0.0	0.99	0.0	0.66	0.0	0.0	0.0	0.0	0.0	0.0	0.0	0.0	0.0	0.0	0.0	0.0	0.0	0.0	0.0	0.66	0.0	0.0	0.0	0.0	0.0	0.0	0.0	0.0	0.0	0.0	0.116
0.0	0.0	0.94	0.0	0.0	0.0	0.94	0.0	0.0	1.88	0.0	1.88	0.0	0.0	0.0	0.0	0.0	0.0	4.71	0.0	0.94	0.0	0.0	0.94	0.0	0.0	0.0	0.0	0.0	0.0	0.0	0.0	0.0	0.0	0.0	0.0	0.0	0.0	0.0	0.0	0.0	0.0	0.0	0.0	0.0	0.0	0.0	0.0	0.0	0.0
0.73	0.0	0.36	0.0	0.36	0.36	1.1	0.0	0.0	0.0	0.0	0.36	0.0	0.0	0.0	0.36	1.84	0.73	2.58	0.0	1.1	0.0	0.36	1.1	0.0	0.0	0.0	0.0	0.0	0.0	0.0	0.0	0.0	0.0	0.0	0.0	0.0	0.0	0.0	0.0	0.0	0.0	0.0	0.0	0.0	0.0	0.0	0.0	0.0	0.186
0.0	0.66	0.66	0.0	1.33	0.33	0.33	0.0	0.33	0.0	0.33	0.33	0.0	0.0	0.0	0.33	0.66	1.0	1.0	1.0	2.0	0.0	0.0	0.0	0.0	0.0	0.0	0.0	0.0	0.0	0.0	0.0	0.0	0.0	0.0	0.0	0.0	0.0	0.0	0.0	0.0	0.0	0.0	0.0	0.66	0.0	0.0	0.0	0.0	0.266
0.0	0.3	0.75	0.0	0.3	0.0	0.15	0.0	0.0	0.45	0.15	0.0	0.15	0.0	0.15	0.15	0.0	0.75	0.15	0.15	0.6	0.0	0.0	0.0	0.0	0.0	0.0	0.15	0.0	0.0	0.0	0.0	0.15	0.0	0.0	0.0	0.0	0.0	0.0	0.0	0.0	0.0	0.0	0.0	0.0	0.0	0.0	0.0	0.0	0.02
0.57	0.0	1.72	0.0	0.0	0.0	0.0	0.57	0.0	0.0	0.0	0.57	1.72	0.0	0.0	0.0	0.57	0.0	4.59	0.0	0.0	0.0	0.0	0.57	0.0	0.0	0.0	0.0	0.0	0.0	0.0	0.0	0.0	0.0	0.0	0.0	0.0	0.0	0.0	0.0	0.0	0.0	0.0	0.0	0.0	0.0	0.0	0.0	0.0	0.099
0.0	0.0	0.0	0.0	0.0	0.0	1.04	0.0	0.0	0.0	0.0	1.04	0.0	0.0	0.0	0.0	1.04	0.0	3.66	0.0	2.09	0.0	0.0	0.0	0.0	0.0	0.0	0.0	0.0	0.0	0.0	0.0	0.0	0.0	0.0	0.0	0.0	0.0	0.0	0.0	0.0	0.0	0.0	0.0	0.0	0.0	0.0	0.0	0.062	0.248
0.0	0.0	0.0	0.0	0.0	0.0	0.0	0.0	0.0	0.0	0.0	0.0	0.0	0.0	0.0	0.0	0.0	0.0	4.76	0.0	0.0	0.0	0.0	0.0	0.0	0.0	0.0	0.0	0.0	0.0	0.0	0.0	0.0	0.0	0.0	0.0	0.0	0.0	0.0	0.0	0.0	0.0	0.0	0.0	0.0	0.0	0.0	0.0	0.0	0.0
0.0	0.28	0.84	0.0	0.28	0.0	0.14	0.0	0.0	0.42	0.14	0.0	0.14	0.0	0.14	0.14	0.0	0.7	0.42	0.14	0.84	0.0	0.0	0.0	0.0	0.0	0.0	0.0	0.0	0.0	0.0	0.0	0.0	0.0	0.0	0.0	0.0	0.0	0.0	0.14	0.0	0.0	0.0	0.0	0.0	0.0	0.0	0.0	0.0	0.0
0.51	0.25	0.49	0.0	0.04	0.23	0.04	0.32	0.38	0.81	0.21	0.9	0.79	1.24	0.02	0.21	0.36	0.04	3.49	0.0	1.54	0.0	1.09	0.36	0.0	0.0	0.0	0.0	0.0	0.0	0.0	0.0	0.0	0.0	0.0	0.0	0.0	0.0	0.0	0.0	0.0	0.0	0.02	0.0	0.1	0.0	0.0	0.0	0.0	0.058
0.7	0.0	0.35	0.0	0.7	0.35	0.7	0.0	0.7	0.0	0.0	0.0	0.7	0.0	0.0	0.0	1.05	0.0	3.16	0.0	1.4	0.0	0.0	1.05	0.0	0.0	0.0	0.0	0.0	0.0	0.0	0.0	0.0	0.0	0.0	0.0	0.0	0.0	0.0	0.0	0.0	0.0	0.0	0.0	0.0	0.0	0.0	0.0	0.0	0.173
0.3	0.0	1.23	0.0	1.54	0.92	0.61	0.92	0.3	0.3	0.0	0.3	0.0	0.0	0.0	0.0	0.3	0.0	2.47	0.92	0.92	0.0	1.23	0.0	0.0	0.0	0.0	0.0	0.0	0.0	0.0	0.0	0.0	0.0	0.0	0.0	0.0	0.0	0.0	0.0	0.0	0.0	0.0	0.0	0.3	0.0	0.0	0.0	0.0	0.045
0.0	0.0	0.84	0.0	0.56	0.0	0.0	0.56	0.0	0.0	0.0	0.0	0.0	0.0	0.0	0.28	0.0	0.0	1.13	0.0	0.28	0.0	0.0	0.0	0.0	0.0	0.0	0.0	0.0	0.0	0.0	0.0	0.0	0.0	0.0	0.0	0.0	0.0	0.0	0.28	0.0	0.0	0.0	0.0	0.0	0.0	0.0	0.0	0.0	0.278
0.0	0.7	1.05	0.0	0.35	0.0	0.0	0.0	0.0	0.0	0.0	0.7	0.0	0.0	0.0	0.35	0.0	1.4	2.46	0.0	1.4	0.0	0.0	0.0	0.0	0.0	0.0	0.0	0.0	0.0	0.0	0.0	0.0	0.0	0.0	0.0	0.0	0.0	0.0	0.0	0.0	0.0	0.0	0.0	0.35	0.0	0.0	0.0	0.0	0.056
0.56	0.0	0.32	0.0	1.13	0.08	0.0	0.0	0.16	0.0	0.08	0.72	0.56	0.0	0.0	0.24	1.13	0.0	4.6	0.0	2.01	0.0	0.0	0.32	0.0	0.0	0.0	0.0	0.0	0.0	0.0	0.0	0.0	0.0	0.0	0.0	0.0	0.0	0.0	0.0	0.0	0.0	0.0	0.0	0.32	0.0	0.0	0.0	0.0	0.121
0.0	0.26	0.26	0.0	0.39	0.0	0.13	0.0	0.0	0.26	0.0	0.26	0.26	0.0	0.13	0.26	0.0	0.13	3.14	0.26	1.44	7.33	0.13	0.26	0.0	0.0	0.0	0.0	0.0	0.0	0.0	0.0	0.0	0.0	0.0	0.0	0.0	0.0	0.0	0.0	0.0	0.0	0.0	0.0	0.13	0.0	0.0	0.0	0.0	0.0
0.0	0.0	1.29	0.0	0.0	1.29	0.0	0.0	0.0	0.0	0.0	0.0	0.0	0.0	0.0	2.59	0.0	0.0	1.29	0.0	1.29	1.29	2.59	0.0	0.0	0.0	0.0	0.0	0.0	0.0	0.0	0.0	0.0	0.0	0.0	0.0	0.0	0.0	0.0	0.0	0.0	0.0	0.0	0.0	0.0	0.0	0.0	0.0	0.0	0.439
0.09	0.38	0.57	0.0	0.48	0.38	0.0	0.0	0.0	0.38	0.0	1.53	0.19	0.0	0.09	0.0	0.09	0.0	3.55	0.0	1.24	0.0	0.0	0.0	0.0	0.0	0.0	0.0	0.0	0.0	0.0	0.0	0.0	0.0	0.0	0.0	0.0	0.0	0.0	0.0	0.0	0.0	0.0	0.0	0.0	0.0	0.0	0.0	0.038	0.038
0.34	0.0	1.7	0.0	1.02	0.0	0.0	0.0	0.68	1.02	0.0	0.0	0.0	0.0	0.0	0.0	0.0	0.0	0.34	1.02	0.68	0.0	0.0	0.0	0.34	0.0	0.0	0.0	0.0	0.0	0.0	0.0	0.0	0.0	0.0	0.0	0.0	0.0	0.0	0.0	0.0	0.0	0.0	0.0	0.0	0.0	0.0	0.0	0.0	0.0
0.0	0.8	0.0	0.0	0.8	0.0	0.8	0.0	0.0	0.8	0.0	0.0	0.0	0.0	0.0	0.8	0.8	0.8	1.61	0.0	1.61	0.0	0.0	0.0	0.0	0.0	0.0	0.0	0.0	0.0	0.0	0.0	0.0	0.0	0.0	0.0	0.0	0.0	0.0	0.0	0.0	0.0	0.0	0.0	0.0	0.0	0.0	0.0	0.0	0.134
0.0	0.0	0.0	0.0	3.33	0.0	0.0	0.0	0.0	0.0	0.0	0.0	0.0	0.0	0.0	0.0	0.0	0.0	6.66	0.0	0.0	0.0	0.0	0.0	0.0	0.0	0.0	0.0	0.0	0.0	0.0	0.0	0.0	0.0	0.0	0.0	0.0	0.0	0.0	0.0	0.0	0.0	0.0	0.0	0.0	0.0	0.0	0.0	0.0	0.0
0.0	0.0	0.28	0.0	0.16	0.18	0.0	0.0	0.0	0.0	0.02	0.09	0.11	0.0	0.0	0.0	0.0	0.0	0.14	0.0	0.02	0.0	0.0	0.04	0.0	0.0	0.0	0.0	0.0	0.0	0.0	0.0	0.0	0.07	0.0	0.0	0.0	0.0	0.02	0.0	0.0	0.0	0.0	0.0	0.0	0.0	0.0	0.0	0.0	0.116
0.82	0.0	0.0	0.0	0.41	0.0	0.82	0.0	0.0	0.0	0.0	0.82	0.0	0.0	0.0	0.0	0.41	0.0	2.46	0.0	1.23	0.0	0.41	0.0	0.0	0.0	0.0	0.0	0.0	0.0	0.0	0.0	0.0	0.0	0.0	0.0	0.0	0.0	0.0	0.0	0.0	0.0	0.0	0.0	0.0	0.0	0.0	0.41	0.0	0.171
0.0	0.42	0.0	0.0	0.42	0.42	0.0	0.0	0.0	0.0	0.0	0.0	0.0	0.0	0.0	0.42	0.0	0.42	4.2	0.0	0.0	0.0	0.42	0.0	0.0	0.0	0.0	0.0	0.0	0.0	0.0	0.0	0.0	0.0	0.0	0.0	0.0	0.0	0.0	0.0	0.0	0.0	0.0	0.0	0.42	0.0	0.0	0.0	0.0	0.08
0.1	0.1	0.7	0.0	0.6	0.2	0.4	0.1	1.41	0.8	0.1	0.5	0.0	0.0	0.0	0.1	0.0	1.11	2.22	0.4	1.92	0.0	0.0	0.3	0.0	0.0	0.0	0.0	0.0	0.0	0.0	0.0	0.0	0.0	0.1	0.0	0.0	0.0	0.1	0.0	0.0	0.0	0.0	0.0	0.0	0.0	0.0	0.0	0.0	0.0
0.0	0.0	0.28	0.0	0.16	0.18	0.0	0.0	0.0	0.0	0.02	0.09	0.11	0.0	0.0	0.0	0.0	0.0	0.14	0.0	0.02	0.0	0.0	0.04	0.0	0.0	0.0	0.0	0.0	0.0	0.0	0.0	0.0	0.07	0.0	0.0	0.0	0.0	0.02	0.0	0.0	0.0	0.0	0.0	0.0	0.0	0.0	0.0	0.0	0.116
0.87	0.17	0.52	0.0	0.0	0.32	0.0	0.04	0.29	0.42	0.39	1.37	0.87	1.69	0.0	0.32	0.54	0.22	3.47	0.29	1.32	0.0	0.34	0.84	0.0	0.0	0.0	0.0	0.0	0.0	0.0	0.0	0.0	0.0	0.0	0.0	0.0	0.0	0.0	0.0	0.0	0.0	0.0	0.02	0.07	0.0	0.04	0.0	0.016	0.058
0.43	0.0	0.0	0.0	0.0	0.0	0.0	0.0	0.0	0.0	0.0	1.29	0.0	0.0	0.0	0.0	0.0	0.43	1.29	0.0	1.29	0.0	0.0	0.0	0.0	0.0	0.0	0.0	0.0	0.0	0.0	0.0	0.0	0.0	0.0	0.86	0.0	0.0	0.0	0.0	0.0	0.0	0.0	0.0	0.0	0.0	0.0	0.0	0.0	0.122
0.0	0.81	0.61	0.0	0.0	1.02	0.0	0.2	0.4	0.61	0.0	2.25	0.0	0.0	0.0	0.0	0.61	0.0	2.86	0.0	1.02	0.0	0.0	0.2	0.0	0.0	0.2	0.0	0.0	0.0	0.0	0.0	0.0	0.0	0.0	0.0	0.0	0.0	0.0	0.0	0.0	0.0	0.0	0.0	0.0	0.0	0.0	0.0	0.0	0.095
2.32	0.0	0.77	0.0	1.55	0.0	0.0	0.0	0.0	0.0	0.0	0.77	0.0	0.0	0.0	0.77	0.0	0.0	2.32	0.0	0.77	0.0	0.0	0.77	0.0	0.0	0.0	0.0	0.0	0.0	0.0	0.0	0.0	0.0	0.0	0.0	0.0	0.0	0.0	0.0	0.0	0.0	0.0	0.0	0.0	0.0	0.0	0.77	0.0	0.134
0.08	0.08	0.48	0.0	0.16	0.24	0.0	0.0	0.24	0.08	0.0	0.56	0.0	0.0	0.0	0.0	0.0	0.08	0.88	0.08	0.48	4.57	0.4	0.72	0.0	0.0	0.0	0.0	0.0	0.0	0.0	0.0	0.0	0.0	0.0	0.0	0.0	0.0	0.0	0.0	0.0	0.0	0.0	0.0	0.0	0.0	0.0	0.0	0.0	0.0
0.07	0.0	0.55	0.0	0.63	0.23	0.07	0.23	0.0	0.23	0.07	0.55	0.63	0.0	0.0	0.47	0.31	0.31	2.76	0.0	1.49	0.0	0.55	0.31	0.0	0.0	0.0	0.0	0.0	0.0	0.0	0.0	0.0	0.0	0.0	0.0	0.0	0.0	0.0	0.0	0.0	0.0	0.0	0.0	0.0	0.0	0.0	0.0	0.0	0.012
0.52	0.42	0.35	0.0	0.14	0.03	0.03	0.1	0.56	0.8	0.28	0.7	0.56	1.19	0.03	0.24	0.45	0.0	3.19	0.0	1.43	0.0	0.38	0.63	0.0	0.0	0.0	0.0	0.0	0.0	0.0	0.0	0.0	0.0	0.0	0.0	0.0	0.0	0.0	0.0	0.0	0.0	0.0	0.0	0.07	0.0	0.0	0.0	0.0	0.077
0.4	0.18	0.32	0.0	0.25	0.18	0.03	1.01	0.4	0.4	0.1	0.72	0.65	0.36	0.25	0.54	0.36	0.36	3.05	0.14	1.41	0.0	0.29	0.76	0.0	0.0	0.0	0.0	0.0	0.0	0.0	0.0	0.0	0.0	0.0	0.0	0.0	0.0	0.0	0.03	0.0	0.0	0.0	0.0	0.07	0.0	0.0	0.0	0.012	0.042
0.0	0.0	2.22	0.0	0.0	0.0	2.22	0.0	0.0	0.0	0.0	0.0	0.0	0.0	0.0	0.0	0.0	0.0	0.0	0.0	0.0	0.0	0.0	0.0	0.0	0.0	0.0	0.0	0.0	0.0	0.0	0.0	0.0	0.0	0.0	0.0	0.0	0.0	0.0	2.22	0.0	0.0	0.0	0.0	0.0	0.0	0.0	0.0	0.0	0.0
0.0	0.0	0.0	0.0	1.91	0.0	0.31	0.31	0.0	0.31	0.63	1.59	0.63	0.0	0.63	0.0	0.63	2.23	3.19	0.0	1.59	0.0	0.31	0.0	0.0	0.0	0.0	0.0	0.0	0.0	0.0	0.0	0.0	0.0	0.0	0.0	0.0	0.0	0.0	0.63	0.0	0.0	0.0	0.0	0.0	0.0	0.0	0.0	0.0	0.092
0.0	0.75	0.25	0.0	0.0	0.0	0.0	0.5	0.0	0.5	0.25	0.75	0.0	0.0	0.0	1.5	0.0	1.5	4.26	0.0	4.51	0.0	0.0	0.0	0.0	0.0	0.0	0.0	0.0	0.0	0.0	0.0	0.0	0.0	0.0	0.0	0.0	0.0	0.0	0.0	0.0	0.0	0.0	0.0	0.0	0.0	0.0	0.0	0.045	0.18
0.0	0.0	0.0	0.0	0.0	0.0	0.0	0.74	0.0	0.0	0.0	0.0	0.0	0.0	0.0	2.23	0.0	0.0	1.49	0.0	0.0	0.0	0.0	0.0	0.0	0.0	0.0	0.0	0.0	0.0	0.0	0.0	0.74	0.0	0.0	0.0	0.0	0.0	0.0	0.0	0.0	0.0	0.0	0.0	0.0	0.0	0.0	0.0	0.0	0.0
0.0	0.0	1.29	0.0	0.0	1.29	0.0	0.0	0.0	0.0	0.0	0.0	0.0	0.0	0.0	2.59	0.0	0.0	1.29	0.0	1.29	1.29	2.59	0.0	0.0	0.0	0.0	0.0	0.0	0.0	0.0	0.0	0.0	0.0	0.0	0.0	0.0	0.0	0.0	0.0	0.0	0.0	0.0	0.0	0.0	0.0	0.0	0.0	0.0	0.439
0.0	0.0	0.0	0.0	0.0	0.0	0.0	0.0	0.0	0.0	0.0	0.0	2.58	0.0	0.0	0.0	0.0	0.0	2.58	0.0	1.72	0.0	0.86	0.0	0.0	0.0	0.0	0.0	0.0	0.0	0.0	0.0	0.0	0.0	0.0	0.0	0.0	0.0	0.0	0.0	0.0	0.0	0.0	0.0	0.0	0.0	0.0	0.0	0.142	0.0
0.0	0.0	0.0	0.0	0.59	0.0	0.59	0.0	0.0	0.0	0.0	0.0	0.0	0.0	0.0	0.0	0.0	0.0	0.59	0.0	0.0	0.0	0.0	0.0	0.0	0.0	0.0	0.0	0.0	0.0	0.0	0.0	0.0	0.0	0.0	1.18	0.0	0.0	0.0	0.0	0.0	0.0	0.0	0.0	0.59	0.0	0.0	0.0	0.0	0.052
0.1	0.2	1.01	0.0	0.8	0.8	0.5	0.0	0.8	0.1	0.3	0.7	0.3	0.0	1.61	0.1	0.0	1.11	1.31	0.2	0.7	0.0	0.6	0.1	0.0	0.0	0.0	0.0	0.0	0.0	0.0	0.0	0.0	0.0	0.0	0.0	0.0	0.0	0.0	0.0	0.0	0.0	0.2	0.0	0.1	0.1	0.0	0.0	0.0	0.11
0.0	0.33	0.33	0.0	1.65	0.33	0.66	0.0	0.0	0.16	0.16	0.99	0.0	0.0	0.0	0.82	0.33	0.16	2.81	0.0	0.99	0.0	0.49	0.33	0.0	0.0	0.0	0.0	0.0	0.0	0.0	0.0	0.16	0.0	0.0	0.0	0.0	0.0	0.0	0.0	0.0	0.0	0.0	0.0	0.0	0.0	0.0	0.0	0.0	0.024
0.4	0.26	0.93	0.0	0.0	0.8	0.0	0.8	0.8	1.2	0.0	0.8	0.4	0.0	1.46	0.0	0.26	2.26	2.4	0.53	1.06	0.0	0.8	0.93	0.0	0.0	0.0	0.0	0.0	0.0	0.0	0.0	0.0	0.0	0.13	0.0	0.0	0.0	0.0	0.0	0.0	0.0	0.0	0.0	0.0	0.0	0.0	0.0	0.0	0.0
0.1	0.2	1.01	0.0	0.8	0.8	0.5	0.0	0.8	0.1	0.3	0.7	0.3	0.0	1.61	0.1	0.0	1.11	1.31	0.2	0.7	0.0	0.6	0.1	0.0	0.0	0.0	0.0	0.0	0.0	0.0	0.0	0.0	0.0	0.0	0.0	0.0	0.0	0.0	0.0	0.0	0.0	0.2	0.0	0.1	0.1	0.0	0.0	0.0	0.11
0.15	0.21	0.58	0.0	0.15	0.15	0.05	0.1	0.0	0.42	0.1	0.95	0.42	0.05	0.05	0.0	0.0	0.36	3.16	0.0	1.58	0.0	0.52	0.31	0.0	0.0	0.0	0.0	0.0	0.0	0.0	0.0	0.0	0.0	0.0	0.0	0.0	0.0	0.0	0.0	0.0	0.0	0.0	0.0	0.0	0.0	0.0	0.0	0.027	0.184
0.1	0.1	0.71	0.0	0.51	0.2	0.2	0.1	1.43	0.82	0.1	0.51	0.0	0.0	0.0	0.1	0.0	1.02	2.15	0.41	1.84	0.0	0.0	0.3	0.0	0.0	0.0	0.0	0.0	0.0	0.0	0.0	0.0	0.0	0.1	0.0	0.0	0.0	0.1	0.0	0.0	0.0	0.0	0.0	0.0	0.0	0.0	0.0	0.0	0.0
0.0	0.0	0.0	0.0	0.0	0.0	0.0	0.0	0.0	0.0	0.0	0.0	0.0	0.0	0.0	0.0	0.0	0.0	0.0	0.0	0.0	15.43	0.0	0.0	0.0	0.0	0.0	0.0	0.0	0.0	0.0	0.0	0.0	0.0	0.0	0.0	0.0	0.0	0.0	0.0	0.0	0.0	0.0	0.0	0.0	0.0	0.0	0.0	0.0	0.0
0.0	0.0	0.71	0.0	0.71	0.0	0.0	0.0	0.0	0.0	0.0	0.0	0.0	0.0	0.0	0.71	0.0	1.43	2.15	0.0	2.15	0.0	0.0	0.0	0.0	0.0	0.0	0.0	0.0	0.0	0.0	0.0	0.0	0.0	0.0	0.0	0.0	0.0	0.0	0.0	0.0	0.0	0.0	0.0	0.0	0.0	0.0	0.0	0.0	0.0
0.0	0.81	1.47	0.0	1.3	0.0	0.98	0.98	0.32	1.79	0.0	0.81	0.0	0.0	0.32	0.49	0.65	0.0	0.98	0.16	1.3	0.0	0.0	0.0	0.0	0.0	0.0	0.0	0.0	0.0	0.0	0.0	0.0	0.0	0.0	0.16	0.0	0.0	0.0	0.16	0.0	0.0	0.0	0.0	0.0	0.0	0.0	0.0	0.0	0.247
0.1	0.1	0.7	0.0	0.6	0.2	0.4	0.1	1.41	0.8	0.1	0.6	0.0	0.0	0.0	0.1	0.0	1.01	2.22	0.4	2.02	0.0	0.0	0.3	0.0	0.0	0.0	0.0	0.0	0.0	0.0	0.0	0.0	0.0	0.1	0.0	0.0	0.0	0.1	0.0	0.0	0.0	0.0	0.0	0.0	0.0	0.0	0.0	0.0	0.0
0.0	0.0	0.0	0.0	0.0	0.0	4.0	0.0	0.0	0.0	0.0	0.0	0.0	0.0	0.0	0.0	0.0	0.0	0.0	0.0	0.0	0.0	0.0	0.0	0.0	0.0	0.0	0.0	0.0	0.0	0.0	0.0	0.0	0.0	0.0	0.0	0.0	0.0	0.0	0.0	0.0	0.0	0.0	0.0	0.0	0.0	0.0	0.0	0.0	0.0
0.0	0.0	0.0	0.0	0.84	1.27	0.42	0.0	0.0	0.42	0.42	0.42	0.0	0.0	0.0	0.0	0.0	0.42	2.11	0.0	1.27	0.0	3.38	0.0	0.0	0.0	0.0	0.0	0.0	0.0	0.0	0.0	0.0	0.0	0.0	0.42	0.0	0.0	0.0	0.0	0.0	0.0	0.0	0.0	0.42	0.0	0.0	0.0	0.097	0.097
0.11	0.11	0.47	0.0	0.0	0.11	0.23	0.0	0.35	0.35	0.11	0.94	0.11	0.0	0.0	0.11	0.0	0.0	3.76	0.0	1.29	0.0	0.0	0.0	0.0	0.0	0.0	0.0	0.0	0.0	0.0	0.0	0.0	0.0	0.0	0.0	0.0	0.0	0.0	0.0	0.0	0.0	0.0	0.0	0.23	0.0	0.0	0.0	0.0	0.233
0.0	0.37	0.0	0.0	0.0	0.74	1.12	0.0	0.0	0.0	0.74	1.49	0.74	0.0	0.0	0.37	0.0	1.49	4.49	0.0	1.87	0.0	0.0	0.74	0.0	0.0	0.0	0.0	0.0	0.0	0.0	0.0	0.0	0.0	0.0	0.0	0.0	0.0	0.0	0.0	0.0	0.0	0.0	0.0	0.0	0.0	0.0	0.0	0.0	0.0
0.24	0.0	0.99	0.0	0.99	0.0	0.49	0.99	0.0	0.24	0.0	0.49	0.0	0.0	0.0	0.49	0.99	0.74	1.98	0.74	0.99	0.0	0.0	0.49	0.0	0.0	0.0	0.0	0.0	0.0	0.0	0.0	0.0	0.0	0.0	0.0	0.0	0.0	0.0	0.0	0.0	0.0	0.0	0.0	0.0	0.0	0.0	0.0	0.0	0.179
0.4	0.14	0.32	0.0	0.25	0.18	0.03	1.01	0.4	0.4	0.1	0.72	0.65	0.36	0.25	0.54	0.36	0.32	3.05	0.14	1.45	0.0	0.29	0.76	0.0	0.0	0.0	0.0	0.0	0.0	0.0	0.0	0.0	0.0	0.0	0.0	0.0	0.0	0.0	0.03	0.0	0.0	0.0	0.0	0.07	0.0	0.0	0.0	0.012	0.042
0.95	0.0	0.47	0.95	0.0	0.95	0.0	0.0	0.47	0.0	0.47	0.0	0.0	0.0	1.42	0.47	0.47	2.38	0.0	0.0	0.95	0.0	0.0	0.47	0.0	0.0	0.0	0.0	0.0	0.0	0.0	0.0	0.47	0.0	0.0	0.0	0.0	0.0	0.0	0.0	0.0	0.0	0.0	0.0	0.0	0.47	0.0	0.0	0.0	0.791
0.0	0.0	0.0	0.0	0.0	0.63	0.0	1.58	0.31	0.63	0.0	0.95	0.0	0.0	0.0	0.0	0.0	0.0	1.26	0.0	0.63	0.0	0.31	0.0	0.0	0.0	0.0	0.0	0.0	0.0	0.0	0.0	0.0	0.0	0.0	0.0	0.0	0.0	0.0	0.0	0.0	0.0	0.0	0.0	0.0	0.0	0.0	0.0	0.0	0.103
0.0	0.0	0.0	0.0	0.47	0.0	1.41	0.0	0.0	0.0	0.47	0.47	0.0	0.0	0.0	0.47	0.0	1.88	1.41	0.47	1.41	0.0	0.0	0.0	0.0	0.0	0.0	0.0	0.0	0.0	0.0	0.0	0.0	0.0	0.0	0.0	0.0	0.0	0.0	0.0	0.0	0.0	0.0	0.0	0.0	0.0	0.0	0.0	0.0	0.0
0.0	0.81	1.47	0.0	1.3	0.0	0.98	0.98	0.32	1.79	0.0	0.81	0.0	0.0	0.32	0.49	0.65	0.0	0.98	0.16	1.3	0.0	0.0	0.0	0.0	0.0	0.0	0.0	0.0	0.0	0.0	0.0	0.0	0.0	0.0	0.16	0.0	0.0	0.0	0.16	0.0	0.0	0.0	0.0	0.0	0.0	0.0	0.0	0.0	0.246
0.0	0.0	0.0	0.0	0.47	0.0	1.41	0.0	0.0	0.0	0.47	0.47	0.0	0.0	0.0	0.47	0.0	1.88	1.41	0.47	1.41	0.0	0.0	0.0	0.0	0.0	0.0	0.0	0.0	0.0	0.0	0.0	0.0	0.0	0.0	0.0	0.0	0.0	0.0	0.0	0.0	0.0	0.0	0.0	0.0	0.0	0.0	0.0	0.0	0.0
0.0	0.0	0.0	0.0	0.0	0.0	1.96	0.0	0.0	0.0	0.0	0.0	0.0	0.0	0.0	0.0	0.0	0.0	1.96	0.0	1.96	0.0	0.0	1.96	0.0	0.0	0.0	0.0	0.0	0.0	0.0	0.0	0.0	0.0	0.0	0.0	0.0	0.0	0.0	0.0	0.0	0.0	0.0	0.0	0.0	0.0	0.0	0.0	0.0	0.0
0.0	0.0	0.47	0.0	0.7	0.0	0.7	0.23	0.0	0.0	0.0	0.47	0.0	0.0	0.0	1.65	0.7	0.23	2.12	0.0	1.65	0.0	0.0	0.23	0.0	0.0	0.0	0.0	0.0	0.0	0.0	0.0	0.0	0.0	0.0	0.23	0.0	0.0	0.0	0.0	0.0	0.0	0.0	0.0	0.23	0.0	0.0	0.0	0.0	0.037
0.0	0.0	0.0	0.0	0.38	0.38	0.38	0.38	0.0	0.0	0.38	0.0	0.0	0.0	0.0	0.38	0.0	0.0	3.5	0.0	1.94	0.0	0.0	0.38	0.0	0.0	0.0	0.0	0.0	0.0	0.0	0.0	0.0	0.0	0.0	0.0	0.0	0.0	0.0	0.0	0.0	0.0	0.0	0.0	0.0	0.0	0.0	0.0	0.0	0.0
0.33	0.0	1.65	0.0	0.99	0.0	0.33	0.0	0.66	1.32	0.0	0.0	0.0	0.0	0.0	0.0	0.0	0.0	0.33	0.99	0.66	0.0	0.0	0.0	0.33	0.0	0.0	0.0	0.0	0.0	0.0	0.0	0.0	0.0	0.0	0.0	0.0	0.0	0.0	0.0	0.0	0.0	0.0	0.0	0.0	0.0	0.0	0.0	0.0	0.0
0.32	0.0	1.64	0.0	0.98	0.0	0.32	0.0	0.65	1.31	0.0	0.0	0.0	0.0	0.0	0.0	0.0	0.0	0.32	0.98	0.65	0.0	0.0	0.0	0.32	0.0	0.0	0.0	0.0	0.0	0.0	0.0	0.0	0.0	0.0	0.0	0.0	0.0	0.0	0.0	0.0	0.0	0.0	0.0	0.0	0.0	0.0	0.0	0.0	0.0
0.0	0.2	0.61	0.0	1.03	0.0	0.41	0.2	0.0	0.2	0.0	0.41	0.2	0.0	2.06	0.2	0.0	2.47	2.06	0.0	1.03	0.0	0.0	0.0	0.0	0.0	0.0	0.0	0.0	0.0	0.0	0.0	0.0	0.0	0.0	0.0	0.0	0.0	0.0	0.2	0.0	0.0	0.0	0.0	0.2	0.0	0.0	0.0	0.0	0.0
0.1	0.2	1.01	0.0	0.8	0.8	0.5	0.0	0.8	0.1	0.3	0.7	0.3	0.0	1.61	0.1	0.0	1.11	1.31	0.2	0.7	0.0	0.6	0.1	0.0	0.0	0.0	0.0	0.0	0.0	0.0	0.0	0.0	0.0	0.0	0.0	0.0	0.0	0.0	0.0	0.0	0.0	0.2	0.0	0.1	0.1	0.0	0.0	0.0	0.11
0.16	0.24	1.24	0.0	0.41	0.58	0.49	0.33	0.66	0.66	0.24	1.24	0.16	0.0	0.66	0.82	0.16	1.57	2.32	0.16	1.16	0.0	0.91	0.16	0.0	0.0	0.0	0.0	0.0	0.0	0.0	0.0	0.0	0.0	0.0	0.0	0.0	0.0	0.0	0.08	0.0	0.0	0.0	0.0	0.08	0.0	0.0	0.0	0.0	0.132
0.16	0.24	1.24	0.0	0.41	0.58	0.49	0.33	0.66	0.66	0.24	1.24	0.16	0.0	0.66	0.82	0.16	1.57	2.32	0.16	1.16	0.0	0.91	0.16	0.0	0.0	0.0	0.0	0.0	0.0	0.0	0.0	0.0	0.0	0.0	0.0	0.0	0.0	0.0	0.08	0.0	0.0	0.0	0.0	0.08	0.0	0.0	0.0	0.0	0.132
0.93	0.0	0.93	0.0	0.93	0.93	0.0	0.93	0.0	0.0	0.0	0.0	0.93	0.0	0.0	0.0	0.0	0.0	3.73	0.0	2.8	0.0	0.0	0.0	0.0	0.0	0.0	0.0	0.0	0.0	0.0	0.0	0.0	0.0	0.0	0.0	0.0	0.0	0.0	0.0	0.0	0.0	0.0	0.0	0.0	0.0	0.0	0.0	0.0	0.343
0.0	0.0	1.63	0.0	0.0	0.65	0.0	0.0	0.0	0.0	0.32	0.32	0.0	0.0	0.0	0.32	0.0	0.0	1.96	0.98	2.94	0.0	1.3	0.0	0.0	0.0	0.0	0.0	0.0	0.0	0.0	0.0	0.0	0.0	0.0	0.0	0.0	0.0	0.0	0.0	0.0	0.0	0.0	0.0	0.0	0.0	0.0	0.0	0.0	0.11
0.0	0.0	0.0	0.0	0.39	0.39	0.39	0.39	0.0	0.0	0.39	0.0	0.0	0.0	0.0	0.39	0.0	0.0	3.52	0.0	1.96	0.0	0.0	0.39	0.0	0.0	0.0	0.0	0.0	0.0	0.0	0.0	0.0	0.0	0.0	0.0	0.0	0.0	0.0	0.0	0.0	0.0	0.0	0.0	0.0	0.0	0.0	0.0	0.0	0.0
0.0	0.0	0.0	0.0	0.0	0.0	0.0	0.0	0.0	0.0	0.0	0.0	0.0	0.0	0.0	0.0	0.0	0.0	0.0	0.0	0.0	0.0	0.0	0.0	0.0	0.0	0.0	0.0	0.0	0.0	0.0	0.0	0.0	0.0	0.0	0.0	0.0	0.0	0.0	0.0	0.0	0.0	0.0	0.0	0.0	0.0	0.0	0.0	0.0	0.0
0.0	0.36	0.0	0.0	0.0	0.36	1.47	0.0	0.0	0.36	0.36	0.73	0.0	0.0	0.0	0.36	0.0	1.1	2.2	0.0	0.73	0.0	0.36	0.0	0.0	0.0	0.0	0.0	0.0	0.0	0.0	0.0	0.0	0.0	0.0	0.0	0.0	0.0	0.0	0.0	0.0	0.0	0.0	0.0	0.0	0.0	0.0	0.0	0.0	0.183
0.0	0.0	0.24	0.0	0.72	0.0	0.0	0.0	0.48	0.0	0.0	0.48	0.0	0.0	0.0	0.0	0.0	0.96	0.96	0.0	0.72	0.0	0.0	0.0	0.0	0.0	0.0	0.0	0.0	0.0	0.0	0.0	0.0	0.0	0.0	0.0	0.0	0.0	0.0	0.0	0.0	0.0	0.0	0.0	0.24	0.0	0.0	0.0	0.0	0.0
0.17	0.0	0.17	0.17	1.44	0.34	0.05	0.05	0.05	0.05	0.05	0.51	0.28	0.05	0.0	0.0	0.69	0.05	4.14	0.23	1.09	0.17	0.74	0.05	0.0	0.0	0.0	0.0	0.0	0.0	0.0	0.0	0.0	0.0	0.0	0.0	0.0	0.0	0.0	0.0	0.0	0.0	0.0	0.0	0.0	0.0	0.0	0.0	0.01	0.05
0.98	0.0	0.32	0.0	0.98	0.0	0.0	0.0	0.0	0.0	0.0	0.0	0.98	0.0	0.0	0.65	0.0	0.0	3.6	0.0	3.93	0.0	0.32	0.65	0.0	0.0	0.0	0.0	0.0	0.0	0.0	0.0	0.0	0.0	0.0	0.0	0.0	0.0	0.0	0.0	0.0	0.0	0.0	0.0	0.0	0.0	0.0	0.0	0.0	0.0
0.07	0.64	0.64	0.0	0.35	0.71	0.57	0.14	1.14	0.5	0.07	0.35	0.21	0.0	1.0	0.14	0.07	1.14	1.5	0.0	1.14	0.0	0.35	0.21	0.0	0.0	0.0	0.0	0.0	0.0	0.0	0.0	0.0	0.0	0.0	0.0	0.0	0.0	0.0	0.07	0.0	0.0	0.0	0.0	0.0	0.07	0.0	0.0	0.0	0.08
0.0	0.0	0.71	0.0	0.89	0.17	0.17	0.0	0.0	1.24	0.17	0.0	0.0	0.0	0.89	0.0	0.17	0.35	1.24	0.17	1.42	6.41	1.06	0.0	0.0	0.0	0.0	0.0	0.0	0.0	0.0	0.0	0.0	0.0	0.0	0.0	0.0	0.0	0.0	0.0	0.0	0.0	0.0	0.0	0.0	0.0	0.0	0.0	0.0	0.0
0.0	0.0	0.38	0.0	1.15	0.38	0.0	0.19	0.19	0.0	0.0	1.72	0.0	0.0	0.0	0.0	0.19	0.0	4.03	0.0	2.3	0.0	0.38	0.0	0.0	0.0	0.0	0.0	0.0	0.0	0.0	0.0	0.0	0.0	0.0	0.0	0.0	0.0	0.0	0.19	0.0	0.0	0.0	0.0	0.0	0.0	0.0	0.0	0.0	0.031
0.0	0.0	0.72	0.0	2.91	0.0	0.72	0.0	0.0	0.0	0.0	0.0	0.0	0.0	0.0	1.45	0.0	0.0	0.0	0.0	0.0	0.0	0.0	0.0	0.0	0.0	0.0	0.0	0.0	0.0	0.0	0.0	0.0	0.0	0.0	0.0	0.0	0.0	0.72	0.0	0.0	0.0	0.0	0.0	0.0	0.0	0.0	0.0	0.0	0.373
0.0	0.0	0.22	0.0	0.67	0.0	0.0	0.0	0.44	0.0	0.0	0.44	0.0	0.0	0.0	0.0	0.0	0.89	0.89	0.0	0.67	0.0	0.0	0.0	0.0	0.0	0.0	0.0	0.0	0.0	0.0	0.0	0.0	0.0	0.0	0.0	0.0	0.0	0.0	0.0	0.0	0.0	0.0	0.0	0.22	0.0	0.0	0.0	0.0	0.0
0.0	0.0	0.0	0.0	0.0	0.0	0.0	0.0	0.0	1.35	0.0	0.0	0.0	0.0	0.0	1.35	0.0	0.0	1.35	0.0	0.0	0.0	2.7	0.0	1.35	1.35	0.0	0.0	0.0	0.0	0.0	0.0	0.0	0.0	0.0	0.0	0.0	0.0	0.0	0.0	0.0	0.0	0.0	0.0	0.0	0.0	0.0	0.0	0.0	0.0
0.0	0.53	0.53	0.0	0.8	0.0	0.26	0.26	0.0	0.26	0.0	0.53	0.53	0.53	0.0	0.0	0.0	0.0	2.15	0.26	0.8	0.0	0.0	0.0	0.26	0.26	0.0	0.0	0.0	0.0	0.0	0.0	0.53	0.0	0.0	0.0	0.0	0.0	0.0	0.0	0.0	0.0	0.0	0.0	0.0	0.0	0.0	0.0	0.0	0.0
0.0	0.0	0.89	0.0	1.79	0.44	0.0	0.0	0.0	0.0	0.0	0.44	0.0	0.0	0.0	1.34	0.0	0.0	2.24	0.0	4.48	0.0	0.0	0.0	0.0	0.0	0.0	0.0	0.0	0.0	0.0	0.0	0.0	0.0	0.0	0.0	0.0	0.0	0.0	0.0	0.0	0.0	0.0	0.0	0.0	0.0	0.0	0.0	0.0	0.075
0.0	0.0	0.34	0.0	0.0	0.0	0.34	0.0	0.0	0.34	0.0	0.34	0.0	0.0	0.0	0.68	0.34	0.34	0.68	0.34	0.34	0.0	0.0	0.0	0.0	0.0	0.0	0.0	0.0	0.0	0.0	0.0	0.0	0.0	0.0	0.0	0.0	0.0	0.0	0.34	0.0	0.0	0.0	0.0	0.0	0.0	0.34	0.0	0.0	0.393
0.0	0.0	0.52	0.0	1.58	0.0	1.05	0.0	0.0	1.05	0.52	1.58	0.0	0.0	0.0	0.52	0.0	0.0	1.05	0.0	0.52	0.0	0.0	0.0	0.52	0.52	0.0	0.0	0.0	0.0	0.0	0.0	0.0	0.0	0.0	0.0	0.0	0.0	0.0	0.0	0.0	0.0	0.0	0.0	0.0	0.0	0.0	0.0	0.0	0.25
0.0	0.0	0.0	0.0	0.43	0.43	0.43	0.0	0.0	0.43	0.0	0.43	0.0	0.0	0.0	0.0	0.0	0.0	0.87	0.0	0.0	9.17	0.0	0.0	0.0	0.0	0.0	0.0	0.0	0.0	0.0	0.0	0.0	0.0	0.0	0.0	0.0	0.0	0.0	0.0	0.0	0.0	0.0	0.0	0.0	0.0	0.0	0.0	0.0	0.0
0.0	0.0	0.67	0.0	0.27	0.27	0.13	0.0	0.13	0.27	0.0	0.4	0.4	0.0	0.0	0.0	0.27	0.0	0.0	0.0	0.0	0.0	0.27	0.0	0.0	0.0	0.0	0.0	0.0	0.0	0.0	0.0	0.0	0.0	0.0	0.0	0.0	0.0	0.0	0.0	0.0	0.0	0.0	0.0	0.0	0.0	0.0	0.0	0.0	0.109
0.24	0.0	0.24	0.0	0.0	0.48	0.24	0.0	0.0	0.48	0.24	0.72	1.2	0.0	0.0	1.68	0.72	0.0	1.92	0.0	1.68	0.0	0.24	0.0	0.0	0.0	0.0	0.0	0.0	0.0	0.0	0.0	0.0	0.0	0.0	0.0	0.0	0.0	0.0	0.0	0.0	0.0	0.0	0.0	0.0	0.0	0.0	0.0	0.0	0.0
0.0	0.18	1.1	0.0	0.73	0.73	0.73	0.09	0.83	0.27	0.27	0.64	0.27	0.0	1.47	0.09	0.0	1.2	1.38	0.18	0.64	0.0	0.55	0.18	0.0	0.0	0.0	0.0	0.0	0.0	0.0	0.0	0.0	0.0	0.0	0.0	0.0	0.0	0.0	0.0	0.0	0.0	0.18	0.0	0.09	0.09	0.0	0.0	0.0	0.094
0.0	0.0	0.0	0.0	0.0	0.0	0.0	0.0	0.0	0.0	0.0	6.25	0.0	0.0	0.0	0.0	0.0	0.0	12.5	0.0	0.0	0.0	0.0	0.0	0.0	0.0	0.0	0.0	0.0	0.0	0.0	0.0	0.0	0.0	0.0	0.0	0.0	0.0	0.0	0.0	0.0	0.0	0.0	0.0	0.0	0.0	0.0	0.0	0.0	0.0
0.0	0.0	0.34	0.0	0.0	0.0	0.34	0.0	0.0	0.34	0.0	0.34	0.0	0.0	0.0	0.68	0.34	0.34	0.68	0.34	0.34	0.0	0.0	0.0	0.0	0.0	0.0	0.0	0.0	0.0	0.0	0.0	0.0	0.0	0.0	0.0	0.0	0.0	0.0	0.34	0.0	0.0	0.0	0.0	0.0	0.0	0.34	0.0	0.0	0.393
0.68	0.17	0.51	0.0	0.34	0.0	0.51	0.0	0.0	0.51	0.0	0.51	0.51	0.17	0.17	0.34	0.17	1.02	4.96	0.0	1.36	0.0	0.0	0.0	0.0	0.0	0.0	0.0	0.0	0.0	0.0	0.0	0.0	0.0	0.0	0.0	0.0	0.0	0.0	0.0	0.0	0.0	0.0	0.0	0.34	0.0	0.0	0.0	0.063	0.095
0.0	1.15	0.86	0.0	0.57	0.28	0.57	0.0	0.0	0.28	0.0	0.57	0.0	0.0	0.0	1.72	0.0	0.86	4.32	0.0	2.01	0.0	0.0	0.28	0.0	0.0	0.0	0.0	0.0	0.0	0.0	0.0	0.0	0.0	0.0	0.0	0.0	0.0	0.0	0.0	0.0	0.0	0.0	0.0	0.0	0.0	0.0	0.0	0.0	0.142
0.0	0.0	0.0	0.0	0.0	0.0	7.27	0.0	0.0	0.0	0.0	0.0	0.0	0.0	0.0	0.0	0.0	0.0	0.0	0.0	0.0	0.0	0.0	0.0	0.0	0.0	0.0	0.0	0.0	0.0	0.0	0.0	0.0	0.0	0.0	0.0	0.0	0.0	0.0	0.0	0.0	0.0	0.0	0.0	0.0	0.0	0.0	0.0	0.0	0.0
0.0	0.0	0.75	0.0	0.75	0.0	0.5	0.25	0.0	1.01	0.0	0.25	1.51	0.0	0.75	0.0	0.0	1.51	2.02	0.0	1.51	0.0	0.75	0.0	0.0	0.0	0.0	0.0	0.0	0.0	0.0	0.0	0.0	0.0	0.0	0.0	0.0	0.0	0.0	0.5	0.0	0.0	0.0	0.0	0.0	0.0	0.0	0.0	0.0	0.078
0.0	0.0	0.32	0.0	0.65	0.32	0.32	0.32	0.0	0.0	0.65	1.3	0.0	0.0	0.0	0.98	0.0	0.65	2.61	2.61	3.26	0.0	0.0	0.65	0.0	0.0	0.0	0.0	0.0	0.0	0.0	0.0	0.0	0.0	0.0	0.0	0.0	0.0	0.0	0.0	0.0	0.0	0.0	0.0	0.0	0.0	0.0	0.0	0.0	0.051
0.0	0.67	0.67	0.0	0.5	0.0	0.16	0.16	0.0	0.0	0.0	0.33	0.67	0.67	0.5	0.0	0.0	0.0	2.52	0.5	1.51	0.0	0.0	0.16	0.0	0.0	0.0	0.0	0.0	0.0	0.0	0.0	0.33	0.0	0.0	0.0	0.0	0.0	0.0	0.0	0.0	0.0	0.0	0.0	0.0	0.0	0.0	0.0	0.0	0.0
0.0	0.66	0.66	0.0	0.49	0.0	0.16	0.16	0.0	0.0	0.0	0.33	0.66	0.49	0.66	0.0	0.0	0.0	2.47	0.49	1.48	0.0	0.0	0.16	0.0	0.0	0.0	0.0	0.0	0.0	0.0	0.0	0.33	0.0	0.0	0.0	0.0	0.0	0.0	0.0	0.0	0.0	0.0	0.0	0.16	0.0	0.0	0.0	0.0	0.0
0.0	0.69	0.69	0.0	0.51	0.0	0.17	0.17	0.0	0.0	0.0	0.34	0.69	0.69	0.69	0.0	0.0	0.0	2.59	0.51	1.55	0.0	0.0	0.17	0.0	0.0	0.0	0.0	0.0	0.0	0.0	0.0	0.34	0.0	0.0	0.0	0.0	0.0	0.0	0.0	0.0	0.0	0.0	0.0	0.0	0.0	0.0	0.0	0.0	0.0
0.0	0.0	1.47	0.0	0.0	1.1	0.36	0.0	0.0	0.0	0.36	0.36	0.0	0.0	0.0	0.36	0.0	0.0	2.21	1.1	2.95	0.0	1.47	0.0	0.0	0.0	0.0	0.0	0.0	0.0	0.0	0.0	0.0	0.0	0.0	0.0	0.0	0.0	0.0	0.0	0.0	0.0	0.0	0.0	0.0	0.0	0.0	0.0	0.0	0.124
0.46	0.33	0.2	0.0	0.13	0.53	0.06	0.2	0.0	1.13	0.33	0.66	0.93	0.0	0.2	0.0	0.0	0.0	3.6	0.0	1.13	0.0	0.13	0.26	0.0	0.0	0.0	0.0	0.0	0.0	0.0	0.0	0.0	0.0	0.0	0.0	0.0	0.0	0.0	0.0	0.0	0.0	0.0	0.0	0.0	0.0	0.0	0.0	0.012	0.038
0.0	0.0	0.56	0.0	0.0	0.0	0.0	0.0	0.0	1.12	0.0	0.0	0.0	0.0	0.0	0.0	0.0	0.0	1.69	0.0	0.56	2.25	0.0	0.0	0.0	0.0	0.0	0.0	0.0	0.0	0.0	0.0	0.0	0.0	0.0	0.0	0.0	0.0	0.0	0.0	0.0	0.0	0.0	0.0	0.0	0.0	0.0	0.0	0.0	0.493
0.0	0.67	0.67	0.0	0.5	0.0	0.16	0.16	0.0	0.0	0.0	0.33	0.67	0.67	0.5	0.0	0.0	0.0	2.37	0.5	1.52	0.0	0.0	0.16	0.0	0.0	0.0	0.0	0.0	0.0	0.0	0.0	0.33	0.0	0.0	0.0	0.0	0.0	0.0	0.0	0.0	0.0	0.0	0.0	0.0	0.0	0.0	0.0	0.0	0.0
0.0	0.0	0.0	0.0	0.76	0.38	0.38	0.38	0.0	0.0	0.38	0.0	0.0	0.0	0.0	0.38	0.0	0.0	3.46	0.0	1.92	0.0	0.0	0.0	0.0	0.0	0.0	0.0	0.0	0.0	0.0	0.0	0.0	0.0	0.0	0.0	0.0	0.0	0.0	0.0	0.0	0.0	0.0	0.0	0.38	0.0	0.0	0.0	0.0	0.0
0.0	0.0	0.0	0.0	0.93	0.0	0.0	0.0	0.0	0.93	0.0	0.0	0.0	0.0	0.0	0.0	0.0	0.0	2.8	0.0	2.8	0.0	0.0	0.0	0.0	0.0	0.0	0.0	0.0	0.0	0.0	0.0	0.0	0.0	0.0	0.0	0.0	0.0	0.0	0.0	0.0	0.0	0.0	0.0	0.0	0.0	0.0	0.0	0.0	0.0
0.0	0.0	0.0	0.0	3.69	0.56	0.0	0.56	0.56	0.56	0.0	0.0	0.0	0.0	0.0	0.0	3.4	0.0	0.85	1.13	0.56	0.0	0.0	0.28	0.0	0.0	0.0	0.0	0.0	0.0	0.0	0.0	0.0	0.0	0.0	0.0	0.0	0.0	0.0	0.0	0.0	0.0	0.0	0.0	0.0	0.0	0.0	0.0	0.0	0.092
0.0	0.0	0.0	0.0	0.94	0.0	0.0	0.0	0.0	0.94	0.0	0.0	0.0	0.0	0.0	0.0	0.0	0.0	2.83	0.0	2.83	0.0	0.0	0.0	0.0	0.0	0.0	0.0	0.0	0.0	0.0	0.0	0.0	0.0	0.0	0.0	0.0	0.0	0.0	0.0	0.0	0.0	0.0	0.0	0.0	0.0	0.0	0.0	0.0	0.0
0.26	0.08	0.26	0.0	0.53	0.08	0.08	0.08	0.97	0.62	0.08	1.15	0.08	0.7	0.17	0.35	0.08	0.0	4.16	0.26	2.21	0.0	0.17	1.5	0.0	0.0	0.0	0.0	0.0	0.0	0.0	0.0	0.0	0.0	0.08	0.0	0.0	0.08	0.0	0.0	0.0	0.0	0.0	0.0	0.0	0.0	0.0	0.0	0.0	0.044
0.0	0.47	0.47	0.0	1.41	0.0	0.47	0.0	0.0	0.47	0.47	0.94	0.0	0.0	0.0	0.94	0.0	0.0	1.88	0.0	0.94	0.0	0.0	0.0	0.0	0.0	0.0	0.0	0.0	0.0	0.0	0.0	0.0	0.0	0.0	0.0	0.0	0.0	0.0	0.0	0.0	0.0	0.0	0.0	0.0	0.0	0.0	0.0	0.0	0.0
0.0	0.89	0.0	0.0	0.89	0.0	0.0	0.0	0.0	0.0	0.0	0.0	0.89	0.0	0.0	0.89	0.0	0.0	6.25	2.67	1.78	0.0	0.0	0.0	0.0	0.0	0.0	0.0	0.0	0.0	0.0	0.0	0.0	0.0	0.0	0.0	0.0	0.0	0.0	0.89	0.0	0.0	0.0	0.0	0.89	0.0	0.0	0.0	0.0	0.0
0.0	0.0	0.18	0.0	0.55	0.37	0.18	0.18	0.0	0.18	0.0	0.18	0.0	0.0	0.0	0.0	0.0	0.0	0.74	0.0	0.37	0.0	0.18	0.0	0.0	0.0	0.0	0.0	0.0	0.0	0.0	0.0	0.55	0.0	0.0	0.74	0.0	0.0	0.0	0.0	0.0	0.0	0.0	0.0	0.0	0.0	0.0	0.0	0.0	0.081
0.17	0.0	0.17	0.0	1.45	0.34	0.05	0.05	0.05	0.05	0.05	0.52	0.29	0.05	0.0	0.0	0.69	0.05	4.24	0.23	1.04	0.0	0.75	0.05	0.0	0.0	0.0	0.0	0.0	0.0	0.0	0.0	0.0	0.0	0.0	0.0	0.0	0.0	0.0	0.0	0.0	0.0	0.0	0.0	0.0	0.0	0.0	0.0	0.01	0.051
0.0	0.0	0.0	5.03	0.0	0.0	0.0	0.0	0.0	0.0	0.0	0.0	0.0	0.0	0.0	1.16	0.0	0.0	0.77	0.0	0.0	7.36	0.0	0.0	0.0	0.0	0.0	0.0	0.0	0.0	0.0	0.0	0.0	0.0	0.0	0.0	0.0	0.0	0.0	0.0	0.0	0.0	0.0	0.0	0.0	0.0	0.0	0.0	0.431	0.0
0.0	0.0	0.44	0.0	1.32	0.0	0.44	0.0	0.0	1.32	0.0	0.0	0.0	0.0	0.0	0.0	0.44	0.0	4.42	0.0	3.09	0.0	0.0	0.44	0.0	0.0	0.0	0.0	0.0	0.0	0.0	0.0	0.0	0.0	0.0	0.0	0.0	0.0	0.0	0.0	0.0	0.0	0.0	0.0	0.0	0.0	0.0	0.0	0.0	0.301
0.49	0.0	0.74	0.0	0.24	0.24	0.24	0.49	0.0	0.0	0.49	2.24	0.0	0.0	0.0	0.49	0.99	0.24	3.99	0.0	1.99	0.0	0.0	0.0	0.0	0.0	0.0	0.0	0.0	0.0	0.0	0.0	0.0	0.0	0.0	0.0	0.0	0.0	0.0	0.0	0.0	0.0	0.0	0.0	0.0	0.0	0.0	0.0	0.0	0.035
0.0	0.0	0.0	0.0	0.52	0.0	0.0	0.0	0.0	0.0	0.0	0.0	0.0	0.52	0.0	0.52	0.0	0.0	0.0	0.0	0.0	0.0	0.0	0.0	0.0	0.0	0.0	0.0	0.0	0.0	0.0	0.0	0.52	0.0	0.0	0.0	0.0	0.0	0.0	0.0	0.0	0.0	0.52	0.0	0.0	1.56	0.0	0.0	0.0	0.077
0.0	0.0	0.0	0.0	0.0	1.29	0.0	0.64	0.0	0.0	0.0	0.0	0.0	0.0	0.0	0.0	0.0	0.0	3.87	0.0	0.64	0.0	0.0	0.0	0.0	0.0	0.0	0.0	0.0	0.0	0.0	0.0	0.0	0.0	0.0	0.0	0.0	0.0	0.0	0.0	0.0	0.0	0.0	0.0	0.0	0.0	0.0	0.0	0.0	0.0
0.42	0.0	0.42	0.0	2.53	0.42	0.42	0.0	0.0	0.84	0.42	0.84	0.0	0.0	0.0	1.68	0.0	0.0	2.95	0.0	2.1	0.0	2.53	0.0	0.0	0.0	0.0	0.0	0.0	0.0	0.0	0.0	0.0	0.0	0.0	0.0	0.0	0.0	0.0	0.0	0.0	0.0	0.0	0.0	0.0	0.0	0.0	0.0	0.0	0.291
0.0	0.0	0.0	0.0	3.98	0.44	0.0	0.44	0.0	0.88	0.0	0.0	0.0	0.0	0.0	0.88	0.0	0.0	0.88	0.44	1.32	0.0	0.0	0.0	0.0	0.0	0.0	0.0	0.0	0.0	0.0	0.0	0.44	0.0	0.0	0.0	0.0	0.0	0.0	0.0	0.0	0.0	0.0	0.0	0.0	0.0	0.0	0.0	0.0	0.257
0.0	0.0	0.0	0.0	0.49	0.0	0.98	0.0	0.49	0.0	0.0	0.0	0.0	0.0	0.0	0.0	0.0	0.0	1.47	0.0	2.46	0.0	0.49	0.0	0.0	0.0	0.0	0.0	0.0	0.0	0.0	0.0	0.0	0.0	0.0	0.0	0.0	0.0	0.0	0.0	0.0	0.0	0.49	0.0	0.0	0.0	0.0	0.0	0.0	0.466
0.09	0.19	0.98	0.0	0.78	0.78	0.49	0.0	0.78	0.19	0.29	0.68	0.29	0.0	1.57	0.09	0.0	1.08	1.28	0.19	0.68	0.0	0.59	0.09	0.09	0.09	0.0	0.0	0.0	0.0	0.0	0.0	0.0	0.0	0.0	0.0	0.0	0.0	0.0	0.0	0.0	0.0	0.19	0.0	0.09	0.09	0.0	0.0	0.0	0.102
0.0	0.0	0.0	0.0	0.0	0.0	1.47	0.0	0.0	0.0	0.0	0.0	0.0	0.0	0.0	0.0	0.0	0.0	0.0	0.0	1.47	0.0	0.0	0.0	0.0	0.0	0.0	0.0	0.0	0.0	0.0	0.0	0.0	0.0	0.0	0.0	0.0	0.0	0.0	0.0	0.0	0.0	0.0	0.0	0.0	0.0	0.0	0.0	0.496	0.0
0.17	0.0	0.17	0.0	1.47	0.35	0.0	0.05	0.05	0.05	0.05	0.52	0.29	0.05	0.0	0.0	0.7	0.0	4.17	0.23	1.11	0.0	0.76	0.05	0.0	0.0	0.0	0.0	0.0	0.0	0.0	0.0	0.0	0.0	0.0	0.0	0.0	0.0	0.0	0.0	0.0	0.0	0.0	0.0	0.0	0.0	0.0	0.0	0.01	0.051
0.0	0.0	0.0	0.0	0.0	0.0	0.0	0.0	0.0	0.0	0.0	6.06	0.0	0.0	0.0	0.0	0.0	0.0	9.09	0.0	0.0	0.0	0.0	0.0	0.0	0.0	0.0	0.0	0.0	0.0	0.0	0.0	0.0	0.0	0.0	0.0	0.0	0.0	0.0	0.0	0.0	0.0	0.0	0.0	0.0	0.0	0.0	0.0	0.0	0.0
0.09	0.0	0.27	0.0	0.36	0.09	0.0	0.18	0.09	0.0	0.0	0.81	0.0	0.36	0.0	0.0	0.0	0.0	1.99	0.0	3.35	0.0	0.36	0.09	0.0	0.0	0.0	0.0	0.0	0.0	0.0	0.0	0.0	0.0	0.0	0.0	0.0	0.0	0.0	0.0	0.0	0.0	0.0	0.0	0.27	0.0	0.0	0.0	0.015	0.047
0.0	0.0	0.55	0.0	0.22	0.22	0.11	0.0	0.11	0.22	0.0	0.33	0.33	0.0	0.0	0.0	0.22	0.0	0.0	0.0	0.0	0.0	0.55	0.0	0.0	0.0	0.0	0.0	0.0	0.0	0.0	0.0	0.0	0.0	0.0	0.0	0.0	0.0	0.0	0.0	0.0	0.0	0.0	0.0	0.0	0.0	0.0	0.0	0.0	0.16
0.0	0.0	0.0	0.0	0.64	0.0	0.64	0.0	0.0	0.0	0.0	0.64	0.64	0.0	0.0	0.0	0.0	0.0	3.89	1.29	1.29	0.0	0.0	0.0	0.0	0.0	0.0	0.0	0.0	0.0	0.0	0.0	0.0	0.0	0.0	0.0	0.0	0.0	0.0	0.64	0.0	0.0	0.0	0.0	0.64	0.0	0.0	0.0	0.0	0.115
0.0	0.95	0.95	0.0	0.0	0.0	0.0	0.0	0.0	0.0	0.0	0.0	0.0	0.0	0.0	0.0	0.0	0.0	0.47	0.47	1.9	0.0	0.0	0.47	0.0	0.0	0.0	0.0	0.0	0.0	0.0	0.47	0.0	0.0	0.0	0.0	0.0	0.0	0.0	0.0	0.0	0.0	0.0	0.0	0.0	0.0	0.0	0.0	0.066	0.2
0.0	0.0	0.54	0.0	0.21	0.21	0.1	0.0	0.1	0.21	0.0	0.21	0.32	0.0	0.0	0.0	0.21	0.0	0.0	0.0	0.0	0.0	0.54	0.0	0.0	0.0	0.0	0.0	0.0	0.0	0.0	0.0	0.0	0.0	0.0	0.0	0.0	0.0	0.0	0.0	0.0	0.0	0.0	0.0	0.0	0.0	0.0	0.0	0.0	0.152
0.09	0.0	0.27	0.0	0.36	0.09	0.0	0.18	0.09	0.0	0.0	0.72	0.0	0.36	0.0	0.0	0.0	0.0	2.0	0.0	3.27	0.0	0.36	0.09	0.0	0.0	0.0	0.0	0.0	0.0	0.0	0.0	0.0	0.0	0.0	0.0	0.0	0.0	0.0	0.0	0.0	0.0	0.0	0.0	0.27	0.0	0.0	0.0	0.015	0.047
0.09	0.0	0.27	0.0	0.36	0.09	0.0	0.18	0.09	0.0	0.0	0.72	0.0	0.36	0.0	0.0	0.0	0.0	2.0	0.0	3.27	0.0	0.36	0.09	0.0	0.0	0.0	0.0	0.0	0.0	0.0	0.0	0.0	0.0	0.0	0.0	0.0	0.0	0.0	0.0	0.0	0.0	0.0	0.0	0.27	0.0	0.0	0.0	0.015	0.047
0.0	0.54	0.0	0.0	0.0	0.0	1.08	0.0	0.0	0.54	0.54	0.54	0.0	0.0	0.0	2.17	0.0	0.54	3.26	0.0	1.08	0.0	0.0	0.0	0.0	0.0	0.0	0.0	0.0	0.0	0.0	0.0	0.0	0.0	0.0	0.0	0.0	0.0	0.0	0.0	0.0	0.0	0.0	0.0	0.54	0.0	0.0	0.0	0.0	0.0
0.32	0.0	0.32	0.0	0.98	0.32	0.65	0.0	0.0	0.32	0.0	0.98	0.32	0.0	0.0	0.0	0.65	0.0	2.61	0.0	2.28	0.0	0.65	0.0	0.0	0.0	0.0	0.0	0.0	0.0	0.0	0.0	0.0	0.0	0.0	0.0	0.0	0.0	0.0	0.0	0.0	0.0	0.0	0.0	0.0	0.0	0.0	0.0	0.0	0.0
1.18	0.39	0.59	0.0	0.0	0.98	0.19	0.19	1.38	0.39	0.0	0.98	0.0	0.19	0.0	0.98	0.0	0.0	2.56	0.39	1.38	0.0	0.0	1.38	0.0	0.0	0.0	0.0	0.0	0.0	0.0	0.0	0.0	0.0	0.0	0.0	0.0	0.0	0.0	0.0	0.0	0.0	0.0	0.0	0.0	0.0	0.0	0.0	0.0	0.238
0.0	0.31	0.0	7.18	0.0	0.0	0.31	0.62	0.0	1.25	0.0	0.0	0.0	0.0	0.0	0.0	0.0	0.62	0.93	0.0	0.62	0.31	0.0	0.31	0.0	0.0	0.0	0.0	0.0	0.0	0.0	0.0	0.0	0.0	0.62	0.0	0.0	0.0	0.0	0.31	0.0	0.0	0.0	0.0	0.0	0.0	0.0	0.0	0.0	0.183
1.01	0.33	0.5	13.63	0.0	0.67	0.0	0.16	1.34	0.33	0.0	0.67	0.0	0.16	0.0	0.5	0.0	0.16	2.02	0.33	0.84	0.0	0.0	1.17	0.0	0.0	0.0	0.0	0.0	0.0	0.0	0.0	0.0	0.0	0.0	0.0	0.0	0.0	0.0	0.0	0.0	0.0	0.0	0.0	0.0	0.0	0.0	0.0	0.0	0.204
0.0	0.56	0.0	0.0	0.56	0.0	0.0	0.0	1.01	0.56	0.11	1.79	0.22	0.11	0.0	0.11	0.22	0.89	1.79	0.0	2.8	0.0	0.0	0.0	0.11	0.11	0.0	0.0	0.0	0.0	0.0	0.0	0.0	0.0	0.0	0.0	0.0	0.0	0.0	0.0	0.0	0.0	0.0	0.0	0.0	0.0	0.0	0.0	0.0	0.186
0.72	0.0	0.0	0.0	1.45	0.72	0.72	0.0	0.0	1.45	0.0	0.0	0.0	0.0	0.0	0.0	0.0	0.0	1.45	0.0	0.0	0.0	0.0	0.0	0.0	0.0	0.0	0.0	0.0	0.0	0.0	0.0	0.0	0.0	0.0	0.72	0.0	0.0	0.0	0.0	0.0	0.0	0.0	0.0	0.0	0.0	0.0	0.0	0.0	0.404
0.09	0.0	0.27	0.0	0.36	0.09	0.0	0.18	0.09	0.0	0.0	0.72	0.0	0.36	0.0	0.0	0.0	0.0	2.0	0.0	3.36	0.0	0.36	0.09	0.0	0.0	0.0	0.0	0.0	0.0	0.0	0.0	0.0	0.0	0.0	0.0	0.0	0.0	0.0	0.0	0.0	0.0	0.0	0.0	0.27	0.0	0.0	0.0	0.015	0.047
0.0	0.27	0.82	0.0	1.37	0.0	0.82	0.0	0.0	0.82	0.0	0.82	0.0	0.0	0.0	0.82	0.27	0.0	2.75	0.0	1.1	0.0	0.82	0.27	0.0	0.0	0.0	0.0	0.0	0.0	0.0	0.0	0.27	0.0	0.0	0.0	0.0	0.0	0.0	0.0	0.0	0.0	0.0	0.0	0.0	0.0	0.0	0.0	0.0	0.235
0.0	0.0	0.74	0.0	1.85	0.37	0.37	0.0	0.0	0.74	0.0	0.37	0.0	0.0	0.0	1.11	0.0	0.0	1.85	0.0	3.34	0.0	0.0	0.0	0.0	0.0	0.0	0.0	0.0	0.0	0.0	0.0	0.0	0.0	0.0	0.0	0.0	0.0	0.0	0.0	0.0	0.0	0.0	0.0	0.0	0.0	0.0	0.0	0.0	0.264
0.0	0.0	0.68	0.0	0.0	0.0	0.0	1.36	0.0	0.0	0.68	0.68	0.0	0.0	0.0	0.0	0.0	0.0	3.4	0.0	1.36	0.0	0.68	0.68	0.0	0.0	0.0	0.0	0.0	0.0	0.0	0.0	0.0	0.0	0.0	0.0	0.0	0.0	0.0	0.0	0.0	0.0	0.0	0.0	0.0	0.0	0.0	0.0	0.0	0.0
0.0	0.5	0.25	0.0	0.5	0.0	1.01	0.0	0.0	0.76	0.76	0.5	0.25	0.0	0.0	1.26	0.25	0.25	1.77	0.0	1.26	0.0	0.0	0.0	0.0	0.0	0.0	0.0	0.0	0.0	0.0	0.0	0.0	0.0	0.0	0.0	0.0	0.0	0.0	0.0	0.0	0.0	0.0	0.0	0.25	0.0	0.0	0.0	0.0	0.113
0.07	0.22	0.82	0.0	0.52	0.0	0.07	0.0	0.67	0.59	0.22	0.82	0.07	0.0	0.14	0.0	0.07	0.0	3.29	0.22	1.87	0.0	0.0	0.22	0.0	0.0	0.0	0.0	0.0	0.0	0.0	0.0	0.0	0.0	0.07	0.0	0.0	0.0	0.0	0.0	0.0	0.0	0.0	0.0	0.0	0.0	0.0	0.0	0.0	0.095
0.08	0.08	0.76	0.0	0.85	1.02	0.25	0.17	0.59	0.08	0.17	0.59	0.17	0.0	2.21	0.25	0.08	0.93	1.61	0.17	0.42	0.0	0.85	0.08	0.0	0.0	0.0	0.0	0.0	0.0	0.0	0.0	0.0	0.0	0.0	0.0	0.0	0.0	0.0	0.08	0.0	0.0	0.17	0.08	0.08	0.08	0.0	0.0	0.0	0.065
0.0	0.0	0.0	0.0	0.0	0.0	0.0	0.0	1.28	0.0	0.0	0.0	0.0	0.0	0.0	0.0	0.0	0.0	1.28	0.0	2.56	0.0	0.0	0.0	0.0	0.0	1.28	0.0	0.0	0.0	0.0	0.0	0.0	0.0	0.0	0.0	0.0	0.0	0.0	0.0	0.0	0.0	0.0	0.0	0.0	0.0	0.0	0.0	0.0	0.0
0.0	0.56	0.28	0.0	0.0	0.0	0.56	0.0	0.0	0.56	0.28	0.56	0.28	0.0	0.0	1.41	0.28	0.0	1.97	0.0	1.12	0.0	0.0	0.0	0.0	0.0	0.0	0.0	0.0	0.0	0.0	0.0	0.0	0.0	0.0	0.0	0.0	0.0	0.0	0.0	0.0	0.0	0.0	0.0	0.28	0.0	0.0	0.0	0.0	0.118
0.0	0.0	0.0	0.81	0.0	0.0	0.0	0.0	0.0	1.63	0.0	0.0	0.0	0.0	0.0	0.0	0.0	0.0	2.45	0.0	0.0	0.0	0.0	2.45	0.0	0.0	0.0	0.0	0.0	0.0	0.0	0.0	0.0	0.0	0.0	0.0	0.0	0.0	0.0	0.0	0.0	0.0	0.0	0.0	0.0	0.0	0.0	0.0	0.249	0.0
0.34	0.0	1.7	0.0	1.02	0.0	0.0	0.0	0.68	1.02	0.0	0.0	0.0	0.0	0.0	0.0	0.0	0.0	0.34	1.02	0.68	0.0	0.0	0.0	0.34	0.0	0.0	0.0	0.0	0.0	0.0	0.0	0.0	0.0	0.0	0.0	0.0	0.0	0.0	0.0	0.0	0.0	0.0	0.0	0.0	0.0	0.0	0.0	0.0	0.0
0.0	0.0	0.0	0.0	0.0	0.0	0.0	0.0	0.0	0.0	0.0	0.0	0.0	0.0	0.0	0.0	0.0	0.0	0.0	0.0	0.0	0.0	0.0	0.0	0.0	0.0	0.0	0.0	0.0	0.0	0.0	0.0	0.0	0.0	0.0	0.0	0.0	0.0	0.0	0.0	0.0	0.0	0.0	0.0	1.17	0.0	0.0	0.0	0.0	0.443
0.0	0.51	0.0	0.0	0.51	0.51	1.02	0.0	0.0	0.0	0.0	0.0	0.0	0.0	0.0	0.0	0.0	0.51	0.51	0.0	0.51	0.0	0.51	0.0	0.0	0.0	0.0	0.0	0.0	0.0	0.0	0.0	0.0	0.0	0.0	0.0	0.0	0.0	0.0	0.0	0.0	0.0	0.0	0.0	0.0	0.0	0.0	0.0	0.0	0.142
0.48	0.97	0.97	0.0	0.48	0.0	0.0	0.48	0.0	1.95	0.0	2.43	0.0	0.48	0.0	0.48	0.0	0.0	1.95	0.0	5.36	0.0	0.0	0.0	0.0	0.0	0.0	0.0	0.0	0.0	0.0	0.0	0.0	0.0	0.0	0.0	0.0	0.0	0.0	0.0	0.0	0.0	0.0	0.0	0.0	0.0	0.0	0.0	0.0	0.26
0.34	0.0	1.7	0.0	1.02	0.0	0.0	0.0	0.68	1.02	0.0	0.0	0.0	0.0	0.0	0.0	0.0	0.0	0.34	1.02	0.68	0.0	0.0	0.0	0.34	0.0	0.0	0.0	0.0	0.0	0.0	0.0	0.0	0.0	0.0	0.0	0.0	0.0	0.0	0.0	0.0	0.0	0.0	0.0	0.0	0.0	0.0	0.0	0.0	0.0
0.09	0.0	0.27	0.0	0.36	0.09	0.0	0.18	0.09	0.0	0.0	0.72	0.0	0.36	0.0	0.0	0.0	0.0	2.0	0.0	3.36	0.0	0.36	0.09	0.0	0.0	0.0	0.0	0.0	0.0	0.0	0.0	0.0	0.0	0.0	0.0	0.0	0.0	0.0	0.0	0.0	0.0	0.0	0.0	0.27	0.0	0.0	0.0	0.015	0.047
0.08	0.08	0.76	0.0	0.85	1.02	0.25	0.17	0.59	0.08	0.17	0.59	0.17	0.0	2.21	0.25	0.08	0.93	1.61	0.17	0.42	0.0	0.85	0.08	0.0	0.0	0.0	0.0	0.0	0.0	0.0	0.0	0.0	0.0	0.0	0.0	0.0	0.0	0.0	0.08	0.0	0.0	0.17	0.08	0.08	0.08	0.0	0.0	0.0	0.065
0.0	0.0	0.0	1.16	0.0	0.0	0.0	0.0	0.0	0.0	0.0	0.0	0.0	0.0	0.0	0.0	0.0	0.0	3.48	0.0	2.32	0.0	0.0	2.32	0.0	0.0	0.0	0.0	0.0	0.0	0.0	0.0	0.0	0.0	0.0	0.0	0.0	0.0	0.0	0.0	0.0	0.0	0.0	0.0	0.0	0.0	0.0	0.0	0.0	0.0
0.0	0.0	0.0	0.0	0.0	0.0	0.0	0.0	1.35	0.0	0.0	0.0	0.0	0.0	0.0	0.0	0.0	0.0	2.7	0.0	2.7	0.0	0.0	0.0	0.0	0.0	0.0	0.0	0.0	0.0	0.0	0.0	0.0	0.0	0.0	0.0	0.0	0.0	0.0	0.0	0.0	0.0	0.0	0.0	0.0	0.0	0.0	0.0	0.0	0.0
0.0	0.0	0.0	0.0	0.0	0.0	0.0	0.0	0.0	0.0	0.0	0.0	0.0	0.0	0.0	0.0	0.0	1.57	0.0	0.0	0.0	0.0	0.78	0.0	0.0	0.0	0.0	0.0	0.0	0.0	0.0	0.0	0.0	0.0	0.0	0.0	0.0	0.0	0.0	0.0	0.0	0.0	0.0	0.0	0.0	0.0	0.0	0.0	0.0	0.0
0.43	0.43	0.43	0.0	0.14	0.1	0.03	0.07	0.54	1.01	0.28	0.79	0.47	1.19	0.03	0.25	0.39	0.0	3.0	0.0	1.3	0.0	0.39	0.57	0.0	0.0	0.0	0.0	0.0	0.0	0.0	0.0	0.0	0.0	0.0	0.0	0.0	0.0	0.0	0.0	0.0	0.0	0.0	0.0	0.1	0.0	0.0	0.0	0.011	0.077
0.23	0.34	0.58	0.0	0.46	0.11	0.11	0.23	1.04	0.93	0.0	0.46	0.0	0.23	0.23	0.0	0.11	0.0	3.72	0.46	1.74	0.0	0.0	0.81	0.0	0.0	0.0	0.0	0.0	0.0	0.0	0.0	0.0	0.0	0.0	0.0	0.0	0.0	0.0	0.0	0.0	0.0	0.0	0.0	0.0	0.0	0.46	0.0	0.0	0.075
0.0	0.67	0.33	0.0	0.33	0.33	0.33	0.33	0.0	0.0	0.67	1.0	0.0	0.0	0.0	1.0	0.33	0.33	2.68	2.68	3.02	0.0	0.0	0.67	0.0	0.0	0.0	0.0	0.0	0.0	0.0	0.0	0.0	0.0	0.0	0.0	0.0	0.0	0.0	0.0	0.0	0.0	0.0	0.0	0.0	0.0	0.0	0.0	0.0	0.053
0.47	0.95	0.95	0.0	0.47	0.0	0.0	0.47	0.0	1.9	0.0	2.38	0.0	0.95	0.0	0.47	0.0	0.0	1.9	0.0	5.23	0.0	0.0	0.0	0.0	0.0	0.0	0.0	0.0	0.0	0.0	0.0	0.0	0.0	0.0	0.0	0.0	0.0	0.0	0.0	0.0	0.0	0.0	0.0	0.0	0.0	0.0	0.0	0.0	0.253
0.46	0.93	0.93	0.0	0.46	0.0	0.0	0.46	0.0	1.86	0.0	2.33	0.0	0.46	0.0	0.46	0.0	0.0	1.86	0.0	5.14	0.0	0.0	0.0	0.0	0.0	0.0	0.0	0.0	0.0	0.0	0.0	0.0	0.0	0.0	0.0	0.0	0.0	0.0	0.0	0.0	0.0	0.0	0.0	0.0	0.0	0.0	0.0	0.0	0.252
0.09	0.0	0.27	0.0	0.36	0.09	0.0	0.18	0.09	0.0	0.0	0.73	0.0	0.36	0.0	0.0	0.0	0.0	2.01	0.0	3.38	0.0	0.36	0.09	0.0	0.0	0.0	0.0	0.0	0.0	0.0	0.0	0.0	0.0	0.0	0.0	0.0	0.0	0.0	0.0	0.0	0.0	0.0	0.0	0.27	0.0	0.0	0.0	0.016	0.048
0.0	0.0	0.73	0.0	0.0	0.0	0.73	0.0	0.0	0.0	0.0	0.0	0.0	0.0	0.0	2.2	0.0	0.0	1.47	0.0	1.47	0.0	0.0	0.0	0.0	0.0	0.0	0.0	0.0	0.0	0.0	0.0	0.0	0.0	0.0	0.0	0.0	0.0	0.73	0.0	0.0	0.0	0.0	0.0	0.0	0.0	0.0	0.0	0.0	0.0
0.0	0.0	0.0	1.26	0.0	0.0	0.63	0.0	0.0	1.26	0.0	0.0	0.0	0.0	0.0	0.63	0.0	0.0	0.63	0.0	0.0	0.0	0.0	0.0	0.0	0.0	0.0	0.0	0.0	0.0	0.0	0.0	0.0	0.0	0.0	0.0	0.0	0.0	0.0	0.0	0.0	0.0	0.0	0.0	0.0	0.0	0.0	0.0	0.195	0.0
0.0	0.0	0.74	0.0	0.0	0.0	0.74	0.0	0.0	0.0	0.0	0.0	0.0	0.0	0.0	2.22	0.0	0.0	1.48	0.0	1.48	0.0	0.0	0.0	0.0	0.0	0.0	0.0	0.0	0.0	0.0	0.0	0.0	0.0	0.0	0.0	0.0	0.0	0.74	0.0	0.0	0.0	0.0	0.0	0.0	0.0	0.0	0.0	0.0	0.0
0.71	0.0	0.11	0.0	0.47	0.11	0.0	0.59	0.71	2.86	0.23	0.11	0.23	0.0	0.47	0.11	0.59	0.47	3.21	0.0	1.66	0.0	1.9	1.07	0.0	0.0	0.0	0.0	0.0	0.0	0.0	0.0	0.0	0.0	0.0	0.0	0.0	0.0	0.11	0.11	0.0	0.0	0.0	0.0	0.11	0.0	0.0	0.0	0.072	0.127
0.0	0.0	0.73	0.0	0.0	0.73	0.73	0.0	0.0	0.0	0.0	0.0	0.0	0.0	0.0	0.73	0.0	0.0	1.47	0.0	0.0	0.0	0.73	0.0	0.0	0.0	0.0	0.0	0.0	0.0	0.0	0.0	0.0	0.0	0.0	0.0	0.0	0.0	0.0	0.0	0.0	0.0	0.0	0.0	0.0	0.0	0.0	0.0	0.0	0.0
0.68	0.0	0.0	0.0	0.0	0.0	0.0	0.0	0.0	0.0	0.0	0.0	0.0	0.0	0.0	1.36	0.0	0.0	2.04	0.0	0.0	0.68	0.0	0.0	0.0	0.0	0.0	0.0	0.0	0.0	0.0	0.0	0.0	0.0	0.0	0.0	0.0	0.0	0.0	0.0	0.0	0.0	0.0	0.0	0.0	0.0	0.0	0.0	0.125	0.375
0.5	0.4	0.33	0.0	0.13	0.03	0.13	0.1	0.54	0.78	0.3	0.71	0.54	1.15	0.03	0.27	0.44	0.03	3.19	0.0	1.42	0.0	0.37	0.61	0.0	0.0	0.0	0.0	0.0	0.0	0.0	0.0	0.0	0.0	0.0	0.0	0.0	0.0	0.0	0.0	0.0	0.0	0.0	0.0	0.06	0.0	0.0	0.0	0.0	0.074
0.67	0.16	1.35	0.0	1.01	0.0	0.0	0.0	0.0	0.16	0.16	1.69	0.5	0.0	0.0	0.33	0.0	0.16	5.77	0.0	1.35	0.0	0.0	0.84	0.0	0.0	0.0	0.0	0.0	0.0	0.0	0.0	0.0	0.0	0.0	0.0	0.0	0.0	0.0	0.0	0.0	0.0	0.0	0.0	0.0	0.0	0.0	0.0	0.0	0.061
0.0	0.0	0.0	0.0	2.38	0.0	0.0	2.38	2.38	2.38	0.0	0.0	0.0	0.0	0.0	0.0	7.14	0.0	0.0	2.38	2.38	0.0	0.0	0.0	0.0	0.0	0.0	0.0	0.0	0.0	0.0	0.0	0.0	0.0	0.0	0.0	0.0	0.0	0.0	0.0	0.0	0.0	0.0	0.0	0.0	0.0	0.0	0.0	0.0	0.0
0.18	0.0	0.09	0.0	0.36	0.09	0.0	0.36	0.09	0.0	0.0	0.63	0.09	0.36	0.0	0.0	0.09	0.0	1.27	0.0	3.38	0.0	0.36	0.09	0.0	0.0	0.0	0.0	0.0	0.0	0.0	0.0	0.0	0.0	0.0	0.0	0.0	0.0	0.0	0.0	0.0	0.0	0.0	0.0	0.0	0.0	0.0	0.0	0.0	0.06
0.0	0.0	0.53	0.0	0.53	0.0	0.0	0.53	0.0	0.0	0.0	1.06	0.0	0.0	2.12	0.0	0.53	0.53	2.65	0.0	2.65	0.0	1.59	0.0	0.0	0.0	0.0	0.0	0.0	0.0	0.0	0.0	0.0	0.0	0.0	0.0	0.0	0.0	0.53	0.53	0.0	0.0	0.0	0.0	0.0	0.0	0.0	0.0	0.0	0.191
0.0	0.0	0.52	0.0	0.52	0.0	0.0	0.52	0.0	0.0	0.0	1.05	0.0	0.0	2.11	0.0	0.52	0.52	2.64	0.0	2.64	0.0	1.58	0.0	0.0	0.0	0.0	0.0	0.0	0.0	0.0	0.0	0.0	0.0	0.0	0.0	0.0	0.0	0.52	0.52	0.0	0.0	0.0	0.0	0.0	0.0	0.0	0.0	0.0	0.19
0.0	0.0	0.51	0.0	0.51	0.0	0.0	0.51	0.0	0.0	0.0	1.02	0.0	0.0	2.05	0.0	0.0	0.51	2.56	0.0	2.56	0.0	1.53	0.0	0.0	0.0	0.0	0.0	0.0	0.0	0.0	0.0	0.0	0.0	0.0	0.0	0.0	0.0	0.51	0.51	0.0	0.0	0.0	0.0	0.51	0.0	0.0	0.0	0.0	0.189
0.0	0.1	0.31	0.1	1.05	0.42	0.0	0.31	0.0	0.1	0.1	0.84	0.0	0.1	0.0	2.0	0.84	0.21	1.69	0.31	0.31	0.0	0.52	0.1	0.0	0.0	0.0	0.0	0.0	0.0	0.0	0.0	0.0	0.0	0.0	0.31	0.0	0.0	0.0	0.1	0.0	0.0	0.0	0.0	0.0	0.0	0.0	0.0	0.0	0.054
0.0	0.0	1.11	0.0	0.0	0.0	1.11	0.0	0.0	0.0	1.11	1.11	0.0	0.0	0.0	2.22	0.0	0.0	3.33	0.0	3.33	0.0	0.0	0.0	0.0	0.0	0.0	0.0	0.0	0.0	0.0	0.0	0.0	0.0	0.0	0.0	0.0	0.0	0.0	0.0	0.0	0.0	0.0	0.0	0.0	0.0	0.0	0.0	0.0	0.138
0.31	0.0	0.63	0.0	0.47	0.47	0.15	0.79	0.15	0.63	0.31	1.42	0.0	0.0	0.0	0.0	1.58	0.0	2.05	1.58	3.95	0.0	0.15	0.47	0.0	0.0	0.0	0.0	0.0	0.0	0.0	0.0	0.0	0.0	0.0	0.0	0.0	0.0	0.0	0.15	0.0	0.0	0.0	0.0	0.15	0.0	0.0	0.0	0.0	0.076
0.0	0.0	0.0	0.0	0.0	0.0	0.91	0.0	0.0	0.0	0.0	0.91	0.0	0.0	0.0	0.91	0.0	1.83	4.58	0.0	1.83	0.0	0.0	0.0	0.0	0.0	0.0	0.0	0.0	0.0	0.0	0.0	0.0	0.0	0.0	0.0	0.0	0.0	0.0	0.0	0.0	0.0	0.0	0.0	0.0	0.0	0.0	0.0	0.0	0.151
0.31	0.0	0.63	0.0	0.47	0.47	0.15	0.79	0.15	0.63	0.31	1.42	0.0	0.0	0.0	0.0	1.58	0.0	2.05	1.58	3.95	0.0	0.15	0.47	0.0	0.0	0.0	0.0	0.0	0.0	0.0	0.0	0.0	0.0	0.0	0.0	0.0	0.0	0.0	0.15	0.0	0.0	0.0	0.0	0.15	0.0	0.0	0.0	0.0	0.076
0.0	0.0	0.32	0.0	0.64	0.64	0.64	0.32	0.0	0.0	0.0	0.32	0.32	0.0	0.0	0.32	0.32	0.32	2.27	0.0	3.24	0.0	0.0	0.32	0.0	0.0	0.0	0.0	0.0	0.0	0.0	0.0	0.0	0.0	0.0	0.0	0.0	0.0	0.0	0.0	0.0	0.0	0.0	0.0	0.64	0.0	0.0	0.0	0.0	0.166
0.0	0.0	0.0	0.0	1.26	0.0	1.26	0.0	0.0	0.0	0.0	0.0	0.0	0.0	0.0	0.0	0.0	1.26	0.0	0.0	1.26	0.0	0.0	0.0	0.0	0.0	0.0	0.0	0.0	0.0	0.0	0.0	0.0	0.0	0.0	0.0	0.0	0.0	0.0	0.0	0.0	0.0	0.0	0.0	1.26	0.0	0.0	0.0	0.431	0.0
0.1	0.0	0.1	0.0	0.4	0.1	0.1	0.0	0.2	0.2	0.4	0.5	0.0	0.6	0.0	0.91	0.2	0.0	1.72	4.26	1.72	0.0	0.4	0.2	0.0	0.0	0.0	0.0	0.0	0.0	0.0	0.0	0.0	0.0	0.0	0.0	0.0	0.0	0.0	0.0	0.0	0.0	0.0	0.0	0.0	0.0	0.0	0.0	0.0	0.096
0.0	0.0	0.0	0.0	0.09	0.0	0.0	0.0	0.0	0.09	0.0	0.0	0.0	0.0	0.0	0.0	0.0	0.0	0.0	0.0	0.0	0.0	0.0	0.0	0.0	0.0	0.0	0.0	0.0	0.0	0.0	0.0	0.0	0.0	0.0	0.0	0.0	0.0	0.0	0.0	0.0	0.0	0.0	0.0	0.0	0.0	0.0	0.0	0.0	0.032
0.0	0.0	0.0	0.0	0.0	0.0	0.0	1.12	0.0	0.0	0.0	0.0	0.0	0.0	0.0	0.0	0.0	0.0	0.0	0.0	0.0	0.0	1.12	0.0	0.0	0.0	0.0	0.0	0.0	0.0	0.0	0.0	0.0	0.0	0.0	0.0	0.0	0.0	0.0	0.0	0.0	0.0	0.0	0.0	1.12	0.0	0.0	0.0	0.0	0.212
0.59	0.0	0.0	0.0	0.0	0.0	1.18	0.59	0.59	1.18	0.0	1.18	0.0	0.0	0.0	0.0	2.95	0.0	4.14	2.36	2.36	0.0	0.0	0.0	0.0	0.0	0.0	0.0	0.0	0.0	0.0	0.0	0.0	0.0	0.0	0.0	0.0	0.0	0.0	0.0	0.0	0.0	0.0	0.0	0.0	0.0	0.0	0.0	0.0	0.0
0.0	0.0	0.0	0.0	0.0	0.0	4.54	0.0	0.0	0.0	0.0	0.0	0.0	0.0	0.0	0.0	0.0	0.0	0.0	0.0	0.0	0.0	0.0	0.0	0.0	0.0	0.0	0.0	0.0	0.0	0.0	0.0	0.0	0.0	0.0	0.0	0.0	0.0	0.0	0.0	0.0	0.0	0.0	0.0	0.0	0.0	0.0	0.0	0.0	0.0
0.06	0.65	0.71	0.0	0.39	0.65	0.52	0.19	1.04	0.52	0.06	0.39	0.32	0.0	1.17	0.13	0.06	1.1	1.3	0.0	1.04	0.0	0.52	0.19	0.0	0.0	0.0	0.0	0.0	0.0	0.0	0.0	0.0	0.0	0.0	0.0	0.0	0.0	0.0	0.06	0.0	0.0	0.0	0.0	0.0	0.06	0.0	0.0	0.0	0.085
1.23	0.0	0.0	0.0	0.0	0.0	0.0	0.0	0.0	0.0	0.0	2.46	0.0	0.0	0.0	0.0	0.0	0.0	6.17	0.0	2.46	0.0	0.0	0.0	0.0	0.0	0.0	0.0	0.0	0.0	0.0	0.0	0.0	0.0	0.0	0.0	0.0	0.0	0.0	0.0	0.0	0.0	0.0	0.0	0.0	0.0	0.0	0.0	0.0	0.0
0.0	1.5	1.5	0.0	0.75	0.0	0.0	0.0	0.75	3.75	0.0	2.25	0.0	0.0	1.5	0.0	1.5	0.0	0.75	0.0	3.0	0.0	0.0	0.0	0.0	0.0	0.0	0.0	0.0	0.0	0.0	0.0	0.0	0.0	0.0	0.0	0.0	0.0	0.0	0.0	0.0	0.0	0.0	0.0	0.0	0.0	0.0	0.0	0.0	0.0
0.0	1.51	1.51	0.0	0.75	0.0	0.0	0.0	0.75	3.78	0.0	2.27	0.0	0.0	1.51	0.0	0.75	0.0	0.75	0.0	3.03	0.0	0.0	0.0	0.0	0.0	0.0	0.0	0.0	0.0	0.0	0.0	0.0	0.0	0.0	0.0	0.0	0.0	0.0	0.0	0.0	0.0	0.0	0.0	0.0	0.0	0.0	0.0	0.0	0.0
0.1	0.2	0.52	0.0	0.31	1.14	0.2	0.62	1.04	0.52	0.2	0.62	0.0	0.0	1.66	0.0	0.2	1.45	2.08	0.2	1.25	0.0	1.14	0.2	0.0	0.0	0.0	0.0	0.0	0.0	0.0	0.0	0.0	0.0	0.0	0.0	0.0	0.0	0.0	0.0	0.0	0.0	0.2	0.0	0.0	0.0	0.0	0.0	0.095	0.143
0.0	0.0	0.0	0.0	0.0	0.0	0.0	0.0	0.0	0.0	0.0	0.0	0.0	0.0	0.0	0.0	0.0	0.0	6.17	0.0	0.0	0.0	0.0	0.0	0.0	0.0	0.0	0.0	0.0	0.0	0.0	0.0	0.0	0.0	0.0	0.0	0.0	0.0	0.0	0.0	0.0	0.0	0.0	0.0	2.46	0.0	0.0	0.0	0.0	0.0
0.0	0.0	0.0	0.0	0.0	0.0	0.0	0.0	0.0	0.0	0.0	0.0	0.0	0.0	0.0	0.0	0.0	0.0	0.0	0.0	0.0	0.0	0.0	0.0	0.0	0.0	0.0	0.0	0.0	0.0	0.0	0.0	0.0	0.0	0.0	0.0	0.0	0.0	0.0	0.0	0.0	0.0	0.0	0.0	1.17	0.0	0.0	0.0	0.0	0.441
0.0	0.0	0.31	0.0	0.31	0.31	0.31	0.31	0.0	0.0	0.63	0.95	0.0	0.0	0.0	0.95	0.63	0.31	2.54	2.54	3.5	0.0	0.0	0.63	0.0	0.0	0.0	0.0	0.0	0.0	0.0	0.0	0.0	0.0	0.0	0.0	0.0	0.0	0.0	0.0	0.0	0.0	0.0	0.0	0.0	0.0	0.0	0.0	0.0	0.051
0.0	0.0	0.0	0.0	0.0	0.0	0.0	0.0	0.0	0.0	0.0	0.0	0.0	0.0	0.0	2.04	0.0	0.0	1.02	1.02	0.0	0.0	0.0	0.0	0.0	0.0	0.0	0.0	0.0	0.0	0.0	0.0	0.0	0.0	0.0	0.0	0.0	0.0	0.0	0.0	0.0	0.0	0.0	0.0	0.0	0.0	0.0	0.0	0.0	0.174
0.0	0.0	0.0	0.0	0.0	0.0	0.0	0.0	0.0	0.0	0.0	0.0	0.0	0.0	0.0	1.96	0.0	0.0	0.98	0.98	0.0	0.0	0.0	0.0	0.0	0.0	0.0	0.0	0.0	0.0	0.0	0.0	0.0	0.0	0.0	0.0	0.0	0.0	0.0	0.0	0.0	0.0	0.0	0.0	0.0	0.0	0.0	0.0	0.0	0.173
0.0	0.39	1.17	0.0	0.39	0.0	0.0	0.0	0.0	0.78	0.78	0.78	0.0	0.0	0.39	3.51	0.0	0.0	1.17	0.0	1.17	0.0	0.0	0.0	0.0	0.0	0.0	0.0	0.0	0.0	0.0	0.0	0.0	0.0	0.0	0.0	0.0	0.0	0.0	0.0	0.0	0.0	0.0	0.0	0.39	0.0	0.0	0.0	0.0	0.066
0.0	0.0	0.0	0.0	0.0	0.0	0.0	0.0	0.0	0.0	0.0	1.42	0.0	0.0	0.0	1.42	0.0	0.0	0.0	0.0	0.0	0.0	0.0	0.0	0.0	0.0	0.0	0.0	0.0	0.0	0.0	0.0	0.0	0.0	0.0	0.0	0.0	0.0	0.0	0.0	0.0	0.0	0.0	0.0	0.0	0.0	0.0	0.0	0.0	0.0
0.09	0.0	0.09	0.0	0.39	0.09	0.09	0.0	0.19	0.29	0.39	0.48	0.0	0.58	0.0	0.87	0.19	0.0	1.66	4.1	1.66	0.0	0.39	0.19	0.0	0.0	0.0	0.0	0.0	0.0	0.0	0.0	0.0	0.0	0.0	0.0	0.0	0.0	0.0	0.0	0.0	0.0	0.0	0.0	0.0	0.0	0.0	0.0	0.0	0.14
0.1	0.0	0.41	0.0	0.1	0.1	0.1	0.52	0.1	0.0	0.0	0.62	0.0	0.2	0.0	0.0	0.1	0.0	0.0	0.0	0.0	0.0	0.73	0.0	0.0	0.0	0.0	0.0	0.0	0.0	0.0	0.0	0.0	0.0	0.0	0.0	0.0	0.0	0.0	0.0	0.0	0.0	0.0	0.0	0.0	0.0	0.0	0.0	0.0	0.048
0.14	0.0	0.28	0.0	0.09	0.24	0.04	0.04	0.24	0.0	0.0	0.52	0.04	0.09	0.0	0.0	0.14	0.0	0.24	0.04	0.28	0.0	0.38	0.14	0.0	0.0	0.0	0.0	0.0	0.0	0.0	0.0	0.0	0.0	0.0	0.19	0.0	0.0	0.0	0.04	0.0	0.0	0.0	0.04	0.09	0.0	0.0	0.0	0.0	0.061
0.36	0.27	0.63	0.0	0.82	0.36	0.0	0.36	0.27	4.1	0.09	1.27	0.45	0.0	1.27	1.18	0.27	2.1	2.73	0.0	2.83	0.0	0.09	0.27	0.0	0.0	0.0	0.0	0.0	0.0	0.0	0.0	0.0	0.0	0.0	0.09	0.0	0.0	0.0	0.09	0.0	0.0	0.0	0.0	0.0	0.0	0.0	0.0	0.0	0.101
0.0	0.0	1.11	0.0	1.11	0.0	0.74	0.0	0.0	0.0	0.74	0.37	0.0	0.0	0.0	0.0	0.37	0.0	3.35	2.98	2.61	0.0	0.0	0.37	0.0	0.0	0.0	0.0	0.0	0.0	0.0	0.0	0.0	0.0	0.0	0.0	0.0	0.0	0.0	0.0	0.0	0.0	0.0	0.0	0.0	0.0	0.0	0.0	0.0	0.0
0.0	0.0	0.0	0.0	0.0	0.0	1.38	0.0	0.0	0.0	0.0	0.0	0.0	0.0	0.0	0.0	0.0	0.0	0.0	0.0	1.38	0.0	0.0	0.0	0.0	0.0	0.0	0.0	0.0	0.0	0.0	0.0	0.0	0.0	0.0	0.0	0.0	0.0	0.0	0.0	0.0	0.0	0.0	0.0	0.0	0.0	0.0	0.0	0.47	0.0
0.0	0.37	1.11	0.0	0.37	0.0	0.0	0.0	0.0	0.74	0.37	0.74	0.0	0.0	0.37	3.34	0.0	0.0	0.74	0.0	1.48	0.0	0.0	0.37	0.0	0.0	0.0	0.0	0.0	0.0	0.0	0.0	0.0	0.0	0.0	0.0	0.0	0.0	0.0	0.0	0.0	0.0	0.0	0.0	0.0	0.0	0.0	0.0	0.0	0.292
0.0	0.37	1.11	0.0	0.37	0.0	0.0	0.0	0.0	0.74	0.37	0.74	0.0	0.0	0.37	3.34	0.0	0.0	0.74	0.0	1.48	0.0	0.0	0.37	0.0	0.0	0.0	0.0	0.0	0.0	0.0	0.0	0.0	0.0	0.0	0.0	0.0	0.0	0.0	0.0	0.0	0.0	0.0	0.0	0.0	0.0	0.0	0.0	0.0	0.292
0.0	0.0	0.0	0.0	0.0	0.0	0.0	0.0	0.0	0.0	0.0	0.0	0.0	0.0	0.0	0.0	0.0	0.0	3.7	0.0	0.0	0.0	0.0	0.0	0.0	0.0	0.0	0.0	0.0	0.0	0.0	0.0	0.0	0.0	0.0	0.0	0.0	0.0	0.0	0.0	0.0	0.0	0.0	0.0	0.0	0.0	0.0	0.0	0.0	0.0
0.17	0.0	0.51	0.0	0.17	0.0	0.17	0.34	0.17	0.0	0.0	0.0	0.0	0.34	0.0	0.0	0.0	0.0	0.0	0.0	0.0	0.0	0.34	0.0	0.0	0.0	0.0	0.0	0.0	0.0	0.0	0.0	0.0	0.0	0.0	0.0	0.0	0.0	0.0	0.0	0.0	0.0	0.0	0.0	0.0	0.0	0.0	0.0	0.0	0.026
0.17	0.0	0.17	0.17	1.43	0.34	0.05	0.05	0.05	0.05	0.05	0.51	0.28	0.05	0.0	0.0	0.69	0.05	4.2	0.23	1.03	0.17	0.74	0.05	0.0	0.0	0.0	0.0	0.0	0.0	0.0	0.0	0.0	0.0	0.0	0.0	0.0	0.0	0.0	0.0	0.0	0.0	0.0	0.0	0.0	0.0	0.0	0.0	0.01	0.05
0.0	0.0	0.0	0.0	1.46	0.0	0.83	0.0	0.2	1.04	0.0	0.41	0.0	0.0	0.0	0.0	0.0	1.46	1.04	0.0	0.2	0.0	0.2	0.0	1.46	1.46	0.0	0.0	0.0	0.0	0.0	0.0	0.0	0.0	0.0	0.0	0.0	0.0	0.2	0.0	0.0	0.0	0.0	0.0	0.0	0.0	0.0	0.0	0.182	0.401
0.0	0.37	0.0	0.0	0.37	0.37	0.37	0.74	0.37	0.37	0.0	0.74	0.37	0.0	0.0	0.37	1.49	0.0	3.73	2.61	1.49	0.0	0.0	0.0	0.0	0.0	0.0	0.0	0.0	0.0	0.0	0.0	0.0	0.0	0.0	0.0	0.0	0.0	0.0	0.74	0.0	0.0	0.0	0.0	0.37	0.0	0.0	0.0	0.0	0.0
0.45	0.0	0.67	0.0	0.22	0.67	0.0	0.67	0.22	0.22	0.22	1.35	0.0	0.0	0.0	0.45	1.35	0.22	1.57	1.57	3.37	0.0	0.22	0.67	0.0	0.0	0.0	0.0	0.0	0.0	0.0	0.0	0.0	0.0	0.0	0.0	0.0	0.0	0.0	0.0	0.0	0.0	0.0	0.0	0.0	0.0	0.0	0.0	0.0	0.111
0.0	0.19	0.57	0.0	0.09	0.28	0.09	0.09	0.38	0.19	0.0	0.57	0.57	0.0	0.0	0.19	0.0	0.0	2.01	0.0	1.43	0.0	0.0	0.19	0.0	0.0	0.0	0.0	0.0	0.0	0.0	0.0	0.0	0.0	0.0	0.0	0.0	0.0	0.0	0.0	0.0	0.0	0.0	0.0	0.0	0.0	0.0	0.0	0.035	0.23
0.0	0.0	0.44	0.0	0.88	0.22	0.0	0.0	0.0	0.0	0.0	0.44	0.0	0.22	0.0	0.0	0.0	0.0	0.66	0.0	0.44	0.0	0.0	0.0	0.0	0.0	0.0	0.0	0.0	0.66	0.0	0.0	0.0	0.0	0.0	0.0	0.0	0.0	0.0	0.0	0.0	0.0	0.0	0.44	0.0	0.0	0.0	0.0	0.037	0.224
0.0	0.0	0.0	0.0	0.0	0.0	0.0	0.0	0.0	0.0	0.0	0.0	0.0	0.0	0.0	0.0	0.0	0.0	4.34	0.0	0.0	0.0	0.0	0.0	0.0	0.0	0.0	0.0	0.0	0.0	0.0	0.0	0.0	0.0	0.0	0.0	0.0	0.0	0.0	0.0	0.0	0.0	0.0	0.0	0.0	0.0	0.0	0.0	0.0	0.0
0.0	0.0	0.0	0.0	0.0	0.0	0.0	0.0	0.0	0.0	0.0	0.0	0.0	0.0	0.0	0.0	0.0	0.0	4.76	0.0	0.0	0.0	0.0	0.0	0.0	0.0	0.0	0.0	0.0	0.0	0.0	0.0	0.0	0.0	0.0	0.0	0.0	0.0	0.0	0.0	0.0	0.0	0.0	0.0	0.0	0.0	0.0	0.0	0.0	0.0
0.0	0.0	0.0	0.0	0.0	0.0	0.0	2.2	0.0	0.0	1.47	0.73	0.0	0.0	0.0	2.94	0.0	0.0	5.14	0.0	0.73	0.0	0.0	0.0	0.0	0.0	0.0	0.0	0.0	0.0	0.0	0.0	0.0	0.0	0.0	0.0	0.0	0.0	0.0	0.0	0.0	0.0	0.0	0.0	0.0	0.0	0.0	0.0	0.0	0.0
0.46	0.92	0.92	0.0	0.46	0.0	0.0	0.46	0.0	1.85	0.0	2.31	0.0	0.46	0.0	0.46	0.0	0.0	1.85	0.0	5.55	0.0	0.0	0.0	0.0	0.0	0.0	0.0	0.0	0.0	0.0	0.0	0.0	0.0	0.0	0.0	0.0	0.0	0.0	0.0	0.0	0.0	0.0	0.0	0.0	0.0	0.0	0.0	0.0	0.249
0.47	0.94	0.94	0.0	0.47	0.0	0.0	0.47	0.0	1.88	0.0	2.35	0.0	0.47	0.0	0.47	0.0	0.0	1.88	0.0	5.18	0.0	0.0	0.0	0.0	0.0	0.0	0.0	0.0	0.0	0.0	0.0	0.0	0.0	0.0	0.0	0.0	0.0	0.0	0.0	0.0	0.0	0.0	0.0	0.0	0.0	0.0	0.0	0.0	0.253
0.9	0.0	0.9	0.0	0.9	0.0	0.9	0.0	0.0	0.0	0.0	0.0	0.0	0.0	0.0	0.0	0.0	0.0	5.45	0.0	0.0	2.72	0.0	0.0	0.0	0.0	0.0	0.0	0.0	0.0	0.0	0.0	0.0	0.0	0.0	0.0	0.0	0.0	0.0	0.0	0.0	0.0	0.0	0.0	0.0	0.0	0.0	0.0	0.0	0.153
0.07	0.22	0.82	0.0	0.52	0.0	0.07	0.0	0.67	0.6	0.22	0.82	0.07	0.0	0.15	0.0	0.07	0.0	3.3	0.22	1.87	0.0	0.0	0.22	0.0	0.0	0.0	0.0	0.0	0.0	0.0	0.0	0.0	0.0	0.07	0.0	0.0	0.0	0.0	0.0	0.0	0.0	0.0	0.0	0.0	0.0	0.0	0.0	0.0	0.095
0.0	0.0	1.28	0.0	0.0	0.0	0.0	0.0	0.0	0.0	0.0	1.28	0.0	0.0	0.0	0.0	0.0	0.0	1.28	0.0	6.41	0.0	0.0	1.28	0.0	0.0	0.0	0.0	0.0	0.0	0.0	0.0	0.0	0.0	0.0	0.0	0.0	0.0	0.0	0.0	0.0	0.0	0.0	0.0	0.0	0.0	0.0	0.0	0.0	0.0
0.0	0.0	0.98	0.49	0.0	0.0	0.49	0.0	0.0	0.98	0.0	0.98	0.0	0.0	0.0	2.94	0.0	0.0	1.47	0.0	0.0	0.0	0.0	0.0	0.0	0.0	0.0	0.0	0.0	0.0	0.0	0.0	0.0	0.0	0.0	0.0	0.0	0.0	0.0	0.0	0.0	0.0	0.0	0.0	0.49	0.0	0.0	0.0	0.156	0.0
0.47	0.95	0.95	0.0	0.47	0.0	0.0	0.47	0.0	1.91	0.0	2.39	0.0	0.95	0.0	0.47	0.0	0.0	1.91	0.0	5.26	0.0	0.0	0.0	0.0	0.0	0.0	0.0	0.0	0.0	0.0	0.0	0.0	0.0	0.0	0.0	0.0	0.0	0.0	0.0	0.0	0.0	0.0	0.0	0.0	0.0	0.0	0.0	0.0	0.252
0.47	0.94	0.94	0.0	0.47	0.0	0.0	0.47	0.0	1.88	0.0	2.35	0.0	0.47	0.0	0.47	0.0	0.0	1.88	0.0	5.18	0.0	0.0	0.0	0.0	0.0	0.0	0.0	0.0	0.0	0.0	0.0	0.0	0.0	0.0	0.0	0.0	0.0	0.0	0.0	0.0	0.0	0.0	0.0	0.0	0.0	0.0	0.0	0.0	0.252
0.0	0.0	0.89	0.0	1.79	0.44	0.0	0.0	0.0	0.0	0.0	0.44	0.0	0.0	0.0	1.34	0.0	0.0	2.24	0.0	4.48	0.0	0.0	0.0	0.0	0.0	0.0	0.0	0.0	0.0	0.0	0.0	0.0	0.0	0.0	0.0	0.0	0.0	0.0	0.0	0.0	0.0	0.0	0.0	0.0	0.0	0.0	0.0	0.0	0.074
0.0	0.0	0.89	0.0	1.78	0.44	0.0	0.0	0.0	0.0	0.0	0.44	0.0	0.0	0.0	1.33	0.0	0.0	2.23	0.0	4.46	0.0	0.0	0.0	0.0	0.0	0.0	0.0	0.0	0.0	0.0	0.0	0.0	0.0	0.0	0.0	0.0	0.0	0.0	0.0	0.0	0.0	0.0	0.0	0.0	0.0	0.0	0.0	0.0	0.074
0.34	0.0	1.7	0.0	1.02	0.0	0.0	0.0	0.68	1.02	0.0	0.0	0.0	0.0	0.0	0.0	0.0	0.0	0.34	1.02	0.68	0.0	0.0	0.0	0.34	0.0	0.0	0.0	0.0	0.0	0.0	0.0	0.0	0.0	0.0	0.0	0.0	0.0	0.0	0.0	0.0	0.0	0.0	0.0	0.0	0.0	0.0	0.0	0.0	0.0
0.0	0.0	0.0	0.0	0.0	0.0	0.0	1.08	0.0	0.0	0.0	0.0	0.0	0.0	0.0	0.0	0.0	0.0	0.0	0.0	0.0	0.0	1.08	0.0	0.0	0.0	0.0	0.0	0.0	0.0	0.0	0.0	0.0	0.0	0.0	0.0	0.0	0.0	0.0	0.0	0.0	0.0	0.0	0.0	1.08	0.0	0.0	0.0	0.0	0.194
0.0	0.0	0.0	0.0	0.0	0.0	0.0	0.0	0.91	0.0	0.0	0.0	0.0	0.0	0.0	0.0	0.0	0.0	0.91	0.0	2.75	0.0	0.0	0.0	0.0	0.0	0.0	0.0	0.0	0.0	0.0	0.0	0.0	0.0	0.0	0.0	0.0	0.0	0.0	0.0	0.0	0.0	0.0	0.0	0.0	0.0	0.0	0.0	0.0	0.143
0.0	0.0	0.0	0.0	0.0	0.0	0.0	0.0	0.0	0.0	0.0	1.33	0.0	0.0	0.0	1.33	0.0	0.0	2.66	0.0	4.0	0.0	0.0	0.0	0.0	0.0	0.0	0.0	0.0	0.0	0.0	0.0	0.0	0.0	0.0	0.0	0.0	0.0	0.0	0.0	0.0	0.0	0.0	0.0	0.0	0.0	0.0	0.0	0.0	0.0
0.0	0.0	0.0	0.0	0.73	0.0	0.0	0.0	0.0	0.0	0.0	0.36	1.1	0.0	0.0	0.36	0.0	0.0	3.69	0.0	0.73	0.0	0.0	0.36	0.0	0.0	0.0	0.0	0.0	0.0	0.0	0.0	0.0	0.0	0.0	0.0	0.0	0.0	0.0	0.0	0.0	0.0	0.0	0.0	0.0	0.0	0.0	0.0	0.0	0.119
0.0	0.0	0.0	0.0	0.0	0.32	0.0	0.0	0.0	0.0	0.0	0.0	0.0	0.0	0.0	0.0	0.96	0.0	0.0	0.0	0.0	0.0	0.0	0.0	0.0	0.0	0.0	0.0	0.0	2.24	0.0	0.0	0.0	0.0	0.0	0.0	0.0	0.0	0.32	0.0	0.0	0.0	0.0	0.0	0.0	0.0	0.0	0.0	0.18	0.27
0.41	0.41	0.41	0.0	0.13	0.1	0.03	0.06	0.52	0.94	0.27	0.76	0.45	1.15	0.03	0.24	0.41	0.03	2.99	0.0	1.25	0.0	0.34	0.59	0.0	0.0	0.0	0.0	0.0	0.0	0.0	0.0	0.0	0.0	0.0	0.0	0.0	0.0	0.0	0.0	0.0	0.0	0.0	0.0	0.1	0.0	0.0	0.0	0.011	0.076
0.31	0.0	0.0	0.0	0.94	0.0	0.0	0.0	0.0	0.0	0.31	0.0	0.0	0.0	0.0	0.31	0.0	0.31	3.76	0.31	0.62	0.0	0.0	0.62	0.0	0.0	0.0	0.0	0.0	0.0	0.0	0.0	0.0	0.0	0.31	0.0	0.0	0.0	0.0	0.0	0.0	0.0	0.0	0.0	1.25	0.0	0.0	0.0	0.0	0.055
0.0	0.0	1.13	0.0	1.13	0.56	0.56	0.0	0.0	0.56	0.0	1.13	0.0	0.0	0.0	3.97	0.0	0.0	2.84	0.0	0.56	0.0	0.56	0.0	0.0	0.0	0.0	0.0	0.0	0.0	0.0	0.0	0.0	0.0	0.0	0.0	0.0	0.0	0.0	0.0	0.0	0.0	0.0	0.0	0.0	0.0	0.0	0.0	0.0	0.288
0.0	0.0	0.14	0.0	0.29	0.0	0.0	0.0	0.0	0.0	0.0	0.89	0.0	0.0	0.0	0.14	0.0	0.0	0.0	0.0	0.0	0.0	0.14	0.0	0.0	0.0	0.0	0.0	0.0	0.0	0.0	0.0	0.44	0.0	0.0	0.29	0.0	0.0	0.0	0.0	0.0	0.0	0.0	0.0	0.0	0.0	0.0	0.0	0.022	0.067
0.0	0.0	0.55	0.0	0.0	0.55	0.0	0.27	0.0	0.0	0.55	0.27	0.27	0.0	0.0	1.1	0.27	0.83	2.49	0.0	3.04	0.0	0.0	0.27	0.0	0.0	0.0	0.0	0.0	0.0	0.0	0.0	0.0	0.0	0.0	0.0	0.0	0.0	0.0	0.0	0.0	0.0	0.0	0.0	0.27	0.0	0.0	0.0	0.0	0.194
0.0	0.0	1.31	0.0	0.0	0.0	0.0	0.0	0.0	0.0	0.0	1.31	0.0	0.0	0.0	0.0	0.0	0.0	1.31	0.0	5.26	0.0	0.0	1.31	0.0	0.0	0.0	0.0	0.0	0.0	0.0	0.0	0.0	0.0	0.0	0.0	0.0	0.0	0.0	0.0	0.0	0.0	0.0	0.0	0.0	0.0	0.0	0.0	0.0	0.0
0.0	0.0	1.31	0.0	0.0	0.0	0.0	0.0	0.0	0.0	0.0	1.31	0.0	0.0	0.0	0.0	0.0	0.0	1.31	0.0	5.26	0.0	0.0	1.31	0.0	0.0	0.0	0.0	0.0	0.0	0.0	0.0	0.0	0.0	0.0	0.0	0.0	0.0	0.0	0.0	0.0	0.0	0.0	0.0	0.0	0.0	0.0	0.0	0.0	0.0
0.0	0.0	0.0	0.0	0.0	0.0	2.32	0.0	0.0	0.0	0.0	0.0	0.0	0.0	0.0	0.0	0.0	0.0	4.65	0.0	4.65	0.0	0.0	0.0	0.0	0.0	0.0	0.0	0.0	0.0	0.0	0.0	0.0	0.0	0.0	0.0	0.0	0.0	0.0	0.0	0.0	0.0	0.0	0.0	0.0	0.0	0.0	0.0	0.0	0.0
0.0	0.0	2.99	0.42	0.42	0.0	0.85	0.0	0.0	0.0	0.42	0.42	0.0	0.0	0.0	0.42	0.0	1.28	3.41	0.0	1.7	0.0	0.0	0.0	0.0	0.0	0.0	0.0	0.0	0.0	0.0	0.0	0.0	0.0	0.0	0.0	0.0	0.0	0.0	0.0	0.0	0.0	0.0	0.0	0.0	0.0	0.0	0.0	0.0	0.204
0.0	2.08	0.0	0.0	3.12	0.0	1.04	0.0	0.0	0.0	0.0	2.08	0.0	0.0	0.0	0.0	0.0	4.16	2.08	0.0	1.04	0.0	0.0	0.0	0.0	0.0	0.0	0.0	0.0	0.0	0.0	0.0	0.0	0.0	0.0	0.0	0.0	0.0	0.0	0.0	0.0	0.0	0.0	0.0	0.0	0.0	0.0	0.0	0.0	0.0
0.29	0.04	0.04	0.0	0.14	0.04	0.0	0.29	0.29	0.94	0.14	0.04	0.14	0.0	0.19	0.04	0.39	0.19	1.6	0.04	0.79	9.53	0.69	0.47	0.0	0.0	0.0	0.0	0.0	0.0	0.0	0.0	0.0	0.0	0.0	0.04	0.0	0.0	0.04	0.0	0.0	0.0	0.0	0.0	0.19	0.0	0.0	0.0	1.117	0.053
0.0	0.0	0.76	0.0	0.76	0.0	0.5	0.5	0.0	1.01	0.0	0.25	1.52	0.0	0.76	0.0	0.0	1.52	2.03	0.0	1.52	0.0	0.76	0.0	0.0	0.0	0.0	0.0	0.0	0.0	0.0	0.0	0.0	0.0	0.0	0.0	0.0	0.0	0.0	0.5	0.0	0.0	0.0	0.0	0.0	0.0	0.0	0.0	0.0	0.078
0.0	0.0	0.0	0.0	0.0	0.0	0.0	2.5	0.0	0.0	0.0	0.0	0.0	0.0	0.0	0.0	1.25	0.0	0.0	0.0	0.0	0.0	0.0	0.0	0.0	0.0	0.0	0.0	0.0	0.0	0.0	0.0	0.0	0.0	0.0	0.0	0.0	0.0	0.0	0.0	0.0	0.0	0.0	0.0	1.25	0.0	0.0	0.0	0.0	0.182
0.31	0.0	0.63	1.91	0.21	0.0	0.0	0.0	0.42	0.1	0.0	0.31	0.0	0.0	0.0	0.53	0.0	0.0	1.7	0.0	1.06	0.0	0.0	0.21	0.0	0.0	0.0	0.0	0.0	0.0	0.0	0.0	0.0	0.0	0.0	0.0	0.0	0.1	0.0	0.0	0.0	0.0	0.1	0.0	0.0	0.0	0.0	0.0	0.0	0.169
0.0	0.75	0.37	0.0	0.0	0.0	0.75	0.0	0.0	0.37	0.0	0.75	0.0	0.0	0.0	1.87	0.37	0.0	2.63	0.0	1.5	0.0	0.0	0.0	0.0	0.0	0.0	0.0	0.0	0.0	0.0	0.0	0.0	0.0	0.0	0.0	0.0	0.0	0.0	0.0	0.0	0.0	0.0	0.0	0.37	0.0	0.0	0.0	0.0	0.0
0.0	1.96	0.98	0.0	0.0	0.0	1.96	0.0	0.0	0.0	0.0	0.0	0.0	0.0	0.0	0.98	0.0	0.0	0.98	0.0	0.98	0.0	0.0	0.0	0.0	0.0	0.0	0.0	0.0	0.0	0.0	0.0	0.0	0.0	0.0	0.0	0.0	0.0	0.0	0.0	0.0	0.0	0.0	0.0	0.98	0.0	0.0	0.0	0.0	0.168
0.51	0.43	0.29	0.0	0.14	0.03	0.0	0.18	0.54	0.62	0.29	0.65	0.65	1.2	0.03	0.21	0.43	0.03	3.0	0.0	1.35	0.0	0.51	0.54	0.0	0.0	0.0	0.0	0.0	0.0	0.0	0.0	0.0	0.0	0.0	0.0	0.0	0.0	0.0	0.0	0.0	0.0	0.0	0.0	0.03	0.0	0.0	0.0	0.012	0.08
0.2	0.4	0.4	0.0	0.0	0.4	0.0	0.2	1.43	0.61	0.0	0.2	0.0	0.0	0.0	0.0	0.0	0.0	2.66	0.2	2.04	0.0	0.0	0.61	0.0	0.0	0.0	0.0	0.0	0.0	0.0	0.0	0.0	0.0	0.0	0.0	0.0	0.0	0.0	0.0	0.0	0.0	0.0	0.0	0.2	0.0	0.0	0.0	0.029	0.059
0.0	0.0	0.0	0.0	0.0	0.0	0.0	0.0	0.0	0.0	0.0	0.0	0.0	2.06	0.0	0.0	0.0	0.0	0.0	0.0	0.0	0.0	0.0	0.0	0.0	0.0	0.0	0.0	0.0	0.0	0.0	0.0	0.0	0.0	0.0	1.03	0.0	0.0	0.0	0.0	0.0	0.0	0.0	0.0	1.03	0.0	0.0	0.0	0.0	0.17
0.0	0.0	1.31	0.0	0.0	0.0	0.0	0.0	0.0	0.0	0.0	1.31	0.0	0.0	0.0	0.0	0.0	0.0	1.31	0.0	5.26	0.0	0.0	1.31	0.0	0.0	0.0	0.0	0.0	0.0	0.0	0.0	0.0	0.0	0.0	0.0	0.0	0.0	0.0	0.0	0.0	0.0	0.0	0.0	0.0	0.0	0.0	0.0	0.0	0.0
0.0	0.0	0.0	0.0	0.0	0.54	1.63	0.0	0.0	0.0	0.54	0.54	0.0	0.0	0.0	0.54	2.73	0.54	4.91	0.0	2.18	0.0	0.0	0.0	0.0	0.0	0.0	0.0	0.0	0.0	0.0	0.0	0.0	0.0	0.0	0.0	0.0	0.0	0.0	0.0	0.0	0.0	0.0	0.0	0.0	0.0	0.0	0.0	0.0	0.0
0.0	0.0	0.0	0.0	0.0	0.65	0.0	1.3	0.65	0.65	0.0	0.0	0.0	0.0	0.0	0.65	2.61	0.65	1.3	3.26	1.3	0.0	0.0	0.0	0.0	0.0	0.0	0.0	0.0	0.0	0.0	0.0	0.0	0.0	0.0	0.0	0.0	0.0	0.0	0.65	0.0	0.0	0.0	0.0	0.0	0.0	0.0	0.0	0.0	0.0
2.35	0.0	0.0	0.0	0.0	0.0	2.35	0.0	2.35	0.0	0.0	1.17	0.0	0.0	0.0	1.17	0.0	0.0	2.35	0.0	0.0	0.0	2.35	0.0	0.0	0.0	0.0	0.0	0.0	0.0	0.0	0.0	0.0	0.0	0.0	0.0	0.0	0.0	0.0	0.0	0.0	0.0	0.0	0.0	0.0	0.0	0.0	0.0	0.0	0.0
0.0	0.0	0.32	0.0	0.65	0.65	0.32	0.32	0.0	0.0	0.0	0.32	0.32	0.0	0.0	0.32	0.32	0.0	2.28	0.0	3.25	0.0	0.0	0.32	0.0	0.0	0.0	0.0	0.0	0.0	0.0	0.0	0.0	0.0	0.0	0.0	0.0	0.0	0.0	0.0	0.0	0.0	0.0	0.0	0.32	0.0	0.0	0.0	0.0	0.112
0.0	0.0	0.0	0.0	0.0	0.0	0.0	0.0	0.0	0.0	0.0	0.0	0.0	0.0	0.0	0.25	0.0	0.0	0.0	0.0	0.0	8.29	0.51	0.0	0.0	0.0	0.0	0.0	0.0	0.0	0.0	0.0	0.0	0.0	0.0	0.0	0.0	0.0	0.0	0.0	0.0	0.0	0.0	0.0	0.0	0.0	0.0	0.0	0.218	0.087
0.0	0.0	0.24	0.0	0.49	0.0	0.0	0.24	0.0	0.24	0.24	0.49	0.0	0.0	0.0	0.99	0.24	0.0	2.47	0.0	0.74	0.0	0.0	0.0	0.0	0.0	0.0	0.0	0.0	0.0	0.0	0.0	0.0	0.0	0.0	0.0	0.0	0.0	0.0	0.0	0.0	0.0	0.0	0.0	0.0	0.0	0.0	0.0	0.0	0.0
0.0	0.0	0.32	0.0	0.64	0.64	0.32	0.64	0.0	0.0	0.0	0.32	0.32	0.0	0.0	0.32	0.32	0.0	2.27	0.0	3.24	0.0	0.0	0.32	0.0	0.0	0.0	0.0	0.0	0.0	0.0	0.0	0.0	0.0	0.0	0.0	0.0	0.0	0.0	0.0	0.0	0.0	0.0	0.0	0.64	0.0	0.0	0.0	0.0	0.112
0.0	0.0	0.32	0.0	0.64	0.64	0.32	0.64	0.0	0.0	0.0	0.32	0.32	0.0	0.0	0.32	0.32	0.0	2.27	0.0	3.24	0.0	0.0	0.32	0.0	0.0	0.0	0.0	0.0	0.0	0.0	0.0	0.0	0.0	0.0	0.0	0.0	0.0	0.0	0.0	0.0	0.0	0.0	0.0	0.64	0.0	0.0	0.0	0.0	0.112
0.78	0.0	0.78	0.0	1.56	0.0	0.0	0.0	0.0	0.0	0.0	0.0	0.0	0.0	0.0	0.78	0.78	0.0	1.56	0.0	2.34	0.0	0.78	0.0	0.0	0.0	0.0	0.0	0.0	0.0	0.0	0.0	0.0	0.0	0.0	0.0	0.0	0.0	0.0	0.0	0.0	0.0	0.0	0.0	0.0	0.0	0.0	0.0	0.0	0.0
0.0	0.0	0.0	0.0	0.0	0.0	0.0	0.4	0.0	0.0	0.0	0.0	0.0	0.0	0.0	0.0	0.0	0.4	0.4	0.0	0.4	7.63	0.8	0.0	0.0	0.0	0.0	0.0	0.0	0.0	0.0	0.0	0.0	0.0	0.0	0.0	0.0	0.0	0.0	0.0	0.0	0.0	0.0	0.0	0.0	0.0	0.0	0.0	0.0	0.133
0.78	0.0	0.78	0.0	1.57	0.0	0.0	0.0	0.0	0.0	0.0	0.0	0.0	0.0	0.0	1.57	0.78	0.0	1.57	0.0	2.36	0.0	0.78	0.0	0.0	0.0	0.0	0.0	0.0	0.0	0.0	0.0	0.0	0.0	0.0	0.0	0.0	0.0	0.0	0.0	0.0	0.0	0.0	0.0	0.0	0.0	0.0	0.0	0.0	0.0
0.0	0.75	0.37	0.0	1.51	0.0	0.0	0.37	0.0	0.37	0.75	1.89	0.0	0.0	0.0	0.75	0.37	1.13	6.06	0.0	4.16	0.0	0.0	0.0	0.0	0.0	0.0	0.0	0.0	0.0	0.0	0.0	0.0	0.0	0.0	0.0	0.0	0.0	0.0	0.37	0.0	0.0	0.0	0.0	0.0	0.0	0.0	0.0	0.0	0.0
0.0	0.0	0.0	0.0	0.96	0.0	0.96	0.0	0.0	0.48	0.48	0.96	0.0	0.0	0.0	1.44	0.0	0.0	3.36	0.0	0.96	0.0	0.0	0.0	0.0	0.0	0.0	0.0	0.0	0.0	0.0	0.0	0.0	0.0	0.0	0.0	0.0	0.0	0.0	0.0	0.0	0.0	0.0	0.0	0.0	0.0	0.0	0.0	0.0	0.149
0.0	0.0	0.0	0.0	0.43	0.43	0.43	0.43	0.0	0.0	0.0	0.43	0.0	0.0	0.0	0.0	0.0	0.0	0.87	0.0	0.0	9.17	0.0	0.0	0.0	0.0	0.0	0.0	0.0	0.0	0.0	0.0	0.0	0.0	0.0	0.0	0.0	0.0	0.0	0.0	0.0	0.0	0.0	0.0	0.0	0.0	0.0	0.0	0.0	0.0
0.78	0.0	0.78	0.0	1.57	0.0	0.0	0.0	0.0	0.0	0.0	0.0	0.0	0.0	0.0	1.57	0.78	0.0	1.57	0.0	2.36	0.0	0.78	0.0	0.0	0.0	0.0	0.0	0.0	0.0	0.0	0.0	0.0	0.0	0.0	0.0	0.0	0.0	0.0	0.0	0.0	0.0	0.0	0.0	0.0	0.0	0.0	0.0	0.0	0.0
0.0	0.81	1.62	0.0	2.43	0.0	0.0	0.0	0.0	0.81	0.0	0.0	0.0	0.0	0.0	0.81	0.0	0.81	2.43	0.81	0.81	0.0	0.0	0.0	0.0	0.0	0.0	0.0	0.0	0.0	0.0	0.0	0.0	0.0	0.0	0.0	0.0	0.0	0.0	0.0	0.0	0.0	0.0	0.0	0.0	0.0	0.0	0.0	0.0	0.121
0.38	0.46	0.31	0.0	0.15	0.03	0.0	0.19	0.58	0.66	0.31	0.66	0.58	1.24	0.03	0.23	0.38	0.0	3.11	0.0	1.32	0.0	0.46	0.38	0.0	0.0	0.0	0.0	0.0	0.0	0.0	0.0	0.0	0.0	0.0	0.0	0.0	0.0	0.0	0.0	0.0	0.0	0.0	0.0	0.03	0.0	0.0	0.0	0.006	0.091
0.43	0.0	0.87	0.0	0.87	0.0	0.87	0.0	0.0	0.0	0.0	0.43	0.0	0.0	0.0	0.0	0.43	0.43	4.38	0.0	1.31	0.0	1.31	0.0	0.0	0.0	0.0	0.0	0.0	0.0	0.0	0.0	0.0	0.0	0.43	0.0	0.0	0.0	0.0	0.0	0.0	0.0	0.0	0.0	0.43	0.0	0.0	0.0	0.0	0.145
0.0	0.0	0.0	0.0	0.0	0.0	0.0	0.0	0.0	0.0	0.0	0.0	0.0	0.0	0.0	1.23	1.23	0.0	4.93	0.0	3.7	0.0	0.0	0.0	0.0	0.0	0.0	0.0	0.0	0.0	0.0	0.0	0.0	0.0	0.0	0.0	0.0	0.0	0.0	0.0	0.0	0.0	0.0	0.0	1.23	0.0	0.0	0.0	0.0	0.0
0.0	0.0	1.58	0.0	1.58	0.0	1.58	0.0	0.0	0.0	0.0	1.58	0.0	0.0	0.0	1.58	0.0	0.0	3.17	0.0	1.58	0.0	0.0	0.0	0.0	0.0	0.0	0.0	0.0	0.0	0.0	0.0	0.0	0.0	0.0	0.0	0.0	0.0	0.0	0.0	0.0	0.0	0.0	0.0	0.0	0.0	0.0	0.0	0.0	0.0
0.0	0.0	0.0	0.0	0.0	0.0	0.0	0.0	0.9	0.0	0.0	0.0	0.0	0.0	0.0	0.0	0.0	0.0	0.9	0.0	3.6	0.0	0.0	0.0	0.0	0.0	0.0	0.0	0.0	0.0	0.0	0.0	0.0	0.0	0.0	0.0	0.0	0.0	0.0	0.0	0.0	0.0	0.0	0.0	0.0	0.0	0.0	0.0	0.0	0.139
0.0	0.0	0.0	40.13	0.0	0.0	0.0	0.0	0.0	0.32	0.0	0.0	0.0	0.0	0.0	0.0	0.0	0.32	0.98	0.0	0.32	0.0	0.0	0.0	0.0	0.0	0.0	0.0	0.0	0.0	0.0	0.0	0.0	0.0	0.0	0.0	0.0	0.0	0.0	0.0	0.0	0.0	0.0	0.0	0.0	0.0	0.0	0.0	0.0	0.185
0.0	0.47	0.0	0.0	0.94	0.0	0.94	0.0	0.0	0.0	0.0	0.47	0.47	0.0	0.47	0.0	0.0	0.0	1.89	0.0	0.47	0.0	0.0	0.0	0.0	0.0	0.0	0.0	0.0	0.0	0.0	0.0	0.0	0.0	0.0	1.42	0.0	0.0	0.0	0.0	0.0	0.0	0.0	0.0	0.0	0.0	0.0	0.0	0.0	0.074
0.0	0.0	0.0	0.0	0.0	0.0	0.0	0.0	0.91	0.0	0.0	0.0	0.0	0.0	0.0	0.0	0.0	0.0	0.91	0.0	2.75	0.0	0.0	0.0	0.0	0.0	0.0	0.0	0.0	0.0	0.0	0.0	0.0	0.0	0.0	0.0	0.0	0.0	0.0	0.0	0.0	0.0	0.0	0.0	0.0	0.0	0.0	0.0	0.0	0.141
0.05	0.05	0.4	0.0	0.34	0.0	0.0	0.0	0.57	0.05	0.0	0.28	0.11	0.0	0.0	0.17	0.0	0.0	1.15	0.05	0.92	0.0	0.0	0.05	0.0	0.0	0.0	0.0	0.05	0.0	0.0	0.0	0.0	0.0	0.0	0.0	0.0	0.0	0.0	0.0	0.0	0.11	0.0	0.0	0.05	0.0	0.0	0.0	0.019	0.099
0.05	0.05	0.4	0.0	0.34	0.0	0.0	0.0	0.57	0.05	0.0	0.28	0.11	0.0	0.0	0.17	0.0	0.0	1.04	0.05	0.92	0.0	0.0	0.05	0.0	0.0	0.0	0.0	0.05	0.0	0.0	0.0	0.0	0.0	0.0	0.0	0.0	0.0	0.0	0.0	0.0	0.11	0.0	0.0	0.05	0.0	0.0	0.0	0.019	0.099
0.0	0.0	0.0	0.0	0.0	0.0	0.86	0.0	0.0	0.0	0.0	0.0	0.0	0.0	0.0	0.86	0.0	1.73	3.47	0.0	1.73	0.0	0.0	0.0	0.0	0.0	0.0	0.0	0.0	0.0	0.0	0.0	0.0	0.0	0.0	0.0	0.0	0.0	0.0	0.0	0.0	0.0	0.0	0.0	0.0	0.0	0.0	0.0	0.0	0.152
0.0	0.0	0.0	0.0	0.0	0.0	0.86	0.0	0.0	0.0	0.0	0.0	0.0	0.0	0.0	0.86	0.0	1.73	3.47	0.0	1.73	0.0	0.0	0.0	0.0	0.0	0.0	0.0	0.0	0.0	0.0	0.0	0.0	0.0	0.0	0.0	0.0	0.0	0.0	0.0	0.0	0.0	0.0	0.0	0.0	0.0	0.0	0.0	0.0	0.151
0.38	0.0	1.9	0.0	1.14	0.0	0.0	0.0	0.38	0.38	0.0	0.0	0.0	0.0	0.0	0.0	0.0	0.0	0.38	0.76	0.0	0.0	0.0	0.0	0.38	0.0	0.0	0.0	0.0	0.0	0.0	0.0	0.0	0.0	0.0	0.0	0.0	0.0	0.0	0.0	0.0	0.0	0.0	0.0	0.0	0.0	0.0	0.0	0.0	0.0
0.38	0.0	1.9	0.0	1.14	0.0	0.0	0.0	0.38	0.38	0.0	0.0	0.0	0.0	0.0	0.0	0.0	0.0	0.38	0.76	0.0	0.0	0.0	0.0	0.38	0.0	0.0	0.0	0.0	0.0	0.0	0.0	0.0	0.0	0.0	0.0	0.0	0.0	0.0	0.0	0.0	0.0	0.0	0.0	0.0	0.0	0.0	0.0	0.0	0.0
0.38	0.0	1.9	0.0	1.14	0.0	0.0	0.0	0.38	0.38	0.0	0.0	0.0	0.0	0.0	0.0	0.0	0.0	0.38	0.76	0.0	0.0	0.0	0.0	0.38	0.0	0.0	0.0	0.0	0.0	0.0	0.0	0.0	0.0	0.0	0.0	0.0	0.0	0.0	0.0	0.0	0.0	0.0	0.0	0.0	0.0	0.0	0.0	0.0	0.0
0.0	0.0	0.0	0.0	0.21	0.0	0.0	0.0	0.0	0.0	0.0	0.0	0.0	0.0	0.0	0.0	0.0	0.0	0.0	0.0	0.0	0.21	0.0	0.0	0.0	0.0	0.0	0.0	0.0	0.0	0.0	0.0	0.0	0.0	0.0	0.0	0.0	0.0	0.0	0.0	0.0	0.0	0.0	0.0	0.0	0.0	0.0	0.0	0.0	0.205
0.0	0.0	0.0	0.0	0.2	0.0	0.0	0.0	0.0	0.0	0.0	0.0	0.0	0.0	0.0	0.0	0.0	0.0	0.0	0.0	0.0	0.2	0.0	0.0	0.0	0.0	0.0	0.0	0.0	0.0	0.0	0.0	0.0	0.0	0.0	0.0	0.0	0.0	0.0	0.0	0.0	0.0	0.0	0.0	0.0	0.0	0.0	0.0	0.0	0.204
0.0	0.65	0.0	0.0	0.65	0.0	1.31	0.0	0.0	0.0	0.0	0.65	0.0	0.0	0.65	0.0	0.0	0.0	3.28	0.0	0.65	0.0	0.0	0.65	0.0	0.0	0.0	0.0	0.0	0.0	0.0	0.0	0.0	0.0	0.0	0.0	0.0	0.0	0.0	0.0	0.0	0.0	0.0	0.0	0.0	0.0	0.0	0.0	0.0	0.0
0.0	0.0	0.0	0.0	0.21	0.0	0.0	0.0	0.0	0.0	0.0	0.0	0.0	0.0	0.0	0.0	0.0	0.0	0.0	0.0	0.0	0.21	0.0	0.0	0.0	0.0	0.0	0.0	0.0	0.0	0.0	0.0	0.0	0.0	0.0	0.0	0.0	0.0	0.0	0.0	0.0	0.0	0.0	0.0	0.0	0.0	0.0	0.0	0.0	0.205
0.0	0.0	0.0	0.0	0.2	0.0	0.0	0.0	0.0	0.0	0.0	0.0	0.0	0.0	0.0	0.0	0.0	0.0	0.0	0.0	0.0	0.2	0.0	0.0	0.0	0.0	0.0	0.0	0.0	0.0	0.0	0.0	0.0	0.0	0.0	0.0	0.0	0.0	0.0	0.0	0.0	0.0	0.0	0.0	0.0	0.0	0.0	0.0	0.0	0.204
0.0	0.0	0.3	0.0	0.3	0.3	0.3	0.3	0.0	0.0	0.6	0.9	0.0	0.0	0.0	0.9	0.6	0.3	2.4	2.7	3.0	0.0	0.0	0.6	0.0	0.0	0.0	0.0	0.0	0.0	0.0	0.0	0.0	0.0	0.0	0.0	0.0	0.0	0.0	0.0	0.0	0.0	0.0	0.0	0.0	0.0	0.0	0.0	0.0	0.048
0.0	0.0	0.32	0.0	0.64	0.64	0.32	0.32	0.0	0.0	0.0	0.32	0.32	0.0	0.0	0.32	0.32	0.0	2.27	0.0	3.24	0.0	0.0	0.32	0.0	0.0	0.0	0.0	0.0	0.0	0.0	0.0	0.0	0.0	0.0	0.0	0.0	0.0	0.0	0.0	0.0	0.0	0.0	0.0	0.64	0.0	0.0	0.0	0.0	0.111
0.08	0.08	0.76	0.0	0.85	1.02	0.25	0.17	0.59	0.08	0.17	0.59	0.17	0.0	2.22	0.25	0.08	0.94	1.62	0.17	0.42	0.0	0.85	0.08	0.0	0.0	0.0	0.0	0.0	0.0	0.0	0.0	0.0	0.0	0.0	0.0	0.0	0.0	0.0	0.08	0.0	0.0	0.17	0.08	0.08	0.08	0.0	0.0	0.0	0.065
0.0	0.0	1.83	0.91	0.0	0.0	0.45	0.0	0.0	0.91	0.0	0.0	0.0	0.0	0.0	2.75	0.0	0.0	1.83	0.0	0.91	0.0	0.0	0.0	0.0	0.0	0.0	0.0	0.0	0.0	0.0	0.0	0.0	0.0	0.0	0.0	0.0	0.0	0.0	0.0	0.0	0.0	0.0	0.0	0.0	0.0	0.0	0.0	0.134	0.0
0.0	0.0	0.0	0.0	3.09	0.0	1.03	1.03	0.0	1.03	0.0	1.03	0.0	0.0	0.0	2.06	0.0	0.0	2.06	0.0	1.03	0.0	0.0	0.0	0.0	0.0	0.0	0.0	0.0	0.0	0.0	0.0	0.0	0.0	0.0	0.0	0.0	0.0	0.0	0.0	0.0	0.0	0.0	0.0	1.03	0.0	0.0	0.0	0.0	0.0
0.0	0.0	0.0	0.0	3.12	0.0	1.04	1.04	0.0	1.04	0.0	1.04	0.0	0.0	0.0	2.08	0.0	0.0	2.08	0.0	1.04	0.0	0.0	0.0	0.0	0.0	0.0	0.0	0.0	0.0	0.0	0.0	0.0	0.0	0.0	0.0	0.0	0.0	0.0	0.0	0.0	0.0	0.0	0.0	1.04	0.0	0.0	0.0	0.0	0.0
0.0	0.0	0.0	0.0	3.09	0.0	1.03	1.03	0.0	1.03	0.0	1.03	0.0	0.0	0.0	2.06	0.0	0.0	2.06	0.0	1.03	0.0	0.0	0.0	0.0	0.0	0.0	0.0	0.0	0.0	0.0	0.0	0.0	0.0	0.0	0.0	0.0	0.0	0.0	0.0	0.0	0.0	0.0	0.0	1.03	0.0	0.0	0.0	0.0	0.0
0.0	0.46	0.46	0.0	2.8	0.0	0.0	0.0	0.0	0.0	0.0	1.4	0.0	0.0	0.0	1.4	0.0	1.4	1.86	0.0	0.46	0.0	0.0	0.0	0.0	0.0	0.0	0.0	0.0	0.0	0.0	0.0	0.0	0.0	0.0	0.0	0.93	0.0	0.0	0.0	0.0	0.0	0.0	0.0	0.0	0.0	0.0	0.0	0.0	0.148
0.0	0.0	0.0	0.0	0.0	0.0	1.21	0.0	0.0	1.21	0.0	1.21	1.21	0.0	0.0	1.21	0.0	0.0	4.87	0.0	0.0	0.0	0.0	0.0	0.0	0.0	0.0	0.0	0.0	0.0	0.0	0.0	0.0	0.0	0.0	0.0	0.0	0.0	0.0	0.0	0.0	0.0	0.0	0.0	0.0	0.0	0.0	0.0	0.0	0.0
0.0	0.0	1.31	0.0	2.63	0.0	0.0	0.65	0.0	0.0	0.0	0.65	0.0	0.0	0.0	1.97	0.0	0.0	1.31	0.0	2.63	0.0	0.0	0.65	0.0	0.0	0.0	0.0	0.0	0.0	0.0	0.0	0.0	0.0	0.0	0.0	0.0	0.0	0.0	0.0	0.0	0.0	0.0	0.0	0.65	0.0	0.0	0.0	0.0	0.198
0.0	0.0	0.0	0.0	0.0	0.0	0.0	0.0	0.0	0.0	0.26	0.26	0.0	0.0	0.0	0.0	0.0	0.0	1.05	1.32	0.26	10.58	0.0	0.0	0.0	0.0	0.0	0.0	0.0	0.0	0.0	0.0	0.0	0.0	0.0	0.0	0.0	0.0	0.0	0.0	0.0	0.0	0.0	0.0	0.0	0.0	0.0	0.0	0.306	0.043
0.74	0.0	0.0	0.0	0.0	0.0	0.74	0.0	0.0	1.49	0.74	0.74	0.0	0.0	0.0	0.74	3.73	0.0	4.47	0.0	0.74	0.0	0.74	0.0	0.0	0.0	0.0	0.0	0.0	0.0	0.0	0.0	0.0	0.0	0.0	0.0	0.0	0.0	0.0	0.0	0.0	0.0	0.0	0.0	0.0	0.0	0.0	0.0	0.0	0.0
0.0	0.0	1.29	0.0	0.0	0.0	0.0	0.0	0.0	0.0	0.0	1.29	0.0	0.0	0.0	0.0	0.0	0.0	1.29	0.0	5.19	0.0	0.0	1.29	0.0	0.0	0.0	0.0	0.0	0.0	0.0	0.0	0.0	0.0	0.0	0.0	0.0	0.0	0.0	0.0	0.0	0.0	0.0	0.0	0.0	0.0	0.0	0.0	0.0	0.0
0.0	0.02	0.05	0.0	0.02	0.0	0.0	0.05	0.0	0.35	0.0	0.02	0.0	0.0	0.0	0.05	0.1	0.38	0.07	0.2	0.17	0.0	0.0	0.0	0.02	0.0	0.0	0.0	0.0	0.0	0.0	0.0	0.0	0.0	0.0	0.0	0.0	0.0	0.0	0.0	0.0	0.0	0.0	0.0	0.0	0.0	0.0	0.0	0.0	0.004
0.0	0.0	1.33	0.0	0.66	0.0	0.0	0.0	0.0	0.0	0.0	0.0	0.0	0.0	0.0	0.0	0.0	0.66	0.66	0.0	0.66	0.0	0.0	0.0	0.0	0.0	0.0	0.0	0.0	0.0	0.0	0.0	0.0	0.0	0.0	0.0	0.0	0.0	0.0	0.0	0.0	0.0	0.0	0.0	0.66	0.0	0.0	0.0	0.0	0.0
0.0	0.0	1.35	0.0	0.67	0.0	0.0	0.0	0.0	0.0	0.0	0.0	0.0	0.0	0.0	0.0	0.0	0.67	0.67	0.0	0.67	0.0	0.0	0.0	0.0	0.0	0.0	0.0	0.0	0.0	0.0	0.0	0.0	0.0	0.0	0.0	0.0	0.0	0.0	0.0	0.0	0.0	0.0	0.0	0.67	0.0	0.0	0.0	0.0	0.0
0.0	0.0	0.0	0.0	0.53	0.0	1.07	0.0	0.0	0.53	0.0	0.0	0.0	0.0	0.0	0.0	0.0	1.61	1.07	0.0	0.0	0.0	0.0	0.0	0.0	0.0	0.0	0.0	0.0	0.0	0.0	0.0	0.0	0.0	0.0	0.0	0.0	0.0	0.0	0.0	0.0	0.0	0.0	0.0	0.0	0.0	0.0	0.0	0.0	0.335
0.0	0.0	0.0	0.0	0.0	0.0	0.0	0.0	0.0	0.27	0.0	0.27	0.0	0.0	0.0	0.27	0.0	0.0	1.09	1.36	0.27	10.38	0.0	0.0	0.0	0.0	0.0	0.0	0.0	0.0	0.0	0.0	0.0	0.0	0.0	0.0	0.0	0.0	0.0	0.0	0.0	0.0	0.0	0.0	0.27	0.0	0.0	0.0	0.333	0.047
0.0	0.0	0.0	0.0	0.53	0.0	1.07	0.0	0.0	0.53	0.0	0.0	0.0	0.0	0.0	0.0	0.0	1.61	1.07	0.0	0.0	0.0	0.0	0.0	0.0	0.0	0.0	0.0	0.0	0.0	0.0	0.0	0.0	0.0	0.0	0.0	0.0	0.0	0.0	0.0	0.0	0.0	0.0	0.0	0.0	0.0	0.0	0.0	0.0	0.336
1.23	0.0	0.0	0.0	0.0	0.46	0.0	0.15	0.0	0.61	0.0	0.3	1.07	0.0	0.0	0.0	0.0	0.0	1.84	0.0	0.92	0.0	0.76	1.23	0.0	0.0	0.0	0.0	0.0	0.0	0.0	0.0	0.0	0.0	0.0	0.0	0.0	0.0	0.0	0.0	0.0	0.0	0.0	0.0	0.0	0.0	0.0	0.0	0.0	0.057
0.0	0.0	0.71	0.0	0.23	0.0	0.0	0.0	0.23	0.23	0.23	1.9	0.0	0.0	0.0	0.23	0.0	0.0	3.81	0.23	1.19	0.0	0.0	0.0	0.0	0.0	0.0	0.0	0.0	0.0	0.0	0.0	0.0	0.0	0.0	0.0	0.0	0.0	0.0	0.0	0.0	0.0	0.0	0.0	0.0	0.0	0.0	0.0	0.0	0.112
0.95	0.0	0.23	0.0	0.23	0.23	0.23	0.0	0.0	0.23	0.0	0.23	0.0	0.0	0.0	0.0	0.71	0.0	3.8	0.0	1.9	0.0	0.0	0.71	0.0	0.0	0.0	0.0	0.0	0.0	0.0	0.0	0.0	0.0	0.0	0.0	0.0	0.0	0.0	0.0	0.0	0.0	0.0	0.0	0.0	0.0	0.0	0.0	0.0	0.0
0.0	0.0	0.71	0.0	0.23	0.0	0.0	0.0	0.23	0.23	0.23	1.9	0.0	0.0	0.0	0.23	0.0	0.0	3.81	0.23	1.19	0.0	0.0	0.0	0.0	0.0	0.0	0.0	0.0	0.0	0.0	0.0	0.0	0.0	0.0	0.0	0.0	0.0	0.0	0.0	0.0	0.0	0.0	0.0	0.0	0.0	0.0	0.0	0.0	0.112
0.0	0.0	0.57	0.0	0.28	0.0	0.0	0.57	0.0	0.0	0.0	0.28	0.0	0.0	0.0	0.57	1.15	0.0	0.86	2.31	2.02	0.0	0.0	0.0	0.0	0.0	0.0	0.0	0.0	0.0	0.0	0.0	0.0	0.0	0.0	0.0	0.0	0.0	0.0	0.0	0.0	0.0	0.0	0.0	0.0	0.0	0.0	0.0	0.0	0.047
0.9	0.0	0.0	0.0	0.0	0.0	0.9	0.0	0.0	1.8	0.9	0.9	0.0	0.0	0.0	0.9	4.5	0.0	5.4	0.0	0.9	0.0	0.9	0.0	0.0	0.0	0.0	0.0	0.0	0.0	0.0	0.0	0.0	0.0	0.0	0.0	0.0	0.0	0.0	0.0	0.0	0.0	0.0	0.0	0.0	0.0	0.0	0.0	0.0	0.0
0.74	0.0	0.0	0.0	0.0	0.0	0.74	0.0	0.0	1.49	0.74	0.74	0.0	0.0	0.0	0.74	3.73	0.0	4.47	0.0	0.74	0.0	0.74	0.0	0.0	0.0	0.0	0.0	0.0	0.0	0.0	0.0	0.0	0.0	0.0	0.0	0.0	0.0	0.0	0.0	0.0	0.0	0.0	0.0	0.0	0.0	0.0	0.0	0.0	0.0
0.0	0.16	0.0	0.0	0.16	0.16	0.0	1.14	1.3	0.32	0.32	0.48	0.0	0.0	0.0	1.95	0.0	0.32	0.81	0.48	1.46	2.93	0.16	0.81	0.0	0.0	0.0	0.0	0.0	0.0	0.0	0.0	0.0	0.0	0.0	0.0	0.0	0.0	0.0	0.0	0.0	0.0	0.0	0.0	0.0	0.0	0.0	0.0	0.673	0.35
0.27	0.27	0.27	0.0	0.0	0.0	0.0	0.54	0.0	0.27	0.0	0.27	0.0	0.0	0.0	1.08	0.0	0.27	1.08	0.0	0.27	0.0	0.27	0.54	0.0	0.0	0.0	0.0	0.0	0.0	0.0	0.0	0.0	0.0	0.0	0.0	0.0	0.0	0.0	0.0	0.0	0.0	0.0	0.0	0.0	0.0	0.0	0.0	0.0	0.229
0.0	0.0	0.85	0.0	0.85	0.21	0.21	0.0	0.0	1.5	0.0	0.0	0.0	0.0	1.07	0.0	0.21	0.0	0.64	0.21	1.71	7.08	1.28	0.0	0.0	0.0	0.0	0.0	0.0	0.0	0.0	0.0	0.0	0.0	0.0	0.0	0.0	0.0	0.0	0.0	0.0	0.0	0.0	0.0	0.0	0.0	0.0	0.0	0.0	0.0
0.64	0.0	0.64	0.0	1.29	0.0	0.64	0.0	0.0	0.0	0.0	0.64	0.0	0.0	0.0	0.64	0.64	0.0	1.29	0.0	3.22	0.0	0.64	0.0	0.0	0.0	0.0	0.0	0.0	0.0	0.0	0.0	0.0	0.0	0.0	0.0	0.0	0.0	0.0	0.0	0.0	0.0	0.0	0.0	0.0	0.0	0.0	0.0	0.0	0.104
0.0	0.0	0.0	0.0	0.0	0.54	1.63	0.0	0.0	0.0	0.54	0.54	0.0	0.0	0.0	0.54	2.73	0.54	4.91	0.0	2.18	0.0	0.0	0.0	0.0	0.0	0.0	0.0	0.0	0.0	0.0	0.0	0.0	0.0	0.0	0.0	0.0	0.0	0.0	0.0	0.0	0.0	0.0	0.0	0.0	0.0	0.0	0.0	0.0	0.0
0.0	0.0	0.0	0.0	0.0	0.0	0.0	0.0	0.52	0.52	0.0	2.08	0.0	0.0	0.0	0.0	0.0	0.0	4.16	0.0	4.68	0.0	0.0	0.0	0.0	0.0	0.0	0.0	0.0	0.0	0.0	0.0	0.0	0.0	0.0	0.0	0.0	0.0	0.0	0.0	0.0	0.0	0.0	0.0	0.0	0.0	0.0	0.0	0.073	0.073
0.0	1.32	0.56	0.0	0.0	0.94	0.0	0.18	0.37	0.75	0.0	2.08	0.0	0.0	0.0	0.0	0.37	0.0	2.65	0.0	0.94	0.0	0.0	0.18	0.0	0.0	0.18	0.0	0.0	0.0	0.0	0.0	0.0	0.0	0.0	0.0	0.0	0.0	0.0	0.0	0.0	0.0	0.0	0.0	0.0	0.0	0.0	0.0	0.0	0.084
0.0	0.0	1.07	0.0	0.53	0.0	0.0	0.0	0.0	0.0	0.0	0.0	0.0	0.0	0.0	0.0	0.0	0.0	3.22	0.53	1.07	8.06	0.0	0.0	0.0	0.0	0.0	0.0	0.0	0.0	0.0	0.0	0.0	0.0	0.0	0.0	0.0	0.0	0.0	0.0	0.0	0.0	0.0	0.0	0.0	0.0	0.0	0.0	0.0	0.0
0.0	0.0	1.31	0.0	0.0	0.0	0.0	0.0	0.0	0.0	0.0	1.31	0.0	0.0	0.0	0.0	0.0	0.0	1.31	0.0	5.26	0.0	0.0	1.31	0.0	0.0	0.0	0.0	0.0	0.0	0.0	0.0	0.0	0.0	0.0	0.0	0.0	0.0	0.0	0.0	0.0	0.0	0.0	0.0	0.0	0.0	0.0	0.0	0.0	0.0
0.0	0.0	0.0	0.0	0.0	0.84	0.0	0.0	0.0	0.0	0.0	0.0	0.0	0.0	0.0	0.0	0.0	0.0	3.36	0.0	0.0	12.6	0.0	0.0	0.0	0.0	0.0	0.0	0.0	0.0	0.0	0.0	0.0	0.0	0.0	0.0	0.0	0.0	0.0	0.0	0.0	0.0	0.0	0.0	0.0	0.0	0.0	0.0	0.0	0.0
1.36	0.0	0.68	0.0	0.0	0.0	0.68	0.0	0.0	0.0	0.0	4.1	0.68	0.0	0.0	1.36	0.0	0.0	2.73	0.0	2.05	0.0	1.36	0.0	0.0	0.0	0.0	0.0	0.0	0.0	0.0	0.0	0.0	0.0	0.0	0.0	0.0	0.0	0.0	0.0	0.0	0.0	0.0	0.0	0.68	0.0	0.0	0.0	0.0	0.0
0.0	1.16	0.38	0.0	0.0	0.0	1.16	0.0	0.0	0.77	0.38	0.77	0.0	0.0	0.0	1.93	0.0	0.38	2.32	0.0	1.16	0.0	0.0	0.0	0.0	0.0	0.0	0.0	0.0	0.0	0.0	0.0	0.0	0.0	0.0	0.0	0.38	0.0	0.0	0.0	0.0	0.0	0.0	0.0	0.38	0.0	0.0	0.0	0.0	0.0
0.0	0.0	0.27	0.0	0.27	0.27	0.27	0.27	0.0	0.0	0.54	0.82	0.0	0.0	0.0	0.82	0.54	1.09	2.46	2.46	2.73	0.0	0.0	0.54	0.0	0.0	0.0	0.0	0.0	0.0	0.0	0.0	0.0	0.0	0.0	0.0	0.0	0.0	0.0	0.0	0.0	0.0	0.0	0.0	0.0	0.0	0.0	0.0	0.0	0.043
0.0	0.0	0.94	0.0	0.31	0.0	0.0	0.0	0.31	0.0	0.0	0.62	0.0	0.0	0.0	1.25	0.62	0.0	3.14	0.0	1.25	0.0	0.94	0.0	0.0	0.0	0.0	0.0	0.0	0.0	0.0	0.0	0.0	0.0	0.0	0.0	0.0	0.0	0.0	0.0	0.0	0.0	0.0	0.0	0.31	0.0	0.0	0.0	0.0	0.146
0.0	0.0	0.0	0.0	0.0	0.0	0.0	0.0	0.0	0.0	0.0	0.0	0.0	0.0	0.0	1.09	1.09	0.0	3.29	0.0	2.19	0.0	0.0	0.0	0.0	0.0	0.0	0.0	0.0	0.0	0.0	0.0	0.0	0.0	0.0	0.0	0.0	0.0	0.0	0.0	0.0	0.0	0.0	0.0	1.09	0.0	0.0	0.0	0.0	0.371
0.1	0.2	1.01	0.0	0.8	0.8	0.5	0.0	0.8	0.1	0.3	0.7	0.3	0.0	1.61	0.1	0.0	1.11	1.31	0.2	0.7	0.0	0.6	0.1	0.0	0.0	0.0	0.0	0.0	0.0	0.0	0.0	0.0	0.0	0.0	0.0	0.0	0.0	0.0	0.0	0.0	0.0	0.2	0.0	0.1	0.1	0.0	0.0	0.0	0.111
0.0	0.0	0.81	0.0	0.81	0.0	0.0	0.0	0.0	0.0	0.0	0.0	0.0	0.0	0.0	0.0	0.81	0.0	3.27	0.0	0.81	1.63	0.0	0.0	0.0	0.0	0.0	0.0	0.0	0.0	0.0	0.0	0.0	0.0	0.0	0.0	0.0	0.0	0.0	0.0	0.0	0.0	0.0	0.0	0.0	0.0	0.0	0.0	0.0	0.0
1.24	0.0	0.0	0.0	0.0	0.0	0.0	0.0	0.0	0.62	0.0	1.24	0.0	0.0	0.0	0.62	0.0	0.0	1.86	0.0	3.1	0.0	0.0	0.0	0.0	0.0	0.0	0.0	0.0	0.0	0.0	0.0	0.0	0.0	0.0	0.0	0.0	0.0	0.0	0.0	0.0	0.0	0.0	0.0	1.24	0.0	0.0	0.0	0.0	0.1
0.0	0.0	0.0	0.0	0.0	0.0	0.0	1.25	0.0	0.41	0.0	0.0	0.0	0.0	0.0	0.41	0.0	1.67	0.41	0.0	0.41	0.0	0.0	0.0	0.0	0.0	0.0	0.0	0.0	0.0	0.0	0.0	0.0	0.0	0.0	0.41	0.0	0.0	0.0	0.0	0.0	0.0	0.0	0.0	0.0	0.0	0.0	0.0	0.0	0.125
0.0	0.41	0.41	0.0	2.06	0.0	1.65	0.82	0.0	0.0	0.0	0.0	0.0	0.0	0.0	2.47	0.0	0.82	2.47	0.0	0.82	0.0	0.0	0.0	0.0	0.0	0.0	0.0	0.0	0.0	0.0	0.0	0.0	0.0	0.0	0.0	0.0	0.0	0.0	0.0	0.0	0.0	0.0	0.0	0.41	0.0	0.0	0.0	0.0	0.265
0.0	0.41	0.41	0.0	2.06	0.0	1.65	0.82	0.0	0.0	0.0	0.0	0.0	0.0	0.0	2.47	0.0	0.82	2.47	0.0	0.82	0.0	0.0	0.0	0.0	0.0	0.0	0.0	0.0	0.0	0.0	0.0	0.0	0.0	0.0	0.0	0.0	0.0	0.0	0.0	0.0	0.0	0.0	0.0	0.41	0.0	0.0	0.0	0.0	0.265
0.0	0.41	0.41	0.0	2.06	0.0	1.65	0.82	0.0	0.0	0.0	0.0	0.0	0.0	0.0	2.47	0.0	0.82	2.47	0.0	0.82	0.0	0.0	0.0	0.0	0.0	0.0	0.0	0.0	0.0	0.0	0.0	0.0	0.0	0.0	0.0	0.0	0.0	0.0	0.0	0.0	0.0	0.0	0.0	0.41	0.0	0.0	0.0	0.0	0.265
0.0	0.0	0.0	0.0	0.0	0.0	0.0	0.0	0.0	0.0	0.0	0.0	0.0	0.0	0.0	1.29	0.0	0.0	3.89	0.0	3.89	0.0	0.0	0.0	0.0	0.0	0.0	0.0	0.0	0.0	0.0	0.0	0.0	0.0	0.0	0.0	0.0	0.0	0.0	0.0	0.0	0.0	0.0	0.0	1.29	0.0	0.0	0.0	0.0	0.0
0.45	0.9	0.9	0.0	0.45	0.0	0.0	0.45	0.0	1.8	0.0	2.25	0.0	0.45	0.0	0.45	0.0	0.0	1.8	0.0	5.4	0.0	0.0	0.0	0.0	0.0	0.0	0.0	0.0	0.0	0.0	0.0	0.0	0.0	0.0	0.0	0.0	0.0	0.0	0.0	0.0	0.0	0.0	0.0	0.0	0.0	0.0	0.0	0.0	0.243
0.45	0.9	0.9	0.0	0.45	0.0	0.0	0.45	0.0	1.8	0.0	2.26	0.0	0.45	0.0	0.45	0.0	0.0	1.8	0.0	4.97	0.0	0.0	0.0	0.0	0.0	0.0	0.0	0.0	0.0	0.0	0.0	0.0	0.0	0.0	0.0	0.0	0.0	0.0	0.0	0.0	0.0	0.0	0.0	0.0	0.0	0.0	0.0	0.0	0.244
0.45	0.91	0.91	0.0	0.45	0.0	0.0	0.45	0.0	1.83	0.0	2.29	0.0	0.91	0.0	0.45	0.0	0.0	1.83	0.0	5.04	0.0	0.0	0.0	0.0	0.0	0.0	0.0	0.0	0.0	0.0	0.0	0.0	0.0	0.0	0.0	0.0	0.0	0.0	0.0	0.0	0.0	0.0	0.0	0.0	0.0	0.0	0.0	0.0	0.245
0.82	0.0	0.82	0.0	0.41	0.0	0.41	0.82	0.41	1.23	1.65	0.41	0.0	0.0	0.0	2.47	1.65	0.0	1.23	1.23	2.06	0.0	0.0	0.82	0.0	0.0	0.0	0.0	0.0	0.0	0.0	0.0	0.0	0.0	0.0	0.0	0.0	0.0	0.0	0.0	0.0	0.0	0.0	0.0	0.0	0.0	0.0	0.0	0.0	0.0
0.09	0.49	0.59	0.0	0.39	0.19	0.0	0.0	0.09	0.39	0.0	1.57	0.19	0.0	0.0	0.0	0.09	0.0	3.75	0.09	1.08	0.0	0.0	0.09	0.0	0.0	0.0	0.0	0.0	0.0	0.0	0.0	0.0	0.0	0.0	0.0	0.0	0.0	0.0	0.0	0.0	0.0	0.0	0.0	0.0	0.0	0.0	0.0	0.768	0.037
0.0	0.0	1.31	0.0	0.0	0.0	0.0	0.0	0.0	0.0	0.0	1.31	0.0	0.0	0.0	0.0	0.0	0.0	1.31	0.0	5.26	0.0	0.0	1.31	0.0	0.0	0.0	0.0	0.0	0.0	0.0	0.0	0.0	0.0	0.0	0.0	0.0	0.0	0.0	0.0	0.0	0.0	0.0	0.0	0.0	0.0	0.0	0.0	0.0	0.0
0.0	0.0	1.31	0.0	0.0	0.0	0.0	0.0	0.0	0.0	0.0	1.31	0.0	0.0	0.0	0.0	0.0	0.0	1.31	0.0	5.26	0.0	0.0	1.31	0.0	0.0	0.0	0.0	0.0	0.0	0.0	0.0	0.0	0.0	0.0	0.0	0.0	0.0	0.0	0.0	0.0	0.0	0.0	0.0	0.0	0.0	0.0	0.0	0.0	0.0
0.0	0.0	0.6	0.0	0.0	0.6	0.0	0.0	0.6	0.0	0.0	1.8	0.0	0.0	0.0	0.3	0.0	0.0	2.7	0.0	1.2	0.0	0.0	0.6	0.0	0.0	0.0	0.0	0.0	0.0	0.0	0.0	0.0	0.0	0.0	0.0	0.0	0.0	0.0	0.0	0.0	0.0	0.0	0.0	0.0	0.0	0.0	0.0	0.0	0.094
0.47	0.0	0.94	0.0	0.94	0.0	0.94	0.0	0.0	0.0	0.0	0.47	0.0	0.0	0.0	0.0	0.47	0.0	4.24	0.0	0.94	0.0	1.41	0.0	0.0	0.0	0.0	0.0	0.0	0.0	0.0	0.0	0.0	0.0	0.47	0.0	0.0	0.0	0.0	0.0	0.0	0.0	0.0	0.0	0.47	0.0	0.0	0.0	0.0	0.073
0.0	0.72	1.81	0.0	0.0	0.36	0.0	0.36	0.72	1.08	0.36	0.72	0.0	0.36	0.0	0.36	0.36	0.36	1.08	0.0	2.53	0.0	0.0	0.0	0.0	0.0	0.0	0.0	0.0	0.0	0.0	0.0	0.0	0.0	0.0	0.0	1.08	0.0	0.0	0.0	0.0	0.0	0.0	0.0	0.36	0.0	0.0	0.0	0.0	0.334
1.47	0.0	0.0	0.0	0.0	0.0	0.0	0.0	0.0	1.47	0.0	0.0	1.47	0.0	0.0	7.35	0.0	0.0	2.94	0.0	1.47	0.0	0.0	4.41	0.0	0.0	0.0	0.0	0.0	0.0	0.0	0.0	0.0	0.0	0.0	0.0	0.0	0.0	0.0	0.0	0.0	0.0	0.0	0.0	0.0	0.0	0.0	0.0	0.0	0.0
1.47	0.0	0.0	0.0	0.0	0.0	0.0	0.0	0.0	1.47	0.0	0.0	1.47	0.0	0.0	7.35	0.0	0.0	2.94	0.0	1.47	0.0	0.0	4.41	0.0	0.0	0.0	0.0	0.0	0.0	0.0	0.0	0.0	0.0	0.0	0.0	0.0	0.0	0.0	0.0	0.0	0.0	0.0	0.0	0.0	0.0	0.0	0.0	0.0	0.0
0.0	0.0	0.51	0.0	0.51	0.51	0.51	0.0	0.0	0.0	0.0	0.0	0.0	0.0	0.0	0.0	1.03	1.03	3.1	0.0	1.03	0.0	0.0	0.0	0.0	0.0	0.0	0.0	0.0	0.0	0.0	0.0	0.0	0.0	0.0	0.0	0.0	0.0	0.0	0.0	0.0	0.0	0.0	0.0	0.0	0.0	0.0	0.0	0.0	0.09
0.0	0.0	0.5	0.0	0.5	0.5	0.5	0.0	0.0	0.0	0.0	0.0	0.0	0.0	0.0	0.0	1.01	1.01	3.04	0.0	1.01	0.0	0.0	0.0	0.0	0.0	0.0	0.0	0.0	0.0	0.0	0.0	0.0	0.0	0.0	0.0	0.0	0.0	0.0	0.0	0.0	0.0	0.0	0.0	0.0	0.0	0.0	0.0	0.0	0.089
0.0	0.74	1.85	0.0	0.0	0.37	0.0	0.37	0.74	1.11	0.37	0.74	0.0	0.37	0.0	0.37	0.37	0.37	1.48	0.0	2.6	0.0	0.0	0.0	0.0	0.0	0.0	0.0	0.0	0.0	0.0	0.0	0.0	0.0	0.0	0.0	1.11	0.0	0.0	0.0	0.0	0.0	0.0	0.0	0.37	0.0	0.0	0.0	0.0	0.336
0.09	0.49	0.59	0.0	0.39	0.19	0.0	0.0	0.09	0.39	0.0	1.57	0.19	0.0	0.0	0.0	0.09	0.0	3.75	0.09	1.08	0.0	0.0	0.09	0.0	0.0	0.0	0.0	0.0	0.0	0.0	0.0	0.0	0.0	0.0	0.0	0.0	0.0	0.0	0.0	0.0	0.0	0.0	0.0	0.0	0.0	0.0	0.0	0.767	0.037
0.0	0.72	1.81	0.0	0.0	0.36	0.0	0.36	0.72	1.08	0.36	0.72	0.0	0.36	0.0	0.36	0.36	0.36	1.08	0.0	2.53	0.0	0.0	0.0	0.0	0.0	0.0	0.0	0.0	0.0	0.0	0.0	0.0	0.0	0.0	0.0	1.08	0.0	0.0	0.0	0.0	0.0	0.0	0.0	0.36	0.0	0.0	0.0	0.0	0.334
0.0	0.0	0.15	0.0	0.9	0.15	0.0	0.0	0.9	0.0	0.0	0.75	0.15	0.0	0.0	0.0	0.3	0.0	2.26	0.0	0.9	0.0	0.15	0.3	0.0	0.0	0.0	0.0	0.0	0.0	0.0	0.0	0.0	0.0	0.6	0.0	0.0	0.0	0.0	0.0	0.0	0.0	0.0	0.0	0.0	0.0	0.0	0.0	0.0	0.1
0.15	0.15	0.3	0.0	0.75	0.0	0.0	0.0	0.0	0.0	0.0	0.15	0.15	0.0	0.0	0.0	0.0	0.75	1.51	0.0	0.45	0.0	0.0	0.3	0.0	0.0	0.0	0.0	0.0	0.0	0.0	0.0	0.0	0.0	0.0	0.0	0.0	0.0	0.0	0.0	0.0	0.0	0.0	0.0	0.0	0.0	0.0	0.0	0.058	0.145
0.12	0.19	0.7	0.0	0.44	0.0	0.06	0.0	0.57	0.5	0.25	0.95	0.06	0.0	0.19	0.0	0.06	0.0	3.82	0.19	2.48	0.0	0.0	0.19	0.0	0.0	0.0	0.0	0.0	0.0	0.0	0.0	0.0	0.0	0.06	0.0	0.0	0.0	0.0	0.0	0.0	0.06	0.0	0.0	0.0	0.0	0.0	0.0	0.0	0.102
0.0	0.0	0.0	0.0	0.0	0.0	0.0	0.0	0.0	0.0	0.0	0.0	0.91	0.0	0.0	0.0	0.0	0.0	0.91	0.0	0.0	0.0	0.0	0.0	0.0	0.0	0.0	0.0	0.0	0.0	0.0	0.0	0.0	0.0	0.0	0.0	0.0	0.0	0.0	0.0	0.0	0.0	0.0	0.0	0.0	0.0	0.0	0.0	0.0	0.143
0.05	0.05	0.4	0.0	0.34	0.0	0.0	0.0	0.57	0.05	0.0	0.28	0.11	0.0	0.0	0.17	0.0	0.0	1.09	0.05	0.92	0.0	0.0	0.05	0.0	0.0	0.0	0.0	0.05	0.0	0.0	0.0	0.0	0.0	0.0	0.0	0.0	0.0	0.0	0.0	0.0	0.11	0.0	0.0	0.05	0.0	0.0	0.0	0.019	0.099
0.0	0.0	0.0	0.0	0.0	0.0	0.0	0.0	0.0	1.19	0.0	0.0	0.0	0.0	0.0	1.19	0.0	0.0	3.57	0.0	3.57	0.0	0.0	0.0	1.19	1.19	0.0	0.0	0.0	0.0	0.0	0.0	0.0	0.0	0.0	0.0	0.0	0.0	0.0	0.0	0.0	0.0	0.0	0.0	1.19	0.0	0.0	0.0	0.0	0.0
0.0	0.0	0.44	0.0	1.34	0.0	0.44	0.0	0.0	0.0	0.0	0.0	0.0	0.0	0.0	0.44	0.89	0.0	2.24	0.0	1.34	0.0	0.44	0.44	0.0	0.0	0.0	0.0	0.0	0.0	0.0	0.0	0.0	0.0	0.0	0.0	0.0	0.0	0.0	0.0	0.0	0.0	0.0	0.0	1.34	0.0	0.0	0.0	0.0	0.068
0.0	0.0	0.0	0.0	0.77	0.0	0.0	0.0	0.0	0.0	0.0	1.55	0.0	0.0	0.0	0.77	0.77	0.0	2.32	0.0	2.32	0.0	0.0	0.0	0.0	0.0	0.0	0.0	0.0	0.0	0.0	0.0	0.0	0.0	0.0	0.0	0.0	0.0	0.0	0.0	0.0	0.0	0.0	0.0	0.77	0.0	0.0	0.0	0.0	0.268
0.28	0.14	0.14	0.0	0.0	0.0	0.14	0.0	0.42	0.0	0.84	0.98	0.0	0.0	0.0	0.0	0.28	0.0	1.82	2.53	1.12	10.82	0.84	0.28	0.0	0.0	0.0	0.0	0.0	0.0	0.0	0.0	0.0	0.0	0.0	0.0	0.0	0.0	0.0	0.0	0.0	0.0	0.0	0.0	0.0	0.0	0.0	0.0	0.0	0.0
0.1	0.2	1.01	0.0	0.8	0.8	0.5	0.0	0.8	0.1	0.3	0.7	0.3	0.0	1.61	0.1	0.0	1.11	1.31	0.2	0.7	0.0	0.6	0.1	0.0	0.0	0.0	0.0	0.0	0.0	0.0	0.0	0.0	0.0	0.0	0.0	0.0	0.0	0.0	0.0	0.0	0.0	0.2	0.0	0.1	0.1	0.0	0.0	0.0	0.11
0.0	0.0	0.0	0.0	0.8	0.0	0.0	0.0	0.0	0.0	0.0	1.6	0.0	0.0	0.0	0.8	0.8	0.0	2.4	0.0	2.4	0.0	0.0	0.0	0.0	0.0	0.0	0.0	0.0	0.0	0.0	0.0	0.0	0.0	0.0	0.0	0.0	0.0	0.0	0.0	0.0	0.0	0.0	0.0	0.8	0.0	0.0	0.0	0.0	0.274
1.63	0.0	1.63	0.0	0.0	0.0	0.0	0.0	1.63	0.0	0.0	0.0	0.0	0.0	0.0	1.63	0.0	0.0	3.27	0.0	3.27	0.0	0.0	0.0	0.0	0.0	0.0	0.0	0.0	0.0	0.0	0.0	0.0	0.0	0.0	0.0	0.0	0.0	0.0	0.0	0.0	0.0	0.0	0.0	0.0	0.0	0.0	0.0	0.0	0.0
0.69	0.0	0.0	0.0	1.39	0.0	0.69	0.0	0.0	0.0	0.0	0.69	0.0	0.0	0.0	0.0	0.0	0.0	3.49	0.0	1.39	0.0	0.0	0.0	0.0	0.0	0.0	0.0	0.0	0.0	0.0	0.0	0.0	0.0	0.0	0.0	0.0	0.0	0.0	0.0	0.0	0.0	0.0	0.0	0.0	0.0	0.0	0.0	0.0	0.0
0.0	0.0	0.0	0.0	0.0	0.0	0.0	1.04	0.0	0.0	0.52	1.04	0.52	0.0	0.0	1.04	0.0	0.0	3.66	1.04	1.04	0.0	1.57	0.52	0.0	0.0	0.0	0.0	0.0	0.0	0.0	0.0	0.0	0.0	0.0	0.0	0.0	0.0	0.0	0.0	0.0	0.0	0.0	0.0	0.0	0.0	0.0	0.0	0.0	0.0
0.0	0.0	0.32	0.0	0.65	0.65	0.32	0.32	0.0	0.0	0.0	0.32	0.32	0.0	0.0	0.32	0.32	0.0	2.28	0.0	3.25	0.0	0.0	0.32	0.0	0.0	0.0	0.0	0.0	0.0	0.0	0.0	0.0	0.0	0.0	0.0	0.0	0.0	0.0	0.0	0.0	0.0	0.0	0.0	0.65	0.0	0.0	0.0	0.0	0.111
0.0	0.0	0.32	0.0	0.65	0.65	0.32	0.32	0.0	0.0	0.0	0.32	0.32	0.0	0.0	0.32	0.32	0.0	2.28	0.0	3.25	0.0	0.0	0.32	0.0	0.0	0.0	0.0	0.0	0.0	0.0	0.0	0.0	0.0	0.0	0.0	0.0	0.0	0.0	0.0	0.0	0.0	0.0	0.0	0.65	0.0	0.0	0.0	0.0	0.111
0.08	0.08	0.76	0.0	0.85	1.02	0.25	0.17	0.59	0.08	0.17	0.59	0.17	0.0	2.21	0.25	0.08	0.93	1.62	0.17	0.42	0.0	0.85	0.08	0.0	0.0	0.0	0.0	0.0	0.0	0.0	0.0	0.0	0.0	0.0	0.0	0.0	0.0	0.0	0.08	0.0	0.0	0.17	0.08	0.08	0.08	0.0	0.0	0.0	0.065
0.17	0.0	0.17	0.0	1.52	0.35	0.05	0.05	0.05	0.05	0.05	0.52	0.29	0.05	0.0	0.0	0.64	0.05	4.21	0.23	1.11	0.0	0.82	0.05	0.0	0.0	0.0	0.0	0.0	0.0	0.0	0.0	0.0	0.0	0.0	0.0	0.0	0.0	0.0	0.0	0.0	0.0	0.05	0.0	0.05	0.0	0.0	0.0	0.01	0.052
0.27	0.0	0.27	0.0	0.0	0.0	0.0	0.0	0.0	0.0	0.0	1.62	0.27	0.0	0.0	0.0	0.27	0.0	4.87	0.0	0.81	0.27	0.27	0.0	0.0	0.0	0.0	0.0	0.0	0.0	0.0	0.0	0.0	0.0	0.0	0.0	0.0	0.0	0.27	0.0	0.0	0.0	0.0	0.0	0.0	0.0	0.0	0.0	0.0	0.0
0.0	1.32	0.0	0.0	0.0	0.44	0.0	0.0	1.32	0.0	0.0	2.65	0.0	0.44	0.0	0.44	0.0	0.44	3.53	0.0	1.76	0.0	0.0	1.32	0.0	0.0	0.0	0.0	0.0	0.0	0.0	0.0	0.0	0.0	0.0	0.0	0.0	0.0	0.0	0.0	0.0	0.0	0.0	0.0	0.0	0.0	0.0	0.0	0.0	0.066
0.0	0.0	0.0	0.0	2.29	0.0	0.0	0.0	0.0	0.0	0.0	1.14	0.0	0.0	0.0	4.59	0.0	0.0	3.44	0.0	1.14	0.0	0.0	0.0	0.0	0.0	0.0	0.0	0.0	0.0	0.0	0.0	0.0	0.0	0.0	0.0	0.0	0.0	0.0	0.0	0.0	0.0	0.0	0.0	1.14	0.0	0.0	0.0	0.0	0.646
0.0	0.0	0.0	0.0	0.0	0.0	0.0	0.0	0.0	0.0	0.0	0.0	0.0	0.0	0.0	0.0	0.0	0.0	0.0	0.0	3.57	0.0	3.57	0.0	0.0	0.0	0.0	0.0	0.0	0.0	0.0	0.0	0.0	0.0	0.0	0.0	0.0	0.0	0.0	0.0	0.0	0.0	0.0	0.0	0.0	0.0	0.0	0.0	0.0	0.0
0.54	0.0	0.0	0.0	2.16	0.0	0.0	0.54	0.0	1.08	0.0	0.0	0.0	0.0	0.0	0.0	1.08	0.0	2.7	0.0	0.54	0.0	0.0	0.0	0.0	0.0	0.0	0.0	0.0	0.0	0.0	0.0	0.0	0.0	0.0	0.0	0.54	0.0	0.0	0.0	0.0	0.0	0.0	0.0	0.0	0.0	0.0	0.0	0.0	0.051
0.0	0.0	0.0	0.0	0.0	0.0	0.0	0.0	0.91	0.0	0.0	0.0	0.0	0.0	0.0	0.0	0.0	0.0	0.91	0.0	2.75	0.0	0.0	0.0	0.0	0.0	0.0	0.0	0.0	0.0	0.0	0.0	0.0	0.0	0.0	0.0	0.0	0.0	0.0	0.0	0.0	0.0	0.0	0.0	0.0	0.0	0.0	0.0	0.0	0.141
1.06	0.0	0.7	0.0	1.06	0.0	0.7	0.0	0.0	0.7	0.0	0.7	0.0	0.0	0.35	0.7	0.0	0.0	6.0	0.0	1.41	0.0	0.35	0.35	0.0	0.0	0.0	0.0	0.0	0.0	0.0	0.0	0.0	0.0	0.0	0.0	0.0	0.0	0.0	0.0	0.0	0.0	0.0	0.0	0.35	0.0	0.0	0.0	0.0	0.0
0.68	0.68	0.68	0.0	0.68	0.0	2.73	0.0	0.0	0.68	0.0	2.05	0.0	0.0	0.0	0.0	0.0	0.68	4.1	0.0	2.73	0.0	0.0	0.68	0.0	0.0	0.0	0.0	0.0	0.0	0.0	0.0	0.0	0.0	0.0	0.0	0.68	0.0	0.0	0.0	0.0	0.0	0.0	0.0	0.0	0.0	0.0	0.0	0.0	0.0
0.0	0.0	0.0	9.16	0.27	0.0	0.55	0.27	0.27	0.27	0.0	0.27	0.0	0.0	0.0	0.0	1.11	0.0	0.55	0.27	0.83	0.0	0.0	0.0	0.0	0.0	0.0	0.0	0.0	0.0	0.0	0.0	0.0	0.0	0.0	0.0	0.0	0.0	0.0	0.0	0.0	0.0	0.0	0.0	0.0	0.0	0.0	0.0	0.387	0.0
0.0	0.0	0.09	0.0	0.58	0.29	0.09	0.0	0.38	0.0	0.29	0.48	0.38	0.0	0.0	0.0	0.19	0.0	0.77	0.0	0.67	0.0	0.09	0.0	0.0	0.0	0.0	0.0	0.0	0.0	0.0	0.0	0.0	0.0	0.0	0.0	0.09	0.0	0.0	0.0	0.0	0.0	0.09	0.0	0.09	0.0	0.0	0.0	0.063	0.047
0.0	0.0	1.61	0.0	0.0	0.0	1.61	0.0	0.0	0.0	0.0	0.0	0.0	0.0	0.0	1.61	0.0	0.0	0.0	0.0	0.0	0.0	0.0	0.0	0.0	0.0	0.0	0.0	0.0	0.0	0.0	0.0	0.0	0.0	0.0	0.0	0.0	0.0	0.0	0.0	0.0	0.0	0.0	0.0	1.61	0.0	0.0	0.0	0.0	0.268
0.0	0.0	0.0	0.0	0.97	0.0	0.97	0.0	0.0	0.0	0.0	0.0	0.0	0.0	0.0	0.97	0.0	0.0	0.0	0.0	0.97	0.0	0.0	0.0	0.97	0.97	0.0	0.0	0.0	0.0	0.0	0.0	0.0	0.0	0.0	0.0	0.97	0.0	0.0	0.0	0.0	0.0	0.0	0.0	0.0	0.0	0.0	0.0	0.503	0.167
0.0	0.56	0.56	0.0	1.12	0.56	2.25	0.0	0.0	0.56	0.0	0.56	0.0	0.0	0.0	0.0	0.0	0.56	3.38	0.0	1.12	0.0	0.0	0.0	0.0	0.0	0.0	0.0	0.0	0.0	0.0	0.0	0.0	0.0	0.0	0.0	0.0	0.0	0.0	0.0	0.0	0.0	0.0	0.0	0.56	0.0	0.0	0.0	0.0	0.083
0.1	0.1	0.71	0.0	0.61	0.3	0.4	0.1	1.42	0.81	0.1	0.5	0.0	0.0	0.0	0.1	0.0	1.11	2.23	0.5	2.03	0.0	0.0	0.3	0.0	0.0	0.0	0.0	0.0	0.0	0.0	0.0	0.0	0.0	0.1	0.0	0.0	0.0	0.1	0.0	0.0	0.0	0.0	0.0	0.0	0.0	0.0	0.0	0.0	0.0
0.8	0.0	0.8	0.0	1.61	0.0	0.0	0.0	0.0	0.0	0.0	0.0	0.0	0.0	0.0	0.8	0.8	0.0	1.61	0.0	2.41	0.0	0.8	0.0	0.0	0.0	0.0	0.0	0.0	0.0	0.0	0.0	0.0	0.0	0.0	0.0	0.0	0.0	0.0	0.0	0.0	0.0	0.0	0.0	0.0	0.0	0.0	0.0	0.0	0.0
0.0	0.0	1.31	0.0	0.0	0.0	0.0	0.0	0.0	0.0	0.0	1.31	0.0	0.0	0.0	0.0	0.0	0.0	1.31	0.0	5.26	0.0	0.0	1.31	0.0	0.0	0.0	0.0	0.0	0.0	0.0	0.0	0.0	0.0	0.0	0.0	0.0	0.0	0.0	0.0	0.0	0.0	0.0	0.0	0.0	0.0	0.0	0.0	0.0	0.0
0.0	1.47	0.0	0.0	0.0	0.0	1.47	0.0	0.0	0.0	0.0	0.0	0.0	0.0	0.0	1.47	1.47	0.0	0.0	0.0	1.47	0.0	0.0	0.0	0.0	0.0	0.0	0.0	0.0	0.0	0.0	0.0	0.0	0.0	0.0	0.0	1.47	0.0	0.0	0.0	0.0	0.0	0.0	0.0	0.0	0.0	0.0	0.0	0.0	0.338
0.05	0.05	0.4	0.0	0.34	0.0	0.0	0.0	0.57	0.05	0.0	0.28	0.11	0.0	0.0	0.17	0.0	0.0	1.04	0.05	0.92	0.0	0.0	0.05	0.0	0.0	0.0	0.0	0.05	0.0	0.0	0.0	0.0	0.0	0.0	0.0	0.0	0.0	0.0	0.0	0.0	0.11	0.0	0.0	0.05	0.0	0.0	0.0	0.019	0.099
0.0	0.4	0.0	0.0	0.81	0.0	0.81	0.0	0.0	0.4	0.0	0.0	0.0	0.0	0.0	0.0	0.0	0.0	1.22	0.0	0.81	0.81	0.0	0.0	0.0	0.0	0.0	0.0	0.0	0.0	0.0	0.0	0.0	0.0	0.0	0.0	0.0	0.0	0.0	0.0	0.0	0.0	0.0	0.0	0.0	0.0	0.0	0.0	0.123	0.246
0.29	0.58	0.58	0.0	0.87	0.0	0.58	0.0	0.0	1.16	0.0	0.87	0.0	0.0	0.0	0.0	0.87	0.0	2.62	0.0	1.74	0.0	0.0	0.0	0.0	0.0	0.0	0.0	0.0	0.0	0.0	0.0	0.0	0.0	0.0	0.0	0.0	0.0	0.0	0.0	0.0	0.0	0.0	0.0	0.0	0.0	0.0	0.0	0.0	0.054
0.18	0.0	0.18	0.0	1.57	0.36	0.06	0.06	0.06	0.06	0.06	0.54	0.3	0.06	0.0	0.0	0.72	0.06	4.41	0.24	1.08	0.0	0.84	0.06	0.0	0.0	0.0	0.0	0.0	0.0	0.0	0.0	0.0	0.0	0.0	0.0	0.0	0.0	0.0	0.0	0.0	0.0	0.06	0.0	0.0	0.0	0.0	0.0	0.01	0.052
0.06	0.0	0.24	0.0	0.1	0.0	0.0	0.17	0.17	0.17	0.0	0.1	0.03	0.0	0.0	0.03	0.0	0.0	0.45	0.0	0.2	0.0	0.03	0.0	1.18	1.22	0.0	0.0	0.0	0.0	0.0	0.0	0.0	0.0	0.0	0.0	1.36	0.0	0.0	0.0	0.0	0.0	0.06	0.0	0.45	0.0	0.0	0.0	0.179	0.305
1.24	0.41	1.24	0.0	0.0	0.0	0.0	0.0	0.0	0.0	0.0	0.41	0.0	0.0	0.0	0.41	0.0	0.82	3.73	0.0	1.24	0.0	0.0	0.41	0.0	0.0	0.0	0.0	0.0	0.0	0.0	0.0	0.0	0.0	0.0	0.0	0.0	0.0	0.0	0.0	0.0	0.0	0.0	0.0	0.41	0.0	0.0	0.0	0.0	0.068
0.08	0.0	0.32	4.31	0.08	0.16	0.08	0.08	0.0	0.0	0.08	0.24	0.32	0.0	0.0	0.08	0.0	0.32	1.87	0.0	0.57	0.0	0.16	0.24	0.0	0.0	0.0	0.0	0.0	0.0	0.0	0.0	0.0	0.0	0.0	0.0	0.08	0.0	0.0	0.0	0.0	0.0	0.0	0.0	0.16	0.0	0.0	0.0	0.344	0.068
0.1	0.1	0.71	0.0	0.6	0.3	0.4	0.1	1.42	0.81	0.1	0.5	0.0	0.0	0.0	0.1	0.0	1.01	2.23	0.5	2.03	0.0	0.0	0.3	0.0	0.0	0.0	0.0	0.0	0.0	0.0	0.0	0.0	0.0	0.1	0.0	0.0	0.0	0.1	0.0	0.0	0.0	0.0	0.0	0.0	0.0	0.0	0.0	0.0	0.0
0.0	0.0	0.0	0.0	0.0	0.0	0.45	0.0	0.0	0.45	0.22	0.22	0.0	0.0	0.22	0.22	0.0	0.22	1.58	0.0	1.13	13.34	0.9	0.0	0.0	0.0	0.0	0.0	0.0	0.0	0.0	0.0	0.0	0.0	0.0	0.0	0.22	0.0	0.0	0.0	0.0	0.0	0.0	0.0	0.0	0.0	0.0	0.0	0.0	0.0
0.0	0.0	1.31	0.0	0.0	0.0	0.0	0.0	0.0	0.0	0.0	1.31	0.0	0.0	0.0	0.0	0.0	0.0	1.31	0.0	5.26	0.0	0.0	1.31	0.0	0.0	0.0	0.0	0.0	0.0	0.0	0.0	0.0	0.0	0.0	0.0	0.0	0.0	0.0	0.0	0.0	0.0	0.0	0.0	0.0	0.0	0.0	0.0	0.0	0.0
0.0	0.0	0.0	0.0	0.0	0.4	0.0	0.0	0.0	0.81	0.0	0.0	0.0	0.0	0.0	0.4	0.0	0.0	1.22	0.0	0.0	0.0	0.4	0.0	0.0	0.0	0.0	0.0	0.0	0.0	0.0	0.0	0.0	0.0	0.0	0.0	0.0	0.0	0.0	0.0	0.0	0.0	0.0	0.0	0.0	0.0	0.0	0.0	0.198	0.529
0.0	0.0	0.0	0.0	0.38	0.38	0.38	0.38	0.0	0.0	0.38	0.0	0.0	0.0	0.0	0.38	0.0	0.0	3.43	0.0	2.29	0.0	0.0	0.38	0.0	0.0	0.0	0.0	0.0	0.0	0.0	0.0	0.0	0.0	0.0	0.0	0.0	0.0	0.0	0.0	0.0	0.0	0.0	0.0	0.38	0.0	0.0	0.0	0.0	0.0
0.0	0.0	0.0	0.0	0.0	0.0	1.78	0.0	0.0	1.78	0.0	0.0	0.0	0.0	0.0	0.0	0.0	0.0	0.0	0.0	0.0	0.0	0.0	0.0	0.0	0.0	0.0	0.0	0.0	0.0	0.0	0.0	0.0	0.0	0.0	0.0	0.0	0.0	0.0	0.0	0.0	0.0	0.0	0.0	0.0	0.0	0.0	0.0	0.0	0.0
0.0	0.06	0.2	0.0	0.61	0.13	0.0	0.0	0.75	0.0	0.27	0.75	0.27	0.0	0.0	0.0	0.2	0.13	1.16	0.0	1.23	0.0	0.06	0.0	0.0	0.0	0.0	0.0	0.0	0.0	0.0	0.0	0.0	0.0	0.0	0.0	0.0	0.0	0.0	0.0	0.0	0.0	0.06	0.0	0.06	0.0	0.0	0.0	0.034	0.057
0.0	1.36	0.0	0.0	0.0	0.0	1.36	0.0	0.0	0.0	0.0	0.0	0.0	0.0	0.0	1.36	1.36	0.0	0.0	0.0	1.36	0.0	0.0	0.0	0.0	0.0	0.0	0.0	0.0	0.0	0.0	0.0	0.0	0.0	0.0	0.0	0.0	0.0	0.0	0.0	0.0	0.0	0.0	0.0	0.0	0.0	0.0	0.0	0.0	0.17
0.0	0.0	0.0	0.0	0.0	2.3	0.0	0.0	0.0	0.0	0.0	0.76	0.76	0.0	0.0	0.0	0.0	0.0	2.3	0.0	1.53	0.0	0.0	0.0	0.0	0.0	0.0	0.0	0.0	0.0	0.0	0.0	0.0	0.0	0.0	0.0	0.0	0.0	0.0	0.0	0.0	0.0	0.0	0.0	0.0	0.0	0.0	0.0	0.0	0.868
1.63	0.0	0.0	0.0	2.45	0.0	0.0	0.0	0.0	0.0	0.0	0.0	0.0	0.0	0.0	0.81	0.0	0.0	3.27	0.0	1.63	0.0	0.0	0.0	0.0	0.0	0.0	0.0	0.0	0.0	0.0	0.0	0.0	0.0	0.0	0.0	0.81	0.0	0.0	0.0	0.0	0.0	0.0	0.0	0.0	0.0	0.0	0.0	0.0	0.0
0.16	0.0	0.67	0.0	0.33	0.16	0.33	0.84	0.16	0.5	0.33	1.51	0.0	0.0	0.0	0.0	1.68	0.33	2.02	1.68	3.87	0.0	0.0	0.33	0.0	0.0	0.0	0.0	0.0	0.0	0.0	0.0	0.0	0.0	0.0	0.0	0.0	0.0	0.0	0.16	0.0	0.0	0.0	0.0	0.0	0.0	0.0	0.0	0.0	0.224
0.09	0.49	0.59	0.0	0.39	0.19	0.0	0.0	0.09	0.39	0.0	1.58	0.19	0.0	0.0	0.0	0.09	0.0	3.75	0.0	1.08	0.0	0.0	0.19	0.0	0.0	0.0	0.0	0.0	0.0	0.0	0.0	0.0	0.0	0.0	0.0	0.0	0.0	0.0	0.0	0.0	0.0	0.0	0.0	0.0	0.0	0.0	0.0	0.778	0.037
0.0	0.0	0.0	0.0	0.0	0.0	0.0	0.0	0.0	0.0	0.0	0.0	0.0	0.0	0.0	4.0	0.0	0.0	0.0	0.0	0.0	0.0	0.0	0.0	0.0	0.0	0.0	0.0	0.0	0.0	0.0	0.0	0.0	0.0	0.0	0.0	0.0	0.0	0.0	0.0	0.0	0.0	0.0	0.0	0.0	0.0	0.0	0.0	0.0	0.0
0.17	0.0	0.17	0.0	1.45	0.34	0.05	0.05	0.05	0.05	0.05	0.52	0.29	0.05	0.0	0.0	0.69	0.05	4.25	0.23	1.04	0.0	0.75	0.05	0.0	0.0	0.0	0.0	0.0	0.0	0.0	0.0	0.0	0.0	0.0	0.0	0.0	0.0	0.0	0.0	0.0	0.0	0.0	0.0	0.0	0.0	0.0	0.0	0.01	0.05
0.0	0.0	0.27	0.0	0.54	0.27	0.27	1.08	0.0	0.81	0.0	0.0	0.0	0.0	0.0	0.0	0.0	0.0	2.45	0.0	1.36	0.0	0.0	0.27	0.0	0.0	0.0	0.0	0.0	0.0	0.0	0.0	0.0	0.0	0.0	0.27	0.0	0.0	0.0	0.0	0.0	0.0	0.0	0.0	0.0	0.27	0.0	0.0	0.0	0.04
1.61	0.0	0.0	0.0	3.22	0.0	0.0	0.0	0.0	0.0	0.0	0.0	0.0	0.0	0.0	0.8	0.0	0.0	3.22	0.0	1.61	0.0	0.0	0.0	0.0	0.0	0.0	0.0	0.0	0.0	0.0	0.0	0.0	0.0	0.0	0.0	0.8	0.0	0.0	0.0	0.0	0.0	0.0	0.0	0.0	0.0	0.0	0.0	0.0	0.0
0.0	0.55	0.55	0.0	1.1	0.55	2.2	0.0	0.0	0.55	0.0	0.55	0.0	0.0	0.0	0.0	0.0	0.55	3.31	0.0	1.1	0.0	0.0	0.0	0.0	0.0	0.0	0.0	0.0	0.0	0.0	0.0	0.0	0.0	0.0	0.0	0.0	0.0	0.0	0.0	0.0	0.0	0.0	0.0	0.55	0.0	0.0	0.0	0.0	0.165
0.0	0.55	0.55	0.0	1.1	0.55	2.2	0.0	0.0	0.55	0.0	0.55	0.0	0.0	0.0	0.0	0.0	0.55	3.31	0.0	1.1	0.0	0.0	0.0	0.0	0.0	0.0	0.0	0.0	0.0	0.0	0.0	0.0	0.0	0.0	0.0	0.0	0.0	0.0	0.0	0.0	0.0	0.0	0.0	0.55	0.0	0.0	0.0	0.0	0.165
0.0	0.0	0.31	0.0	0.63	0.63	0.31	0.31	0.0	0.0	0.0	0.31	0.31	0.0	0.0	0.31	0.31	0.0	2.55	0.0	3.19	0.0	0.0	0.31	0.0	0.0	0.0	0.0	0.0	0.0	0.0	0.0	0.0	0.0	0.0	0.0	0.0	0.0	0.0	0.0	0.0	0.0	0.0	0.0	0.31	0.0	0.0	0.0	0.0	0.108
1.04	0.0	0.69	0.0	1.04	0.0	0.69	0.0	0.0	0.69	0.0	0.69	0.0	0.0	0.34	0.69	0.0	0.0	5.9	0.0	1.38	0.0	0.34	0.34	0.0	0.0	0.0	0.0	0.0	0.0	0.0	0.0	0.0	0.0	0.0	0.0	0.0	0.0	0.0	0.0	0.0	0.0	0.0	0.0	0.34	0.0	0.0	0.0	0.0	0.0
0.0	1.56	0.0	0.0	0.0	0.0	1.56	0.0	0.0	1.56	0.0	0.0	0.0	0.0	0.0	1.56	1.56	0.0	0.0	0.0	1.56	0.0	0.0	0.0	0.0	0.0	0.0	0.0	0.0	0.0	0.0	0.0	0.0	0.0	0.0	0.0	1.56	0.0	0.0	0.0	0.0	0.0	0.0	0.0	0.0	0.0	0.0	0.0	0.0	0.183
0.0	0.54	0.54	0.0	1.08	0.54	2.16	0.0	0.0	0.54	0.0	0.54	0.0	0.0	0.0	0.0	0.0	0.54	3.24	0.0	1.08	0.0	0.0	0.0	0.0	0.0	0.0	0.0	0.0	0.0	0.0	0.0	0.0	0.0	0.0	0.0	0.0	0.0	0.0	0.0	0.0	0.0	0.0	0.0	0.54	0.0	0.0	0.0	0.0	0.162
0.14	0.0	0.57	0.0	0.28	0.14	0.28	0.28	0.0	0.43	0.14	0.28	0.0	0.0	0.0	1.88	0.14	0.14	1.01	0.0	1.44	0.0	0.0	0.0	0.0	0.0	0.0	0.0	0.0	0.0	0.0	0.0	0.0	0.0	0.0	0.0	0.0	0.0	0.0	0.14	0.0	0.0	0.0	0.0	0.0	0.0	0.0	0.0	0.0	0.07
0.0	0.0	0.44	0.0	0.22	0.22	0.0	0.0	0.66	0.44	0.22	0.88	0.0	0.0	0.0	0.22	0.0	0.0	1.32	0.0	1.1	0.22	0.22	0.22	0.0	0.0	0.0	0.0	0.0	0.0	0.0	0.0	0.0	0.0	0.0	0.44	0.0	0.0	0.0	0.0	0.0	0.0	0.0	0.0	0.0	0.0	0.0	0.0	0.065	0.261
0.0	0.0	0.29	0.0	0.88	0.14	0.0	0.0	0.88	0.0	0.0	0.73	0.14	0.0	0.0	0.0	0.29	0.0	2.2	0.0	0.88	0.0	0.14	0.29	0.0	0.0	0.0	0.0	0.0	0.0	0.0	0.0	0.0	0.0	0.58	0.0	0.0	0.0	0.0	0.0	0.0	0.0	0.0	0.0	0.0	0.0	0.0	0.0	0.0	0.097
0.07	0.37	0.81	0.0	0.51	0.29	0.07	0.0	0.07	0.37	0.07	1.48	0.14	0.0	0.07	0.0	0.14	0.44	3.55	0.0	1.85	0.0	0.0	0.07	0.0	0.0	0.0	0.0	0.0	0.0	0.0	0.0	0.0	0.0	0.0	0.0	0.14	0.0	0.0	0.0	0.0	0.0	0.0	0.0	0.0	0.0	0.0	0.0	0.052	0.073
0.0	0.0	0.31	0.0	0.63	0.63	0.31	0.31	0.0	0.0	0.0	0.31	0.31	0.0	0.0	0.31	0.31	0.0	2.55	0.0	3.19	0.0	0.0	0.31	0.0	0.0	0.0	0.0	0.0	0.0	0.0	0.0	0.0	0.0	0.0	0.0	0.0	0.0	0.0	0.0	0.0	0.0	0.0	0.0	0.31	0.0	0.0	0.0	0.0	0.108
0.0	0.0	0.31	0.0	0.63	0.63	0.31	0.31	0.0	0.0	0.0	0.31	0.31	0.0	0.0	0.31	0.31	0.0	2.55	0.0	3.19	0.0	0.0	0.31	0.0	0.0	0.0	0.0	0.0	0.0	0.0	0.0	0.0	0.0	0.0	0.0	0.0	0.0	0.0	0.0	0.0	0.0	0.0	0.0	0.31	0.0	0.0	0.0	0.0	0.108
0.17	0.0	0.17	0.0	1.52	0.35	0.05	0.05	0.05	0.05	0.05	0.52	0.29	0.05	0.0	0.0	0.64	0.05	4.21	0.23	1.11	0.0	0.81	0.05	0.0	0.0	0.0	0.0	0.0	0.0	0.0	0.0	0.0	0.0	0.0	0.0	0.0	0.0	0.0	0.0	0.0	0.0	0.05	0.0	0.0	0.0	0.0	0.0	0.01	0.052
0.48	0.0	0.97	0.0	0.48	0.0	0.97	0.0	0.0	0.0	0.0	0.48	0.0	0.0	0.0	0.0	0.48	0.48	4.36	0.0	1.45	0.0	1.45	0.0	0.0	0.0	0.0	0.0	0.0	0.0	0.0	0.0	0.0	0.0	0.48	0.0	0.0	0.0	0.0	0.0	0.0	0.0	0.0	0.0	0.48	0.0	0.0	0.0	0.0	0.0
1.24	0.41	1.24	0.0	0.0	0.0	0.0	0.0	0.0	0.0	0.0	0.41	0.0	0.0	0.0	0.41	0.0	0.82	3.73	0.0	1.24	0.0	0.0	0.41	0.0	0.0	0.0	0.0	0.0	0.0	0.0	0.0	0.0	0.0	0.0	0.0	0.0	0.0	0.0	0.0	0.0	0.0	0.0	0.0	0.41	0.0	0.0	0.0	0.0	0.068
0.34	0.42	0.25	0.0	0.08	0.42	0.08	0.25	0.08	1.62	0.34	0.51	0.94	0.0	0.17	0.08	0.0	0.0	3.0	0.0	0.94	0.0	0.34	0.34	0.0	0.0	0.0	0.0	0.0	0.0	0.0	0.0	0.0	0.0	0.0	0.0	0.0	0.0	0.0	0.0	0.0	0.0	0.0	0.0	0.17	0.0	0.0	0.0	0.0	0.065
0.0	0.0	0.0	0.0	0.0	0.0	0.0	0.0	0.0	0.0	0.0	0.0	0.0	0.0	0.0	0.0	0.0	0.0	0.0	0.0	0.64	8.33	0.0	0.0	0.0	0.0	0.0	0.0	0.0	0.0	0.0	0.0	0.0	0.0	0.0	0.0	0.0	0.0	0.0	0.0	0.0	0.0	0.0	0.0	0.0	0.0	0.0	0.0	0.0	0.0
0.0	1.63	0.0	0.0	0.0	0.0	1.63	0.0	0.0	1.63	0.0	0.0	0.0	0.0	0.0	0.0	0.0	0.0	1.63	0.0	3.27	0.0	0.0	0.0	0.0	0.0	0.0	0.0	0.0	0.0	0.0	0.0	0.0	0.0	0.0	0.0	0.0	0.0	0.0	0.0	0.0	0.0	0.0	0.0	0.0	0.0	0.0	0.0	0.0	0.0
0.17	0.0	0.08	0.0	0.43	0.08	0.08	0.43	0.08	0.08	0.0	0.6	0.17	0.17	0.0	0.0	0.17	0.08	1.2	0.0	3.14	0.0	0.34	0.08	0.0	0.0	0.0	0.0	0.0	0.0	0.0	0.0	0.0	0.0	0.0	0.0	0.0	0.0	0.0	0.0	0.0	0.0	0.0	0.0	0.0	0.0	0.0	0.0	0.0	0.085
0.17	0.0	0.08	0.0	0.43	0.08	0.08	0.43	0.08	0.08	0.0	0.6	0.17	0.17	0.0	0.0	0.17	0.08	1.2	0.0	3.14	0.0	0.34	0.08	0.0	0.0	0.0	0.0	0.0	0.0	0.0	0.0	0.0	0.0	0.0	0.0	0.0	0.0	0.0	0.0	0.0	0.0	0.0	0.0	0.0	0.0	0.0	0.0	0.0	0.085
0.0	0.34	0.69	0.0	0.34	0.69	0.34	0.0	0.0	1.04	0.34	1.38	0.0	0.0	0.0	0.69	0.0	0.69	4.86	0.0	1.73	0.0	0.0	1.04	0.0	0.0	0.0	0.0	0.0	0.0	0.0	0.0	0.0	0.0	0.0	0.0	0.0	0.0	0.0	0.0	0.0	0.0	0.0	0.0	0.0	0.0	0.0	0.0	0.0	0.058
0.0	0.0	0.29	0.0	0.29	0.29	0.29	0.29	0.0	0.0	0.58	0.87	0.0	0.0	0.0	0.87	0.58	0.29	2.61	2.61	2.9	0.0	0.0	0.58	0.0	0.0	0.0	0.0	0.0	0.0	0.0	0.0	0.0	0.0	0.0	0.0	0.0	0.0	0.0	0.0	0.0	0.0	0.0	0.0	0.0	0.0	0.0	0.0	0.0	0.046
0.0	0.0	0.0	0.0	0.45	0.45	0.45	0.0	0.0	0.0	0.0	0.45	0.0	0.0	0.0	0.0	0.0	0.0	0.9	0.0	0.0	9.04	0.0	0.0	0.0	0.0	0.0	0.0	0.0	0.0	0.0	0.0	0.0	0.0	0.0	0.0	0.0	0.0	0.0	0.0	0.0	0.0	0.0	0.0	0.0	0.0	0.0	0.0	0.0	0.0
0.0	0.0	0.4	0.0	0.0	0.0	0.2	0.0	0.8	0.2	0.0	0.4	0.0	1.41	0.2	0.4	0.0	0.0	3.44	3.03	2.22	0.0	0.0	0.4	0.0	0.0	0.0	0.0	0.0	0.0	0.0	0.0	0.0	0.0	0.0	0.0	0.0	0.0	0.0	0.0	0.0	0.0	0.0	0.0	0.0	0.0	0.0	0.0	0.033	0.066
0.0	0.0	0.0	0.0	0.0	0.0	1.33	0.0	0.0	0.0	0.0	0.0	0.0	0.0	0.0	0.0	0.0	0.0	1.33	0.0	5.33	0.0	0.0	0.0	0.0	0.0	0.0	0.0	0.0	0.0	0.0	0.0	0.0	0.0	0.0	0.0	0.0	0.0	0.0	0.0	0.0	0.0	0.0	0.0	0.0	0.0	0.0	0.0	0.0	0.0
0.22	0.22	0.22	0.0	1.77	0.22	0.44	0.44	0.22	2.88	0.0	0.88	0.22	0.0	1.1	0.44	0.0	0.44	3.32	0.0	3.32	0.0	0.44	0.44	0.0	0.0	0.0	0.0	0.0	0.0	0.0	0.0	0.0	0.0	0.0	0.0	0.0	0.0	0.0	0.44	0.0	0.0	0.0	0.0	0.0	0.0	0.0	0.0	0.0	0.0
0.0	0.9	0.0	0.0	0.0	0.0	0.0	0.0	0.0	0.0	0.0	0.9	0.0	0.0	0.0	0.0	0.0	1.81	6.36	0.0	0.9	0.0	0.0	0.0	0.0	0.0	0.0	0.0	0.0	0.0	0.0	0.0	0.0	0.0	0.0	0.0	0.0	0.0	0.0	0.0	0.0	0.0	0.0	0.0	0.0	0.0	0.0	0.0	0.0	0.146
0.74	0.0	0.0	0.0	0.74	0.0	0.74	0.0	0.74	0.0	0.0	0.0	0.0	0.0	0.0	0.0	0.0	0.0	0.0	0.0	1.49	0.0	0.0	0.0	0.0	0.0	0.0	0.0	0.0	0.0	0.0	0.0	0.0	0.0	0.0	0.0	0.0	0.0	0.0	0.74	0.0	0.0	0.0	0.0	0.0	0.0	0.0	0.0	0.0	0.0
0.0	0.0	0.0	42.81	1.28	0.0	0.28	0.0	0.0	0.0	0.0	0.28	0.0	0.0	0.0	0.14	0.0	0.0	1.7	0.0	0.85	0.0	0.0	0.42	0.0	0.0	0.0	0.0	0.0	0.0	0.0	0.0	0.0	0.0	0.14	0.0	0.0	0.0	0.0	0.0	0.0	0.0	0.0	0.0	0.0	0.0	0.0	0.14	0.026	0.078
0.0	0.0	0.37	0.0	1.13	0.0	0.37	0.0	0.0	0.75	0.0	0.37	0.0	0.0	0.0	0.37	0.75	0.0	2.65	0.0	1.13	0.0	0.37	0.0	0.0	0.0	0.0	0.0	0.0	0.0	0.0	0.0	0.0	0.0	0.0	0.0	0.0	0.0	0.0	0.0	0.0	0.0	0.0	0.0	1.13	0.0	0.0	0.0	0.0	0.063
0.0	0.0	0.0	0.0	0.0	0.0	0.0	0.0	0.0	0.0	0.0	0.0	1.33	0.0	0.0	0.0	2.66	5.33	2.66	0.0	2.66	0.0	0.0	0.0	0.0	0.0	0.0	0.0	0.0	0.0	0.0	0.0	0.0	0.0	0.0	0.0	0.0	0.0	0.0	0.0	0.0	0.0	0.0	0.0	0.0	0.0	0.0	0.0	0.0	0.0
0.0	0.0	0.72	0.0	1.45	0.36	0.0	0.0	0.0	1.45	0.0	1.09	0.0	0.0	0.0	0.72	0.0	0.0	2.54	1.81	0.72	0.0	0.0	0.0	0.36	0.36	0.0	0.0	0.0	0.0	0.0	0.0	0.0	0.0	0.0	0.0	0.0	0.0	0.0	0.0	0.0	0.0	0.0	0.0	0.0	0.0	0.0	0.0	0.0	0.056
0.54	0.0	1.08	0.0	0.54	0.0	1.08	0.0	0.0	0.0	0.0	0.54	0.0	0.0	0.0	0.54	0.54	0.0	4.32	0.0	1.08	0.0	1.62	0.0	0.0	0.0	0.0	0.0	0.0	0.0	0.0	0.0	0.0	0.0	0.0	0.0	0.0	0.0	0.0	0.0	0.0	0.0	0.0	0.0	0.54	0.0	0.0	0.0	0.0	0.0
0.0	0.0	0.0	0.0	0.0	0.0	0.0	0.0	0.0	1.81	0.0	0.0	0.0	0.0	1.81	1.81	0.0	0.0	1.81	0.0	0.0	0.0	5.45	0.0	0.0	0.0	0.0	0.0	0.0	0.0	0.0	0.0	0.0	0.0	0.0	0.0	0.0	0.0	0.0	0.0	0.0	0.0	0.0	0.0	0.0	0.0	0.0	0.0	0.0	0.628
0.0	0.0	0.48	0.0	0.96	0.0	0.48	0.0	0.0	0.0	0.0	0.0	0.0	0.0	0.0	0.48	0.96	0.0	1.92	0.0	1.44	0.0	0.48	0.48	0.0	0.0	0.0	0.0	0.0	0.0	0.0	0.0	0.0	0.0	0.0	0.0	0.0	0.0	0.0	0.0	0.0	0.0	0.0	0.0	1.44	0.0	0.0	0.0	0.0	0.073
0.0	0.0	0.0	0.0	0.98	0.0	0.0	0.0	0.0	0.98	0.98	0.98	0.0	0.0	0.0	0.98	0.0	0.98	2.94	0.0	1.96	0.0	0.0	0.0	0.98	0.98	0.0	0.0	0.0	0.0	0.0	0.0	0.0	0.0	0.0	0.0	0.0	0.0	0.0	0.0	0.0	0.0	0.0	0.0	0.0	0.98	0.0	0.0	0.0	0.0
0.0	0.0	0.0	0.0	0.0	0.0	0.0	0.0	0.0	0.0	0.0	0.0	0.0	0.0	0.0	0.0	0.0	0.0	4.44	0.0	0.0	0.0	0.0	0.0	0.0	0.0	0.0	0.0	0.0	0.0	0.0	0.0	0.0	0.0	0.0	0.0	0.0	0.0	0.0	0.0	0.0	0.0	0.0	0.0	0.0	0.0	0.0	0.0	0.0	0.0
0.0	0.0	0.0	19.16	0.18	0.0	0.18	0.0	0.0	0.0	0.0	0.0	0.0	0.0	0.0	1.89	0.0	0.0	0.56	0.0	0.0	9.48	0.0	0.18	0.0	0.0	0.0	0.0	0.0	0.0	0.0	0.0	0.0	0.0	0.0	0.0	0.0	0.0	0.0	0.0	0.0	0.0	0.0	0.0	0.0	0.0	0.0	0.0	0.0	0.0
0.0	0.0	0.6	0.0	0.0	0.6	0.0	0.0	0.6	0.0	0.0	1.82	0.0	0.0	0.0	0.3	0.0	0.0	2.74	0.0	1.21	0.0	0.0	0.6	0.0	0.0	0.0	0.0	0.0	0.0	0.0	0.0	0.0	0.0	0.0	0.0	0.0	0.0	0.0	0.0	0.0	0.0	0.0	0.0	0.0	0.0	0.0	0.0	0.0	0.143
0.0	0.0	0.0	0.0	0.0	0.0	0.0	0.0	0.0	0.0	0.0	1.33	0.0	0.0	0.0	1.33	0.0	0.0	2.66	0.0	4.0	0.0	0.0	0.0	0.0	0.0	0.0	0.0	0.0	0.0	0.0	0.0	0.0	0.0	0.0	0.0	0.0	0.0	0.0	0.0	0.0	0.0	0.0	0.0	0.0	0.0	0.0	0.0	0.0	0.0
0.37	0.17	0.3	0.06	0.23	0.17	0.03	0.95	0.37	0.37	0.1	0.64	0.61	0.34	0.2	0.51	0.34	0.34	2.75	0.13	1.36	0.0	0.27	0.71	0.0	0.0	0.0	0.0	0.0	0.0	0.0	0.0	0.0	0.0	0.0	0.0	0.0	0.0	0.0	0.03	0.0	0.0	0.0	0.0	0.03	0.0	0.0	0.0	0.011	0.041
0.0	0.0	0.6	0.0	0.0	0.6	0.0	0.0	0.6	0.0	0.0	1.81	0.0	0.0	0.0	0.3	0.0	0.0	2.72	0.0	1.21	0.0	0.0	0.6	0.0	0.0	0.0	0.0	0.0	0.0	0.0	0.0	0.0	0.0	0.0	0.0	0.0	0.0	0.0	0.0	0.0	0.0	0.0	0.0	0.0	0.0	0.0	0.0	0.0	0.142
0.58	0.0	0.0	35.46	0.58	0.0	0.58	0.58	0.0	0.0	0.0	0.0	0.0	0.58	0.0	0.58	0.58	0.58	0.58	0.0	1.74	0.0	0.0	1.16	0.0	0.0	0.0	0.0	0.0	0.0	0.0	0.0	0.0	0.0	0.0	0.0	0.0	0.0	0.0	0.0	0.0	0.0	0.0	0.0	0.0	0.0	0.0	0.0	0.0	0.0
0.0	0.0	1.4	0.0	0.46	0.0	0.46	1.4	0.0	0.46	0.0	0.0	0.0	0.0	0.0	0.0	0.0	0.0	2.8	0.0	1.86	0.0	0.0	0.0	0.0	0.0	0.0	0.0	0.0	0.0	0.0	0.0	0.0	0.0	0.0	0.0	0.0	0.0	0.0	0.93	0.0	0.0	0.0	0.0	0.0	0.0	0.0	0.0	0.0	0.123
0.0	0.0	0.3	0.0	0.3	0.91	0.0	0.3	0.0	0.0	0.0	0.3	0.3	0.0	0.0	0.3	0.3	0.3	2.12	0.0	3.03	0.0	0.0	0.3	0.0	0.0	0.0	0.0	0.0	0.0	0.0	0.0	0.0	0.0	0.0	0.0	0.0	0.0	0.0	0.0	0.0	0.0	0.0	0.0	0.3	0.0	0.0	0.0	0.0	0.211
0.0	0.0	0.3	0.0	0.3	0.9	0.0	0.3	0.0	0.0	0.0	0.3	0.3	0.0	0.0	0.3	0.3	0.3	2.11	0.0	3.02	0.0	0.0	0.3	0.0	0.0	0.0	0.0	0.0	0.0	0.0	0.0	0.0	0.0	0.0	0.0	0.0	0.0	0.0	0.0	0.0	0.0	0.0	0.0	0.3	0.0	0.0	0.0	0.0	0.21
1.19	0.59	0.0	0.0	0.59	0.0	0.0	0.59	0.0	0.0	0.0	0.0	0.59	0.0	0.0	0.0	0.0	0.59	3.57	0.0	6.54	0.0	0.0	0.59	0.0	0.0	0.0	0.0	0.0	0.0	0.0	0.0	0.0	0.0	0.0	0.0	0.0	0.0	0.0	0.0	0.0	0.0	0.0	0.0	0.0	0.0	0.0	0.0	0.0	0.0
0.5	0.25	0.42	0.0	0.08	0.23	0.02	0.35	0.35	0.69	0.21	0.9	0.5	0.92	0.02	0.33	0.42	0.02	3.05	0.0	1.43	0.0	0.94	0.46	0.0	0.0	0.0	0.0	0.0	0.0	0.0	0.0	0.0	0.0	0.0	0.0	0.0	0.0	0.0	0.02	0.0	0.0	0.0	0.0	0.02	0.0	0.02	0.0	0.0	0.069
0.58	0.0	0.0	35.46	0.58	0.0	0.58	0.58	0.0	0.0	0.0	0.0	0.0	0.58	0.0	0.58	0.58	0.58	0.58	0.0	1.74	0.0	0.0	1.16	0.0	0.0	0.0	0.0	0.0	0.0	0.0	0.0	0.0	0.0	0.0	0.0	0.0	0.0	0.0	0.0	0.0	0.0	0.0	0.0	0.0	0.0	0.0	0.0	0.0	0.0
0.0	0.0	0.3	0.0	0.3	0.91	0.0	0.3	0.0	0.0	0.0	0.3	0.3	0.0	0.0	0.3	0.3	0.3	2.12	0.0	3.03	0.0	0.0	0.3	0.0	0.0	0.0	0.0	0.0	0.0	0.0	0.0	0.0	0.0	0.0	0.0	0.0	0.0	0.0	0.0	0.0	0.0	0.0	0.0	0.3	0.0	0.0	0.0	0.0	0.211
0.0	0.0	0.3	0.0	0.3	0.91	0.0	0.3	0.0	0.0	0.0	0.3	0.3	0.0	0.0	0.3	0.3	0.3	2.12	0.0	3.03	0.0	0.0	0.3	0.0	0.0	0.0	0.0	0.0	0.0	0.0	0.0	0.0	0.0	0.0	0.0	0.0	0.0	0.0	0.0	0.0	0.0	0.0	0.0	0.3	0.0	0.0	0.0	0.0	0.211
0.47	0.0	1.19	0.0	0.23	0.23	0.0	0.0	0.0	0.47	0.0	1.43	0.0	0.0	0.0	0.71	1.43	0.0	5.26	0.0	2.63	0.0	0.71	0.23	0.0	0.0	0.0	0.0	0.0	0.0	0.0	0.0	0.0	0.0	0.0	0.0	0.0	0.0	0.23	0.0	0.0	0.0	0.0	0.0	0.0	0.0	0.0	0.0	0.0	0.178
0.0	0.0	1.79	0.0	0.0	0.59	0.0	0.59	0.0	0.0	0.0	0.0	0.0	0.0	0.0	0.0	0.0	0.0	0.0	0.0	0.0	0.0	0.59	0.0	0.0	0.0	0.0	0.0	0.0	0.0	0.0	0.0	0.0	0.0	0.0	0.0	0.0	0.0	0.0	1.19	0.0	0.0	0.0	0.0	0.0	0.0	0.0	0.0	0.0	0.0
0.0	0.0	0.0	0.0	0.0	0.0	0.0	0.0	0.0	0.0	0.0	0.0	0.0	0.0	0.0	0.0	0.0	0.0	7.14	0.0	0.0	0.0	0.0	0.0	0.0	0.0	0.0	0.0	0.0	0.0	0.0	0.0	0.0	0.0	0.0	0.0	0.0	0.0	0.0	0.0	0.0	0.0	0.0	0.0	0.0	0.0	0.0	0.0	0.0	0.0
0.0	0.0	0.48	0.0	0.72	0.48	0.0	0.0	0.24	0.0	0.48	0.24	0.0	0.0	0.0	0.48	0.0	0.0	1.2	0.0	1.44	0.0	0.48	0.24	0.0	0.0	0.0	0.0	0.0	0.24	0.0	0.0	0.0	0.0	0.0	0.0	0.0	0.0	0.0	0.24	0.0	0.0	0.24	0.0	0.0	0.0	0.0	0.24	0.0	0.036
0.0	0.0	0.48	0.0	0.72	0.48	0.0	0.0	0.24	0.0	0.48	0.24	0.0	0.0	0.0	0.48	0.0	0.0	1.2	0.0	1.44	0.0	0.48	0.24	0.0	0.0	0.0	0.0	0.0	0.24	0.0	0.0	0.0	0.0	0.0	0.0	0.0	0.0	0.0	0.24	0.0	0.0	0.24	0.0	0.0	0.0	0.0	0.24	0.0	0.036
0.34	0.25	0.25	0.0	0.08	0.43	0.08	0.25	0.08	1.47	0.34	0.51	0.95	0.0	0.17	0.08	0.0	0.0	3.03	0.0	0.77	0.0	0.34	0.34	0.0	0.0	0.0	0.0	0.0	0.0	0.0	0.0	0.0	0.0	0.0	0.0	0.0	0.0	0.0	0.0	0.0	0.0	0.0	0.0	0.17	0.0	0.0	0.0	0.0	0.049
0.43	0.0	0.0	0.0	0.87	0.87	0.0	0.0	0.0	0.43	0.0	2.18	0.0	0.0	0.0	0.0	1.74	0.0	0.87	0.0	0.87	0.0	0.0	0.43	0.0	0.0	0.0	0.0	0.0	0.0	0.0	0.0	0.0	0.0	0.0	0.43	0.0	0.0	0.0	0.0	0.0	0.0	0.0	0.0	0.0	0.0	0.0	0.0	0.0	0.0
0.43	0.0	0.0	0.0	0.87	0.87	0.0	0.0	0.0	0.43	0.0	2.18	0.0	0.0	0.0	0.0	1.74	0.0	0.87	0.0	0.87	0.0	0.0	0.43	0.0	0.0	0.0	0.0	0.0	0.0	0.0	0.0	0.0	0.0	0.0	0.43	0.0	0.0	0.0	0.0	0.0	0.0	0.0	0.0	0.0	0.0	0.0	0.0	0.0	0.0
0.0	0.0	0.29	0.0	0.29	0.29	0.29	0.29	0.0	0.0	0.58	0.87	0.0	0.0	0.0	0.87	0.58	0.29	2.61	2.61	2.9	0.0	0.0	0.58	0.0	0.0	0.0	0.0	0.0	0.0	0.0	0.0	0.0	0.0	0.0	0.0	0.0	0.0	0.0	0.0	0.0	0.0	0.0	0.0	0.0	0.0	0.0	0.0	0.0	0.046
0.0	0.0	0.0	0.0	0.0	0.0	0.0	0.0	0.0	0.0	0.0	0.0	0.0	0.0	0.0	0.0	0.0	1.4	7.04	0.0	0.0	0.0	0.0	0.0	0.0	0.0	0.0	0.0	0.0	0.0	0.0	0.0	0.0	0.0	0.0	0.0	0.0	0.0	0.0	0.0	0.0	0.0	0.0	0.0	0.0	0.0	0.0	0.0	0.0	0.0
0.0	0.0	0.0	0.0	0.36	0.36	0.0	0.36	0.36	0.36	0.0	0.36	0.0	0.0	0.0	0.0	0.73	0.0	2.94	0.0	4.04	0.0	0.0	0.36	0.0	0.0	0.0	0.0	0.0	0.0	0.0	0.0	0.0	0.0	0.0	0.0	0.0	0.0	0.0	0.0	0.0	0.0	0.0	0.36	0.0	0.0	0.0	0.0	0.0	0.0
0.0	0.0	0.97	0.0	0.38	0.19	0.0	0.0	0.0	0.19	0.0	1.16	0.0	0.0	0.0	0.0	0.0	0.0	0.58	0.0	0.38	0.0	0.77	0.0	0.0	0.0	0.0	0.0	0.0	0.0	0.0	0.0	0.0	0.19	0.0	0.0	0.19	0.0	0.0	0.0	0.0	0.0	0.0	0.0	0.0	0.0	0.0	0.0	0.0	0.208
0.17	0.0	0.08	0.0	0.42	0.08	0.08	0.42	0.08	0.08	0.0	0.6	0.17	0.17	0.0	0.0	0.17	0.08	1.2	0.0	3.17	0.0	0.34	0.08	0.0	0.0	0.0	0.0	0.0	0.0	0.0	0.0	0.0	0.0	0.0	0.0	0.0	0.0	0.0	0.0	0.0	0.0	0.0	0.0	0.0	0.0	0.0	0.0	0.0	0.085
0.52	0.0	2.38	0.0	0.26	0.0	0.26	0.0	0.52	0.0	0.26	0.0	0.0	0.0	0.0	0.79	0.0	0.0	1.32	0.0	1.05	0.0	0.0	0.52	0.0	0.0	0.0	0.0	0.0	0.0	0.0	0.0	0.26	0.0	0.0	0.26	0.26	0.0	0.52	0.0	0.0	0.0	0.0	0.0	0.0	0.0	0.0	0.0	0.0	0.69
0.46	0.31	0.46	0.0	0.05	0.13	0.05	0.26	0.44	0.75	0.26	0.96	0.57	1.22	0.0	0.1	0.44	0.0	3.21	0.0	1.48	0.0	1.01	0.33	0.0	0.0	0.0	0.0	0.0	0.0	0.0	0.0	0.0	0.0	0.0	0.0	0.0	0.0	0.0	0.0	0.0	0.0	0.0	0.0	0.02	0.0	0.0	0.0	0.0	0.068
0.18	0.0	0.54	0.0	1.09	0.18	0.54	0.0	0.54	0.54	0.0	0.18	0.0	0.0	0.18	0.36	0.18	0.54	1.82	0.0	2.0	0.0	0.0	0.18	0.0	0.0	0.0	0.0	0.0	0.0	0.0	0.0	0.0	0.0	0.0	0.0	0.0	0.0	0.0	0.0	0.0	0.18	0.0	0.0	0.0	0.0	0.0	0.0	0.0	0.166
0.17	0.0	0.08	0.0	0.42	0.08	0.08	0.42	0.08	0.08	0.0	0.6	0.17	0.17	0.0	0.0	0.17	0.08	1.2	0.0	3.17	0.0	0.34	0.08	0.0	0.0	0.0	0.0	0.0	0.0	0.0	0.0	0.0	0.0	0.0	0.0	0.0	0.0	0.0	0.0	0.0	0.0	0.0	0.0	0.0	0.0	0.0	0.0	0.0	0.085
0.0	0.0	1.26	0.0	0.0	0.0	0.0	0.0	0.0	0.0	0.0	0.0	1.26	0.0	0.0	0.0	2.53	5.06	2.53	0.0	3.79	0.0	0.0	0.0	0.0	0.0	0.0	0.0	0.0	0.0	0.0	0.0	0.0	0.0	0.0	0.0	0.0	0.0	0.0	0.0	0.0	0.0	0.0	0.0	0.0	0.0	0.0	0.0	0.0	0.0
0.0	0.0	0.0	0.0	0.0	0.0	0.36	0.0	0.0	0.0	0.0	0.0	0.0	0.0	0.0	0.36	0.0	0.0	3.3	0.0	0.0	0.0	0.0	0.0	0.0	0.0	0.0	0.0	0.0	0.0	0.0	0.0	0.0	0.0	0.0	0.0	0.0	0.0	0.0	0.0	0.0	0.0	0.0	0.0	0.73	0.0	0.0	0.0	0.0	0.0
0.37	0.75	1.13	0.0	0.37	0.0	0.0	0.37	0.37	1.88	0.37	2.64	0.0	0.37	0.0	0.37	0.0	0.0	2.26	0.0	4.52	0.0	0.37	0.0	0.0	0.0	0.0	0.0	0.0	0.0	0.0	0.0	0.0	0.0	0.0	0.0	0.0	0.0	0.0	0.0	0.0	0.0	0.0	0.0	0.0	0.0	0.0	0.0	0.0	0.197
0.0	0.57	0.0	0.0	0.0	0.0	0.0	0.0	0.0	0.0	0.57	0.57	1.15	0.0	0.0	0.0	0.0	1.73	3.46	0.0	1.15	0.0	0.0	0.0	0.0	0.0	0.0	0.0	0.0	0.0	0.0	0.0	0.0	0.0	0.0	0.0	0.0	0.0	0.0	0.0	0.0	0.0	0.0	0.0	0.0	0.0	0.0	0.0	0.0	0.0
0.0	0.0	0.0	0.0	0.0	0.0	0.0	0.0	0.0	0.0	0.0	0.0	0.0	0.0	0.0	0.0	0.0	0.0	2.17	0.0	2.17	0.0	0.0	0.0	0.0	0.0	0.0	0.0	0.0	0.0	0.0	0.0	0.0	0.0	0.0	0.0	0.0	0.0	0.0	0.0	0.0	0.0	0.0	0.0	0.0	0.0	0.0	0.0	0.0	0.0
0.09	0.49	0.59	0.0	0.39	0.19	0.0	0.0	0.09	0.39	0.0	1.59	0.19	0.0	0.0	0.0	0.09	0.0	3.79	0.0	1.09	0.0	0.0	0.09	0.0	0.0	0.0	0.0	0.0	0.0	0.0	0.0	0.0	0.0	0.0	0.0	0.0	0.0	0.0	0.0	0.0	0.0	0.0	0.0	0.0	0.0	0.0	0.0	0.778	0.037
0.0	0.0	0.0	0.0	0.38	0.38	0.38	0.38	0.0	0.0	0.38	0.0	0.0	0.0	0.0	0.38	0.0	0.0	3.87	0.0	1.93	0.0	0.0	0.38	0.0	0.0	0.0	0.0	0.0	0.0	0.0	0.0	0.0	0.0	0.0	0.0	0.0	0.0	0.0	0.0	0.0	0.0	0.0	0.0	0.0	0.0	0.0	0.0	0.0	0.0
0.0	0.0	0.0	0.0	0.0	0.0	0.0	0.0	0.0	0.0	0.0	0.0	0.0	0.0	0.0	0.0	0.0	0.0	3.17	0.0	3.17	0.0	3.17	0.0	0.0	0.0	0.0	0.0	0.0	0.0	0.0	0.0	0.0	0.0	0.0	0.0	0.0	0.0	0.0	0.0	0.0	0.0	0.0	0.0	0.0	0.0	0.0	0.0	0.0	0.0
0.0	0.49	1.97	0.0	2.46	0.0	0.0	0.0	0.0	0.0	0.0	0.0	0.49	0.0	0.0	0.49	1.47	0.49	4.43	0.0	0.49	0.0	0.0	0.0	0.0	0.0	0.0	0.0	0.0	0.0	0.0	0.0	0.0	0.0	0.0	0.0	0.0	0.0	0.0	0.0	0.0	0.0	0.0	0.0	0.0	0.0	0.0	0.0	0.0	0.0
0.0	0.0	0.0	0.0	0.38	0.38	0.38	0.38	0.0	0.0	0.38	0.0	0.0	0.0	0.0	0.38	0.0	0.0	3.87	0.0	1.93	0.0	0.0	0.38	0.0	0.0	0.0	0.0	0.0	0.0	0.0	0.0	0.0	0.0	0.0	0.0	0.0	0.0	0.0	0.0	0.0	0.0	0.0	0.0	0.0	0.0	0.0	0.0	0.0	0.0
0.06	0.12	0.77	0.0	0.19	0.32	0.38	0.0	0.06	0.0	0.0	0.64	0.25	0.0	0.12	0.0	0.0	0.12	1.67	0.06	0.7	0.0	0.19	0.0	0.0	0.0	0.0	0.0	0.0	0.0	0.0	0.0	0.0	0.0	0.0	0.0	0.0	0.0	0.0	0.0	0.0	0.0	0.0	0.06	0.0	0.0	0.0	0.0	0.041	0.031
0.74	0.74	0.74	0.0	0.0	0.0	0.37	0.0	0.37	1.12	1.12	1.12	0.0	0.0	0.0	0.0	0.0	0.74	2.99	0.0	2.24	0.0	0.0	0.37	0.0	0.0	0.0	0.0	0.0	0.0	0.0	0.0	0.0	0.0	0.0	0.0	0.0	0.0	0.0	0.0	0.0	0.0	0.0	0.0	0.0	0.0	0.0	0.0	0.0	0.0
0.0	0.0	0.0	0.0	1.58	0.0	0.39	1.19	0.0	0.39	0.0	0.79	0.0	0.0	0.0	0.0	1.58	0.39	3.96	0.0	1.98	0.0	0.0	0.0	0.0	0.0	0.0	0.0	0.0	0.0	0.0	0.0	0.0	0.0	0.79	0.0	0.0	0.0	0.0	0.0	0.0	0.0	0.0	0.0	0.0	0.0	0.0	0.0	0.0	0.0
1.24	0.0	0.82	0.0	0.0	0.0	0.41	0.0	0.0	0.41	0.0	0.41	0.0	0.0	0.0	1.65	0.41	0.0	2.9	0.0	0.41	0.0	0.41	0.82	0.0	0.0	0.0	0.0	0.0	0.0	0.0	0.0	0.0	0.0	0.0	0.0	0.0	0.0	0.0	0.0	0.0	0.0	0.0	0.0	0.0	0.0	0.0	0.0	0.0	0.193
0.0	0.09	0.14	0.0	1.04	0.09	0.09	0.0	0.79	0.0	0.04	0.29	0.19	0.0	0.0	0.0	0.14	0.04	1.53	0.24	1.23	0.0	0.29	0.04	0.0	0.0	0.0	0.0	0.0	0.0	0.0	0.0	0.0	0.0	0.0	0.0	0.0	0.0	0.0	0.0	0.0	0.0	0.04	0.0	0.04	0.0	0.0	0.0	0.015	0.119
1.24	0.0	0.82	0.0	0.0	0.0	0.41	0.0	0.0	0.41	0.0	0.41	0.0	0.0	0.0	1.65	0.41	0.0	2.9	0.0	0.41	0.0	0.41	0.82	0.0	0.0	0.0	0.0	0.0	0.0	0.0	0.0	0.0	0.0	0.0	0.0	0.0	0.0	0.0	0.0	0.0	0.0	0.0	0.0	0.0	0.0	0.0	0.0	0.0	0.193
0.0	0.0	0.0	0.0	0.0	0.0	0.0	0.0	0.0	0.0	0.0	0.0	0.0	0.0	0.0	0.0	0.0	0.0	0.0	0.0	0.0	0.0	0.0	1.42	0.0	0.0	0.0	0.0	0.0	0.0	0.0	0.0	0.0	0.0	0.0	0.0	0.0	0.0	0.0	0.0	0.0	0.0	0.0	0.0	0.0	0.0	0.0	0.0	0.0	0.0
0.0	0.0	0.0	0.0	1.21	0.0	1.21	1.21	1.21	1.21	1.21	1.21	0.0	0.0	0.0	0.0	4.87	0.0	2.43	1.21	4.87	0.0	0.0	0.0	0.0	0.0	0.0	0.0	0.0	0.0	0.0	0.0	0.0	0.0	0.0	0.0	0.0	0.0	0.0	0.0	0.0	0.0	0.0	0.0	0.0	0.0	0.0	0.0	0.0	0.0
1.44	0.0	0.0	0.0	0.0	0.0	0.0	0.0	0.0	0.48	0.0	2.4	0.0	0.0	0.0	0.96	0.0	0.0	6.73	0.0	1.92	0.0	0.48	0.0	0.0	0.0	0.0	0.0	0.0	0.0	0.0	0.0	0.0	0.0	0.0	0.0	0.0	0.0	0.0	0.0	0.0	0.0	0.0	0.0	0.48	0.0	0.0	0.0	0.0	0.0
0.47	0.31	0.47	0.0	0.05	0.13	0.05	0.26	0.42	0.76	0.26	0.97	0.57	1.23	0.0	0.1	0.47	0.0	3.23	0.0	1.49	0.0	0.99	0.34	0.0	0.0	0.0	0.0	0.0	0.0	0.0	0.0	0.0	0.0	0.0	0.0	0.0	0.0	0.0	0.0	0.0	0.0	0.0	0.0	0.02	0.0	0.0	0.0	0.0	0.067
0.0	0.0	0.0	0.0	1.47	1.47	1.47	0.0	0.0	0.0	0.0	0.0	0.0	0.0	0.0	0.0	0.0	0.0	0.0	0.0	0.0	0.0	0.0	0.0	0.0	0.0	0.0	0.0	0.0	0.0	0.0	0.0	0.0	0.0	0.0	0.0	0.0	0.0	0.0	0.0	0.0	0.0	0.0	0.0	0.0	0.0	0.0	0.0	0.0	0.0
0.53	0.0	1.06	0.0	0.53	0.0	1.06	0.0	0.0	0.0	0.0	0.53	0.0	0.0	0.0	1.06	0.53	0.0	4.25	0.0	1.06	0.0	1.59	0.0	0.0	0.0	0.0	0.0	0.0	0.0	0.0	0.0	0.0	0.0	0.0	0.0	0.0	0.0	0.0	0.0	0.0	0.0	0.0	0.0	0.53	0.0	0.0	0.0	0.0	0.0
1.24	0.41	1.24	0.0	0.0	0.0	0.0	0.0	0.0	0.0	0.0	0.41	0.0	0.0	0.0	0.41	0.0	0.82	3.73	0.0	1.24	0.0	0.0	0.41	0.0	0.0	0.0	0.0	0.0	0.0	0.0	0.0	0.0	0.0	0.0	0.0	0.0	0.0	0.0	0.0	0.0	0.0	0.0	0.0	0.41	0.0	0.0	0.0	0.0	0.068
0.0	0.55	0.55	0.0	2.23	0.0	0.55	0.0	0.0	0.0	0.0	0.55	0.55	0.0	0.0	0.55	2.79	0.0	3.91	0.0	1.67	0.0	0.0	0.0	0.0	0.0	0.0	0.0	0.0	0.0	0.0	0.0	0.0	0.0	0.0	0.0	0.0	0.0	0.0	0.0	0.0	0.0	0.0	0.0	0.0	0.0	0.0	0.0	0.0	0.259
0.0	0.55	0.55	0.0	2.23	0.0	0.55	0.0	0.0	0.0	0.0	0.55	0.55	0.0	0.0	0.55	2.79	0.0	3.91	0.0	1.67	0.0	0.0	0.0	0.0	0.0	0.0	0.0	0.0	0.0	0.0	0.0	0.0	0.0	0.0	0.0	0.0	0.0	0.0	0.0	0.0	0.0	0.0	0.0	0.0	0.0	0.0	0.0	0.0	0.258
0.37	0.75	1.13	0.0	0.37	0.0	0.0	0.37	0.37	1.89	0.37	2.65	0.0	0.37	0.0	0.37	0.0	0.0	2.27	0.0	4.54	0.0	0.37	0.0	0.0	0.0	0.0	0.0	0.0	0.0	0.0	0.0	0.0	0.0	0.0	0.0	0.37	0.0	0.0	0.0	0.0	0.0	0.0	0.0	0.0	0.0	0.0	0.0	0.0	0.196
0.34	0.0	0.69	0.0	0.17	0.51	0.0	0.51	0.17	0.17	0.17	1.38	0.0	0.0	0.0	0.34	1.03	0.17	1.9	1.55	3.81	0.0	0.17	0.51	0.0	0.0	0.0	0.0	0.0	0.0	0.0	0.0	0.0	0.0	0.0	0.0	0.0	0.0	0.0	0.0	0.0	0.0	0.0	0.0	0.17	0.0	0.0	0.0	0.0	0.17
0.0	0.89	1.15	0.0	0.12	0.0	0.0	0.12	0.25	0.12	0.12	0.38	0.12	0.0	1.15	0.0	0.12	2.04	2.81	0.12	1.27	0.0	0.0	0.12	0.0	0.0	0.0	0.0	0.0	0.0	0.0	0.0	0.0	0.0	0.0	0.12	0.0	0.0	0.0	0.0	0.0	0.0	0.0	0.0	0.0	0.0	0.0	0.0	0.0	0.164
0.0	0.47	0.47	0.0	1.89	0.0	1.18	0.23	0.0	0.47	0.23	0.7	0.23	0.0	0.47	0.23	1.41	0.0	2.83	0.0	1.65	0.0	0.0	0.0	0.0	0.0	0.0	0.0	0.0	0.0	0.0	0.0	0.0	0.0	0.0	0.0	0.0	0.0	0.0	0.0	0.0	0.0	0.0	0.0	0.0	0.0	0.0	0.0	0.0	0.0
0.47	0.31	0.47	0.0	0.05	0.13	0.05	0.26	0.44	0.76	0.26	0.97	0.58	1.26	0.0	0.26	0.44	0.0	3.24	0.0	1.5	0.0	1.02	0.34	0.0	0.0	0.0	0.0	0.0	0.0	0.0	0.0	0.0	0.0	0.0	0.0	0.0	0.0	0.0	0.0	0.0	0.0	0.0	0.0	0.02	0.0	0.0	0.0	0.009	0.067
0.0	0.0	0.0	0.0	1.35	0.45	0.0	0.0	0.0	0.0	0.0	0.0	0.45	0.0	0.0	0.45	0.45	0.45	1.8	0.0	1.35	0.0	0.0	0.0	0.0	0.0	0.0	0.0	0.0	0.0	0.0	0.0	0.0	0.0	0.0	0.0	0.0	0.0	0.0	0.0	0.0	0.0	0.0	0.0	0.0	0.0	0.0	0.0	0.0	0.138
0.0	0.0	0.0	0.0	0.0	0.0	1.23	0.0	0.0	0.0	0.0	0.0	0.0	0.0	0.0	1.23	0.0	0.0	0.0	0.0	0.0	0.0	0.0	0.0	0.0	0.0	0.0	0.0	0.0	0.0	0.0	0.0	0.0	0.0	0.0	0.0	0.0	0.0	0.0	0.0	0.0	0.0	0.0	0.0	0.0	0.0	0.0	0.0	0.0	0.0
0.0	0.0	0.0	0.0	0.0	0.0	1.23	0.0	0.0	0.0	0.0	0.0	0.0	0.0	0.0	1.23	0.0	0.0	0.0	0.0	0.0	0.0	0.0	0.0	0.0	0.0	0.0	0.0	0.0	0.0	0.0	0.0	0.0	0.0	0.0	0.0	0.0	0.0	0.0	0.0	0.0	0.0	0.0	0.0	0.0	0.0	0.0	0.0	0.0	0.0
0.0	0.0	0.0	0.0	0.0	0.0	1.23	0.0	0.0	0.0	0.0	0.0	0.0	0.0	0.0	1.23	0.0	0.0	0.0	0.0	0.0	0.0	0.0	0.0	0.0	0.0	0.0	0.0	0.0	0.0	0.0	0.0	0.0	0.0	0.0	0.0	0.0	0.0	0.0	0.0	0.0	0.0	0.0	0.0	0.0	0.0	0.0	0.0	0.0	0.0
0.19	0.0	0.0	0.0	0.09	0.09	0.19	0.0	0.0	0.09	0.09	0.69	0.09	0.0	0.0	0.0	0.0	0.19	1.38	0.0	0.49	0.0	0.39	0.0	0.0	0.0	0.0	0.0	0.0	0.0	0.0	0.0	0.0	0.0	0.0	0.09	0.0	0.0	0.0	0.0	0.0	0.0	0.0	0.0	0.0	0.0	0.0	0.09	0.017	0.068
1.03	0.0	0.68	0.0	1.03	0.0	0.68	0.0	0.0	0.68	0.0	0.68	0.0	0.0	0.34	0.68	0.0	0.0	5.86	0.0	1.37	0.0	0.34	0.34	0.0	0.0	0.0	0.0	0.0	0.0	0.0	0.0	0.0	0.0	0.0	0.0	0.0	0.0	0.0	0.0	0.0	0.0	0.0	0.0	0.34	0.0	0.0	0.0	0.0	0.0
0.27	0.0	0.27	0.0	0.0	0.0	0.0	0.0	0.0	0.27	0.27	0.55	0.0	0.0	0.0	0.0	0.0	0.0	2.2	0.0	0.27	0.0	0.0	0.0	0.0	0.0	0.0	0.0	0.0	0.0	0.0	0.0	0.0	0.0	0.0	0.0	1.1	0.0	0.0	0.0	0.0	0.0	0.0	0.0	0.0	0.0	0.0	0.0	0.0	0.0
0.0	1.09	0.0	0.0	0.0	0.0	0.0	1.09	0.0	0.0	0.0	0.0	0.0	0.0	0.0	0.0	0.0	0.0	0.0	0.0	1.09	0.0	0.0	0.0	0.0	0.0	0.0	0.0	0.0	0.0	0.0	0.0	0.0	0.0	0.0	0.0	1.09	0.0	0.0	0.0	0.0	0.0	0.0	0.0	1.09	0.0	0.0	0.0	0.173	0.519
0.0	0.89	1.14	0.0	0.12	0.0	0.0	0.12	0.25	0.12	0.12	0.38	0.12	0.0	1.14	0.0	0.12	2.04	2.8	0.12	1.27	0.0	0.0	0.12	0.0	0.0	0.0	0.0	0.0	0.0	0.0	0.0	0.0	0.0	0.0	0.12	0.0	0.0	0.0	0.0	0.0	0.0	0.0	0.0	0.0	0.0	0.0	0.0	0.0	0.165
0.0	0.0	0.0	0.0	1.2	0.0	1.2	1.2	1.2	1.2	1.2	1.2	0.0	0.0	0.0	0.0	4.81	0.0	2.4	1.2	3.61	0.0	0.0	0.0	0.0	0.0	0.0	0.0	0.0	0.0	0.0	0.0	0.0	0.0	0.0	0.0	0.0	0.0	0.0	0.0	0.0	0.0	0.0	0.0	0.0	0.0	0.0	0.0	0.0	0.0
0.49	0.0	0.74	0.0	0.24	0.74	0.24	0.74	0.24	0.24	0.24	1.23	0.0	0.0	0.0	0.0	1.23	0.0	1.23	1.73	2.47	0.0	0.24	0.74	0.0	0.0	0.0	0.0	0.0	0.0	0.0	0.0	0.0	0.0	0.0	0.0	0.0	0.0	0.0	0.0	0.0	0.0	0.0	0.0	0.0	0.0	0.0	0.0	0.0	0.116
0.0	0.0	0.6	0.0	0.6	0.0	0.6	0.0	0.0	0.0	0.0	0.0	0.6	0.0	0.0	0.0	0.0	0.6	1.81	0.0	1.21	0.0	0.0	0.6	0.0	0.0	0.0	0.0	0.0	0.0	0.0	0.0	0.0	0.0	0.0	0.0	0.0	0.0	0.0	0.0	0.0	0.0	0.0	0.0	0.0	0.0	0.0	0.0	0.0	0.412
0.0	0.46	0.46	0.0	1.38	0.0	0.0	1.85	0.0	0.92	0.46	0.0	0.0	0.0	0.0	0.92	0.0	0.0	0.92	0.46	1.38	0.0	0.0	0.46	0.0	0.0	0.0	0.0	0.0	0.0	0.0	0.0	0.0	0.0	0.0	0.0	1.38	0.0	0.0	0.46	0.0	0.0	0.0	0.0	0.0	0.0	0.0	0.0	0.0	0.072
0.67	0.0	0.67	0.0	0.0	0.0	0.0	0.0	0.0	0.67	0.0	0.0	0.0	0.0	0.0	0.0	0.0	0.0	1.35	0.0	1.35	0.0	0.0	0.0	0.0	0.0	0.0	0.0	0.0	0.0	0.0	0.0	0.0	1.35	0.0	0.0	0.0	0.0	0.0	0.0	0.0	0.0	0.0	0.0	0.0	0.0	0.0	0.0	0.0	0.0
0.0	0.0	0.0	0.0	0.0	0.0	1.47	1.47	1.47	1.47	1.47	0.0	0.0	0.0	0.0	0.0	2.94	0.0	0.0	1.47	2.94	0.0	0.0	0.0	0.0	0.0	0.0	0.0	0.0	0.0	0.0	0.0	0.0	0.0	0.0	0.0	1.47	0.0	0.0	0.0	0.0	0.0	0.0	0.0	0.0	0.0	0.0	0.0	0.0	0.147
0.0	0.49	0.49	0.0	1.49	0.0	0.0	0.0	0.0	0.99	0.49	0.0	0.0	0.0	0.0	0.49	0.0	0.0	0.99	0.49	1.99	0.0	0.0	0.49	0.0	0.0	0.0	0.0	0.0	0.0	0.0	0.0	0.0	0.0	0.0	0.0	1.49	0.0	0.0	0.49	0.0	0.0	0.0	0.0	0.0	0.0	0.0	0.0	0.0	0.078
0.0	0.53	0.0	0.0	0.0	0.53	0.53	0.0	0.0	0.0	0.0	0.0	0.0	0.0	0.0	0.0	0.0	1.6	2.67	0.0	1.6	0.0	0.0	0.0	0.0	0.0	0.0	0.0	0.0	0.0	0.0	0.0	0.0	0.0	0.0	0.0	0.0	0.0	0.0	0.0	0.0	0.0	0.0	0.0	0.0	0.0	0.0	0.0	0.0	0.255
0.0	0.0	0.0	0.0	0.0	0.0	0.0	0.0	0.0	0.0	0.0	0.0	0.0	0.0	0.0	0.0	0.0	0.0	5.55	0.0	1.11	0.0	0.0	0.0	0.0	0.0	0.0	0.0	0.0	0.0	0.0	0.0	0.0	0.0	0.0	0.0	0.0	0.0	0.0	0.0	0.0	0.0	0.0	0.0	0.0	0.0	0.0	0.0	0.0	0.0
0.0	0.56	0.56	0.0	2.27	0.0	0.56	0.0	0.0	0.0	0.0	0.56	0.56	0.0	0.0	0.56	3.4	0.0	3.97	0.0	1.7	0.0	0.0	0.0	0.0	0.0	0.0	0.0	0.0	0.0	0.0	0.0	0.0	0.0	0.0	0.0	0.0	0.0	0.0	0.0	0.0	0.0	0.0	0.0	0.0	0.0	0.0	0.0	0.0	0.262
0.23	0.59	0.23	0.0	0.23	0.11	0.0	0.0	0.82	1.18	0.11	2.0	0.23	0.0	0.0	0.0	0.11	0.0	4.84	4.96	1.77	0.0	0.0	0.23	0.0	0.0	0.0	0.0	0.0	0.0	0.0	0.0	0.0	0.0	0.0	0.0	0.0	0.0	0.0	0.0	0.0	0.0	0.0	0.0	0.11	0.0	0.0	0.0	0.0	0.186
0.0	0.0	0.56	0.0	1.12	0.0	0.0	0.0	0.0	0.0	0.0	0.0	0.93	0.0	0.18	0.0	0.37	0.37	3.18	0.0	0.93	0.0	0.0	0.0	0.0	0.0	0.0	0.0	0.0	0.0	0.0	0.0	0.0	0.0	0.0	0.0	0.0	0.0	0.0	0.0	0.0	0.0	0.0	0.0	0.0	0.0	0.0	0.0	0.0	0.189
0.0	0.0	0.47	0.0	1.42	0.0	0.0	0.0	0.0	0.0	0.0	0.95	0.0	0.0	0.0	0.0	0.95	0.0	2.38	0.0	2.38	0.0	0.47	0.0	0.0	0.0	0.0	0.0	0.0	0.0	0.0	0.0	0.0	0.0	0.0	0.0	0.0	0.0	0.0	0.0	0.0	0.0	0.0	0.0	0.47	0.0	0.0	0.0	0.0	0.082
0.0	0.0	0.56	0.0	1.12	0.0	0.0	0.0	0.0	0.0	0.0	0.0	0.93	0.0	0.18	0.0	0.37	0.37	3.18	0.0	0.93	0.0	0.0	0.0	0.0	0.0	0.0	0.0	0.0	0.0	0.0	0.0	0.0	0.0	0.0	0.0	0.0	0.0	0.0	0.0	0.0	0.0	0.0	0.0	0.0	0.0	0.0	0.0	0.0	0.189
0.0	0.0	0.48	0.0	0.72	0.48	0.0	0.0	0.24	0.0	0.48	0.24	0.0	0.0	0.0	0.48	0.0	0.24	1.21	0.0	1.45	0.0	0.48	0.24	0.0	0.0	0.0	0.0	0.0	0.24	0.0	0.0	0.0	0.0	0.0	0.0	0.0	0.0	0.0	0.24	0.0	0.0	0.24	0.0	0.0	0.0	0.0	0.24	0.0	0.036
0.0	0.36	0.72	0.0	1.44	0.0	0.36	0.0	0.0	1.44	0.72	0.36	0.36	0.0	0.0	0.0	0.0	0.0	2.89	0.0	2.17	0.0	0.0	0.0	0.0	0.0	0.0	0.0	0.0	0.0	0.0	0.0	0.0	0.0	0.0	0.0	0.0	0.0	0.0	0.0	0.0	0.0	0.0	0.0	0.0	0.0	0.0	0.0	0.0	0.0
0.67	0.0	0.67	0.0	0.0	0.0	0.0	0.0	0.0	0.67	0.0	0.0	0.0	0.0	0.0	0.0	0.0	0.0	1.35	0.0	1.35	0.0	0.0	0.0	0.0	0.0	0.0	0.0	0.0	0.0	0.0	0.0	0.0	0.0	0.0	0.0	0.0	0.0	0.0	0.0	0.0	0.0	0.0	0.0	0.0	0.0	0.0	0.0	0.0	0.0
0.0	0.47	0.0	0.0	0.47	0.0	0.0	0.0	0.0	0.0	0.47	0.0	0.0	0.0	0.0	0.47	0.0	0.95	1.9	0.0	1.42	0.0	0.0	0.0	0.0	0.0	0.0	0.0	0.0	0.0	0.0	0.0	0.0	0.0	0.0	0.0	0.0	0.0	0.0	0.0	0.0	0.0	0.0	0.0	0.0	0.0	0.0	0.0	0.0	0.056
0.0	0.47	0.0	0.0	0.47	0.0	0.0	0.0	0.0	0.0	0.47	0.0	0.0	0.0	0.0	0.47	0.0	0.95	1.9	0.0	1.42	0.0	0.0	0.0	0.0	0.0	0.0	0.0	0.0	0.0	0.0	0.0	0.0	0.0	0.0	0.0	0.0	0.0	0.0	0.0	0.0	0.0	0.0	0.0	0.0	0.0	0.0	0.0	0.0	0.056
0.43	0.28	0.43	0.0	0.04	0.11	0.04	0.21	0.4	0.69	0.23	0.88	0.52	1.14	0.0	0.23	0.4	0.0	2.93	0.0	1.36	0.0	0.97	0.31	0.0	0.0	0.0	0.0	0.0	0.0	0.0	0.0	0.0	0.0	0.0	0.0	0.0	0.0	0.0	0.0	0.0	0.0	0.0	0.0	0.02	0.0	0.0	0.0	0.0	0.064
0.0	0.0	2.5	0.0	0.0	0.0	0.0	0.0	0.0	0.0	0.0	0.0	0.0	0.0	0.0	5.0	0.0	0.0	0.0	0.0	0.0	0.0	0.0	0.0	0.0	0.0	0.0	0.0	0.0	0.0	0.0	0.0	0.0	0.0	0.0	0.0	0.0	0.0	0.0	0.0	0.0	0.0	0.0	0.0	0.0	0.0	0.0	0.0	0.0	0.303
0.1	0.2	1.01	0.0	0.8	0.8	0.5	0.0	0.8	0.1	0.3	0.7	0.3	0.0	1.61	0.1	0.0	1.11	1.31	0.2	0.7	0.0	0.6	0.1	0.0	0.0	0.0	0.0	0.0	0.0	0.0	0.0	0.0	0.0	0.0	0.0	0.0	0.0	0.0	0.0	0.0	0.0	0.2	0.0	0.1	0.1	0.0	0.0	0.0	0.11
0.0	0.0	0.0	0.0	0.0	0.0	1.47	1.47	1.47	1.47	1.47	0.0	0.0	0.0	0.0	0.0	2.94	0.0	0.0	1.47	2.94	0.0	0.0	0.0	0.0	0.0	0.0	0.0	0.0	0.0	0.0	0.0	0.0	0.0	0.0	0.0	1.47	0.0	0.0	0.0	0.0	0.0	0.0	0.0	0.0	0.0	0.0	0.0	0.0	0.147
0.0	0.56	0.56	0.0	2.25	0.0	0.56	0.0	0.0	0.0	0.0	0.56	0.56	0.0	0.0	0.56	3.38	0.0	3.95	0.0	1.69	0.0	0.0	0.0	0.0	0.0	0.0	0.0	0.0	0.0	0.0	0.0	0.0	0.0	0.0	0.0	0.0	0.0	0.0	0.0	0.0	0.0	0.0	0.0	0.0	0.0	0.0	0.0	0.0	0.26
0.0	0.0	0.0	0.0	2.38	0.0	0.0	0.0	0.0	0.0	0.0	0.0	0.0	0.0	0.0	0.0	0.0	0.0	4.76	0.0	0.0	0.0	0.0	0.0	0.0	0.0	0.0	0.0	0.0	0.0	0.0	0.0	0.0	0.0	0.0	0.0	0.0	0.0	0.0	0.0	0.0	0.0	0.0	0.0	0.0	0.0	0.0	0.0	0.0	0.0
0.0	0.0	0.55	0.0	1.11	0.0	0.0	0.0	0.0	0.0	0.0	0.0	0.92	0.0	0.18	0.0	0.37	0.37	3.14	0.0	0.92	0.0	0.0	0.0	0.0	0.0	0.0	0.0	0.0	0.0	0.0	0.0	0.0	0.0	0.0	0.0	0.0	0.0	0.0	0.0	0.0	0.0	0.0	0.0	0.0	0.0	0.0	0.0	0.0	0.186
0.0	0.0	0.0	0.0	0.0	0.0	0.0	0.0	0.0	0.0	0.0	0.0	0.0	0.0	0.0	3.12	0.0	0.0	0.0	0.0	0.0	0.0	0.0	0.0	0.0	0.0	0.0	0.0	0.0	0.0	0.0	0.0	0.0	0.0	0.0	0.0	0.0	0.0	0.0	0.0	0.0	0.0	0.0	0.0	0.0	0.0	0.0	0.0	0.0	0.462
0.47	0.31	0.47	0.0	0.05	0.15	0.05	0.23	0.44	0.76	0.26	0.97	0.58	1.27	0.0	0.26	0.44	0.0	3.25	0.0	1.5	0.0	1.11	0.34	0.0	0.0	0.0	0.0	0.0	0.0	0.0	0.0	0.0	0.0	0.0	0.0	0.0	0.0	0.0	0.0	0.0	0.0	0.0	0.0	0.02	0.0	0.0	0.0	0.0	0.068
0.0	0.0	0.0	0.0	0.0	0.0	0.0	0.0	0.0	0.0	0.0	0.0	0.0	0.0	0.0	0.81	0.0	0.0	4.09	0.0	0.0	0.0	0.0	0.0	0.0	0.0	0.0	0.0	0.0	0.0	0.0	0.0	0.0	0.0	0.0	0.0	0.0	0.0	0.0	0.0	0.0	0.0	0.0	0.0	0.0	0.0	0.0	0.0	0.0	0.176
0.0	0.47	0.0	0.0	0.0	0.47	0.0	0.0	0.23	0.23	0.0	1.19	0.47	0.0	0.0	0.23	0.0	0.47	2.63	0.0	0.47	0.0	0.0	0.23	0.0	0.0	0.0	0.0	0.0	0.0	0.0	0.0	0.0	0.0	0.23	0.0	0.23	0.0	0.0	0.0	0.0	0.0	0.0	0.0	0.0	0.0	0.0	0.0	0.0	0.0
0.0	0.0	0.0	42.73	0.0	0.0	0.42	0.0	0.0	0.42	0.0	0.42	0.0	0.0	0.42	0.0	0.0	1.28	2.99	0.0	2.13	0.0	1.28	0.0	0.0	0.0	0.0	0.0	0.0	0.0	0.0	0.0	0.0	0.0	0.0	0.0	0.42	0.0	0.0	0.0	0.0	0.0	0.0	0.0	0.0	0.0	0.0	0.0	0.0	0.0
0.0	0.0	0.54	0.0	1.08	0.0	0.0	0.0	0.0	0.0	0.0	0.18	0.9	0.0	0.18	0.0	0.36	0.36	3.06	0.0	0.9	0.0	0.0	0.0	0.0	0.0	0.0	0.0	0.0	0.0	0.0	0.0	0.0	0.0	0.0	0.0	0.0	0.0	0.0	0.0	0.0	0.0	0.0	0.0	0.0	0.0	0.0	0.0	0.029	0.178
0.0	0.0	0.58	0.58	0.0	0.0	0.0	0.29	0.0	0.0	0.0	0.0	0.29	0.0	0.0	0.0	0.29	0.58	2.91	0.87	1.74	0.0	0.0	0.29	0.0	0.0	0.0	0.0	0.0	0.0	0.0	0.0	0.0	0.0	0.0	0.0	0.0	0.0	0.0	0.0	0.0	0.0	0.0	0.0	0.0	0.0	0.0	0.0	0.0	0.43
0.0	0.0	0.48	0.0	1.44	0.48	0.0	0.0	0.0	0.0	0.0	0.96	0.0	0.0	0.0	0.0	0.96	0.0	2.41	0.0	2.41	0.0	0.48	0.0	0.0	0.0	0.0	0.0	0.0	0.0	0.0	0.0	0.0	0.0	0.0	0.0	0.0	0.0	0.0	0.0	0.0	0.0	0.0	0.0	0.48	0.0	0.0	0.0	0.0	0.083
0.0	0.0	0.48	0.0	1.45	0.0	0.0	0.0	0.0	0.0	0.0	0.97	0.0	0.0	0.0	0.0	0.97	0.0	2.42	0.0	2.42	0.0	0.48	0.0	0.0	0.0	0.0	0.0	0.0	0.0	0.0	0.0	0.0	0.0	0.0	0.0	0.0	0.0	0.0	0.0	0.0	0.0	0.0	0.0	0.48	0.0	0.0	0.0	0.0	0.084
0.0	0.0	0.49	0.0	1.47	0.0	0.0	0.0	0.0	0.0	0.0	0.98	0.0	0.0	0.0	0.0	0.98	0.0	2.45	0.0	2.45	0.0	0.49	0.0	0.0	0.0	0.0	0.0	0.0	0.0	0.0	0.0	0.0	0.0	0.0	0.0	0.0	0.0	0.0	0.0	0.0	0.0	0.0	0.0	0.49	0.0	0.0	0.0	0.0	0.084
0.72	0.0	0.0	0.0	0.0	0.0	1.45	0.0	0.0	0.0	0.0	0.72	0.0	0.0	0.0	0.0	1.45	0.0	2.18	1.45	5.1	0.0	0.0	0.0	0.0	0.0	0.0	0.0	0.0	0.0	0.0	0.0	0.0	0.0	0.0	0.0	0.0	0.0	0.0	0.0	0.0	0.0	0.0	0.0	0.0	0.0	0.0	0.0	0.0	0.0
0.45	0.28	0.42	0.0	0.04	0.11	0.04	0.21	0.4	0.69	0.23	0.88	0.52	1.14	0.0	0.23	0.4	0.0	2.93	0.0	1.36	0.0	1.0	0.31	0.0	0.0	0.0	0.0	0.0	0.0	0.0	0.0	0.0	0.0	0.0	0.0	0.0	0.0	0.0	0.0	0.0	0.0	0.0	0.0	0.02	0.0	0.0	0.0	0.0	0.065
1.17	0.0	0.0	0.0	0.0	0.0	0.0	0.0	0.0	0.0	0.0	1.17	0.0	0.0	0.0	0.0	1.17	0.0	3.52	0.0	0.0	0.0	0.0	0.0	0.0	0.0	0.0	0.0	0.0	0.0	0.0	0.0	0.0	0.0	0.0	0.0	0.0	0.0	0.0	0.0	0.0	0.0	0.0	0.0	1.17	0.0	0.0	0.0	0.0	0.0
0.0	0.0	0.0	0.0	0.64	0.0	0.0	0.0	0.0	0.0	0.64	0.64	0.0	0.0	0.0	0.0	1.29	0.0	1.29	5.19	1.29	0.0	0.0	0.64	0.0	0.0	0.0	0.0	0.0	0.0	0.0	0.0	0.0	0.0	0.0	0.0	0.0	0.0	0.0	0.0	0.0	0.0	0.0	0.0	0.0	0.0	0.0	0.0	0.0	0.468
0.0	0.0	0.0	0.0	0.64	0.0	0.0	0.0	0.0	0.0	0.64	0.64	0.0	0.0	0.0	0.0	1.29	0.0	1.29	5.19	1.29	0.0	0.0	0.64	0.0	0.0	0.0	0.0	0.0	0.0	0.0	0.0	0.0	0.0	0.0	0.0	0.0	0.0	0.0	0.0	0.0	0.0	0.0	0.0	0.0	0.0	0.0	0.0	0.0	0.468
0.0	0.0	0.0	0.0	0.64	0.0	0.0	0.0	0.0	0.0	0.64	0.64	0.0	0.0	0.0	0.0	1.29	0.0	1.29	5.19	1.29	0.0	0.0	0.64	0.0	0.0	0.0	0.0	0.0	0.0	0.0	0.0	0.0	0.0	0.0	0.0	0.0	0.0	0.0	0.0	0.0	0.0	0.0	0.0	0.0	0.0	0.0	0.0	0.0	0.468
0.0	0.0	0.3	0.0	0.0	0.0	0.0	0.0	0.0	0.3	0.0	0.3	0.0	0.0	0.3	0.3	0.0	0.15	0.15	0.0	0.15	0.0	0.0	0.0	0.0	0.0	0.0	0.0	0.0	0.0	0.0	0.0	0.0	0.0	0.0	0.0	0.76	0.0	0.0	0.0	0.0	0.0	0.0	0.0	0.0	0.0	0.0	0.3	0.472	0.067
0.41	0.0	1.25	0.0	0.2	0.2	0.0	0.0	0.0	0.41	0.0	1.25	0.0	0.0	0.0	0.62	1.25	0.0	4.6	0.0	2.3	1.67	0.62	0.2	0.0	0.0	0.0	0.0	0.0	0.0	0.0	0.0	0.0	0.0	0.0	0.0	0.0	0.0	0.2	0.0	0.0	0.0	0.0	0.0	0.0	0.0	0.0	0.0	0.0	0.153
0.0	0.0	0.0	0.0	3.7	0.0	0.0	0.0	0.0	0.0	0.0	0.0	0.0	0.0	0.0	0.0	0.0	0.0	3.7	0.0	0.0	0.0	0.0	0.0	0.0	0.0	0.0	0.0	0.0	0.0	0.0	0.0	0.0	0.0	0.0	0.0	0.0	0.0	0.0	0.0	0.0	0.0	0.0	0.0	0.0	0.0	0.0	0.0	0.0	0.0
0.47	0.31	0.47	0.0	0.07	0.13	0.05	0.26	0.44	0.76	0.26	0.97	0.57	1.26	0.0	0.26	0.44	0.0	3.22	0.0	1.47	0.0	1.1	0.34	0.0	0.0	0.0	0.0	0.0	0.0	0.0	0.0	0.0	0.0	0.0	0.0	0.0	0.0	0.0	0.0	0.0	0.0	0.0	0.0	0.02	0.0	0.0	0.0	0.0	0.068
0.0	0.0	0.55	0.0	1.11	0.0	0.0	0.0	0.0	0.0	0.0	0.0	0.92	0.0	0.18	0.0	0.37	0.37	3.15	0.0	0.92	0.0	0.0	0.0	0.0	0.0	0.0	0.0	0.0	0.0	0.0	0.0	0.0	0.0	0.0	0.0	0.0	0.0	0.0	0.0	0.0	0.0	0.0	0.0	0.0	0.0	0.0	0.0	0.0	0.185
0.0	0.63	0.0	0.0	1.59	0.31	0.0	0.0	0.31	0.0	0.0	0.63	0.0	0.0	1.27	0.63	0.31	3.18	2.22	0.0	1.91	0.0	0.31	0.63	0.0	0.0	0.0	0.31	0.0	0.0	0.0	0.0	0.0	0.0	0.0	0.0	0.0	0.0	0.0	1.59	0.0	0.0	0.0	0.0	0.0	0.0	0.0	0.0	0.0	0.278
0.0	0.56	0.56	0.0	2.25	0.0	1.12	0.0	0.0	0.0	0.0	0.56	0.56	0.0	0.0	0.56	3.38	0.0	3.95	0.0	2.25	0.0	0.0	0.0	0.0	0.0	0.0	0.0	0.0	0.0	0.0	0.0	0.0	0.0	0.0	0.0	0.0	0.0	0.0	0.0	0.0	0.0	0.0	0.0	0.0	0.0	0.0	0.0	0.0	0.26
0.0	0.0	0.55	0.0	1.11	0.0	0.0	0.0	0.0	0.0	0.0	0.0	0.92	0.0	0.18	0.0	0.37	0.37	3.15	0.0	0.92	0.0	0.0	0.0	0.0	0.0	0.0	0.0	0.0	0.0	0.0	0.0	0.0	0.0	0.0	0.0	0.0	0.0	0.0	0.0	0.0	0.0	0.0	0.0	0.0	0.0	0.0	0.0	0.0	0.185
0.0	0.0	0.0	0.0	0.94	0.0	0.0	0.0	0.0	0.0	0.0	0.0	0.0	0.0	0.0	0.0	0.0	0.0	1.88	0.0	2.83	0.0	0.0	0.0	0.0	0.0	0.0	0.0	0.0	0.0	0.0	0.0	0.0	0.0	0.0	0.0	0.0	0.0	0.0	0.0	0.0	0.0	0.0	0.0	0.0	0.0	0.0	0.0	0.0	0.0
0.17	0.0	0.17	0.44	0.17	0.0	0.0	0.0	0.0	0.0	0.0	0.35	0.52	0.17	0.0	0.08	0.52	0.0	4.04	0.0	2.64	1.23	0.0	0.0	0.0	0.0	0.0	0.0	0.0	0.0	0.0	0.0	0.0	0.0	0.0	0.0	0.17	0.0	0.0	0.0	0.0	0.0	0.0	0.0	0.0	0.0	0.0	0.0	0.709	0.105
0.0	0.0	0.0	0.0	0.0	0.0	0.0	0.0	0.0	0.33	0.0	0.67	0.0	0.0	0.0	0.0	0.0	0.0	1.68	0.0	0.0	0.0	0.0	0.0	0.0	0.0	0.0	0.0	0.0	0.0	0.0	0.0	0.0	0.0	0.33	0.0	0.0	0.0	0.0	0.0	0.0	0.0	0.0	0.0	0.33	0.33	0.0	0.0	0.28	0.28
0.0	0.0	0.0	0.0	0.0	0.0	0.0	0.0	0.0	0.0	0.0	0.0	0.0	0.0	0.0	0.88	2.65	0.0	0.88	0.0	0.0	0.0	0.0	0.0	0.0	0.0	0.0	0.0	0.0	0.0	0.0	0.0	0.0	0.0	0.0	0.0	0.88	0.0	0.0	0.0	0.0	0.0	0.0	0.0	0.0	0.0	0.0	0.0	0.0	0.14
0.0	0.0	0.12	0.0	0.36	0.24	0.0	0.0	0.0	0.0	0.12	0.12	0.12	0.0	0.0	0.0	0.0	0.0	1.21	0.0	0.96	0.0	0.0	0.12	0.0	0.0	0.0	0.0	0.0	0.0	0.0	0.0	0.0	0.0	0.0	0.0	0.0	0.0	0.0	0.0	0.0	0.0	0.0	0.0	0.0	0.0	0.0	0.0	0.0	0.043
0.19	0.19	0.29	0.0	1.07	0.19	0.19	0.97	0.87	0.58	0.09	1.07	0.19	0.87	0.09	0.0	0.0	1.17	3.81	0.68	1.75	0.0	0.09	0.29	0.0	0.0	0.0	0.0	0.0	0.0	0.0	0.0	0.0	0.0	0.0	0.0	0.0	0.0	0.09	0.09	0.0	0.0	0.0	0.0	0.0	0.0	0.0	0.0	0.0	0.0
0.0	0.0	0.0	0.0	0.0	0.0	0.0	0.0	0.0	0.0	0.0	0.0	0.0	1.56	0.0	0.0	0.0	0.0	1.56	6.25	1.56	0.0	0.0	0.0	0.0	0.0	0.0	0.0	0.0	0.0	0.0	0.0	0.0	0.0	0.0	0.0	0.0	1.56	0.0	0.0	0.0	0.0	0.0	0.0	0.0	0.0	0.0	0.0	0.0	0.0
0.73	0.0	0.36	0.0	0.36	0.36	1.09	0.0	0.0	0.0	0.0	0.36	0.0	0.0	0.0	0.36	1.83	0.73	2.56	0.0	1.09	0.0	0.36	1.09	0.0	0.0	0.0	0.0	0.0	0.0	0.0	0.0	0.0	0.0	0.0	0.0	0.0	0.0	0.0	0.0	0.0	0.0	0.0	0.0	0.0	0.0	0.0	0.0	0.0	0.183
0.0	0.0	0.22	7.07	0.0	0.0	0.0	0.45	0.0	0.0	0.0	0.0	0.0	0.0	0.0	0.45	0.0	0.0	0.22	0.0	0.45	0.0	0.0	0.0	0.0	0.0	0.0	0.0	0.0	0.0	0.0	0.0	0.0	0.0	0.0	0.22	0.0	0.0	0.0	0.0	0.0	0.0	0.0	0.0	0.22	0.0	0.0	0.0	0.153	0.092
0.0	0.19	0.0	0.0	0.68	0.09	0.09	0.0	0.29	0.09	0.48	0.77	0.09	1.65	0.0	0.58	0.87	0.19	3.21	0.0	2.43	0.0	0.0	0.09	0.0	0.0	0.0	0.0	0.0	0.0	0.0	0.0	0.0	0.0	0.0	0.0	0.29	0.0	0.0	0.0	0.0	0.0	0.0	0.0	0.0	0.0	0.0	0.0	0.0	0.03
0.0	0.42	0.42	0.0	0.0	0.0	0.0	0.0	0.0	0.0	0.0	0.84	0.0	0.0	0.0	0.0	0.0	0.84	2.95	0.0	2.53	0.0	0.84	0.0	0.0	0.0	0.0	0.0	0.0	0.0	0.0	0.0	0.0	0.0	0.0	0.0	0.0	0.0	0.0	0.0	0.0	0.0	0.0	0.0	0.0	0.0	0.0	0.0	0.0	0.075
0.0	0.42	0.42	0.0	0.0	0.0	0.0	0.0	0.0	0.0	0.0	0.84	0.0	0.0	0.0	0.0	0.0	0.84	2.95	0.0	2.53	0.0	0.84	0.0	0.0	0.0	0.0	0.0	0.0	0.0	0.0	0.0	0.0	0.0	0.0	0.0	0.0	0.0	0.0	0.0	0.0	0.0	0.0	0.0	0.0	0.0	0.0	0.0	0.0	0.075
0.0	0.4	0.4	0.0	0.4	0.0	0.4	0.0	0.0	2.4	0.0	0.0	0.0	0.0	0.4	0.8	0.0	0.0	2.0	0.4	2.0	0.0	0.0	0.0	0.0	0.0	0.0	0.0	0.0	0.0	0.4	0.0	0.4	0.0	0.0	0.0	0.0	0.0	0.0	0.4	0.0	0.0	0.0	0.0	0.0	0.0	0.0	0.0	0.0	0.232
0.0	0.0	0.0	0.0	0.0	0.63	0.63	0.0	0.0	0.0	0.0	0.0	0.0	0.0	0.0	0.0	0.0	0.0	0.0	0.0	1.91	0.0	0.0	0.0	0.0	0.0	0.0	0.0	0.0	0.0	0.0	0.0	0.0	0.0	0.0	0.0	0.0	0.0	0.0	0.0	0.0	0.0	0.0	0.0	0.0	0.0	0.0	0.0	0.0	0.0
0.0	1.25	0.0	0.0	0.0	0.0	1.25	0.0	0.0	0.0	0.0	0.0	0.0	0.0	0.0	1.25	1.25	1.25	1.25	0.0	3.75	0.0	0.0	0.0	0.0	0.0	0.0	0.0	0.0	0.0	0.0	0.0	1.25	0.0	0.0	0.0	0.0	0.0	0.0	0.0	0.0	0.0	0.0	0.0	0.0	0.0	0.0	0.0	0.199	0.0
0.0	0.0	0.79	0.0	0.26	0.0	0.26	0.26	0.0	0.0	0.0	1.31	0.0	0.0	0.0	0.0	0.0	0.26	1.58	0.0	0.52	0.0	0.0	0.0	0.0	0.0	0.0	0.0	0.0	0.0	0.0	0.0	0.0	0.0	0.0	0.52	0.26	0.0	0.0	0.26	0.0	0.0	0.0	0.0	0.0	0.0	0.0	0.26	0.038	0.038
0.0	0.7	0.0	0.0	2.83	0.0	0.0	0.0	0.0	0.7	0.0	0.7	0.0	0.0	0.0	1.41	1.41	0.0	7.09	0.0	5.67	0.0	0.0	0.0	0.0	0.0	0.0	0.0	0.0	0.0	0.0	0.0	0.7	0.0	0.0	0.0	0.0	0.0	0.0	0.0	0.0	0.0	0.0	0.0	0.0	0.0	0.0	0.0	0.0	0.0
0.0	0.55	0.55	0.0	2.22	0.0	0.55	0.0	0.0	0.0	0.0	0.55	0.55	0.0	0.0	0.55	3.88	0.0	3.88	0.0	1.66	0.0	0.0	0.0	0.0	0.0	0.0	0.0	0.0	0.0	0.0	0.0	0.0	0.0	0.0	0.0	0.0	0.0	0.0	0.0	0.0	0.0	0.0	0.0	0.0	0.0	0.0	0.0	0.0	0.255
0.0	0.0	0.72	0.0	0.72	0.0	0.72	0.0	0.0	0.0	0.0	0.0	0.72	0.0	0.0	0.0	0.0	0.0	1.45	0.0	1.45	0.0	0.0	0.72	0.0	0.0	0.0	0.0	0.0	0.0	0.0	0.0	0.0	0.0	0.0	0.0	0.0	0.0	0.0	0.0	0.0	0.0	0.0	0.0	0.0	0.0	0.0	0.0	0.0	0.364
0.0	0.0	0.84	0.0	0.84	0.0	0.84	0.0	0.0	0.0	0.0	0.0	0.84	0.0	0.0	0.0	0.0	0.0	2.54	0.0	1.69	0.0	0.0	0.84	0.0	0.0	0.0	0.0	0.0	0.0	0.0	0.0	0.0	0.0	0.0	0.0	0.0	0.0	0.0	0.0	0.0	0.0	0.0	0.0	0.0	0.0	0.0	0.0	0.0	0.388
0.0	0.0	0.72	0.0	0.72	0.0	0.72	0.0	0.0	0.0	0.0	0.0	0.72	0.0	0.0	0.0	0.0	0.0	1.45	0.0	1.45	0.0	0.0	0.72	0.0	0.0	0.0	0.0	0.0	0.0	0.0	0.0	0.0	0.0	0.0	0.0	0.0	0.0	0.0	0.0	0.0	0.0	0.0	0.0	0.0	0.0	0.0	0.0	0.0	0.364
0.0	1.22	0.81	0.0	0.4	0.0	0.81	0.4	0.0	0.81	0.0	0.4	2.04	0.0	0.0	3.27	0.0	1.22	0.81	0.0	0.4	0.0	2.04	0.0	0.0	0.0	0.0	0.0	0.0	0.0	0.0	0.0	0.0	0.0	0.0	0.0	0.4	0.0	0.0	0.0	0.0	0.0	0.0	0.0	0.0	0.0	0.0	0.0	0.0	0.64
0.34	0.05	0.58	0.0	0.63	0.17	0.0	0.0	0.75	0.23	0.34	1.27	0.34	0.0	0.0	0.58	0.05	0.17	3.01	2.61	1.5	0.0	0.17	0.34	0.0	0.0	0.0	0.0	0.0	0.0	0.0	0.0	0.0	0.0	0.0	0.0	0.0	0.0	0.0	0.0	0.0	0.0	0.0	0.0	0.0	0.0	0.0	0.0	0.0	0.204
0.71	0.0	0.0	0.0	5.0	0.0	0.0	0.0	0.0	0.0	0.0	0.0	0.0	0.0	0.0	2.85	0.0	0.0	2.14	0.0	0.0	0.0	0.0	0.71	0.0	0.0	0.0	0.0	0.0	0.0	0.0	0.0	0.0	0.0	0.0	0.0	0.0	0.0	0.0	0.0	0.0	0.0	0.0	0.0	0.0	0.0	0.0	0.0	0.0	0.0
0.65	0.0	0.0	0.0	1.3	0.0	0.0	0.0	0.0	0.0	0.65	1.3	0.65	0.0	0.0	1.3	1.3	0.0	2.61	0.0	3.26	0.0	0.0	0.0	0.0	0.0	0.0	0.0	0.0	0.0	0.0	0.0	0.0	0.0	0.0	0.0	0.0	0.0	0.0	0.0	0.0	0.0	0.0	0.0	0.65	0.0	0.0	0.0	0.0	0.0
0.0	0.0	0.0	0.0	0.0	0.0	1.61	0.0	0.0	1.61	0.0	1.61	0.0	0.0	0.0	0.0	0.0	0.0	3.22	0.0	0.0	0.0	0.0	0.0	0.0	0.0	0.0	0.0	0.0	0.0	0.0	0.0	0.0	0.0	0.0	0.0	0.0	0.0	0.0	0.0	0.0	0.0	0.0	0.0	0.0	0.0	0.0	0.0	0.0	0.0
0.0	0.0	0.0	0.0	0.32	0.0	0.0	0.32	0.32	0.64	0.0	1.28	0.0	0.0	0.0	2.56	0.96	0.0	3.84	0.0	0.96	0.0	0.0	0.0	0.0	0.0	0.0	0.0	0.0	0.0	0.0	0.0	0.0	0.0	0.0	0.0	0.0	0.0	0.0	0.0	0.0	0.0	0.0	0.0	0.0	0.0	0.0	0.0	0.0	0.098
0.0	0.64	0.64	0.0	0.64	0.0	0.64	0.0	2.59	1.29	1.29	1.94	0.0	0.0	0.0	0.64	0.64	0.64	3.24	0.0	2.59	0.0	0.0	0.0	0.0	0.0	0.0	0.0	0.0	0.0	0.0	0.0	0.0	0.0	0.0	0.0	0.0	0.0	0.0	0.0	0.0	0.0	0.0	0.0	0.0	0.0	0.0	0.0	0.0	0.0
0.0	0.0	0.0	0.0	0.49	0.0	0.98	0.0	0.0	0.0	0.0	0.98	0.0	0.0	0.0	0.0	0.98	0.0	2.45	0.0	1.96	0.0	0.0	0.0	0.0	0.0	0.0	0.0	0.0	0.0	0.0	0.0	0.0	0.0	0.0	0.0	0.0	0.0	0.0	0.0	0.0	0.0	0.0	0.0	0.0	0.0	0.0	0.0	0.064	0.258
0.44	0.0	0.88	0.0	0.44	1.32	0.0	0.0	0.0	0.0	0.0	0.0	0.0	0.0	0.0	0.0	0.0	0.44	1.76	0.0	2.2	0.0	2.2	0.0	0.0	0.0	0.0	0.0	0.0	0.0	0.0	0.0	0.0	0.0	0.0	0.0	0.0	0.0	0.0	0.0	0.0	0.0	0.0	0.0	0.0	0.0	0.0	0.0	0.222	0.0
0.0	0.0	0.69	0.0	0.69	0.0	0.69	0.0	0.0	0.0	0.0	0.0	0.69	0.0	0.0	0.0	0.0	0.0	1.38	0.0	2.08	0.0	0.0	0.69	0.0	0.0	0.0	0.0	0.0	0.0	0.0	0.0	0.0	0.0	0.0	0.0	0.0	0.0	0.0	0.0	0.0	0.0	0.0	0.0	0.0	0.0	0.0	0.0	0.0	0.35
0.44	0.0	0.88	0.0	0.44	1.32	0.0	0.0	0.0	0.0	0.0	0.0	0.0	0.0	0.0	0.0	0.0	0.44	1.76	0.0	2.2	0.0	2.2	0.0	0.0	0.0	0.0	0.0	0.0	0.0	0.0	0.0	0.0	0.0	0.0	0.0	0.0	0.0	0.0	0.0	0.0	0.0	0.0	0.0	0.0	0.0	0.0	0.0	0.222	0.0
0.44	0.0	0.88	0.0	0.44	1.32	0.0	0.0	0.0	0.0	0.0	0.0	0.0	0.0	0.0	0.0	0.0	0.44	1.76	0.0	2.2	0.0	2.2	0.0	0.0	0.0	0.0	0.0	0.0	0.0	0.0	0.0	0.0	0.0	0.0	0.0	0.0	0.0	0.0	0.0	0.0	0.0	0.0	0.0	0.0	0.0	0.0	0.0	0.222	0.0
0.44	0.0	0.88	0.0	0.44	1.32	0.0	0.0	0.0	0.0	0.0	0.0	0.0	0.0	0.0	0.0	0.0	0.44	1.76	0.0	2.2	0.0	2.2	0.0	0.0	0.0	0.0	0.0	0.0	0.0	0.0	0.0	0.0	0.0	0.0	0.0	0.0	0.0	0.0	0.0	0.0	0.0	0.0	0.0	0.0	0.0	0.0	0.0	0.222	0.0
0.0	0.0	0.0	0.0	0.0	0.0	0.0	0.0	0.0	0.0	0.0	0.59	0.0	0.0	0.0	0.59	0.0	0.0	1.18	0.0	0.0	0.0	0.0	0.0	0.0	0.0	0.0	0.0	0.0	0.0	0.0	0.0	0.0	0.0	0.0	0.0	0.0	0.0	0.0	0.0	0.0	0.0	0.0	0.0	0.0	0.0	0.0	0.0	0.0	0.177
0.1	0.2	1.01	0.0	0.8	0.8	0.5	0.0	0.8	0.1	0.3	0.7	0.3	0.0	1.61	0.1	0.0	1.11	1.31	0.2	0.7	0.0	0.6	0.1	0.0	0.0	0.0	0.0	0.0	0.0	0.0	0.0	0.0	0.0	0.0	0.0	0.0	0.0	0.0	0.0	0.0	0.0	0.2	0.0	0.1	0.1	0.0	0.0	0.0	0.11
0.0	0.0	1.66	0.0	1.66	0.0	1.66	0.0	0.0	0.0	0.0	1.66	0.0	0.0	0.0	3.33	0.0	0.0	1.66	0.0	0.0	0.0	0.0	0.0	0.0	0.0	0.0	0.0	0.0	0.0	0.0	0.0	0.0	0.0	0.0	0.0	0.0	0.0	0.0	0.0	0.0	0.0	0.0	0.0	0.0	0.0	0.0	0.0	0.0	0.284
0.1	0.2	1.01	0.0	0.8	0.8	0.5	0.0	0.8	0.1	0.3	0.7	0.3	0.0	1.61	0.1	0.0	1.11	1.31	0.2	0.7	0.0	0.6	0.1	0.0	0.0	0.0	0.0	0.0	0.0	0.0	0.0	0.0	0.0	0.0	0.0	0.0	0.0	0.0	0.0	0.0	0.0	0.2	0.0	0.1	0.1	0.0	0.0	0.0	0.11
0.17	0.17	0.0	0.0	0.52	0.0	0.0	0.43	0.0	0.17	0.17	0.35	0.0	0.0	0.0	0.87	0.0	0.0	1.4	0.17	0.87	0.0	0.0	0.17	0.0	0.0	0.0	0.0	0.0	0.0	0.0	0.0	0.0	0.0	0.0	0.0	0.0	0.0	0.0	0.0	0.0	0.0	0.0	0.0	0.0	0.0	0.0	0.0	0.0	0.376
0.0	0.0	0.8	0.0	0.8	1.61	0.0	0.0	0.0	0.0	0.0	0.8	1.61	0.0	0.0	0.0	0.0	0.0	4.03	0.0	0.0	0.0	0.0	0.0	0.0	0.0	0.0	0.0	0.0	0.0	0.0	0.0	0.0	0.0	0.0	0.0	0.0	0.0	0.0	0.0	0.0	0.0	0.0	0.0	0.0	0.0	0.0	0.0	0.0	0.0
0.0	0.52	1.05	0.0	2.63	0.52	1.05	0.0	0.0	0.0	0.52	1.05	0.0	0.0	0.0	1.05	1.05	1.05	4.21	0.0	1.57	0.0	0.52	0.0	0.0	0.0	0.0	0.0	0.0	0.0	0.0	0.0	0.52	0.0	0.0	0.0	0.0	0.0	0.0	0.0	0.0	0.0	0.0	0.0	0.0	0.0	0.0	0.0	0.0	0.0
0.17	0.0	0.17	0.0	1.45	0.34	0.05	0.05	0.05	0.05	0.05	0.52	0.29	0.05	0.0	0.0	0.69	0.05	4.24	0.23	1.04	0.0	0.75	0.05	0.0	0.0	0.0	0.0	0.0	0.0	0.0	0.0	0.0	0.0	0.0	0.0	0.0	0.0	0.0	0.0	0.0	0.0	0.0	0.0	0.0	0.0	0.0	0.0	0.01	0.051
0.17	0.17	0.0	0.0	0.52	0.0	0.0	0.52	0.0	0.17	0.17	0.34	0.0	0.0	0.0	0.87	0.0	0.0	1.39	0.17	0.87	0.0	0.0	0.17	0.0	0.0	0.0	0.0	0.0	0.0	0.0	0.0	0.0	0.0	0.0	0.0	0.0	0.0	0.0	0.0	0.0	0.0	0.0	0.0	0.0	0.0	0.0	0.0	0.0	0.373
0.0	0.0	0.0	0.0	0.0	0.0	0.0	0.0	0.0	0.0	0.0	0.0	0.0	0.0	0.0	0.0	0.0	0.0	2.46	0.0	2.46	0.0	0.0	0.0	0.0	0.0	0.0	0.0	0.0	0.0	0.0	0.0	0.0	0.0	0.0	0.0	0.0	0.0	0.0	0.0	0.0	0.0	0.0	0.0	0.0	0.0	0.0	0.0	0.0	0.0
0.1	0.3	0.4	0.0	0.2	0.9	0.2	0.5	0.8	0.8	0.2	0.8	0.0	0.0	1.5	0.0	0.2	1.6	2.2	0.2	1.0	0.0	0.1	0.2	0.0	0.0	0.0	0.0	0.0	0.0	0.0	0.0	0.0	0.0	0.0	0.0	0.0	0.0	0.0	0.0	0.0	0.0	0.2	0.0	0.0	0.0	0.0	0.0	0.0	0.175
0.0	0.0	1.04	0.0	1.04	0.0	0.0	1.39	0.34	0.0	0.0	0.34	0.0	0.0	0.0	0.0	0.0	0.0	3.83	2.09	1.04	0.0	0.34	0.0	0.0	0.0	0.0	0.0	0.0	0.0	0.0	0.0	0.0	0.0	0.0	0.0	0.0	0.0	0.0	0.0	0.0	0.0	0.0	0.0	0.0	0.0	0.0	0.0	0.0	0.105
0.0	0.89	1.14	0.0	0.12	0.0	0.0	0.12	0.25	0.12	0.12	0.38	0.12	0.0	1.14	0.0	0.12	2.04	2.8	0.12	1.27	0.0	0.0	0.12	0.0	0.0	0.0	0.0	0.0	0.0	0.0	0.0	0.0	0.0	0.0	0.12	0.0	0.0	0.0	0.0	0.0	0.0	0.0	0.0	0.0	0.0	0.0	0.0	0.0	0.185
0.0	0.89	1.15	0.0	0.12	0.0	0.0	0.12	0.25	0.12	0.12	0.38	0.12	0.0	1.15	0.0	0.12	2.04	2.81	0.12	1.27	0.0	0.0	0.12	0.0	0.0	0.0	0.0	0.0	0.0	0.0	0.0	0.0	0.0	0.0	0.12	0.0	0.0	0.0	0.0	0.0	0.0	0.0	0.0	0.0	0.0	0.0	0.0	0.0	0.185
0.29	0.19	0.68	0.0	0.0	0.58	0.0	0.58	0.58	0.77	0.0	0.58	0.38	0.0	0.97	0.0	0.19	1.46	1.75	0.38	0.77	0.0	0.58	0.68	0.0	0.0	0.0	0.0	0.0	0.0	0.0	0.0	0.0	0.0	0.09	0.0	0.0	0.0	0.0	0.0	0.0	0.0	0.0	0.0	0.0	0.0	0.0	0.0	0.0	0.034
0.31	0.2	0.72	0.0	0.0	0.62	0.0	0.62	0.62	0.93	0.0	0.62	0.41	0.0	1.04	0.0	0.2	1.56	1.87	0.41	0.83	0.0	0.62	0.72	0.0	0.0	0.0	0.0	0.0	0.0	0.0	0.0	0.0	0.0	0.1	0.0	0.0	0.0	0.0	0.0	0.0	0.0	0.0	0.0	0.0	0.0	0.0	0.0	0.0	0.0
0.0	0.3	0.3	0.0	0.61	0.3	0.0	0.0	0.0	0.3	0.3	0.3	0.0	0.0	0.0	0.92	0.0	0.0	0.61	0.0	0.0	0.0	0.0	0.0	0.0	0.0	0.0	0.0	0.0	3.38	0.0	0.0	0.0	0.0	0.0	0.0	0.0	0.0	0.0	0.0	0.0	0.0	0.0	0.3	0.0	0.0	0.0	0.0	0.0	0.094
0.0	0.0	0.0	0.0	1.13	0.0	1.13	0.0	0.0	0.0	0.0	0.0	0.0	0.0	0.0	1.13	1.13	0.0	1.13	0.0	0.0	0.0	0.0	0.0	0.0	0.0	0.0	0.0	0.0	0.0	0.0	0.0	1.13	0.0	0.0	0.0	0.0	0.0	0.0	0.0	0.0	0.0	0.0	0.0	0.0	0.0	0.0	0.0	0.0	0.319
0.17	0.0	0.17	0.0	1.45	0.34	0.05	0.05	0.05	0.05	0.05	0.52	0.29	0.05	0.0	0.0	0.69	0.05	4.24	0.23	1.04	0.0	0.75	0.05	0.0	0.0	0.0	0.0	0.0	0.0	0.0	0.0	0.0	0.0	0.0	0.0	0.0	0.0	0.0	0.0	0.0	0.0	0.0	0.0	0.0	0.0	0.0	0.0	0.01	0.051
0.0	0.0	0.0	0.0	0.32	0.64	0.0	0.0	0.0	0.64	0.0	0.32	0.0	0.0	0.0	0.0	0.0	0.0	1.94	0.0	0.0	0.0	0.0	0.0	0.0	0.0	0.0	0.0	0.0	0.97	0.0	0.0	0.0	0.0	0.0	0.0	0.0	0.0	0.0	0.0	0.0	0.0	0.0	0.0	0.0	0.0	0.0	0.0	0.0	0.052
0.31	0.2	0.72	0.0	0.0	0.62	0.0	0.62	0.62	0.93	0.0	0.62	0.31	0.0	1.14	0.0	0.2	1.56	1.87	0.41	0.83	0.0	0.62	0.72	0.0	0.0	0.0	0.0	0.0	0.0	0.0	0.0	0.0	0.0	0.1	0.0	0.0	0.0	0.0	0.0	0.0	0.0	0.0	0.0	0.0	0.0	0.0	0.0	0.0	0.0
0.0	0.39	0.99	0.0	0.39	0.0	0.19	0.0	0.19	0.19	0.0	0.39	0.0	0.0	0.0	0.0	0.19	0.19	0.59	0.59	0.39	0.0	0.19	0.39	0.0	0.0	0.0	0.59	0.0	0.0	0.0	0.0	0.0	0.0	0.0	0.19	0.0	0.0	0.0	0.0	0.0	0.0	0.0	0.0	0.0	0.0	0.0	0.0	0.0	0.074
0.0	0.0	0.0	0.0	0.43	0.86	0.0	0.0	0.0	0.0	0.0	0.0	0.0	0.0	0.0	0.0	0.0	0.0	2.17	0.0	0.0	0.0	0.0	0.0	0.0	0.0	0.0	0.0	0.0	0.86	0.0	0.0	0.0	0.0	0.0	0.0	0.0	0.0	0.0	0.0	0.0	0.0	0.0	0.0	0.0	0.0	0.0	0.0	0.0	0.068
0.1	0.5	0.6	0.0	0.3	0.2	0.0	0.0	0.1	0.4	0.0	1.6	0.2	0.0	0.0	0.0	0.1	0.0	3.81	0.0	1.1	0.0	0.0	0.1	0.0	0.0	0.0	0.0	0.0	0.0	0.0	0.0	0.0	0.0	0.0	0.0	0.0	0.0	0.0	0.0	0.0	0.0	0.0	0.0	0.0	0.0	0.0	0.0	0.78	0.037
0.39	0.0	0.0	0.0	0.0	0.39	0.0	0.0	0.0	0.0	0.0	1.19	0.0	0.0	0.0	0.39	0.39	0.0	2.39	0.0	2.78	0.0	1.19	0.39	0.0	0.0	0.0	0.0	0.0	0.0	0.0	0.0	0.0	0.0	0.0	0.0	0.0	0.0	0.0	0.0	0.0	0.0	0.0	0.0	0.0	0.0	0.0	0.0	0.0	0.0
0.0	0.0	0.0	0.0	0.0	1.25	0.0	0.0	0.0	0.0	0.0	0.0	0.0	0.0	0.0	0.0	0.0	0.0	1.25	0.0	0.0	0.0	0.0	0.0	0.0	0.0	0.0	0.0	0.0	0.62	0.0	0.0	0.0	0.0	0.0	0.0	0.0	0.0	0.0	0.0	0.0	0.0	0.0	0.0	0.0	0.0	0.0	0.0	0.0	0.098
0.0	0.0	0.0	0.0	0.54	0.27	0.0	1.62	0.0	1.62	0.0	0.0	0.0	0.0	0.54	0.0	0.0	0.27	2.16	0.0	2.7	0.0	0.0	0.0	0.0	0.0	0.0	0.0	0.0	0.0	0.0	0.0	0.0	0.0	0.0	1.35	0.0	0.0	0.0	1.62	0.0	0.0	0.0	0.0	0.0	0.0	0.0	0.0	0.0	0.038
0.0	0.0	0.26	0.0	0.26	0.0	0.0	0.0	0.0	0.0	0.26	1.06	0.0	0.26	0.26	0.8	0.0	0.26	1.33	0.0	0.0	0.0	0.0	0.0	0.0	0.0	0.0	0.0	0.0	0.0	0.0	0.0	0.0	0.0	0.0	0.0	0.0	0.0	0.0	0.0	0.0	0.0	0.0	0.0	0.0	0.0	0.0	0.0	0.0	0.299
0.0	0.9	0.0	0.0	0.9	0.0	0.9	0.0	0.0	0.9	0.0	0.0	0.0	0.0	0.0	1.81	0.0	1.81	1.81	0.0	0.0	0.0	0.0	0.0	0.0	0.0	0.0	0.0	0.0	0.0	0.0	0.0	0.0	0.0	0.0	0.9	0.0	0.0	0.0	0.0	0.0	0.0	0.0	0.0	0.0	0.0	0.0	0.0	0.0	0.319
0.44	0.44	0.0	0.0	0.0	0.0	0.0	0.0	0.0	2.64	0.0	1.76	0.0	0.0	0.0	0.0	0.0	0.44	2.64	0.0	0.44	0.0	0.0	0.0	0.0	0.0	0.0	0.0	0.0	0.0	0.0	0.0	0.0	0.0	0.0	0.0	0.0	0.0	0.0	0.0	0.0	0.0	0.0	0.0	0.0	0.0	0.0	0.0	0.0	0.231
0.0	0.55	0.55	0.0	0.55	0.0	0.0	0.55	0.0	0.0	0.0	1.11	0.0	0.0	0.0	1.11	0.0	0.55	1.66	0.0	2.22	0.0	0.55	0.0	0.0	0.0	0.0	0.0	0.0	0.0	0.0	0.0	0.0	0.0	0.0	0.0	0.0	0.0	0.0	0.0	0.0	0.0	0.0	0.55	0.0	0.0	0.0	0.0	0.0	0.0
0.0	0.0	0.0	0.0	1.21	0.0	0.8	0.0	0.0	0.8	0.4	0.8	0.4	0.0	0.0	1.61	0.0	0.0	1.61	0.0	1.21	0.8	0.0	0.0	0.0	0.0	0.0	0.0	0.0	0.0	0.0	0.0	0.0	0.0	0.0	0.0	0.0	0.0	0.0	0.0	0.0	0.0	0.0	0.0	0.0	0.0	0.0	0.0	0.0	0.07
0.0	0.53	0.0	0.0	1.06	0.0	1.6	0.0	0.0	0.53	0.0	0.0	0.0	0.0	0.53	0.0	0.0	0.53	2.13	0.0	0.53	0.0	0.0	0.0	0.0	0.0	0.0	0.0	0.0	0.0	0.0	0.0	0.0	0.0	0.0	0.0	0.0	0.0	0.0	0.0	0.0	0.0	0.0	0.0	0.53	0.0	0.0	0.0	0.0	0.239
0.0	2.35	0.0	0.0	1.17	0.0	0.0	0.0	0.0	2.35	0.0	1.17	0.0	0.0	0.0	1.17	0.0	0.0	2.35	0.0	3.52	0.0	0.0	0.0	0.0	0.0	0.0	0.0	0.0	0.0	0.0	0.0	0.0	0.0	0.0	0.0	0.0	0.0	0.0	0.0	0.0	0.0	0.0	0.0	0.0	0.0	0.0	0.0	0.0	0.0
0.0	0.0	0.0	0.0	0.0	0.0	0.0	6.06	0.0	0.0	0.0	0.0	0.0	0.0	0.0	0.0	0.0	0.0	6.06	0.0	0.0	0.0	0.0	0.0	0.0	0.0	0.0	0.0	0.0	0.0	0.0	0.0	0.0	0.0	0.0	0.0	0.0	0.0	0.0	0.0	0.0	0.0	0.0	0.0	0.0	0.0	0.0	0.0	0.0	0.0
0.0	0.8	0.0	0.0	0.8	0.0	0.8	0.0	0.0	0.8	0.0	0.0	0.0	0.0	0.0	0.8	0.8	0.8	1.6	0.0	1.6	0.0	0.0	0.0	0.0	0.0	0.0	0.0	0.0	0.0	0.0	0.0	0.0	0.0	0.0	0.0	0.0	0.0	0.0	0.0	0.0	0.0	0.0	0.0	0.0	0.0	0.0	0.0	0.0	0.135
0.0	0.8	0.0	0.0	0.8	0.0	0.8	0.0	0.0	0.8	0.0	0.0	0.0	0.0	0.0	0.8	0.8	0.8	1.6	0.0	1.6	0.0	0.0	0.0	0.0	0.0	0.0	0.0	0.0	0.0	0.0	0.0	0.0	0.0	0.0	0.0	0.0	0.0	0.0	0.0	0.0	0.0	0.0	0.0	0.0	0.0	0.0	0.0	0.0	0.134
0.59	0.0	0.35	0.0	1.66	0.0	0.0	0.0	0.23	1.3	0.71	2.49	0.59	0.0	0.0	0.59	0.11	0.0	4.51	0.0	1.66	0.0	0.47	0.83	0.0	0.0	0.0	0.0	0.0	0.0	0.0	0.0	0.0	0.0	0.23	0.0	0.0	0.0	0.0	0.11	0.0	0.0	0.0	0.0	0.11	0.0	0.0	0.0	0.0	0.038
0.17	0.26	1.21	0.0	0.43	0.6	0.43	0.26	0.69	0.52	0.26	1.3	0.17	0.0	0.6	0.78	0.17	1.39	2.43	0.17	1.13	0.0	0.95	0.17	0.0	0.0	0.0	0.0	0.0	0.0	0.0	0.0	0.0	0.0	0.0	0.0	0.0	0.0	0.0	0.08	0.0	0.0	0.0	0.0	0.08	0.0	0.0	0.0	0.0	0.108
0.1	0.1	0.7	0.0	0.6	0.2	0.4	0.1	1.41	0.81	0.1	0.5	0.0	0.0	0.0	0.1	0.0	1.11	2.22	0.4	1.92	0.0	0.0	0.3	0.0	0.0	0.0	0.0	0.0	0.0	0.0	0.0	0.0	0.0	0.1	0.0	0.0	0.0	0.1	0.0	0.0	0.0	0.0	0.0	0.0	0.0	0.0	0.0	0.0	0.0
0.22	0.0	0.0	0.0	0.0	0.22	0.22	0.0	0.0	0.22	0.0	0.22	0.0	0.0	0.0	0.22	0.0	0.0	2.03	0.0	0.22	0.0	0.0	0.0	0.0	0.0	0.0	0.0	0.0	0.0	0.0	0.0	0.0	0.0	0.0	0.0	0.0	0.0	0.0	0.0	0.0	0.0	0.0	0.0	0.0	0.0	0.0	0.0	0.0	4.271
0.1	0.3	0.4	0.0	0.2	0.9	0.2	0.5	0.8	0.8	0.2	0.8	0.0	0.0	1.6	0.0	0.2	1.7	2.2	0.2	1.0	0.0	0.1	0.2	0.0	0.0	0.0	0.0	0.0	0.0	0.0	0.0	0.0	0.0	0.0	0.0	0.0	0.0	0.0	0.0	0.0	0.0	0.2	0.0	0.0	0.0	0.0	0.0	0.0	0.174
0.49	0.49	0.49	0.0	0.0	0.0	0.49	0.0	0.0	0.0	0.0	1.98	0.0	0.0	0.0	0.49	0.0	0.49	3.46	0.0	0.99	0.0	0.0	0.0	0.0	0.0	0.0	0.0	0.0	0.0	0.0	0.0	0.0	0.0	0.0	0.49	0.0	0.0	0.0	0.0	0.0	0.0	0.0	0.0	0.0	0.0	0.0	0.0	0.0	0.195
0.0	0.0	0.65	0.0	0.65	0.0	0.65	0.0	0.0	0.0	0.0	0.65	0.0	0.0	0.0	0.65	0.0	0.0	4.6	0.0	0.0	0.0	0.0	0.0	0.0	0.0	0.0	0.0	0.0	0.0	0.0	0.0	0.0	0.0	0.0	0.0	0.0	0.0	0.0	0.65	0.0	0.0	0.0	0.0	0.0	0.0	0.0	0.0	0.0	0.0
0.0	0.0	1.25	0.0	1.25	0.62	0.0	0.0	0.0	0.0	0.0	0.0	0.0	0.0	0.0	1.25	0.62	0.0	0.62	0.0	1.88	0.62	0.62	0.0	0.0	0.0	0.0	0.0	0.0	0.0	0.0	0.0	0.0	0.0	0.0	0.0	0.0	0.0	0.0	0.0	0.0	0.0	0.0	0.0	0.62	0.0	0.0	0.0	0.0	0.11
0.9	0.0	0.0	0.0	0.0	0.0	0.9	0.0	0.0	0.0	0.0	0.0	0.0	0.0	0.0	0.0	0.9	0.9	1.81	0.0	2.72	0.0	0.0	0.9	0.0	0.0	0.0	0.0	0.0	0.0	0.0	0.0	0.0	0.0	0.0	0.0	0.0	0.0	0.0	0.0	0.0	0.0	0.0	0.0	0.0	0.0	0.0	0.0	0.0	0.0
0.0	0.29	0.0	0.0	0.0	0.29	0.29	2.04	0.0	0.0	0.29	1.16	0.29	0.0	0.29	1.16	2.33	1.16	2.33	0.0	1.16	0.0	0.0	0.0	0.0	0.0	0.0	0.0	0.0	0.0	0.0	0.0	0.0	0.0	0.0	0.0	0.0	0.0	0.0	0.0	0.0	0.0	0.0	0.0	0.0	0.0	0.0	0.0	0.0	0.132
0.0	0.95	0.95	0.0	0.0	0.0	0.0	0.0	0.0	0.0	0.0	0.0	0.0	0.0	0.0	0.0	0.0	0.0	0.47	0.47	1.91	0.0	0.0	0.47	0.0	0.0	0.0	0.0	0.0	0.0	0.0	0.47	0.0	0.0	0.0	0.0	0.0	0.0	0.0	0.0	0.0	0.0	0.0	0.0	0.0	0.0	0.0	0.0	0.067	0.202
0.54	0.13	0.38	0.0	0.05	0.16	0.0	0.05	0.35	0.16	0.24	1.11	0.38	1.19	0.13	0.19	0.43	0.48	3.56	0.0	0.81	0.0	1.14	0.57	0.0	0.0	0.0	0.0	0.0	0.0	0.0	0.0	0.0	0.0	0.0	0.0	0.0	0.0	0.0	0.0	0.0	0.0	0.0	0.0	0.05	0.0	0.02	0.0	0.0	0.086
0.54	0.13	0.38	0.0	0.05	0.19	0.0	0.05	0.35	0.16	0.24	1.11	0.38	1.19	0.13	0.19	0.43	0.48	3.56	0.0	0.81	0.0	1.14	0.57	0.0	0.0	0.0	0.0	0.0	0.0	0.0	0.0	0.0	0.0	0.0	0.0	0.0	0.0	0.0	0.0	0.0	0.0	0.0	0.0	0.05	0.0	0.02	0.0	0.0	0.086
0.27	0.27	0.55	0.0	0.27	0.27	0.0	1.39	0.27	0.83	0.27	0.55	0.0	0.0	0.0	0.0	1.39	0.55	1.67	1.95	3.07	0.0	0.0	0.0	0.0	0.0	0.0	0.0	0.0	0.0	0.0	0.0	0.0	0.0	0.0	0.0	0.0	0.0	0.0	0.27	0.0	0.0	0.0	0.0	0.0	0.0	0.0	0.0	0.0	0.279
0.0	0.0	0.0	0.0	0.0	0.0	0.0	0.0	0.0	0.0	0.0	0.0	0.0	2.1	0.0	0.0	0.0	0.0	0.0	0.0	0.0	0.0	0.0	0.0	0.0	0.0	0.0	0.0	0.0	0.0	0.0	0.0	0.0	0.0	0.0	1.05	0.0	0.0	0.0	0.0	0.0	0.0	0.0	0.0	1.05	0.0	0.0	0.0	0.0	0.177
0.1	0.1	0.03	0.0	0.07	0.03	0.0	0.03	0.0	0.1	0.0	0.53	0.0	0.0	0.0	0.17	0.03	0.0	0.81	0.03	1.35	0.0	0.1	0.17	0.0	0.0	0.0	0.0	0.0	0.0	0.0	0.0	0.0	0.0	0.0	0.0	0.0	0.0	0.0	0.0	0.0	0.03	0.0	0.0	0.0	0.0	0.03	0.0	0.0	0.071
0.49	0.33	0.33	0.0	0.08	0.41	0.08	0.24	0.0	1.4	0.33	0.57	0.9	0.0	0.24	0.0	0.0	0.0	2.89	0.0	0.9	0.0	0.16	0.41	0.0	0.0	0.0	0.0	0.0	0.0	0.0	0.0	0.08	0.0	0.0	0.0	0.0	0.0	0.0	0.0	0.0	0.0	0.0	0.0	0.0	0.0	0.0	0.0	0.0	0.063
0.0	0.27	0.27	0.0	1.09	0.0	0.0	0.0	0.82	0.54	0.0	0.27	0.27	0.0	0.0	0.27	0.54	0.0	2.46	0.0	2.19	0.0	0.0	0.54	0.0	0.0	0.0	0.0	0.0	0.0	0.0	0.0	0.0	0.0	0.0	0.0	0.0	0.0	0.0	0.0	0.0	0.0	0.0	0.0	0.0	0.0	0.0	0.0	0.0	0.0
1.18	0.39	0.59	0.0	0.0	0.98	0.19	0.19	1.38	0.39	0.0	0.98	0.0	0.19	0.0	0.98	0.0	0.0	2.56	0.39	1.38	0.0	0.0	1.38	0.0	0.0	0.0	0.0	0.0	0.0	0.0	0.0	0.0	0.0	0.0	0.0	0.0	0.0	0.0	0.0	0.0	0.0	0.0	0.0	0.0	0.0	0.0	0.0	0.0	0.237
0.0	0.0	0.0	0.0	3.84	0.0	0.0	1.28	0.0	0.0	0.0	1.28	0.0	0.0	0.0	0.0	0.0	0.0	2.56	0.0	1.28	0.0	0.0	0.0	0.0	0.0	0.0	0.0	0.0	0.0	0.0	0.0	0.0	0.0	0.0	0.0	0.0	0.0	0.0	0.0	0.0	0.0	0.0	0.0	0.0	0.0	0.0	0.0	0.0	0.0
0.33	0.44	0.37	0.0	0.14	0.11	0.0	0.07	0.97	1.16	0.11	1.42	1.76	1.27	0.03	0.03	0.07	0.07	4.38	0.0	1.49	0.0	0.33	0.18	0.0	0.0	0.0	0.0	0.0	0.0	0.0	0.0	0.0	0.0	0.0	0.0	0.0	0.0	0.0	0.0	0.0	0.0	0.11	0.0	0.03	0.0	0.0	0.0	0.006	0.159
0.0	0.0	0.0	0.0	0.0	0.0	0.0	3.12	0.0	0.0	0.0	0.0	0.0	0.0	0.0	0.0	0.0	0.0	0.0	0.0	0.0	0.0	0.0	0.0	0.0	0.0	0.0	0.0	0.0	0.0	0.0	0.0	0.0	0.0	0.0	0.0	0.0	0.0	0.0	0.0	0.0	0.0	0.0	0.0	1.04	0.0	0.0	0.0	0.0	0.198
0.0	0.0	0.78	0.0	1.17	0.0	0.0	0.0	0.0	0.0	0.0	0.39	0.0	0.0	0.0	0.78	0.0	0.0	1.56	0.0	1.96	0.0	0.0	0.78	0.0	0.0	0.0	0.0	0.0	0.0	0.0	0.0	0.0	0.0	0.0	0.0	0.0	0.0	0.0	0.0	0.0	0.0	0.0	0.0	0.0	0.0	0.0	0.0	0.0	0.0
0.0	0.34	1.02	0.0	0.68	0.34	0.34	0.0	0.0	0.0	0.0	0.34	0.0	0.0	0.0	2.04	0.0	0.34	4.76	0.0	2.38	0.0	0.0	0.34	0.0	0.0	0.0	0.0	0.0	0.0	0.0	0.0	0.0	0.0	0.0	0.0	0.0	0.0	0.0	0.0	0.0	0.0	0.0	0.0	0.0	0.0	0.0	0.0	0.0	0.167
0.0	0.0	0.0	0.0	0.0	0.0	0.0	0.0	0.0	0.0	0.0	0.0	0.0	0.0	0.0	0.0	0.0	0.0	4.25	0.0	2.12	0.0	0.0	0.0	0.0	0.0	0.0	0.0	0.0	0.0	0.0	0.0	2.12	0.0	0.0	0.0	0.0	0.0	0.0	0.0	0.0	0.0	0.0	0.0	0.0	0.0	0.0	0.0	0.0	0.0
0.0	0.0	0.48	0.0	1.45	0.0	0.0	0.0	0.48	0.0	0.0	0.0	0.0	0.16	0.0	0.64	0.32	0.0	0.8	0.0	0.48	0.0	0.0	0.0	0.0	0.0	0.0	0.0	0.0	0.0	0.0	0.0	0.0	0.0	0.0	0.16	0.0	0.0	0.0	0.0	0.0	0.0	0.0	0.0	0.16	0.0	0.0	0.0	0.0	0.198
0.28	0.28	0.56	0.0	0.28	0.28	0.0	1.4	0.28	0.84	0.28	0.56	0.0	0.0	0.0	0.0	1.4	0.56	1.69	1.97	3.09	0.0	0.0	0.0	0.0	0.0	0.0	0.0	0.0	0.0	0.0	0.0	0.0	0.0	0.0	0.0	0.0	0.0	0.0	0.28	0.0	0.0	0.0	0.0	0.0	0.0	0.0	0.0	0.0	0.284
0.3	0.0	0.0	0.0	0.3	0.3	0.61	0.0	0.61	0.61	0.0	0.61	0.0	0.0	0.0	0.3	0.3	0.61	1.84	0.0	0.92	0.0	0.0	0.0	0.0	0.0	0.0	0.0	0.0	0.0	0.0	0.0	0.0	0.0	0.0	0.0	0.0	0.0	0.0	0.0	0.0	0.0	0.0	0.0	0.0	0.0	0.0	0.0	0.0	0.051
0.0	0.0	0.0	0.0	0.0	0.0	0.0	0.0	0.0	3.77	0.0	0.0	0.0	0.0	0.0	0.0	0.0	0.0	1.88	0.0	0.0	0.0	0.0	1.88	0.0	0.0	0.0	0.0	0.0	0.0	0.0	0.0	0.0	0.0	0.0	0.0	0.0	0.0	0.0	0.0	0.0	0.0	0.0	0.0	0.0	0.0	0.0	0.0	0.264	0.0
0.0	0.0	0.0	0.0	0.0	0.0	0.0	0.0	0.0	0.0	0.0	0.0	0.0	0.0	0.0	0.0	0.0	0.0	6.66	0.0	0.0	0.0	0.0	6.66	0.0	0.0	0.0	0.0	0.0	0.0	0.0	0.0	0.0	0.0	0.0	0.0	0.0	0.0	0.0	0.0	0.0	0.0	0.0	0.0	0.0	0.0	0.0	0.0	0.0	0.0
0.0	0.0	0.0	0.0	0.0	0.0	0.0	0.0	0.0	3.77	0.0	0.0	0.0	0.0	0.0	0.0	0.0	0.0	1.88	0.0	0.0	0.0	0.0	1.88	0.0	0.0	0.0	0.0	0.0	0.0	0.0	0.0	0.0	0.0	0.0	0.0	0.0	0.0	0.0	0.0	0.0	0.0	0.0	0.0	0.0	0.0	0.0	0.0	0.264	0.0
0.0	0.0	0.0	0.0	0.0	0.0	0.0	0.0	0.0	0.0	0.0	0.0	0.0	0.0	0.0	0.0	0.0	0.0	6.66	0.0	0.0	0.0	0.0	6.66	0.0	0.0	0.0	0.0	0.0	0.0	0.0	0.0	0.0	0.0	0.0	0.0	0.0	0.0	0.0	0.0	0.0	0.0	0.0	0.0	0.0	0.0	0.0	0.0	0.0	0.0
0.0	0.0	0.0	0.0	0.0	0.0	0.0	0.0	0.0	3.77	0.0	0.0	0.0	0.0	0.0	0.0	0.0	0.0	1.88	0.0	0.0	0.0	0.0	1.88	0.0	0.0	0.0	0.0	0.0	0.0	0.0	0.0	0.0	0.0	0.0	0.0	0.0	0.0	0.0	0.0	0.0	0.0	0.0	0.0	0.0	0.0	0.0	0.0	0.264	0.0
0.0	0.0	0.0	0.0	0.0	0.0	0.0	0.0	0.0	0.0	0.0	0.0	0.0	0.0	0.0	0.0	0.0	0.0	6.66	0.0	0.0	0.0	0.0	6.66	0.0	0.0	0.0	0.0	0.0	0.0	0.0	0.0	0.0	0.0	0.0	0.0	0.0	0.0	0.0	0.0	0.0	0.0	0.0	0.0	0.0	0.0	0.0	0.0	0.0	0.0
0.0	0.0	0.53	0.0	0.21	0.1	0.1	0.53	0.1	0.21	0.0	0.64	0.0	0.0	0.0	0.0	0.1	0.0	0.0	0.0	0.0	0.0	0.74	0.0	0.0	0.0	0.0	0.0	0.0	0.0	0.0	0.0	0.0	0.0	0.0	0.0	0.0	0.0	0.0	0.0	0.0	0.0	0.0	0.0	0.0	0.0	0.0	0.0	0.0	0.099
0.0	0.0	0.0	0.0	0.0	0.0	1.15	0.0	0.0	0.0	1.15	0.76	0.76	0.0	0.0	0.38	0.0	0.38	4.61	0.38	0.76	0.0	1.92	0.0	0.0	0.0	0.0	0.0	0.0	0.0	0.0	0.0	0.0	0.0	0.0	0.0	0.0	0.0	0.0	0.0	0.0	0.0	0.0	0.0	0.0	0.0	0.0	0.0	0.0	0.0
0.0	0.0	0.68	0.0	0.68	0.0	0.68	0.0	0.0	0.68	0.0	0.68	0.0	0.0	0.0	0.0	0.0	4.1	4.1	0.0	0.68	0.0	1.36	0.0	0.0	0.0	0.0	0.0	0.0	0.0	0.0	0.0	0.0	0.0	0.0	0.0	0.0	0.0	0.0	1.36	0.0	0.0	0.0	0.0	0.0	0.0	0.0	0.0	0.0	0.0
0.0	0.0	0.51	0.0	1.03	0.51	0.0	0.0	0.0	0.0	0.51	1.03	0.0	0.51	0.0	0.0	0.51	0.51	2.59	0.0	5.18	0.0	0.0	0.0	0.0	0.0	0.0	0.0	0.0	0.0	0.0	0.0	0.0	0.0	0.0	0.0	0.0	0.0	0.0	0.0	0.0	0.0	0.0	0.0	0.0	0.0	0.0	0.0	0.0	0.074
0.0	0.35	0.17	0.0	0.0	0.0	0.0	0.0	0.17	1.25	0.0	0.53	0.0	0.0	0.0	0.0	0.0	0.17	3.21	0.0	1.25	7.32	0.0	0.17	0.0	0.0	0.0	0.0	0.0	0.0	0.0	0.0	0.0	0.0	0.0	0.0	0.0	0.0	0.0	0.0	0.0	0.0	0.17	0.0	0.0	0.0	0.0	0.0	0.0	0.066
0.0	0.0	0.0	1.33	0.0	0.0	0.0	1.33	0.0	0.0	0.0	0.0	0.0	0.0	0.0	1.33	0.0	0.0	0.0	0.0	1.33	0.0	0.0	0.0	0.0	0.0	0.0	0.0	0.0	0.0	0.0	0.0	0.0	0.0	0.0	0.0	0.0	0.0	0.0	0.0	0.0	0.0	0.0	0.0	0.0	0.0	0.0	0.0	0.0	0.0
0.0	0.0	0.27	0.0	0.82	0.0	0.0	0.0	0.0	0.0	0.0	0.0	0.0	0.0	0.0	0.0	0.0	0.0	0.82	0.0	1.1	1.93	0.0	0.0	0.0	0.0	0.0	0.0	0.0	0.0	0.0	0.0	0.0	0.0	0.0	0.0	0.0	0.0	0.0	0.0	0.0	0.0	0.0	0.0	0.0	0.0	0.0	0.0	0.0	0.0
0.0	0.0	0.0	0.0	0.0	1.09	0.0	0.0	0.0	0.0	0.0	0.0	0.0	0.0	0.0	0.0	0.0	0.0	2.19	0.0	0.0	0.0	0.0	0.0	0.0	0.0	0.0	0.0	0.0	0.0	0.0	0.0	0.0	0.0	0.0	0.0	0.0	0.0	0.0	0.0	0.0	0.0	0.0	0.0	0.0	0.0	0.0	0.0	0.0	0.403
0.09	0.0	0.27	0.0	0.36	0.09	0.0	0.18	0.09	0.0	0.0	0.73	0.0	0.36	0.0	0.0	0.0	0.0	2.01	0.0	3.38	0.0	0.36	0.09	0.0	0.0	0.0	0.0	0.0	0.0	0.0	0.0	0.0	0.0	0.0	0.0	0.0	0.0	0.0	0.0	0.0	0.0	0.0	0.0	0.27	0.0	0.0	0.0	0.016	0.048
0.73	0.0	0.36	0.0	1.59	0.0	0.0	0.0	0.24	1.35	0.73	2.58	0.61	0.0	0.0	0.61	0.12	0.0	4.55	0.0	1.72	0.0	0.49	0.98	0.0	0.0	0.0	0.0	0.0	0.0	0.0	0.0	0.0	0.0	0.0	0.0	0.0	0.0	0.0	0.0	0.0	0.0	0.0	0.0	0.12	0.0	0.0	0.0	0.0	0.041
0.73	0.0	0.36	0.0	1.59	0.0	0.0	0.0	0.24	1.35	0.73	2.58	0.61	0.0	0.0	0.61	0.12	0.0	4.55	0.0	1.72	0.0	0.49	0.98	0.0	0.0	0.0	0.0	0.0	0.0	0.0	0.0	0.0	0.0	0.0	0.0	0.0	0.0	0.0	0.0	0.0	0.0	0.0	0.0	0.12	0.0	0.0	0.0	0.0	0.041
0.0	0.0	0.0	0.0	0.0	0.0	0.0	0.0	0.0	0.0	0.0	0.0	0.0	2.04	0.0	0.0	0.0	0.0	0.0	0.0	0.0	0.0	0.0	0.0	0.0	0.0	0.0	0.0	0.0	0.0	0.0	0.0	0.0	0.0	0.0	1.02	0.0	0.0	0.0	0.0	0.0	0.0	0.0	0.0	0.0	0.0	0.0	0.0	0.0	0.176
0.66	0.0	0.26	0.0	0.26	0.0	0.13	0.0	0.66	0.26	0.0	0.0	0.79	0.13	0.0	0.0	0.0	0.0	3.98	0.0	0.53	0.0	0.0	1.46	0.0	0.0	0.0	0.0	0.0	0.0	0.0	0.0	0.0	0.0	0.0	0.0	0.0	0.0	0.0	0.0	0.0	0.0	0.0	0.0	0.13	0.0	0.0	0.0	0.0	0.109
0.18	0.0	0.09	0.0	0.36	0.09	0.0	0.36	0.09	0.0	0.0	0.63	0.09	0.36	0.0	0.0	0.09	0.0	1.27	0.0	3.38	0.0	0.36	0.09	0.0	0.0	0.0	0.0	0.0	0.0	0.0	0.0	0.0	0.0	0.0	0.0	0.0	0.0	0.0	0.0	0.0	0.0	0.0	0.0	0.0	0.0	0.0	0.0	0.0	0.059
0.0	0.0	1.15	0.0	0.38	0.38	0.0	0.0	0.0	0.0	0.0	0.38	0.0	0.0	0.0	1.54	0.0	0.0	5.4	0.0	2.31	0.0	0.0	0.38	0.0	0.0	0.0	0.0	0.0	0.0	0.0	0.0	0.0	0.0	0.0	0.0	0.0	0.0	0.0	0.0	0.0	0.0	0.0	0.0	0.0	0.0	0.0	0.0	0.0	0.196
0.0	0.0	0.0	0.0	1.01	0.0	0.0	0.0	0.0	0.0	0.0	0.0	0.0	0.0	0.0	0.0	0.0	0.0	0.0	0.0	0.0	0.0	0.0	0.0	0.0	0.0	0.0	0.0	0.0	0.0	0.0	0.0	0.0	0.0	0.0	0.0	5.05	0.0	0.0	0.0	0.0	0.0	0.0	0.0	0.0	0.0	0.0	0.0	0.0	0.088
0.0	0.0	0.53	0.0	0.53	0.0	0.0	0.53	0.0	0.0	0.0	1.06	0.0	0.0	2.12	0.0	0.53	0.53	2.65	0.0	2.65	0.0	1.59	0.0	0.0	0.0	0.0	0.0	0.0	0.0	0.0	0.0	0.0	0.0	0.0	0.0	0.0	0.0	0.53	0.53	0.0	0.0	0.0	0.0	0.0	0.0	0.0	0.0	0.0	0.191
0.0	0.11	0.35	0.0	1.18	0.47	0.23	0.35	0.0	0.11	0.11	0.95	0.0	0.11	0.0	2.14	0.95	0.23	1.9	0.35	0.35	0.0	0.59	0.11	0.0	0.0	0.0	0.0	0.0	0.0	0.0	0.0	0.0	0.0	0.0	0.35	0.0	0.0	0.0	0.11	0.0	0.0	0.0	0.0	0.0	0.0	0.0	0.0	0.0	0.059
0.0	0.35	0.35	0.0	1.07	0.0	0.0	0.35	0.0	1.07	0.0	0.71	0.0	0.0	0.0	0.0	0.71	0.71	2.85	0.0	2.5	0.0	1.42	0.0	0.0	0.0	0.0	0.0	0.0	0.0	0.0	0.0	0.0	0.0	0.0	0.0	0.0	0.0	0.0	0.35	0.0	0.0	0.0	0.0	0.35	0.0	0.0	0.0	0.0	0.24
0.0	0.76	0.0	0.0	0.0	0.0	0.0	0.0	0.57	0.19	0.0	0.0	0.0	0.0	0.0	0.57	0.0	0.19	0.19	0.38	0.57	10.17	0.0	0.0	0.0	0.0	0.0	0.0	0.0	0.0	0.0	0.0	0.19	0.0	0.0	0.0	0.0	0.19	0.0	0.0	0.0	0.0	0.0	0.0	0.0	0.0	0.0	0.0	0.0	0.099
0.1	0.0	0.1	0.0	0.4	0.1	0.1	0.0	0.2	0.2	0.4	0.5	0.0	0.6	0.0	0.91	0.2	0.0	1.72	4.26	1.72	0.0	0.4	0.2	0.0	0.0	0.0	0.0	0.0	0.0	0.0	0.0	0.0	0.0	0.0	0.0	0.0	0.0	0.0	0.0	0.0	0.0	0.0	0.0	0.0	0.0	0.0	0.0	0.0	0.096
0.39	0.46	0.31	0.0	0.15	0.03	0.0	0.19	0.58	0.66	0.31	0.7	0.62	1.29	0.03	0.23	0.43	0.0	3.16	0.0	1.36	0.0	0.5	0.46	0.0	0.0	0.0	0.0	0.0	0.0	0.0	0.0	0.0	0.0	0.0	0.0	0.0	0.0	0.0	0.0	0.0	0.0	0.0	0.0	0.03	0.0	0.0	0.0	0.006	0.078
0.32	0.0	0.64	0.0	0.32	0.32	0.0	1.61	0.32	0.64	0.32	0.64	0.0	0.0	0.0	0.0	1.61	0.0	1.29	2.58	3.54	0.0	0.0	0.0	0.0	0.0	0.0	0.0	0.0	0.0	0.0	0.0	0.0	0.0	0.0	0.0	0.0	0.0	0.0	0.32	0.0	0.0	0.0	0.0	0.0	0.0	0.0	0.0	0.0	0.16
0.1	0.0	0.1	0.0	0.4	0.1	0.1	0.0	0.2	0.2	0.4	0.5	0.0	0.6	0.0	0.91	0.2	0.0	1.72	4.26	1.72	0.0	0.4	0.2	0.0	0.0	0.0	0.0	0.0	0.0	0.0	0.0	0.0	0.0	0.0	0.0	0.0	0.0	0.0	0.0	0.0	0.0	0.0	0.0	0.0	0.0	0.0	0.0	0.0	0.096
0.08	0.08	0.76	0.0	0.85	1.02	0.25	0.17	0.59	0.08	0.17	0.59	0.17	0.0	2.21	0.25	0.08	0.93	1.61	0.17	0.42	0.0	0.85	0.08	0.0	0.0	0.0	0.0	0.0	0.0	0.0	0.0	0.0	0.0	0.0	0.0	0.0	0.0	0.0	0.08	0.0	0.0	0.17	0.08	0.08	0.08	0.0	0.0	0.0	0.065
0.09	0.49	0.59	0.0	0.29	0.19	0.0	0.0	0.09	0.39	0.0	1.59	0.19	0.0	0.0	0.0	0.09	0.0	3.67	0.09	1.09	0.0	0.0	0.09	0.0	0.0	0.0	0.0	0.0	0.0	0.0	0.0	0.0	0.0	0.0	0.0	0.0	0.0	0.0	0.0	0.0	0.0	0.0	0.0	0.09	0.0	0.0	0.0	0.766	0.037
0.0	0.0	1.92	0.0	0.0	0.0	0.0	0.0	0.0	0.0	0.0	0.0	0.0	0.0	0.0	0.0	0.0	1.92	1.92	0.0	1.92	0.0	0.0	0.0	0.0	0.0	0.0	0.0	0.0	0.0	0.0	0.0	0.0	0.0	0.0	0.0	0.0	0.0	0.0	0.0	0.0	0.0	0.0	0.0	0.0	0.0	0.0	0.0	0.0	0.0
0.1	0.0	0.1	0.0	0.4	0.1	0.1	0.0	0.2	0.2	0.4	0.5	0.0	0.6	0.0	0.91	0.2	0.0	1.72	4.26	1.72	0.0	0.4	0.2	0.0	0.0	0.0	0.0	0.0	0.0	0.0	0.0	0.0	0.0	0.0	0.0	0.0	0.0	0.0	0.0	0.0	0.0	0.0	0.0	0.0	0.0	0.0	0.0	0.0	0.096
0.0	0.0	0.0	0.0	1.26	0.0	0.0	1.26	0.0	0.0	0.0	0.0	0.0	0.0	0.0	1.26	0.0	0.0	0.0	0.0	0.0	0.0	0.0	0.0	0.0	0.0	0.0	0.0	0.0	0.0	0.0	0.0	0.0	0.0	0.0	0.0	0.0	0.0	0.0	0.0	0.0	0.0	0.0	0.0	0.0	0.0	0.0	0.0	0.0	0.411
0.0	0.0	0.0	0.0	0.0	0.0	0.0	0.0	0.0	0.0	0.0	0.0	0.0	0.0	0.0	1.61	0.0	0.0	0.0	0.0	0.0	1.61	0.0	0.0	0.0	0.0	0.0	0.0	0.0	0.0	0.0	0.0	0.0	0.0	0.0	0.0	0.0	0.0	0.0	0.0	0.0	0.0	0.0	0.0	0.0	0.0	0.0	0.0	0.714	0.0
0.0	0.08	0.25	0.0	0.84	0.25	0.08	0.33	0.0	0.16	0.08	0.76	0.0	0.08	0.0	1.6	0.76	0.33	1.6	0.33	0.5	0.84	0.42	0.08	0.0	0.0	0.0	0.0	0.0	0.0	0.0	0.0	0.0	0.0	0.0	0.25	0.08	0.0	0.0	0.08	0.0	0.0	0.0	0.0	0.0	0.0	0.0	0.0	0.0	0.047
0.0	0.08	0.25	0.0	0.84	0.25	0.08	0.33	0.0	0.16	0.08	0.76	0.0	0.08	0.0	1.61	0.76	0.33	1.52	0.33	0.5	0.84	0.42	0.08	0.0	0.0	0.0	0.0	0.0	0.0	0.0	0.0	0.0	0.0	0.0	0.25	0.08	0.0	0.0	0.08	0.0	0.0	0.0	0.0	0.0	0.0	0.0	0.0	0.0	0.047
0.0	0.0	0.0	0.0	1.05	2.1	1.05	0.0	0.0	0.0	0.0	0.0	0.0	0.0	0.0	0.0	0.0	0.0	3.15	0.0	1.05	0.0	2.1	0.0	0.0	0.0	0.0	0.0	0.0	0.0	0.0	0.0	0.0	0.0	0.0	0.0	0.0	0.0	0.0	0.0	0.0	0.0	0.0	0.0	0.0	0.0	0.0	0.0	0.0	0.0
0.0	0.0	0.0	0.0	1.25	0.0	0.0	1.25	0.0	0.0	0.0	0.0	0.0	0.0	0.0	1.25	0.0	0.0	0.0	0.0	0.0	0.0	0.0	0.0	0.0	0.0	0.0	0.0	0.0	0.0	0.0	0.0	0.0	0.0	0.0	0.0	0.0	0.0	0.0	0.0	0.0	0.0	0.0	0.0	0.0	0.0	0.0	0.0	0.0	0.409
0.09	0.0	0.09	0.0	0.39	0.09	0.09	0.0	0.19	0.29	0.39	0.48	0.0	0.58	0.0	0.87	0.19	0.0	1.66	4.1	1.66	0.0	0.39	0.19	0.0	0.0	0.0	0.0	0.0	0.0	0.0	0.0	0.0	0.0	0.0	0.0	0.0	0.0	0.0	0.0	0.0	0.0	0.0	0.0	0.0	0.0	0.0	0.0	0.0	0.139
0.0	0.0	0.0	0.0	0.0	0.0	0.0	1.11	0.0	0.0	0.0	0.0	0.0	0.0	0.0	0.0	0.0	0.0	0.0	0.0	0.0	0.0	1.11	0.0	0.0	0.0	0.0	0.0	0.0	0.0	0.0	0.0	0.0	0.0	0.0	0.0	0.0	0.0	0.0	0.0	0.0	0.0	0.0	0.0	1.11	0.0	0.0	0.0	0.0	0.208
0.0	0.55	1.11	0.0	0.55	0.55	0.0	0.0	0.0	0.0	0.55	0.0	0.0	0.0	0.55	1.11	0.0	0.0	1.67	0.0	1.67	0.55	0.55	0.0	0.0	0.0	0.0	0.0	0.0	0.0	0.0	0.0	0.0	0.0	0.0	0.0	0.0	0.0	0.0	0.0	0.0	0.0	0.0	0.0	0.0	0.0	0.0	0.0	0.0	0.0
0.0	0.0	0.29	0.0	0.59	0.29	0.29	0.0	0.29	1.78	0.0	0.89	0.0	0.0	0.0	0.0	0.59	0.29	4.16	0.0	0.89	0.0	0.0	0.0	0.0	0.0	0.0	0.0	0.0	0.0	0.0	0.0	0.0	0.0	0.0	0.0	0.0	0.0	0.0	0.0	0.0	0.0	0.0	0.0	0.0	0.0	0.0	0.0	0.0	0.137
0.65	0.49	0.32	0.0	0.32	0.16	0.0	0.49	0.65	0.49	0.16	1.3	0.0	0.0	0.16	1.14	1.3	0.16	3.6	0.49	1.8	0.0	0.0	0.49	0.0	0.0	0.0	0.0	0.0	0.0	0.0	0.0	0.0	0.0	0.0	0.0	0.0	0.0	0.0	0.0	0.0	0.0	0.0	0.0	0.0	0.16	0.0	0.0	0.0	0.231
0.0	0.64	0.64	0.0	1.29	0.64	0.0	0.64	0.0	0.64	0.0	1.94	0.0	0.64	0.0	3.89	0.0	0.64	3.24	0.0	3.89	0.0	0.0	0.0	0.0	0.0	0.0	0.0	0.0	0.0	0.0	0.0	0.0	0.0	0.0	0.0	0.0	0.0	0.0	0.0	0.0	0.0	0.0	0.0	0.0	0.0	0.0	0.0	0.0	0.0
0.0	0.0	0.96	0.0	0.0	0.0	0.0	0.0	0.0	0.0	0.0	0.48	0.0	0.0	0.0	0.96	0.0	0.48	5.79	0.0	1.93	0.0	0.0	0.0	0.0	0.0	0.0	0.0	0.0	0.0	0.0	0.0	0.0	0.0	0.0	0.0	0.0	0.0	0.0	0.0	0.0	0.0	0.0	0.0	0.48	0.0	0.0	0.0	0.0	0.086
0.0	0.0	3.7	0.0	0.0	0.0	0.0	0.0	0.0	0.0	0.0	0.0	0.0	0.0	0.0	1.85	0.0	0.0	1.85	0.0	0.0	0.0	1.85	0.0	0.0	0.0	0.0	0.0	0.0	0.0	0.0	0.0	0.0	0.0	0.0	0.0	0.0	0.0	0.0	0.0	0.0	0.0	0.0	0.0	0.0	0.0	0.0	0.0	0.0	0.291
0.0	0.0	0.38	0.0	0.38	0.38	0.38	0.0	0.38	1.94	0.0	1.16	0.0	0.0	0.0	0.38	0.77	0.77	2.72	0.0	1.16	0.0	0.0	0.0	0.0	0.0	0.0	0.0	0.0	0.0	0.0	0.0	0.0	0.0	0.0	0.0	0.0	0.0	0.0	0.38	0.0	0.0	0.0	0.0	0.0	0.0	0.0	0.0	0.0	0.0
0.0	0.85	0.42	0.0	0.42	0.0	0.42	0.0	1.27	0.85	0.0	0.42	0.42	0.0	0.0	0.0	0.0	0.0	2.55	0.0	2.12	0.0	0.0	0.42	0.0	0.0	0.0	0.0	0.0	0.0	0.0	0.0	0.0	0.0	0.0	0.0	0.0	0.42	0.0	0.0	0.0	0.0	0.0	0.0	0.0	0.0	0.0	0.0	0.0	0.221
0.0	0.6	0.0	0.0	0.0	0.6	0.0	0.0	0.0	0.3	0.0	1.21	0.0	0.0	0.0	0.0	0.3	0.0	0.3	0.0	0.3	0.0	0.6	0.0	0.0	0.0	0.0	0.0	0.0	0.0	0.0	0.0	0.0	0.0	0.0	0.0	0.0	0.0	0.0	0.0	0.0	0.0	0.0	0.0	0.0	0.0	0.0	0.0	0.0	0.146
0.0	0.0	0.18	0.0	1.68	0.18	0.37	0.56	0.0	0.0	0.37	1.5	0.18	0.0	0.0	1.12	0.0	0.18	3.18	0.0	0.93	0.0	0.0	0.0	0.0	0.0	0.0	0.0	0.0	0.0	0.0	0.0	0.0	0.0	0.18	0.0	0.0	0.0	0.0	0.0	0.0	0.0	0.0	0.0	0.0	0.0	0.0	0.0	0.0	0.066
0.0	0.0	0.0	0.0	0.91	0.0	0.0	0.0	0.0	0.45	0.0	0.45	0.0	0.0	0.0	0.0	0.0	0.0	3.21	0.45	0.91	0.0	0.0	0.0	0.0	0.0	0.0	0.0	0.0	0.0	0.0	0.0	0.0	0.0	0.0	0.0	0.0	0.0	0.0	0.0	0.0	0.0	0.0	0.0	1.37	0.0	0.0	0.0	0.0	0.0
0.0	0.0	0.0	0.0	1.82	0.36	0.36	0.72	0.36	0.36	0.0	0.0	0.0	0.0	0.0	0.0	0.0	0.36	2.91	0.0	2.18	0.0	0.72	0.0	0.0	0.0	0.0	0.0	0.0	0.0	0.0	0.0	0.0	0.0	0.0	0.0	0.0	0.0	0.0	0.0	0.0	0.0	0.36	0.36	0.0	0.0	0.0	0.0	0.0	0.297
0.0	0.0	0.0	0.0	0.0	0.0	0.0	0.0	0.93	0.0	0.0	0.0	0.0	0.0	0.0	0.0	0.0	0.0	0.93	0.0	3.73	0.0	0.0	0.0	0.0	0.0	0.0	0.0	0.0	0.0	0.0	0.0	0.0	0.0	0.0	0.0	0.0	0.0	0.0	0.0	0.0	0.0	0.0	0.0	0.0	0.0	0.0	0.0	0.0	0.14
0.42	0.39	0.36	0.0	0.13	0.09	0.09	0.06	0.49	0.91	0.26	0.55	0.42	1.08	0.03	0.26	0.42	0.03	2.75	0.0	1.27	0.0	0.32	0.52	0.0	0.0	0.0	0.0	0.0	0.0	0.0	0.0	0.0	0.0	0.0	0.0	0.0	0.0	0.0	0.0	0.0	0.0	0.0	0.0	0.09	0.0	0.0	0.0	0.032	0.104
0.0	0.33	1.34	0.0	0.0	0.0	1.34	0.33	0.0	0.33	0.33	0.33	0.0	0.0	0.0	0.67	0.67	0.33	0.67	0.0	1.0	0.0	0.0	0.0	0.0	0.0	0.0	0.0	0.0	0.0	0.0	0.0	0.0	0.0	0.0	0.0	0.0	0.0	0.0	0.33	0.0	0.0	0.0	0.0	0.0	0.0	0.0	0.0	0.0	0.161
0.0	0.0	0.0	0.0	0.13	0.0	0.0	0.0	0.0	0.13	0.0	0.06	0.0	0.0	0.0	0.0	0.0	0.0	0.2	0.0	0.06	0.0	0.0	0.0	0.0	0.0	0.0	0.0	0.0	0.0	0.0	0.0	0.0	0.0	0.0	0.0	0.0	0.0	0.0	0.0	0.0	0.0	0.0	0.0	0.0	0.0	0.0	0.0	0.01	1.03
0.0	0.0	0.0	0.0	0.0	0.0	0.0	0.0	0.0	0.0	0.0	0.0	0.0	0.0	0.0	3.38	0.0	0.0	3.38	0.0	0.0	0.0	0.0	0.0	0.0	0.0	0.0	0.0	0.0	0.0	0.0	0.0	0.0	0.0	0.0	0.0	0.0	0.0	0.0	0.0	0.0	0.0	0.0	0.0	0.0	0.0	0.0	0.0	0.0	0.0
0.0	0.0	0.0	0.0	0.0	0.0	0.0	0.0	0.0	0.0	0.0	0.0	0.0	0.0	0.0	0.0	0.0	0.0	4.34	0.0	0.0	0.0	0.0	0.0	0.0	0.0	0.0	0.0	0.0	0.0	0.0	0.0	0.0	0.0	0.0	0.0	0.0	0.0	0.0	0.0	0.0	0.0	0.0	0.0	0.0	0.0	0.0	0.0	0.0	0.0
0.29	0.0	0.29	0.0	0.0	0.0	0.0	0.0	0.44	0.29	0.0	0.44	0.0	0.0	0.0	0.14	0.0	0.0	3.14	0.0	1.64	0.0	0.0	0.14	0.0	0.0	0.0	0.0	0.0	0.0	0.0	0.0	0.0	0.0	0.0	0.0	0.0	0.0	0.0	0.0	0.0	0.0	0.0	0.0	0.0	0.0	0.0	0.0	0.05	0.066
0.6	0.0	0.36	0.0	1.44	0.0	0.0	0.0	0.24	1.32	0.72	2.53	0.6	0.0	0.0	0.6	0.24	0.0	4.45	0.0	1.8	0.0	0.72	0.96	0.0	0.0	0.0	0.0	0.0	0.0	0.0	0.0	0.0	0.0	0.0	0.0	0.0	0.0	0.0	0.0	0.0	0.0	0.0	0.0	0.12	0.0	0.0	0.0	0.0	0.04
0.43	0.43	0.43	0.0	0.43	0.0	0.0	0.0	0.0	1.31	0.0	0.87	0.43	0.0	0.0	2.63	0.0	0.0	1.75	0.0	2.19	0.0	0.0	0.0	0.0	0.0	0.0	0.0	0.0	0.0	0.0	0.0	0.0	0.0	0.0	0.0	0.0	0.0	0.0	0.0	0.0	0.0	0.0	0.0	0.0	0.0	0.0	0.0	0.0	0.201
0.0	0.45	0.0	0.0	0.45	0.45	0.45	0.45	0.0	1.8	0.0	0.45	0.0	0.0	0.0	0.0	0.0	0.0	1.8	0.0	0.45	0.0	0.0	0.0	0.0	0.0	0.0	0.0	0.0	0.0	0.0	0.0	0.45	0.0	0.0	0.0	0.0	0.0	0.0	0.0	0.0	0.0	0.0	0.0	0.0	0.0	0.0	0.0	0.0	0.281
0.29	0.29	0.0	0.0	0.29	0.0	0.0	1.46	0.0	0.0	0.0	0.29	0.0	0.0	0.0	0.58	2.04	0.29	2.04	1.16	1.46	0.0	0.0	0.0	0.0	0.0	0.0	0.0	0.0	0.0	0.0	0.0	0.0	0.0	0.0	0.0	0.0	0.0	0.0	0.0	0.0	0.0	0.0	0.0	0.0	0.0	0.0	0.0	0.0	0.0
0.12	0.12	0.24	0.0	1.34	0.12	0.0	0.12	0.0	0.0	0.36	0.85	0.0	0.0	0.0	0.24	0.24	0.0	2.33	0.0	0.73	0.0	0.0	0.0	0.0	0.0	0.0	0.0	0.0	0.0	0.0	0.0	0.0	0.0	0.0	0.98	0.0	0.0	0.0	0.12	0.0	0.0	0.0	0.0	0.12	0.0	0.0	0.0	0.063	0.021
0.0	0.33	0.33	0.0	0.66	0.0	0.0	0.33	0.0	0.33	0.0	0.33	0.0	0.0	0.0	0.66	1.0	0.0	1.0	0.0	0.66	0.0	0.0	0.0	0.0	0.0	0.0	0.0	0.0	0.0	0.0	0.0	0.0	0.0	0.0	0.0	0.0	0.0	0.0	0.33	0.0	0.0	0.0	0.0	0.0	0.0	0.0	0.0	0.0	0.0
0.62	0.62	0.0	0.0	0.0	1.86	0.0	0.0	0.0	0.0	0.0	0.62	0.62	0.0	0.0	0.0	0.0	0.62	2.48	0.0	1.86	0.0	0.0	0.0	0.0	0.0	0.0	0.0	0.0	0.0	0.0	0.0	0.0	0.0	0.0	0.0	0.0	0.0	0.0	0.0	0.0	0.0	0.0	0.0	0.0	0.0	0.0	0.0	0.0	0.327
0.0	0.0	0.78	0.0	0.78	0.0	0.52	0.52	0.0	1.04	0.0	0.26	1.56	0.0	0.78	0.0	0.0	1.56	2.08	0.0	1.56	0.0	0.52	0.0	0.0	0.0	0.0	0.0	0.0	0.0	0.0	0.0	0.0	0.0	0.0	0.0	0.0	0.0	0.0	0.52	0.0	0.0	0.0	0.0	0.0	0.0	0.0	0.0	0.0	0.08
0.0	0.72	0.0	0.0	2.89	0.0	0.0	0.0	0.0	0.0	0.72	0.72	0.0	0.0	0.0	0.0	0.0	0.0	2.17	0.0	1.44	0.0	0.0	0.0	0.0	0.0	0.0	0.0	0.0	0.0	0.0	0.0	0.0	0.0	0.0	0.0	0.0	0.0	0.0	0.0	0.0	0.0	0.0	0.0	0.0	0.0	0.0	0.0	0.0	0.0
0.0	0.0	1.63	0.0	0.0	0.0	0.0	0.0	0.0	0.0	0.0	0.0	0.0	0.0	0.0	4.91	0.0	0.0	3.27	0.0	1.63	0.0	0.0	0.0	0.0	0.0	0.0	0.0	0.0	0.0	0.0	0.0	0.0	0.0	0.0	0.0	0.0	0.0	0.0	0.0	0.0	0.0	0.0	0.0	0.0	0.0	0.0	0.0	0.0	0.0
0.0	0.0	0.0	0.0	0.26	0.0	0.26	0.0	0.0	0.0	0.0	0.0	0.0	0.0	0.0	0.26	0.0	0.0	0.0	0.0	0.52	17.1	0.0	0.0	0.0	0.0	0.0	0.0	0.0	0.0	0.0	0.0	0.0	0.0	0.0	0.0	0.0	0.0	0.0	0.0	0.0	0.0	0.0	0.26	0.0	0.0	0.0	0.0	0.462	0.084
0.0	0.0	0.0	0.0	0.0	0.0	0.0	0.0	0.0	0.0	0.0	0.0	5.55	0.0	0.0	0.0	0.0	0.0	0.0	0.0	0.0	0.0	0.0	0.0	0.0	0.0	0.0	0.0	0.0	0.0	0.0	0.0	0.0	0.0	0.0	0.0	0.0	0.0	0.0	0.0	0.0	0.0	0.0	0.0	0.0	0.0	0.0	0.0	0.0	0.0
0.25	0.0	0.25	0.0	0.5	0.0	0.25	0.0	0.0	0.0	0.5	0.76	0.0	0.0	0.0	0.5	0.0	0.0	1.52	0.0	1.01	0.0	0.0	0.0	0.0	0.0	0.0	0.0	0.0	0.0	0.0	0.0	0.0	0.0	0.0	0.0	0.25	0.0	0.0	0.0	0.0	0.25	0.0	0.0	0.0	0.0	0.0	0.0	0.0	0.041
0.25	0.5	0.5	0.0	0.0	0.0	0.0	0.0	0.0	0.25	0.25	1.0	0.25	0.0	0.0	0.0	0.0	0.5	3.0	0.0	2.75	0.0	1.25	0.25	0.0	0.0	0.0	0.0	0.0	0.0	0.0	0.0	0.0	0.0	0.0	0.0	0.0	0.0	0.0	0.0	0.0	0.0	0.0	0.0	0.0	0.0	0.0	0.0	0.0	0.181
0.0	0.0	0.35	0.0	0.0	0.7	0.35	0.35	0.0	0.0	0.35	1.06	0.0	0.0	0.0	0.7	0.0	1.41	2.12	2.82	2.47	0.0	0.0	0.7	0.0	0.0	0.0	0.0	0.0	0.0	0.0	0.0	0.0	0.0	0.0	0.0	0.0	0.0	0.0	0.0	0.0	0.0	0.0	0.0	0.0	0.0	0.0	0.0	0.0	0.061
0.0	0.0	0.0	0.0	2.48	0.0	0.0	0.62	0.0	0.0	0.0	1.24	0.0	0.0	0.0	0.0	0.0	0.0	2.48	0.0	3.72	0.0	0.0	0.0	0.0	0.0	0.0	0.0	0.0	0.0	0.0	0.0	0.0	0.0	0.0	0.0	0.0	0.0	0.0	0.0	0.0	0.0	0.0	0.0	0.0	0.0	0.0	0.0	0.0	0.0
0.0	0.0	0.77	0.0	0.77	0.0	0.51	0.51	0.0	1.03	0.0	0.25	1.54	0.0	0.77	0.0	0.0	1.54	1.8	0.0	1.54	0.0	0.77	0.0	0.0	0.0	0.0	0.0	0.0	0.0	0.0	0.0	0.0	0.0	0.0	0.0	0.0	0.0	0.0	0.51	0.0	0.0	0.0	0.0	0.0	0.0	0.0	0.0	0.0	0.079
0.0	0.0	0.74	0.0	0.74	0.0	0.0	0.74	1.49	0.0	0.0	0.0	0.0	0.0	0.0	0.0	0.0	0.0	6.71	0.0	2.98	0.0	0.0	0.0	0.0	0.0	0.0	0.0	0.0	0.0	0.0	0.0	0.0	0.0	0.0	0.0	0.0	0.0	0.0	0.0	0.0	0.0	0.0	0.0	0.0	0.0	0.0	0.0	0.0	0.0
0.0	0.0	0.0	0.0	0.0	0.0	0.0	2.5	0.0	0.0	0.0	0.0	0.0	0.0	0.0	0.0	1.25	0.0	0.0	0.0	0.0	0.0	0.0	0.0	0.0	0.0	0.0	0.0	0.0	0.0	0.0	0.0	0.0	0.0	0.0	0.0	0.0	0.0	0.0	0.0	0.0	0.0	0.0	0.0	1.25	0.0	0.0	0.0	0.0	0.188
0.49	0.28	0.4	0.0	0.09	0.11	0.02	0.21	0.42	0.75	0.23	0.89	0.54	1.06	0.0	0.16	0.33	0.02	3.23	0.0	1.46	0.0	1.03	0.51	0.0	0.0	0.0	0.0	0.0	0.0	0.0	0.0	0.0	0.0	0.0	0.0	0.0	0.0	0.0	0.0	0.0	0.0	0.0	0.0	0.02	0.0	0.0	0.0	0.0	0.059
0.0	0.0	1.56	0.0	0.0	0.0	1.56	0.0	0.0	0.0	0.0	0.0	0.0	0.0	0.0	1.56	0.0	0.0	0.0	0.0	0.0	0.0	0.0	0.0	0.0	0.0	0.0	0.0	0.0	0.0	0.0	0.0	0.0	0.0	0.0	0.0	0.0	0.0	0.0	0.0	0.0	0.0	0.0	0.0	1.56	0.0	0.0	0.0	0.0	0.256
0.0	0.0	1.4	0.0	0.0	0.0	0.0	0.0	0.0	0.0	0.0	0.0	0.0	0.0	0.0	1.4	0.0	0.0	0.0	0.0	0.0	0.0	0.0	0.0	0.0	0.0	0.0	0.0	0.0	0.0	0.0	0.0	0.0	0.0	0.0	0.0	0.0	0.0	0.0	0.0	0.0	0.0	0.0	0.0	0.0	0.0	0.0	0.0	0.0	0.0
0.0	0.0	0.0	0.0	0.0	0.0	0.0	0.0	0.0	0.0	0.0	0.0	0.0	2.06	0.0	0.0	0.0	0.0	0.0	0.0	0.0	0.0	0.0	0.0	0.0	0.0	0.0	0.0	0.0	0.0	0.0	0.0	0.0	0.0	0.0	1.03	0.0	0.0	0.0	0.0	0.0	0.0	0.0	0.0	1.03	0.0	0.0	0.0	0.0	0.171
0.0	0.19	0.39	0.0	0.0	0.0	0.19	0.0	0.0	0.0	0.0	0.0	0.0	0.0	0.0	0.0	0.0	0.19	2.36	0.0	1.18	0.0	0.0	0.19	0.0	0.0	0.0	0.0	0.0	0.0	0.0	0.0	0.0	0.0	0.0	0.0	0.0	0.0	0.0	0.0	0.0	0.0	0.0	0.0	0.0	0.0	0.0	0.0	0.0	0.03
0.0	0.57	0.57	0.0	0.14	0.14	0.0	0.0	0.14	0.0	0.0	0.43	0.14	0.0	0.0	0.0	0.14	0.0	3.31	0.0	1.44	0.0	0.0	0.0	0.0	0.0	0.0	0.0	0.0	0.0	0.0	0.0	0.0	0.0	0.0	0.57	0.0	0.0	0.0	0.0	0.0	0.0	0.0	0.0	0.0	0.0	0.0	0.0	0.0	0.0
0.0	0.17	0.0	0.0	0.0	0.0	0.17	0.17	0.0	0.17	0.0	0.0	0.0	0.35	0.0	0.0	0.0	0.0	0.0	0.0	0.17	0.0	0.17	0.0	3.37	1.77	0.0	0.0	0.0	0.17	0.0	0.0	0.0	0.0	0.0	0.0	0.0	0.0	0.17	0.0	0.0	0.0	0.0	0.0	0.35	0.0	0.0	0.0	0.108	0.216
0.1	0.2	1.01	0.0	0.8	0.8	0.5	0.0	0.8	0.1	0.3	0.7	0.3	0.0	1.61	0.1	0.0	1.11	1.31	0.2	0.7	0.0	0.6	0.1	0.0	0.0	0.0	0.0	0.0	0.0	0.0	0.0	0.0	0.0	0.0	0.0	0.0	0.0	0.0	0.0	0.0	0.0	0.2	0.0	0.1	0.1	0.0	0.0	0.0	0.11
0.0	0.0	0.63	0.0	0.0	0.0	0.0	0.0	0.0	0.0	0.0	0.0	0.0	0.0	0.0	0.0	0.0	0.0	0.0	0.0	0.63	0.0	0.0	0.0	0.0	0.0	0.0	0.0	0.0	0.0	0.0	0.0	0.0	0.0	1.91	0.0	0.0	0.0	0.0	0.0	0.0	0.0	0.0	0.0	0.0	0.0	0.0	0.0	0.0	0.265
0.0	0.0	0.0	1.29	1.29	0.0	0.0	0.0	0.0	0.0	0.0	0.0	0.0	0.0	0.0	1.29	0.0	0.0	2.59	0.0	0.0	0.0	0.0	0.0	0.0	0.0	0.0	0.0	0.0	0.0	0.0	0.0	0.0	0.0	0.0	0.0	0.0	0.0	0.0	0.0	0.0	0.0	0.0	0.0	0.0	0.0	0.0	0.0	0.187	0.0
0.84	0.0	0.0	0.0	0.0	2.54	0.0	0.0	0.0	0.0	0.0	0.84	0.84	0.0	0.0	0.0	0.0	0.0	2.54	0.0	1.69	0.0	0.0	0.0	0.0	0.0	0.0	0.0	0.0	0.0	0.0	0.0	0.0	0.0	0.0	0.0	0.0	0.0	0.0	0.0	0.0	0.0	0.0	0.0	0.0	0.0	0.0	0.0	0.0	0.452
0.0	0.0	0.76	0.0	0.76	0.0	0.76	0.51	0.0	1.02	0.0	0.25	1.53	0.0	1.02	0.0	0.25	1.79	1.53	0.0	1.79	0.0	0.76	0.0	0.0	0.0	0.0	0.0	0.0	0.0	0.0	0.0	0.0	0.0	0.0	0.0	0.0	0.0	0.0	0.51	0.0	0.0	0.0	0.0	0.0	0.0	0.0	0.0	0.0	0.083
0.0	0.0	1.06	0.0	0.0	0.0	0.0	0.0	2.12	0.0	0.0	0.0	0.0	0.0	0.0	0.0	0.0	0.0	3.19	0.0	0.0	0.0	0.0	0.0	0.0	0.0	0.0	0.0	0.0	0.0	0.0	0.0	0.0	0.0	0.0	0.0	0.0	0.0	0.0	0.0	0.0	0.0	0.0	0.0	1.06	0.0	0.0	0.0	0.0	0.0
0.08	0.08	0.76	0.0	0.85	1.02	0.25	0.17	0.59	0.08	0.17	0.59	0.17	0.0	2.21	0.25	0.08	0.93	1.61	0.17	0.42	0.0	0.85	0.08	0.0	0.0	0.0	0.0	0.0	0.0	0.0	0.0	0.0	0.0	0.0	0.0	0.0	0.0	0.0	0.08	0.0	0.0	0.17	0.08	0.08	0.08	0.0	0.0	0.0	0.065
0.0	0.0	0.0	0.0	0.0	0.0	0.0	0.0	0.0	0.0	0.0	0.0	0.0	0.0	0.0	3.07	0.0	0.0	0.0	0.0	0.0	0.0	0.0	0.0	0.0	0.0	0.0	0.0	0.0	0.0	0.0	0.0	0.0	0.0	0.0	0.0	0.0	0.0	0.0	0.0	0.0	0.0	0.0	0.0	0.0	0.0	0.0	0.0	0.0	0.0
0.0	0.0	1.16	0.0	3.48	0.0	0.0	0.58	0.58	0.0	0.0	0.58	0.0	0.0	0.0	1.74	0.0	0.0	1.16	0.0	3.48	0.0	0.0	0.58	0.0	0.0	0.0	0.0	0.0	0.0	0.0	0.0	0.0	0.0	0.0	0.0	0.0	0.0	0.0	0.0	0.0	0.0	0.0	0.0	0.0	0.0	0.0	0.0	0.0	0.085
0.74	0.28	0.31	0.0	0.07	0.21	0.0	0.14	0.49	0.35	0.17	0.74	0.56	1.48	0.0	0.17	0.49	0.03	3.24	0.0	1.23	0.0	0.56	0.77	0.0	0.0	0.0	0.0	0.0	0.0	0.0	0.0	0.0	0.0	0.0	0.0	0.0	0.0	0.0	0.0	0.0	0.0	0.0	0.03	0.07	0.0	0.03	0.0	0.006	0.054
0.32	0.0	0.64	0.0	0.32	0.32	0.0	1.6	0.32	0.64	0.32	0.64	0.0	0.0	0.0	0.0	1.6	0.0	1.28	2.57	3.53	0.0	0.0	0.0	0.0	0.0	0.0	0.0	0.0	0.0	0.0	0.0	0.0	0.0	0.0	0.0	0.0	0.0	0.0	0.32	0.0	0.0	0.0	0.0	0.0	0.0	0.0	0.0	0.0	0.213
0.09	0.49	0.59	0.0	0.29	0.19	0.0	0.0	0.09	0.39	0.0	1.59	0.19	0.0	0.0	0.0	0.09	0.0	3.67	0.09	1.09	0.0	0.0	0.09	0.0	0.0	0.0	0.0	0.0	0.0	0.0	0.0	0.0	0.0	0.0	0.0	0.0	0.0	0.0	0.0	0.0	0.0	0.0	0.0	0.09	0.0	0.0	0.0	0.766	0.037
0.0	0.0	0.0	0.0	1.56	0.0	0.0	0.0	0.0	0.31	0.0	0.31	0.0	0.0	0.0	0.31	0.62	0.0	2.82	0.0	0.62	0.0	0.0	0.0	0.0	0.0	0.0	0.0	0.0	0.0	0.0	0.0	0.0	0.0	0.0	0.0	0.0	0.0	0.0	0.0	0.0	0.0	0.0	0.0	0.94	0.0	0.0	0.0	0.0	0.05
0.0	0.0	0.0	0.0	0.96	0.0	0.96	0.0	0.0	0.0	0.0	0.0	0.0	0.0	0.0	0.96	0.0	0.0	0.0	0.0	1.92	0.0	0.0	0.0	0.0	0.0	0.0	0.0	0.0	0.0	0.0	0.0	0.0	0.0	0.0	0.0	0.0	0.0	0.0	0.0	0.0	0.0	0.0	0.96	0.0	0.0	0.0	0.0	0.0	0.0
0.0	0.0	0.93	0.0	0.0	0.0	0.0	0.0	0.0	2.8	0.93	0.0	0.0	0.0	0.0	0.0	2.8	0.0	4.67	0.93	0.93	0.0	0.0	0.0	0.0	0.0	0.0	0.0	0.0	0.0	0.0	0.0	0.0	0.0	0.0	0.0	0.0	0.0	0.0	0.0	0.0	0.0	0.0	0.0	0.93	0.0	0.0	0.0	0.0	0.0
0.0	1.14	1.14	0.0	0.0	0.0	0.0	0.0	1.14	0.0	0.0	1.14	0.0	0.0	0.0	0.0	0.0	0.0	0.0	0.0	3.44	0.0	0.0	1.14	0.0	0.0	0.0	0.0	0.0	0.0	0.0	0.0	0.0	0.0	0.0	0.0	0.0	0.0	0.0	0.0	0.0	0.0	0.0	0.0	0.0	0.0	0.0	0.0	0.0	0.0
0.0	0.0	0.0	0.0	0.0	0.0	0.0	0.0	0.0	0.0	0.0	0.0	0.0	2.06	0.0	0.0	0.0	0.0	0.0	0.0	0.0	0.0	0.0	0.0	0.0	0.0	0.0	0.0	0.0	0.0	0.0	0.0	0.0	0.0	0.0	1.03	0.0	0.0	0.0	0.0	0.0	0.0	0.0	0.0	1.03	0.0	0.0	0.0	0.0	0.17
0.0	0.81	0.0	0.0	2.03	0.0	0.0	0.4	0.0	1.21	0.0	0.81	0.0	0.0	0.0	0.4	0.0	0.0	3.65	0.0	1.62	0.0	1.62	0.4	0.0	0.0	0.0	0.0	0.0	0.0	0.0	0.0	0.0	0.0	0.0	0.0	0.0	0.0	0.0	0.0	0.0	0.0	0.0	0.0	0.4	0.0	0.0	0.0	0.0	0.0
0.6	0.0	0.0	0.0	1.21	0.0	0.6	0.0	0.0	0.0	0.0	0.6	0.0	0.0	0.0	0.0	0.0	0.6	3.65	0.0	1.21	0.0	0.0	0.6	0.0	0.0	0.0	0.0	0.0	0.0	0.0	0.0	0.0	0.0	0.0	0.0	1.21	0.0	0.0	0.0	0.0	0.0	0.0	0.0	0.0	0.0	0.0	0.0	0.0	0.0
0.25	0.0	0.25	0.0	0.0	0.0	0.25	0.0	0.77	1.55	0.0	0.51	0.0	0.0	0.0	0.25	0.0	0.0	1.55	0.0	0.51	0.0	0.0	0.0	0.0	0.0	0.0	0.0	0.0	0.0	0.0	0.0	0.0	0.0	0.0	0.0	1.29	0.0	0.0	0.0	0.0	0.0	0.0	0.0	0.0	0.0	0.0	0.0	0.0	0.404
0.76	0.19	0.38	0.0	0.19	0.12	0.0	0.25	0.76	0.31	0.25	1.52	0.31	0.38	0.0	0.38	0.44	0.06	2.98	0.69	1.26	0.0	0.44	0.76	0.0	0.0	0.0	0.0	0.0	0.0	0.0	0.0	0.0	0.0	0.0	0.0	0.0	0.0	0.0	0.12	0.0	0.0	0.06	0.0	0.0	0.0	0.0	0.0	0.0	0.087
0.0	0.0	0.47	0.0	0.47	0.47	0.47	0.0	0.0	2.38	0.0	0.95	0.47	0.0	0.0	0.0	0.47	0.0	1.9	0.0	0.0	0.0	4.76	0.0	0.0	0.0	0.0	0.0	0.0	0.0	0.0	0.0	0.0	0.0	0.0	0.0	0.47	0.0	0.0	0.0	0.0	0.0	0.0	0.0	0.0	0.0	0.0	0.0	0.0	0.266
0.0	0.0	0.0	0.0	0.0	0.0	0.0	0.42	0.0	0.42	0.42	0.0	0.0	0.0	0.0	0.0	0.0	0.0	2.52	0.0	2.94	0.0	0.0	0.42	0.0	0.0	0.0	0.0	0.0	0.0	0.0	0.0	0.0	0.0	0.0	0.0	0.0	0.0	0.0	0.0	0.0	0.0	0.0	0.0	0.84	0.0	0.0	0.0	0.0	0.129
0.62	0.0	0.0	0.0	1.24	0.0	0.62	0.0	0.0	0.0	0.0	0.62	0.0	0.0	0.0	0.0	0.0	0.62	3.72	0.0	1.24	0.0	0.0	0.62	0.0	0.0	0.0	0.0	0.0	0.0	0.0	0.0	0.0	0.0	0.0	0.0	1.24	0.0	0.0	0.0	0.0	0.0	0.0	0.0	0.0	0.0	0.0	0.0	0.0	0.0
0.33	1.01	0.0	0.0	1.35	0.0	0.33	0.0	0.0	0.0	0.67	0.67	0.33	0.0	0.0	1.01	0.0	1.68	2.36	0.0	3.71	0.0	0.0	0.0	0.0	0.0	0.0	0.0	0.0	0.0	0.0	0.0	0.0	0.0	0.0	0.0	0.0	0.0	0.0	0.0	0.0	0.0	0.0	0.0	0.0	0.0	0.0	0.0	0.0	0.12
0.0	0.0	0.0	0.0	0.97	0.0	0.97	0.0	0.0	0.0	0.0	0.0	0.0	0.0	0.0	0.97	0.0	0.0	0.0	0.0	1.94	0.0	0.0	0.0	0.0	0.0	0.0	0.0	0.0	0.0	0.0	0.0	0.0	0.0	0.0	0.0	0.0	0.0	0.0	0.0	0.0	0.0	0.0	0.97	0.0	0.0	0.0	0.0	0.0	0.0
0.14	0.0	0.21	0.0	1.72	0.43	0.0	0.0	0.07	0.14	0.07	0.57	0.35	0.07	0.0	0.0	0.28	0.0	4.31	0.28	0.64	0.0	1.0	0.07	0.0	0.0	0.0	0.0	0.0	0.0	0.0	0.0	0.0	0.0	0.0	0.0	0.0	0.0	0.0	0.0	0.0	0.0	0.07	0.0	0.0	0.0	0.0	0.0	0.012	0.064
0.6	0.0	0.36	0.0	1.44	0.0	0.0	0.0	0.24	1.32	0.72	2.52	0.6	0.0	0.0	0.6	0.24	0.0	4.44	0.0	1.8	0.0	0.72	0.96	0.0	0.0	0.0	0.0	0.0	0.0	0.0	0.0	0.0	0.0	0.0	0.0	0.0	0.0	0.0	0.0	0.0	0.0	0.0	0.0	0.12	0.0	0.0	0.0	0.0	0.041
0.2	0.1	0.7	0.0	1.1	0.2	0.0	0.3	0.0	1.2	0.3	1.1	0.1	0.0	0.1	0.4	0.2	0.1	2.61	0.0	2.51	0.0	0.0	0.0	0.0	0.0	0.0	0.1	0.0	0.0	0.0	0.0	0.0	0.0	0.0	0.0	0.0	0.0	0.0	0.1	0.0	0.0	0.0	0.0	0.0	0.0	0.0	0.0	0.017	0.159
0.0	0.0	0.0	0.0	0.0	0.0	0.0	0.0	0.0	0.0	0.0	5.26	0.0	0.0	0.0	0.0	0.0	0.0	5.26	0.0	0.0	0.0	0.0	0.0	0.0	0.0	0.0	0.0	0.0	0.0	0.0	0.0	0.0	0.0	0.0	0.0	0.0	0.0	0.0	0.0	0.0	0.0	0.0	0.0	0.0	0.0	0.0	0.0	0.0	0.0
0.35	0.46	0.31	0.0	0.15	0.03	0.0	0.35	0.58	0.66	0.31	0.7	0.62	1.28	0.03	0.23	0.42	0.0	3.12	0.0	1.36	0.0	0.46	0.46	0.0	0.0	0.0	0.0	0.0	0.0	0.0	0.0	0.0	0.0	0.0	0.0	0.0	0.0	0.0	0.0	0.0	0.0	0.0	0.0	0.03	0.0	0.0	0.0	0.006	0.09
0.3	0.2	0.3	0.0	0.2	0.4	0.2	0.3	0.4	1.71	0.1	1.91	0.2	0.0	0.5	0.6	0.0	0.8	3.43	0.0	1.51	0.0	0.9	0.3	0.0	0.0	0.0	0.0	0.0	0.0	0.0	0.0	0.0	0.0	0.0	0.0	0.0	0.0	0.0	0.0	0.1	0.0	0.0	0.0	0.2	0.0	0.0	0.0	0.0	0.017
0.0	0.0	1.19	0.0	0.0	0.0	0.0	0.0	0.0	0.0	0.0	0.0	0.0	0.0	0.0	0.0	0.0	0.0	0.59	0.0	2.99	0.0	0.0	0.0	0.0	0.0	0.0	0.0	0.0	0.0	0.0	0.0	0.0	0.0	0.0	0.0	0.0	0.0	0.0	0.0	0.0	0.0	0.0	0.0	0.0	0.0	0.0	0.0	0.0	0.093
0.19	0.19	0.29	0.0	1.07	0.19	0.19	0.97	0.87	0.58	0.09	1.07	0.19	0.87	0.09	0.0	0.0	1.17	3.81	0.68	1.75	0.0	0.09	0.29	0.0	0.0	0.0	0.0	0.0	0.0	0.0	0.0	0.0	0.0	0.0	0.0	0.0	0.0	0.09	0.09	0.0	0.0	0.0	0.0	0.0	0.0	0.0	0.0	0.0	0.0
0.0	0.0	0.0	0.0	0.0	0.0	0.0	0.0	0.0	0.0	0.0	1.42	0.0	0.0	0.0	1.42	0.0	0.0	2.14	0.0	0.71	0.0	0.0	0.71	0.0	0.0	0.0	0.0	0.0	0.0	0.0	0.0	0.0	0.0	0.0	0.71	0.0	0.0	0.0	0.0	0.0	0.0	0.0	0.0	0.0	0.0	0.0	0.0	0.0	0.099
0.15	0.3	0.45	0.0	0.76	0.3	0.0	0.0	1.52	1.52	0.15	1.98	0.3	0.0	0.61	0.3	0.0	1.52	2.14	0.15	2.44	0.0	0.76	0.3	0.0	0.0	0.0	0.0	0.0	0.0	0.0	0.0	0.0	0.0	0.0	0.0	0.0	0.0	0.0	0.0	0.0	0.0	0.0	0.0	0.0	0.0	0.0	0.0	0.0	0.025
0.0	0.0	0.28	0.0	0.84	0.84	0.28	0.0	0.28	0.28	0.0	0.28	0.0	0.0	0.0	0.56	0.0	0.56	2.52	0.0	0.28	0.0	0.0	0.0	0.0	0.0	0.0	0.0	0.0	0.0	0.0	0.0	0.0	0.0	0.0	0.0	0.0	0.0	0.0	0.28	0.0	0.0	0.0	0.0	0.28	0.0	0.0	0.0	0.0	0.05
0.09	0.09	1.14	0.0	0.38	0.0	0.0	0.09	0.0	0.19	0.38	0.19	0.0	0.0	0.0	0.66	0.0	0.0	1.52	0.0	1.42	0.0	0.0	0.0	0.0	0.0	0.0	0.0	0.0	0.0	0.0	0.0	0.0	0.0	0.0	0.0	0.0	0.0	0.0	0.0	0.0	0.0	0.38	0.0	0.0	0.0	0.0	0.0	0.044	0.059
0.0	0.0	0.0	0.0	0.0	0.0	1.11	0.0	0.0	1.11	0.0	0.0	0.0	0.0	0.0	0.0	0.0	0.0	2.22	0.0	1.11	0.0	0.0	0.0	0.0	0.0	0.0	0.0	0.0	0.0	0.0	0.0	0.0	0.0	0.0	0.0	0.0	0.0	0.0	0.0	0.0	0.0	0.0	0.0	0.0	0.0	0.0	0.0	0.0	0.202
0.0	0.51	0.0	0.0	0.0	0.0	0.0	0.0	0.0	0.51	1.02	0.51	0.0	0.0	0.0	0.25	0.76	1.27	2.04	0.0	0.76	0.0	0.0	0.0	0.0	0.0	0.0	0.0	0.0	0.0	0.0	0.0	0.0	0.0	0.0	0.0	0.0	0.0	0.0	0.25	0.0	0.0	0.0	0.0	0.0	0.0	0.0	0.0	0.0	0.457
0.0	0.0	0.0	0.0	0.0	0.0	0.0	0.0	0.0	0.0	0.0	0.0	0.0	0.0	0.0	7.69	0.0	0.0	0.0	0.0	0.0	0.0	0.0	0.0	0.0	0.0	0.0	0.0	0.0	0.0	0.0	0.0	0.0	0.0	0.0	0.0	0.0	0.0	0.0	0.0	0.0	0.0	0.0	0.0	0.0	0.0	0.0	0.0	0.0	0.0
0.0	0.0	0.0	0.0	0.0	0.0	0.0	0.0	0.0	0.0	0.0	0.0	0.0	0.0	0.0	1.66	0.0	0.0	3.33	0.0	1.66	0.0	0.0	0.0	0.0	0.0	0.0	0.0	0.0	0.0	0.0	0.0	0.0	0.0	0.0	0.0	0.0	0.0	0.0	0.0	0.0	0.0	0.0	0.0	0.0	0.0	0.0	0.0	0.0	0.0
0.7	0.0	1.05	0.0	0.0	0.0	0.0	1.4	0.35	0.35	0.0	0.35	0.0	0.0	0.0	2.1	0.7	0.35	2.1	3.15	2.1	0.0	0.35	1.4	0.0	0.0	0.0	0.0	0.0	0.0	0.0	0.0	0.0	0.0	0.0	0.0	0.0	0.0	0.0	0.0	0.0	0.0	0.0	0.0	0.0	0.0	0.0	0.0	0.0	0.116
0.0	0.0	0.0	0.0	0.0	0.0	0.0	1.2	0.0	0.0	1.2	0.0	0.0	0.0	0.0	6.02	0.0	0.0	1.2	0.0	1.2	0.0	0.0	0.0	0.0	0.0	0.0	0.0	0.0	0.0	0.0	0.0	0.0	0.0	0.0	0.0	0.0	0.0	0.0	0.0	0.0	0.0	0.0	0.0	0.0	0.0	0.0	0.0	0.0	0.0
0.0	0.0	0.53	0.0	0.53	0.0	0.53	0.0	0.0	0.53	0.0	0.0	0.0	0.0	0.0	0.0	0.53	0.0	5.85	0.0	3.19	0.0	0.0	0.0	0.0	0.0	0.0	0.0	0.0	0.0	0.0	0.0	0.0	0.0	0.0	0.0	0.0	0.0	0.0	0.0	0.0	0.0	0.0	0.0	0.0	0.0	0.0	0.0	0.0	0.09
0.0	1.26	0.0	0.0	0.0	0.0	0.0	0.0	0.0	0.0	0.0	0.0	0.0	0.0	0.0	1.26	0.0	0.0	1.26	0.0	0.0	0.0	0.0	0.0	0.0	0.0	0.0	0.0	0.0	0.0	0.0	0.0	0.0	0.0	0.0	0.0	0.0	0.0	0.0	0.0	0.0	0.0	0.0	0.0	0.0	0.0	0.0	0.0	0.0	0.0
0.0	0.0	1.0	0.0	1.0	0.0	0.0	0.0	0.0	0.0	0.0	0.0	0.0	0.0	0.0	0.0	1.0	0.0	0.0	0.0	2.0	0.0	0.0	0.0	0.0	0.0	0.0	0.0	0.0	0.0	0.0	0.0	0.0	0.0	0.0	0.0	0.0	0.0	0.0	1.0	0.0	0.0	0.0	0.0	1.0	0.0	0.0	0.0	0.0	0.609
0.32	0.16	0.56	0.0	0.32	0.23	0.04	1.24	0.4	0.4	0.11	0.68	0.52	0.36	0.28	0.72	0.4	0.4	3.08	0.16	1.32	0.0	0.44	0.6	0.0	0.0	0.0	0.0	0.0	0.0	0.0	0.0	0.0	0.0	0.0	0.0	0.0	0.0	0.0	0.04	0.0	0.0	0.0	0.0	0.11	0.0	0.0	0.0	0.019	0.052
0.0	0.0	0.0	0.0	0.0	0.0	0.0	1.21	0.0	0.0	1.21	0.0	0.0	0.0	0.0	6.09	0.0	0.0	1.21	0.0	1.21	0.0	0.0	0.0	0.0	0.0	0.0	0.0	0.0	0.0	0.0	0.0	0.0	0.0	0.0	0.0	0.0	0.0	0.0	0.0	0.0	0.0	0.0	0.0	0.0	0.0	0.0	0.0	0.0	0.0
0.28	0.0	0.28	0.0	0.0	0.28	0.28	0.28	0.28	1.15	0.0	0.86	0.86	0.0	0.0	0.0	0.0	0.0	2.89	0.0	1.44	0.86	0.0	0.28	0.0	0.0	0.0	0.0	0.0	0.0	0.0	0.0	0.0	0.0	0.0	0.0	0.0	0.0	0.0	0.0	0.0	0.0	0.0	0.28	0.0	0.0	0.0	0.0	0.0	0.0
0.09	0.0	0.67	0.0	0.29	0.0	0.0	0.0	0.19	0.38	0.09	1.35	1.06	0.0	0.0	0.29	0.19	0.0	2.51	0.0	1.35	0.0	0.0	0.38	0.0	0.0	0.0	0.0	0.0	0.0	0.0	0.0	0.0	0.0	0.0	0.0	0.0	0.0	0.0	0.58	0.0	0.0	0.0	0.0	0.29	0.0	0.0	0.19	0.0	0.149
0.0	0.0	0.4	0.0	0.4	0.2	0.0	0.0	0.0	1.01	0.2	0.4	0.0	0.0	0.0	0.2	0.4	0.2	0.8	0.0	0.4	0.0	0.2	0.0	0.0	0.0	0.0	0.0	0.0	0.0	0.0	0.0	0.0	0.0	0.0	0.0	0.0	0.0	0.0	0.2	0.0	0.0	0.0	0.0	0.0	0.0	0.0	0.0	0.0	0.03
0.0	3.05	0.38	0.0	1.14	0.19	0.0	0.0	0.0	1.52	0.19	0.76	0.19	0.0	0.0	0.0	1.72	0.38	3.05	0.38	2.67	0.0	0.0	0.0	0.0	0.0	0.0	0.0	0.0	0.0	0.0	0.0	0.0	0.0	0.0	0.0	0.0	0.0	0.0	0.0	0.0	0.0	0.19	0.0	0.0	0.0	0.0	0.0	0.0	0.171
0.0	0.0	1.55	0.0	0.0	0.77	0.0	0.38	0.0	0.0	0.38	1.16	0.0	0.0	0.0	0.38	0.0	1.16	1.93	0.0	0.38	0.0	1.16	0.38	0.0	0.0	0.0	0.0	0.0	0.0	0.0	0.0	0.0	0.0	0.0	0.0	0.0	0.0	0.0	0.0	0.0	0.0	0.0	0.0	0.0	0.0	0.0	0.0	0.0	0.06
0.0	0.82	0.32	0.0	1.14	0.32	0.0	0.16	0.0	0.65	0.0	2.13	0.0	0.0	0.0	0.16	0.0	0.0	1.47	0.0	1.47	0.0	0.98	0.32	0.0	0.0	0.0	0.0	0.0	0.0	0.0	0.0	0.0	0.0	0.0	0.0	0.0	0.0	0.0	0.0	0.0	0.0	0.0	0.16	0.0	0.0	0.0	0.0	0.0	0.0
0.0	0.0	0.0	0.0	0.0	0.0	0.0	0.0	0.0	0.0	0.0	0.0	2.63	0.0	0.0	0.0	0.0	0.0	2.63	0.0	1.75	0.0	0.87	0.0	0.0	0.0	0.0	0.0	0.0	0.0	0.0	0.0	0.0	0.0	0.0	0.0	0.0	0.0	0.0	0.0	0.0	0.0	0.0	0.0	0.0	0.0	0.0	0.0	0.144	0.0
0.1	0.0	0.7	0.0	0.2	0.0	0.0	0.0	0.2	0.3	0.1	1.3	1.1	0.0	0.0	0.3	0.2	0.0	2.61	0.0	1.2	0.0	0.0	0.4	0.0	0.0	0.0	0.0	0.0	0.0	0.0	0.0	0.0	0.0	0.0	0.0	0.0	0.0	0.0	0.5	0.0	0.0	0.0	0.0	0.3	0.0	0.0	0.2	0.0	0.141
0.35	0.1	0.55	0.0	2.15	0.15	0.0	0.0	0.1	0.75	0.35	0.85	0.25	0.0	0.0	0.15	0.3	0.0	5.0	0.0	1.75	0.0	0.05	0.8	0.0	0.0	0.0	0.0	0.0	0.0	0.0	0.0	0.0	0.0	0.0	0.0	0.0	0.0	0.0	0.0	0.0	0.0	0.0	0.0	0.2	0.0	0.0	0.0	0.008	0.035
0.0	0.19	1.08	0.0	0.79	0.79	0.49	0.0	0.89	0.29	0.29	0.69	0.29	0.0	1.58	0.09	0.0	1.08	1.38	0.19	0.69	0.0	0.59	0.19	0.0	0.0	0.0	0.0	0.0	0.0	0.0	0.0	0.0	0.0	0.0	0.0	0.0	0.0	0.0	0.0	0.0	0.0	0.19	0.0	0.09	0.09	0.0	0.0	0.0	0.092
0.61	0.0	0.0	0.0	1.22	0.61	0.61	0.0	0.61	0.0	0.0	1.22	0.0	0.0	0.0	1.22	0.0	0.0	5.52	0.0	0.61	0.0	0.61	0.0	0.0	0.0	0.0	0.0	0.0	0.0	0.0	0.0	0.0	0.0	0.0	0.0	0.0	0.0	0.0	0.61	0.0	0.0	0.0	0.0	0.0	0.0	0.0	0.0	0.0	0.184
0.0	0.0	0.0	0.0	0.0	0.0	0.0	0.0	0.0	0.0	0.0	0.0	0.0	0.0	0.0	2.22	0.0	0.0	2.22	0.0	2.22	0.0	0.0	0.0	0.0	0.0	0.0	0.0	0.0	0.0	0.0	0.0	0.0	0.0	0.0	0.0	0.0	0.0	0.0	0.0	0.0	0.0	0.0	0.0	0.0	0.0	0.0	0.0	0.0	0.0
0.0	0.0	0.7	0.0	0.0	0.0	0.0	0.0	0.0	0.0	0.0	0.0	0.0	0.0	0.0	0.7	0.0	0.0	0.0	0.0	0.0	0.0	0.0	0.0	0.7	0.7	0.0	0.0	0.0	0.0	0.0	0.0	0.0	0.0	0.0	0.0	0.0	0.0	0.0	0.0	0.0	0.0	0.0	0.0	0.0	0.0	0.0	0.0	0.0	0.0
0.0	0.26	0.78	0.0	0.26	0.26	0.08	1.04	0.52	1.56	0.26	0.69	0.17	0.08	0.69	0.86	0.34	0.0	1.82	0.17	1.3	0.0	0.08	0.34	0.0	0.0	0.0	0.0	0.0	0.0	0.0	0.0	0.08	0.0	0.0	0.08	0.0	0.0	0.0	0.0	0.0	0.0	0.0	0.0	0.08	0.08	0.0	0.0	0.096	0.234
0.17	0.17	0.25	0.0	0.43	0.08	0.08	0.08	0.69	2.41	0.0	0.34	0.17	0.0	1.46	0.34	0.08	0.0	2.76	0.43	1.55	0.0	0.17	0.17	0.0	0.0	0.0	0.0	0.0	0.0	0.0	0.0	0.0	0.0	0.0	0.0	0.0	0.0	0.0	0.43	0.0	0.0	0.0	0.0	0.34	0.08	0.0	0.0	0.0	0.107
0.71	0.0	0.35	0.0	0.17	0.17	0.35	0.0	0.0	0.35	0.17	0.53	0.0	0.0	0.0	0.35	0.71	0.35	3.76	0.0	1.97	0.0	0.0	0.53	0.0	0.0	0.0	0.0	0.0	0.0	0.0	0.0	0.0	0.0	0.0	0.0	0.0	0.0	0.0	0.0	0.0	0.0	0.0	0.0	0.0	0.0	0.0	0.0	0.0	0.029
0.0	0.0	0.71	0.0	0.23	0.0	0.0	0.0	0.23	0.23	0.23	1.9	0.0	0.0	0.0	0.23	0.0	0.0	3.81	0.23	1.19	0.0	0.0	0.0	0.0	0.0	0.0	0.0	0.0	0.0	0.0	0.0	0.0	0.0	0.0	0.0	0.0	0.0	0.0	0.0	0.0	0.0	0.0	0.0	0.0	0.0	0.0	0.0	0.0	0.111
0.0	0.0	0.0	0.0	0.0	0.0	0.0	0.0	0.0	0.0	0.0	0.0	0.0	0.0	0.0	0.0	0.0	0.0	0.0	0.0	0.0	0.0	0.0	4.16	0.0	0.0	0.0	0.0	0.0	0.0	0.0	0.0	0.0	0.0	0.0	0.0	0.0	0.0	0.0	0.0	0.0	0.0	0.0	0.0	0.0	0.0	0.0	0.0	0.0	0.0
0.0	0.26	0.0	0.0	0.26	0.0	0.0	0.0	0.0	1.88	0.0	0.0	0.0	0.0	0.0	0.0	0.0	0.0	0.26	0.0	0.26	0.0	0.0	0.0	0.0	0.0	0.0	0.0	0.0	0.0	0.0	0.0	0.0	0.0	0.0	0.0	0.0	0.0	0.0	0.0	0.0	0.0	0.0	0.0	0.0	0.0	0.0	0.0	0.407	0.067
0.27	0.27	0.27	0.0	0.0	0.0	0.0	0.54	0.0	0.27	0.0	0.27	0.0	0.0	0.0	1.08	0.0	0.27	1.08	0.0	0.27	0.0	0.27	0.54	0.0	0.0	0.0	0.0	0.0	0.0	0.0	0.0	0.0	0.0	0.0	0.0	0.0	0.0	0.0	0.0	0.0	0.0	0.0	0.0	0.0	0.0	0.0	0.0	0.0	0.225
0.16	0.0	0.24	0.0	1.63	0.49	0.0	0.0	0.0	0.16	0.08	0.65	0.4	0.08	0.0	0.0	0.32	0.0	3.68	0.32	0.65	0.0	1.14	0.08	0.0	0.0	0.0	0.0	0.0	0.0	0.0	0.0	0.0	0.0	0.0	0.0	0.0	0.0	0.0	0.0	0.0	0.0	0.08	0.0	0.08	0.0	0.0	0.0	0.014	0.058
0.0	0.0	1.29	0.0	0.0	0.0	0.0	0.0	0.0	0.0	0.0	1.29	0.0	0.0	0.0	0.0	0.0	0.0	1.29	0.0	5.19	0.0	0.0	1.29	0.0	0.0	0.0	0.0	0.0	0.0	0.0	0.0	0.0	0.0	0.0	0.0	0.0	0.0	0.0	0.0	0.0	0.0	0.0	0.0	0.0	0.0	0.0	0.0	0.0	0.0
0.19	0.0	0.38	0.0	0.0	0.19	0.0	0.0	0.0	0.0	0.19	0.19	0.0	0.0	0.0	0.38	0.0	0.19	1.14	0.0	0.38	0.0	0.0	0.0	0.0	0.0	0.0	0.0	0.0	0.0	0.0	0.0	0.0	0.0	0.0	0.0	0.0	0.0	0.0	0.0	0.0	0.0	0.0	0.0	0.0	0.0	0.0	0.0	0.01	0.01
0.19	0.0	0.19	0.0	0.87	0.48	0.09	0.0	0.09	0.39	0.48	0.68	0.19	0.0	0.09	0.29	1.07	0.39	3.51	0.78	1.56	0.0	0.09	1.36	0.0	0.0	0.0	0.0	0.0	0.0	0.0	0.0	0.0	0.0	0.0	0.0	0.0	0.0	0.0	0.0	0.0	0.0	0.0	0.0	0.09	0.0	0.0	0.0	0.015	0.18
0.0	0.0	0.0	0.0	0.0	0.0	0.0	0.0	0.0	0.0	0.0	0.0	0.0	0.0	0.0	0.0	0.0	0.0	0.0	0.0	3.84	0.0	0.0	0.0	0.0	0.0	0.0	0.0	0.0	0.0	0.0	0.0	0.0	0.0	0.0	0.0	0.0	0.0	0.0	0.0	0.0	0.0	0.0	0.0	0.0	0.0	0.0	0.0	0.0	0.0
0.0	0.0	0.0	0.0	0.0	0.0	0.0	1.25	0.0	0.41	0.0	0.0	0.0	0.0	0.0	0.41	0.0	1.67	0.41	0.0	0.41	0.0	0.0	0.0	0.0	0.0	0.0	0.0	0.0	0.0	0.0	0.0	0.0	0.0	0.0	0.41	0.0	0.0	0.0	0.0	0.0	0.0	0.0	0.0	0.0	0.0	0.0	0.0	0.0	0.125
0.86	0.0	0.86	0.0	0.0	0.0	0.0	0.0	0.0	0.0	0.0	0.43	0.0	0.0	0.0	0.86	0.86	0.0	3.47	0.0	1.73	0.0	0.0	0.0	0.0	0.0	0.0	0.0	0.0	0.0	0.0	0.0	0.0	0.43	0.0	0.0	0.0	0.0	0.0	0.0	0.0	0.0	0.0	0.0	0.0	0.0	0.0	0.0	0.0	0.24
0.0	0.0	0.0	0.0	0.0	0.0	0.0	0.0	0.0	0.0	0.0	0.0	0.0	0.0	0.0	1.05	1.05	0.0	3.15	0.0	2.1	0.0	0.0	0.0	0.0	0.0	0.0	0.0	0.0	0.0	0.0	0.0	0.0	0.0	0.0	0.0	0.0	0.0	0.0	0.0	0.0	0.0	0.0	0.0	1.05	0.0	0.0	0.0	0.0	0.365
0.76	0.38	0.0	0.0	0.38	0.38	0.0	0.0	0.0	0.38	0.0	1.53	0.0	0.0	0.0	0.0	0.0	0.0	1.92	0.0	3.07	0.38	0.0	0.0	0.0	0.0	0.0	0.0	0.0	0.0	0.0	0.0	0.0	0.0	0.0	0.0	0.0	0.0	0.0	0.0	0.0	0.0	0.0	0.0	0.0	0.0	0.0	0.0	0.0	0.124
0.0	0.0	0.94	0.0	0.31	0.0	0.0	0.0	0.31	0.0	0.0	0.62	0.0	0.0	0.0	1.25	0.62	0.0	3.14	0.0	1.25	0.0	0.94	0.0	0.0	0.0	0.0	0.0	0.0	0.0	0.0	0.0	0.0	0.0	0.0	0.0	0.0	0.0	0.0	0.0	0.0	0.0	0.0	0.0	0.31	0.0	0.0	0.0	0.0	0.145
0.0	0.0	0.0	0.0	1.56	0.0	1.56	0.0	0.0	0.0	0.0	0.0	0.0	0.0	0.0	0.0	0.0	0.0	1.56	0.0	0.0	0.0	0.0	0.0	0.0	0.0	0.0	0.0	0.0	0.0	0.0	0.0	0.0	0.0	0.0	0.0	0.0	0.0	0.0	0.0	0.0	0.0	0.0	0.0	0.0	0.0	0.0	0.0	0.0	0.0
0.52	1.31	0.26	0.0	2.9	0.26	0.79	0.26	0.0	0.79	1.05	1.58	0.79	0.0	0.0	0.0	0.0	1.31	3.16	0.0	0.79	0.0	0.0	0.0	0.0	0.0	0.0	0.0	0.0	0.0	0.0	0.0	0.0	0.0	0.0	0.0	0.0	0.0	0.0	0.0	0.0	0.0	0.0	0.0	0.0	0.0	0.0	0.0	0.0	0.138
0.47	0.0	0.95	0.0	0.95	0.0	0.95	0.0	0.0	0.0	0.0	0.47	0.0	0.0	0.0	0.47	0.47	0.0	4.28	0.0	0.95	0.0	1.42	0.0	0.0	0.0	0.0	0.0	0.0	0.0	0.0	0.0	0.0	0.0	0.0	0.0	0.0	0.0	0.0	0.0	0.0	0.0	0.0	0.0	0.47	0.0	0.0	0.0	0.0	0.076
0.0	0.0	0.47	0.0	1.43	0.0	0.0	0.0	0.0	0.0	0.0	0.95	0.0	0.0	0.0	0.47	0.95	0.0	3.34	0.0	1.91	0.0	0.47	0.0	0.0	0.0	0.0	0.0	0.0	0.0	0.0	0.0	0.0	0.0	0.0	0.0	0.0	0.0	0.0	0.0	0.0	0.0	0.0	0.0	1.43	0.0	0.0	0.0	0.0	0.076
0.49	0.0	0.99	0.0	0.99	0.0	0.99	0.0	0.0	0.0	0.0	0.49	0.0	0.0	0.0	0.49	0.49	0.0	4.45	0.0	0.99	0.0	1.48	0.0	0.0	0.0	0.0	0.0	0.0	0.0	0.0	0.0	0.0	0.0	0.0	0.0	0.0	0.0	0.0	0.0	0.0	0.0	0.0	0.0	0.49	0.0	0.0	0.0	0.0	0.0
0.0	0.0	0.0	0.0	0.0	0.0	0.0	0.0	0.0	0.0	0.0	0.0	0.0	0.0	0.0	1.19	1.19	0.0	1.19	0.0	0.0	0.0	1.19	0.0	0.0	0.0	0.0	0.0	0.0	0.0	0.0	0.0	0.0	0.0	0.0	0.0	0.0	0.0	0.0	0.0	0.0	0.0	0.0	0.0	0.0	0.0	0.0	0.0	0.0	0.0
1.63	0.0	1.63	0.0	0.0	0.0	0.0	0.0	1.63	0.0	0.0	0.0	0.0	0.0	0.0	1.63	0.0	0.0	3.27	0.0	3.27	0.0	0.0	0.0	0.0	0.0	0.0	0.0	0.0	0.0	0.0	0.0	0.0	0.0	0.0	0.0	0.0	0.0	0.0	0.0	0.0	0.0	0.0	0.0	0.0	0.0	0.0	0.0	0.0	0.0
0.27	0.0	0.16	0.0	0.27	0.0	0.0	0.05	0.0	0.21	0.1	0.93	0.1	0.0	0.0	0.38	0.1	0.0	2.85	0.0	1.2	0.0	0.21	0.16	0.0	0.0	0.0	0.0	0.0	0.0	0.0	0.0	0.05	0.0	0.0	0.0	0.1	0.0	0.0	0.0	0.0	0.0	0.0	0.0	0.0	0.0	0.0	0.0	0.068	0.029
0.33	0.0	0.0	0.0	0.0	0.33	0.0	0.0	0.0	0.0	0.0	1.01	0.67	0.0	0.0	0.0	0.67	0.0	3.05	0.0	2.03	0.0	0.0	0.0	0.0	0.0	0.0	0.0	0.0	0.0	0.0	0.0	0.0	0.0	0.0	0.0	0.0	0.0	0.0	0.0	0.0	0.0	0.0	0.0	0.0	0.0	0.0	0.0	0.0	0.0
0.23	0.23	0.47	0.0	0.7	0.23	0.23	1.41	0.23	0.47	0.23	0.47	0.0	0.0	0.0	0.0	1.41	0.47	0.94	1.89	3.3	0.0	0.0	0.0	0.0	0.0	0.0	0.0	0.0	0.0	0.0	0.0	0.0	0.0	0.0	0.0	0.0	0.0	0.0	0.47	0.0	0.0	0.0	0.0	0.23	0.0	0.0	0.0	0.0	0.075
0.0	0.0	1.21	0.0	0.0	0.0	0.0	0.0	0.0	0.0	0.0	0.0	0.0	0.0	0.0	0.0	0.0	0.0	0.0	0.0	0.0	0.0	0.0	0.0	0.0	0.0	0.0	0.0	0.0	0.0	0.0	0.0	0.0	0.0	0.0	0.0	0.0	0.0	0.0	0.0	0.0	0.0	0.0	0.0	1.21	0.0	0.0	0.0	0.212	0.212
0.0	0.17	0.0	0.0	0.0	0.0	0.17	0.52	0.0	0.17	0.35	0.52	0.0	0.0	0.0	0.0	0.17	0.7	0.87	0.0	0.7	1.92	0.35	0.0	0.0	0.0	0.0	0.0	0.0	0.0	0.0	0.0	0.0	0.0	0.0	0.0	0.0	0.0	0.0	0.0	0.0	0.0	0.0	0.0	0.0	0.0	0.0	0.0	0.029	0.147
0.0	0.74	0.0	0.0	0.0	1.49	0.74	0.0	0.0	0.0	0.0	0.0	0.0	0.0	0.0	0.0	0.0	2.23	1.49	0.0	0.0	0.0	0.0	0.0	0.0	0.0	0.0	0.0	0.0	0.0	0.0	0.0	0.0	0.0	0.0	0.0	0.0	0.0	0.0	0.0	0.0	0.0	0.0	0.0	0.0	0.0	0.0	0.0	0.0	0.307
0.0	0.56	0.56	0.0	1.12	0.56	2.25	0.0	0.0	0.56	0.0	0.56	0.0	0.0	0.0	0.0	0.0	0.56	3.38	0.0	1.12	0.0	0.0	0.0	0.0	0.0	0.0	0.0	0.0	0.0	0.0	0.0	0.0	0.0	0.0	0.0	0.0	0.0	0.0	0.0	0.0	0.0	0.0	0.0	0.56	0.0	0.0	0.0	0.0	0.083
0.8	0.0	0.8	0.0	1.6	0.0	0.0	0.0	0.0	0.0	0.0	0.0	0.0	0.0	0.0	0.8	0.8	0.0	1.6	0.0	2.4	0.0	0.8	0.0	0.0	0.0	0.0	0.0	0.0	0.0	0.0	0.0	0.0	0.0	0.0	0.0	0.0	0.0	0.0	0.0	0.0	0.0	0.0	0.0	0.0	0.0	0.0	0.0	0.0	0.0
0.0	0.0	0.0	0.0	0.87	0.0	0.0	0.0	0.0	0.0	0.0	0.0	0.0	0.87	0.0	0.0	0.0	0.0	0.87	0.0	0.0	0.0	0.0	0.0	0.0	0.0	0.0	0.0	0.0	0.0	0.0	0.0	0.0	0.0	0.0	0.0	0.0	0.0	0.0	0.0	0.0	0.0	0.0	0.0	0.0	0.0	0.0	0.0	0.0	0.132
0.0	0.0	0.0	0.0	0.0	0.8	0.0	0.0	0.0	0.0	0.0	0.0	0.0	0.0	0.0	0.0	0.0	0.0	2.4	0.0	0.0	12.8	0.0	0.0	0.0	0.0	0.0	0.0	0.0	0.0	0.0	0.0	0.0	0.0	0.0	0.0	0.0	0.0	0.0	0.0	0.0	0.0	0.0	0.0	0.0	0.0	0.0	0.0	0.0	0.0
0.0	0.0	0.0	0.0	1.52	0.0	2.29	0.0	0.0	0.0	0.0	0.0	0.0	0.0	0.0	0.0	0.76	0.76	0.76	0.0	2.29	0.0	0.0	0.0	0.0	0.0	0.0	0.0	0.0	0.0	0.0	0.0	0.0	0.0	0.0	0.0	0.0	0.0	0.0	0.0	0.0	0.0	0.0	0.0	0.0	0.0	0.0	0.0	0.0	0.0
0.0	0.0	0.0	0.0	0.0	1.36	0.0	0.0	1.36	0.0	0.0	0.0	0.0	0.0	0.0	1.36	0.0	0.0	1.36	0.0	0.0	0.0	0.0	0.0	0.0	0.0	0.0	0.0	0.0	0.0	0.0	0.0	1.36	0.0	0.0	0.0	1.36	0.0	0.0	1.36	0.0	0.0	0.0	0.0	0.0	0.0	0.0	0.0	0.0	0.0
0.28	0.28	0.28	0.0	0.57	0.28	0.28	0.0	0.0	0.0	0.0	0.86	0.28	0.0	0.0	0.0	0.57	0.28	2.88	0.0	2.01	0.0	1.44	0.0	0.0	0.0	0.0	0.0	0.0	0.0	0.0	0.0	0.0	0.0	0.0	0.0	0.0	0.0	0.0	0.0	0.0	0.0	0.0	0.0	0.0	0.0	0.0	0.0	0.0	0.131
0.0	0.5	0.0	0.0	1.25	0.0	0.0	0.25	0.0	0.75	0.25	0.75	0.0	0.0	0.0	0.25	0.0	0.0	2.01	0.0	1.76	0.0	0.0	0.0	0.0	0.0	0.0	0.0	0.0	0.0	0.0	0.0	1.25	0.0	0.0	0.0	0.0	0.25	0.0	0.0	0.0	0.0	0.0	0.25	0.25	0.0	0.0	0.0	0.0	0.222
0.0	0.0	0.0	0.0	0.0	0.0	0.0	0.0	0.0	0.0	0.0	0.0	0.0	0.0	0.0	0.0	0.0	0.0	0.0	0.0	0.0	0.0	0.0	0.0	0.0	0.0	0.0	0.0	0.0	0.0	0.0	0.0	0.0	0.0	0.0	1.33	0.0	0.0	0.0	0.0	0.0	0.0	0.0	0.0	1.33	0.0	0.0	0.0	0.0	0.213
0.16	0.16	0.5	0.0	0.33	0.0	0.0	0.0	0.5	0.84	0.0	0.84	0.0	0.33	0.0	0.0	0.0	0.16	2.37	0.0	0.5	0.0	0.0	0.33	0.0	0.0	0.0	0.0	0.0	0.0	0.0	0.0	0.0	0.0	0.0	0.0	0.0	0.5	0.0	0.0	0.0	0.0	0.16	0.0	0.0	0.0	0.0	0.0	0.0	0.143
0.0	0.0	0.0	0.0	0.0	0.41	0.0	0.0	0.0	0.82	0.0	0.0	0.0	0.0	0.0	0.41	0.0	0.0	1.23	0.0	0.0	0.0	0.41	0.0	0.0	0.0	0.0	0.0	0.0	0.0	0.0	0.0	0.0	0.0	0.0	0.0	0.0	0.0	0.0	0.0	0.0	0.0	0.0	0.0	0.0	0.0	0.0	0.0	0.199	0.53
0.0	0.9	0.0	0.0	0.0	0.0	0.0	0.0	0.0	0.0	0.0	0.0	0.0	0.0	0.0	0.9	0.0	1.81	3.63	0.0	2.72	0.0	0.0	0.0	0.0	0.0	0.0	0.0	0.0	0.0	0.0	0.0	0.0	0.0	0.0	0.0	0.0	0.0	0.0	0.0	0.0	0.0	0.0	0.0	0.9	0.0	0.0	0.0	0.0	0.0
0.0	0.0	0.0	0.0	0.0	0.0	0.0	0.0	0.0	0.0	0.0	1.14	0.0	0.0	0.0	0.0	0.0	0.0	1.14	0.0	0.0	0.0	0.0	0.0	0.0	0.0	0.0	0.0	0.0	0.0	0.0	0.0	0.0	0.0	0.0	0.0	0.0	0.0	0.0	0.0	0.0	0.0	0.0	0.0	0.0	0.0	0.0	0.0	0.0	0.0
0.0	0.0	0.0	0.0	0.0	0.0	0.0	0.0	0.0	0.0	0.0	0.0	0.0	0.0	0.0	0.0	0.0	0.0	0.0	0.0	0.0	0.0	0.0	0.0	0.0	0.0	0.0	0.0	0.0	0.0	0.0	0.0	0.0	0.0	0.0	1.36	0.0	0.0	0.0	0.0	0.0	0.0	0.0	0.0	1.36	0.0	0.0	0.0	0.0	0.212
0.49	0.21	0.56	0.0	0.28	0.21	0.0	0.28	0.28	0.98	0.42	0.98	0.14	0.0	0.0	1.12	0.7	0.07	2.24	0.0	0.98	0.0	0.07	0.7	0.0	0.0	0.0	0.0	0.0	0.0	0.0	0.0	0.0	0.0	0.0	0.0	0.0	0.0	0.0	0.07	0.0	0.0	0.0	0.0	0.14	0.0	0.0	0.0	0.0	0.108
0.0	0.9	0.0	0.0	0.0	0.0	0.0	0.0	0.0	0.0	0.0	0.0	0.0	0.0	0.0	0.9	0.0	1.81	3.63	0.0	2.72	0.0	0.0	0.0	0.0	0.0	0.0	0.0	0.0	0.0	0.0	0.0	0.0	0.0	0.0	0.0	0.0	0.0	0.0	0.0	0.0	0.0	0.0	0.0	0.9	0.0	0.0	0.0	0.0	0.0
0.0	0.0	1.78	0.0	0.0	0.0	0.0	0.0	0.0	0.0	0.0	1.78	0.0	0.0	0.0	0.0	0.0	0.0	1.78	0.0	0.0	0.0	0.0	0.0	0.0	0.0	0.0	0.0	0.0	0.0	0.0	0.0	0.0	0.0	0.0	0.0	0.0	0.0	0.0	0.0	0.0	0.0	0.0	0.0	0.0	0.0	0.0	0.0	0.0	0.0
0.0	0.0	0.0	0.0	0.0	0.0	0.0	0.0	0.0	0.0	0.0	0.0	0.0	0.0	0.0	0.0	0.0	0.0	0.0	0.0	0.0	2.0	0.0	0.0	0.0	0.0	0.0	0.0	0.0	0.0	0.0	0.0	0.0	0.0	0.0	0.0	0.0	0.0	0.0	0.0	0.0	0.0	0.0	0.0	0.0	0.0	0.0	0.0	0.0	0.0
0.0	0.0	0.0	0.0	0.0	0.0	0.0	0.0	0.0	0.0	0.0	0.0	0.0	0.0	0.0	4.76	0.0	0.0	1.58	0.0	0.0	0.0	0.0	0.0	0.0	0.0	0.0	0.0	0.0	0.0	0.0	0.0	0.0	0.0	0.0	0.0	0.0	0.0	0.0	0.0	0.0	0.0	0.0	0.0	0.0	0.0	0.0	0.0	0.0	0.0
0.0	0.33	0.33	0.0	1.65	0.33	0.66	0.0	0.0	0.16	0.16	0.99	0.0	0.0	0.0	0.82	0.33	0.16	2.81	0.0	0.99	0.0	0.49	0.33	0.0	0.0	0.0	0.0	0.0	0.0	0.0	0.0	0.16	0.0	0.0	0.0	0.0	0.0	0.0	0.0	0.0	0.0	0.0	0.0	0.0	0.0	0.0	0.0	0.0	0.025
0.0	0.55	0.55	0.0	1.1	0.55	2.2	0.0	0.0	0.55	0.0	0.55	0.0	0.0	0.0	0.0	0.0	0.55	3.31	0.0	1.1	0.0	0.0	0.0	0.0	0.0	0.0	0.0	0.0	0.0	0.0	0.0	0.0	0.0	0.0	0.0	0.0	0.0	0.0	0.0	0.0	0.0	0.0	0.0	0.55	0.0	0.0	0.0	0.0	0.165
0.0	0.0	0.0	0.0	0.86	0.0	0.86	0.0	0.0	0.0	0.0	0.0	0.0	0.0	0.86	0.0	0.0	1.72	0.86	0.0	0.0	0.0	0.0	0.0	0.0	0.0	0.0	0.0	0.0	0.0	0.0	0.0	0.0	0.0	0.0	0.86	0.0	0.0	0.0	0.0	0.0	0.0	0.0	0.0	0.86	0.0	0.0	0.0	0.0	0.272
0.63	0.63	0.63	0.0	0.0	0.0	0.63	0.63	0.63	0.0	0.0	0.63	0.0	0.0	0.63	1.26	0.0	0.63	1.89	0.0	0.0	0.0	0.0	0.0	0.0	0.0	0.0	0.0	0.0	0.0	0.0	0.0	0.0	0.0	0.0	0.0	0.0	0.0	0.0	0.0	0.0	0.0	0.0	0.0	0.0	0.0	0.0	0.0	0.0	0.0
0.0	0.0	0.0	0.0	0.0	1.12	0.0	0.0	0.0	1.12	0.0	0.0	0.0	0.0	0.0	0.0	0.0	1.12	2.24	0.0	1.12	0.0	1.12	0.0	0.0	0.0	0.0	0.0	0.0	0.0	0.0	0.0	0.0	0.0	0.0	0.0	0.0	0.0	0.0	0.0	0.0	0.0	0.0	0.0	0.0	0.0	0.0	0.0	0.0	0.375
0.0	0.0	0.0	0.0	0.0	0.0	0.0	0.0	0.0	0.0	0.0	0.0	0.0	0.0	0.0	0.0	0.0	0.0	0.0	0.0	0.0	0.0	0.0	0.0	0.0	0.0	0.0	0.0	0.0	0.0	0.0	0.0	0.0	0.0	0.0	0.0	0.0	0.0	0.0	0.0	0.0	0.0	0.0	0.0	1.33	0.0	0.0	0.0	0.0	0.208
0.15	0.0	1.22	0.0	0.45	0.0	0.15	0.0	0.61	0.61	0.0	0.76	0.3	0.0	0.3	0.61	0.61	0.0	1.83	0.45	2.75	0.0	0.0	0.3	0.0	0.0	0.0	0.0	0.0	0.0	0.0	0.0	0.0	0.0	0.0	0.0	0.0	0.0	0.0	0.0	0.0	0.0	0.0	0.0	0.0	0.0	0.0	0.0	0.0	0.112
0.0	0.0	0.0	0.0	2.17	0.0	0.0	0.0	0.0	0.0	0.0	2.17	0.0	0.0	0.0	2.17	0.0	2.17	6.52	0.0	2.17	0.0	0.0	0.0	0.0	0.0	0.0	0.0	0.0	0.0	0.0	0.0	0.0	0.0	0.0	0.0	0.0	0.0	0.0	0.0	0.0	0.0	0.0	0.0	0.0	0.0	0.0	0.0	0.0	0.0
0.16	0.0	0.32	0.0	1.3	0.65	0.0	0.65	0.0	0.0	0.0	0.16	0.0	0.0	0.16	0.32	1.63	2.45	1.79	0.0	1.14	0.0	0.0	0.32	0.0	0.0	0.0	0.0	0.0	0.0	0.0	0.0	0.0	0.0	0.0	0.0	0.0	0.0	0.0	0.49	0.0	0.0	0.0	0.0	0.0	0.0	0.0	0.0	0.0	0.027
0.0	0.0	0.0	0.0	2.17	0.0	0.0	0.0	0.0	0.0	0.0	2.17	0.0	0.0	0.0	2.17	0.0	2.17	6.52	0.0	2.17	0.0	0.0	0.0	0.0	0.0	0.0	0.0	0.0	0.0	0.0	0.0	0.0	0.0	0.0	0.0	0.0	0.0	0.0	0.0	0.0	0.0	0.0	0.0	0.0	0.0	0.0	0.0	0.0	0.0
0.0	0.0	0.0	0.0	0.0	0.0	1.96	0.0	0.0	0.0	0.0	0.98	0.0	0.0	0.0	0.0	0.98	1.96	2.94	0.0	0.98	0.0	0.0	0.0	0.0	0.0	0.0	0.0	0.0	0.0	0.0	0.0	0.0	0.0	0.0	0.0	0.0	0.0	0.0	0.0	0.0	0.0	0.0	0.0	0.0	0.0	0.0	0.0	0.163	0.489
0.87	0.17	0.52	0.0	0.0	0.32	0.0	0.04	0.29	0.42	0.39	1.37	0.87	1.69	0.0	0.32	0.54	0.22	3.47	0.29	1.32	0.0	0.34	0.84	0.0	0.0	0.0	0.0	0.0	0.0	0.0	0.0	0.0	0.0	0.0	0.0	0.0	0.0	0.0	0.0	0.0	0.0	0.0	0.02	0.07	0.0	0.04	0.0	0.016	0.058
0.0	0.0	0.0	0.0	0.0	1.88	0.0	0.0	0.0	0.0	0.0	0.0	0.0	0.0	0.0	0.0	0.0	0.0	1.88	0.0	0.0	0.0	0.0	0.0	0.0	0.0	0.0	0.0	0.0	0.0	0.0	0.0	1.88	0.0	0.0	0.0	1.88	0.0	0.0	0.0	0.0	0.0	0.0	0.0	0.0	0.0	0.0	0.0	0.0	0.0
0.56	0.0	0.56	0.0	2.25	0.0	0.0	0.0	0.0	0.56	0.0	0.0	0.0	0.0	0.0	0.56	0.56	0.0	1.69	0.0	1.69	0.0	0.56	0.0	0.0	0.0	0.0	0.0	0.0	0.0	0.0	0.0	0.0	0.0	0.0	0.0	0.0	0.0	0.0	0.0	0.0	0.0	0.0	0.0	0.0	0.0	0.0	0.0	0.0	0.0
0.07	0.0	0.15	0.0	0.07	0.15	0.0	0.07	0.07	0.0	0.0	0.46	0.0	0.0	0.0	0.0	0.15	0.0	0.15	0.0	0.07	0.0	0.0	0.07	0.0	0.0	0.0	0.0	0.0	0.0	0.0	0.0	0.0	0.0	0.0	0.0	0.15	0.0	0.0	0.07	0.0	0.0	0.07	0.0	0.0	0.0	0.0	0.0	0.011	0.047
0.54	0.0	1.08	0.0	0.54	0.0	1.08	0.0	0.0	0.0	0.0	0.54	0.0	0.0	0.0	0.54	0.54	0.0	4.32	0.0	1.08	0.0	1.62	0.0	0.0	0.0	0.0	0.0	0.0	0.0	0.0	0.0	0.0	0.0	0.0	0.0	0.0	0.0	0.0	0.0	0.0	0.0	0.0	0.0	0.54	0.0	0.0	0.0	0.0	0.0
0.0	1.65	0.0	0.0	0.0	0.0	1.65	0.0	0.0	1.65	0.82	0.0	0.0	0.0	0.0	0.82	0.0	0.0	3.3	0.0	0.82	0.0	0.0	0.0	0.0	0.0	0.0	0.0	0.0	0.0	0.0	0.0	0.0	0.0	0.0	0.0	0.0	0.0	0.0	0.0	0.0	0.0	0.0	0.0	0.0	0.0	0.0	0.0	0.0	0.0
0.41	0.0	0.41	0.0	0.0	0.0	0.41	0.0	0.0	0.0	0.41	0.0	0.41	0.0	0.0	0.0	0.0	0.0	2.05	0.0	1.23	0.0	0.0	0.41	0.0	0.0	0.0	0.0	0.0	0.0	0.0	0.0	0.41	0.0	0.0	0.0	0.41	0.41	0.0	0.0	0.0	0.0	0.0	0.0	0.0	0.0	0.0	0.0	0.0	0.067
0.14	0.0	0.29	0.0	1.17	0.58	0.14	0.58	0.0	0.43	0.0	0.14	0.0	0.0	0.14	0.29	1.46	2.05	1.9	0.0	1.02	0.0	0.0	0.29	0.0	0.0	0.0	0.0	0.0	0.0	0.0	0.0	0.0	0.0	0.0	0.0	0.0	0.0	0.0	0.43	0.0	0.0	0.0	0.0	0.0	0.0	0.0	0.0	0.0	0.097
0.0	0.29	0.29	0.0	0.0	0.59	0.29	1.04	1.04	2.22	0.14	1.04	0.0	0.0	1.04	0.29	0.74	0.0	1.63	0.44	0.59	0.0	1.48	0.0	0.0	0.0	0.0	0.0	0.0	0.0	0.0	0.0	0.0	0.0	0.0	0.0	0.29	0.0	0.0	0.29	0.0	0.0	0.0	0.0	0.0	0.0	0.0	0.0	0.0	0.084
0.17	0.0	0.08	0.0	0.42	0.08	0.08	0.42	0.08	0.08	0.0	0.6	0.17	0.17	0.0	0.0	0.17	0.08	1.2	0.0	3.17	0.0	0.34	0.08	0.0	0.0	0.0	0.0	0.0	0.0	0.0	0.0	0.0	0.0	0.0	0.0	0.0	0.0	0.0	0.0	0.0	0.0	0.0	0.0	0.0	0.0	0.0	0.0	0.0	0.084
0.22	0.0	0.78	0.0	0.0	0.11	0.11	0.0	0.22	0.11	0.11	0.22	0.89	0.0	0.0	0.44	0.44	0.0	4.68	0.0	1.56	0.0	0.11	1.11	0.0	0.0	0.0	0.0	0.0	0.0	0.0	0.0	0.0	0.0	0.0	0.0	0.0	0.0	0.33	0.0	0.0	0.0	0.0	0.0	0.44	0.0	0.0	0.0	0.0	0.142
0.58	0.0	0.58	0.58	0.58	0.0	0.0	0.0	0.0	0.0	0.0	1.17	0.0	0.0	0.0	0.0	0.0	0.0	4.11	0.0	0.58	0.0	0.0	0.0	0.0	0.0	0.0	0.0	0.0	0.0	0.0	0.0	0.0	0.0	0.0	0.0	0.0	0.0	0.0	0.0	0.0	0.0	0.0	0.0	0.0	0.0	0.0	0.0	0.0	0.098
0.26	0.05	1.45	0.0	0.37	0.1	0.0	0.0	0.1	0.1	0.21	1.07	0.0	0.0	0.0	0.0	0.0	0.0	3.38	0.0	1.39	0.0	0.0	0.32	0.0	0.0	0.0	0.0	0.0	0.0	0.0	0.0	0.0	0.0	0.0	0.0	0.0	0.0	0.0	0.0	0.0	0.0	0.0	0.0	0.05	0.0	0.0	0.0	0.0	0.076
0.44	0.0	0.0	0.0	0.89	0.0	0.0	0.0	0.0	0.44	0.0	1.33	0.0	0.0	0.0	0.44	0.0	0.0	4.46	0.0	1.78	0.0	0.0	0.44	0.0	0.0	0.0	0.0	0.0	0.0	0.0	0.0	0.0	0.0	0.0	0.0	0.0	0.0	0.0	0.0	0.0	0.0	0.0	0.0	0.44	0.0	0.0	0.0	0.0	0.0
0.43	0.0	0.0	0.0	0.87	0.87	0.0	0.0	0.0	0.43	0.0	2.18	0.0	0.0	0.0	0.0	1.74	0.0	0.87	0.0	0.87	0.0	0.0	0.43	0.0	0.0	0.0	0.0	0.0	0.0	0.0	0.0	0.0	0.0	0.0	0.43	0.0	0.0	0.0	0.0	0.0	0.0	0.0	0.0	0.0	0.0	0.0	0.0	0.0	0.0
0.0	0.0	0.0	0.0	0.0	0.0	0.0	3.57	0.0	0.0	0.0	0.0	0.0	0.0	0.0	0.0	0.0	0.0	7.14	0.0	0.0	0.0	0.0	0.0	0.0	0.0	0.0	0.0	0.0	0.0	0.0	0.0	0.0	0.0	0.0	0.0	0.0	0.0	0.0	0.0	0.0	0.0	0.0	0.0	0.0	0.0	0.0	0.0	0.0	0.0
0.0	0.0	0.0	0.0	0.0	0.0	0.0	0.0	0.0	0.0	0.0	0.0	0.0	0.0	0.0	10.0	0.0	0.0	0.0	0.0	0.0	0.0	0.0	0.0	0.0	0.0	0.0	0.0	0.0	0.0	0.0	0.0	0.0	0.0	0.0	0.0	0.0	0.0	0.0	0.0	0.0	0.0	0.0	0.0	0.0	0.0	0.0	0.0	0.0	0.0
0.0	0.0	0.0	0.0	0.0	0.0	0.0	0.0	0.0	0.0	0.0	0.0	0.0	0.0	0.0	0.0	0.0	0.0	0.0	0.0	0.0	0.0	0.0	0.0	0.0	0.0	0.0	0.0	0.0	0.0	0.0	0.0	0.0	0.0	0.0	0.0	0.0	0.0	0.0	0.0	0.0	0.0	0.0	0.0	1.36	0.0	0.0	0.0	0.0	0.215
0.0	1.63	0.81	0.0	0.0	0.0	1.63	0.0	0.0	1.63	1.63	0.0	0.0	0.0	0.0	0.81	0.0	0.0	4.09	0.0	0.0	0.0	0.0	0.0	0.0	0.0	0.0	0.0	0.0	0.0	0.0	0.0	0.0	0.0	0.0	0.0	0.0	0.0	0.0	0.0	0.0	0.0	0.0	0.0	0.0	0.0	0.0	0.0	0.0	0.0
0.52	0.0	2.38	0.0	0.26	0.0	0.26	0.0	0.52	0.0	0.26	0.0	0.0	0.0	0.0	0.79	0.0	0.0	1.32	0.0	1.05	0.0	0.0	0.52	0.0	0.0	0.0	0.0	0.0	0.0	0.0	0.0	0.26	0.0	0.0	0.26	0.26	0.0	0.52	0.0	0.0	0.0	0.0	0.0	0.0	0.0	0.0	0.0	0.0	0.689
0.32	0.0	0.8	0.0	0.8	0.32	0.16	0.0	0.64	0.0	0.32	1.44	0.16	0.0	0.0	0.0	0.32	0.0	3.37	0.0	1.28	0.0	0.16	0.0	0.0	0.0	0.0	0.0	0.0	0.0	0.0	0.0	0.0	0.0	0.0	0.0	0.32	0.0	0.0	0.0	0.0	0.0	0.0	0.0	0.0	0.0	0.0	0.0	0.0	0.05
0.0	0.0	1.2	0.0	0.0	0.0	0.0	0.0	0.0	0.0	0.0	2.4	0.0	0.0	0.0	0.0	0.0	0.0	2.4	0.0	4.81	0.0	0.0	0.0	0.0	0.0	0.0	0.0	0.0	0.0	0.0	0.0	0.0	0.0	0.0	0.0	0.0	0.0	0.0	0.0	0.0	0.0	0.0	0.0	0.0	0.0	0.0	0.0	0.0	0.0
0.58	0.0	0.19	0.0	1.75	0.39	0.58	0.0	0.0	0.19	0.39	0.78	0.39	0.0	0.0	0.58	0.58	0.58	4.29	0.0	0.39	0.0	0.78	0.0	0.0	0.0	0.0	0.0	0.0	0.0	0.0	0.0	0.0	0.0	0.0	0.0	0.0	0.0	0.0	0.0	0.0	0.0	0.0	0.0	0.39	0.0	0.0	0.0	0.0	0.271
0.0	0.0	0.0	0.0	0.73	0.0	0.0	0.0	0.0	0.0	0.0	0.0	0.0	0.0	0.0	0.73	0.0	0.0	2.94	0.0	2.2	0.0	0.0	0.0	0.0	0.0	0.0	0.0	0.0	0.0	0.0	0.0	0.0	0.0	0.0	0.0	0.0	0.0	0.0	0.0	0.0	0.0	0.0	0.0	0.73	0.0	0.0	0.0	0.0	0.105
0.0	0.0	0.0	0.0	0.0	0.0	0.0	4.0	0.0	0.0	0.0	0.0	0.0	0.0	0.0	4.0	0.0	0.0	4.0	0.0	0.0	0.0	0.0	0.0	0.0	0.0	0.0	0.0	0.0	0.0	0.0	0.0	0.0	0.0	0.0	0.0	0.0	0.0	0.0	0.0	0.0	0.0	0.0	0.0	0.0	0.0	0.0	0.0	0.0	0.0
0.0	0.0	0.0	0.0	0.0	0.0	0.0	0.0	0.0	5.0	0.0	0.0	0.0	0.0	0.0	0.0	0.0	0.0	0.0	0.0	0.0	0.0	0.0	0.0	0.0	0.0	0.0	0.0	0.0	0.0	0.0	0.0	0.0	0.0	0.0	0.0	0.0	0.0	0.0	0.0	0.0	0.0	0.0	0.0	0.0	0.0	0.0	0.0	0.317	0.0
0.0	1.05	0.0	0.0	0.0	0.0	1.05	0.0	0.0	0.0	0.0	0.0	0.0	0.0	0.0	3.15	0.0	1.05	0.0	0.0	1.05	0.0	0.0	0.0	0.0	0.0	0.0	0.0	0.0	0.0	0.0	0.0	0.0	0.0	0.0	0.0	0.0	0.0	0.0	0.0	0.0	0.0	0.0	0.0	0.0	0.0	0.0	0.0	0.0	0.0
0.0	4.76	0.0	0.0	0.0	0.0	0.0	0.0	0.0	1.19	0.0	0.0	0.0	0.0	0.0	0.0	0.0	2.38	0.0	0.0	0.0	0.0	0.0	0.0	0.0	0.0	0.0	0.0	0.0	0.0	0.0	0.0	0.0	0.0	0.0	0.0	0.0	0.0	0.0	0.0	0.0	0.0	0.0	0.0	0.0	0.0	0.0	0.0	0.0	0.0
0.0	0.0	3.48	0.0	0.0	0.0	0.0	1.16	1.16	0.0	0.0	0.0	0.0	0.0	0.0	0.0	0.0	0.0	2.32	0.0	0.0	0.0	0.0	0.0	0.0	0.0	0.0	0.0	0.0	0.0	0.0	0.0	0.0	0.0	0.0	0.0	0.0	0.0	0.0	0.0	0.0	0.0	0.0	0.0	0.0	0.0	0.0	0.0	0.0	0.0
0.5	0.19	0.57	0.0	0.25	0.38	0.0	0.0	0.5	0.06	0.12	0.63	0.19	0.0	0.0	0.69	0.5	0.38	3.49	0.06	1.27	0.0	0.31	1.08	0.0	0.0	0.0	0.0	0.0	0.0	0.0	0.0	0.0	0.0	0.0	0.0	0.0	0.0	0.0	0.0	0.0	0.0	0.0	0.0	0.25	0.0	0.06	0.0	0.0	0.067
0.09	0.09	1.14	0.0	0.38	0.0	0.0	0.09	0.0	0.19	0.38	0.19	0.0	0.0	0.0	0.66	0.0	0.0	1.52	0.0	1.42	0.0	0.0	0.0	0.0	0.0	0.0	0.0	0.0	0.0	0.0	0.0	0.0	0.0	0.0	0.0	0.0	0.0	0.0	0.0	0.0	0.0	0.38	0.0	0.0	0.0	0.0	0.0	0.044	0.059
0.0	0.0	1.07	0.0	3.22	0.0	0.0	0.0	0.0	0.0	0.0	0.0	0.0	1.07	0.0	1.07	0.0	0.0	2.15	0.0	2.15	0.0	1.07	1.07	0.0	0.0	0.0	0.0	0.0	0.0	0.0	0.0	0.0	0.0	0.0	0.0	0.0	0.0	1.07	0.0	0.0	0.0	0.0	0.0	0.0	0.0	0.0	0.0	0.0	0.0
0.0	0.0	0.0	0.0	0.68	0.0	0.0	0.0	0.0	1.81	0.0	0.68	0.0	0.0	0.0	0.22	0.0	0.0	3.4	0.0	1.81	0.0	0.0	0.0	0.0	0.0	0.0	0.0	0.0	0.0	0.0	0.0	0.0	0.0	0.0	0.0	0.0	0.0	0.0	0.0	0.0	0.45	0.0	0.0	0.22	0.0	0.0	0.0	0.159	0.558
0.0	0.0	0.0	0.0	0.47	0.0	1.43	0.0	0.0	0.0	0.47	0.47	0.0	0.0	0.0	0.47	0.0	1.91	1.91	0.47	1.43	0.0	0.0	0.0	0.0	0.0	0.0	0.0	0.0	0.0	0.0	0.0	0.0	0.0	0.0	0.0	0.0	0.0	0.0	0.0	0.0	0.0	0.0	0.0	0.0	0.0	0.0	0.0	0.0	0.0
0.0	0.2	1.83	0.0	0.81	0.2	0.61	0.4	0.0	0.0	1.22	1.01	0.2	0.0	0.0	0.2	0.4	0.2	1.83	0.0	1.22	0.0	0.0	0.0	0.0	0.0	0.0	0.0	0.0	0.0	0.0	0.0	0.0	0.0	0.0	0.2	0.0	0.0	0.0	0.0	0.0	0.0	0.0	0.0	0.0	0.0	0.0	0.0	0.0	0.0
0.0	0.0	0.0	0.0	0.68	0.0	0.0	0.0	0.0	1.81	0.0	0.68	0.0	0.0	0.0	0.22	0.0	0.0	3.4	0.0	1.81	0.0	0.0	0.0	0.0	0.0	0.0	0.0	0.0	0.0	0.0	0.0	0.0	0.0	0.0	0.0	0.0	0.0	0.0	0.0	0.0	0.45	0.0	0.0	0.22	0.0	0.0	0.0	0.159	0.558
0.0	0.0	0.0	0.0	0.0	1.4	0.0	0.0	0.0	0.0	0.0	0.0	0.0	0.0	0.0	2.81	0.0	0.0	0.0	0.0	0.0	0.0	0.0	0.0	0.0	0.0	0.0	0.0	0.0	0.0	0.0	0.0	0.0	0.0	0.0	0.0	0.0	0.0	0.0	0.0	0.0	0.0	0.0	0.0	0.0	0.0	0.0	0.0	0.0	0.24
0.77	0.38	0.77	0.0	0.0	0.57	0.0	0.57	1.15	1.15	0.0	0.38	0.38	0.0	1.15	0.19	0.19	2.12	2.12	1.15	1.15	0.0	1.35	0.77	0.0	0.0	0.0	0.0	0.0	0.0	0.0	0.0	0.0	0.0	0.19	0.0	0.0	0.0	0.0	0.0	0.0	0.0	0.0	0.0	0.0	0.0	0.0	0.0	0.027	0.027
0.0	0.0	0.0	0.0	1.09	0.0	0.0	0.54	0.0	0.0	0.54	1.63	0.0	0.27	0.0	0.0	0.27	0.54	2.18	0.0	0.54	0.0	0.0	0.0	0.0	0.0	0.0	0.0	0.0	0.0	0.0	0.0	0.0	0.0	0.0	0.27	0.0	0.0	0.0	0.0	0.0	0.0	0.0	0.0	0.0	0.0	0.0	0.0	0.0	0.208
0.17	0.26	1.24	0.0	0.53	0.62	0.44	0.17	0.79	0.79	0.26	1.33	0.17	0.0	0.62	0.62	0.08	1.33	2.66	0.17	1.15	0.0	0.79	0.08	0.0	0.0	0.0	0.0	0.0	0.0	0.0	0.0	0.0	0.0	0.0	0.0	0.0	0.0	0.0	0.08	0.0	0.0	0.0	0.0	0.08	0.0	0.0	0.0	0.0	0.07
0.13	0.13	0.26	0.0	0.26	0.26	0.0	0.13	0.39	0.13	0.13	0.39	0.0	0.0	0.0	0.13	0.0	0.0	2.35	0.0	0.13	0.0	0.0	0.26	0.0	0.0	0.0	0.0	0.0	0.0	0.0	0.0	0.0	0.0	0.0	0.0	0.0	0.0	0.0	0.0	0.0	0.0	0.0	0.0	0.0	0.0	0.0	0.0	0.0	0.137
0.0	0.0	0.83	0.0	1.66	0.41	0.0	0.0	0.0	0.0	0.0	0.41	0.0	0.0	0.0	0.41	0.0	0.0	2.08	0.0	4.16	0.0	0.0	0.0	0.0	0.0	0.0	0.0	0.0	0.0	0.0	0.0	0.0	0.0	0.0	0.0	0.0	0.0	0.0	0.0	0.0	0.0	0.0	0.0	0.0	0.0	0.0	0.0	0.0	0.218
0.0	0.0	0.0	0.0	0.0	0.0	0.0	0.0	0.0	0.0	0.0	0.0	0.0	0.0	0.0	3.57	0.0	0.0	0.0	0.0	0.0	0.0	0.0	0.0	0.0	0.0	0.0	0.0	0.0	0.0	0.0	0.0	0.0	0.0	0.0	0.0	0.0	0.0	0.0	0.0	0.0	0.0	0.0	0.0	0.0	0.0	0.0	0.0	0.0	0.0
0.0	0.0	0.0	0.0	0.0	0.0	0.0	0.0	0.0	0.0	0.0	0.0	0.0	0.0	0.0	0.62	0.62	0.0	1.25	3.12	3.12	1.87	0.0	0.0	0.0	0.0	0.0	0.0	0.0	0.0	0.0	0.0	0.0	0.0	0.0	0.0	0.0	0.0	0.0	0.0	0.0	0.0	0.0	0.0	0.0	0.0	0.0	0.0	0.0	0.075
0.58	0.0	0.19	0.0	1.75	0.39	0.58	0.0	0.0	0.19	0.39	0.78	0.39	0.0	0.0	0.58	0.58	0.58	4.29	0.0	0.39	0.0	0.78	0.0	0.0	0.0	0.0	0.0	0.0	0.0	0.0	0.0	0.0	0.0	0.0	0.0	0.0	0.0	0.0	0.0	0.0	0.0	0.0	0.0	0.39	0.0	0.0	0.0	0.0	0.271
0.0	0.0	0.0	0.0	0.0	0.0	0.0	0.0	0.0	0.0	0.0	0.0	0.0	0.73	0.0	0.0	0.0	0.0	0.0	0.0	0.0	0.0	0.0	0.0	0.0	0.0	0.0	0.73	0.0	0.0	0.0	0.0	0.0	0.0	0.0	0.73	0.0	0.0	0.0	0.0	0.0	0.0	0.0	0.0	0.0	0.36	0.0	0.0	0.21	0.21
0.0	0.0	0.0	0.0	0.0	0.0	0.0	0.0	0.0	0.0	0.0	0.0	0.0	0.0	0.0	1.61	0.0	0.0	0.0	0.0	0.0	1.61	0.0	0.0	0.0	0.0	0.0	0.0	0.0	0.0	0.0	0.0	0.0	0.0	0.0	0.0	0.0	0.0	0.0	0.0	0.0	0.0	0.0	0.0	0.0	0.0	0.0	0.0	0.714	0.0
0.0	0.38	0.38	0.0	0.0	0.0	0.0	0.38	0.38	0.0	0.0	0.0	0.0	0.0	0.0	0.38	0.0	0.38	0.38	2.67	0.0	0.0	0.76	0.38	0.0	0.0	0.0	0.0	0.0	0.0	0.0	0.0	0.0	0.0	0.0	0.0	0.0	0.0	0.0	0.0	0.0	0.0	0.0	0.0	0.0	0.0	0.0	0.0	0.0	0.35
0.99	0.49	0.0	0.0	0.0	0.0	0.0	0.0	0.0	0.49	0.0	0.49	0.0	0.0	0.0	0.0	0.0	0.0	2.48	0.0	1.99	2.98	0.0	0.0	0.0	0.0	0.0	0.0	0.0	0.0	0.0	0.0	0.0	0.0	0.0	0.0	0.0	0.0	0.0	0.0	0.0	0.0	0.0	0.0	0.0	0.0	0.0	0.0	0.0	0.0
0.52	0.0	1.05	0.0	0.0	1.05	0.0	0.0	0.0	0.52	0.0	0.52	1.05	0.0	0.0	1.05	0.52	0.0	3.15	0.0	0.52	0.0	1.05	0.52	0.0	0.0	0.0	0.0	0.0	0.0	0.0	0.0	0.0	0.0	0.0	0.0	0.0	0.0	0.0	0.0	0.0	0.0	0.0	0.0	0.0	0.0	0.0	0.0	0.0	0.0
0.08	0.0	0.32	0.0	0.24	0.32	0.0	0.16	0.16	0.0	0.0	0.65	0.0	0.0	0.0	0.0	0.0	0.0	4.67	0.0	0.65	0.0	0.0	0.32	0.0	0.0	0.0	0.0	0.0	0.0	0.0	0.0	0.0	0.0	0.0	0.0	0.0	0.0	0.0	0.08	0.0	0.32	0.0	0.0	0.24	0.0	0.0	0.0	0.0	0.045
0.0	0.0	0.0	0.0	1.9	0.0	0.95	0.0	0.0	0.95	0.0	0.95	0.0	0.0	0.0	0.0	0.0	0.0	5.71	3.8	2.85	0.0	0.0	0.0	0.0	0.0	0.0	0.0	0.0	0.0	0.0	0.0	0.0	0.0	0.0	0.0	0.0	0.0	0.0	0.0	0.0	0.0	0.0	0.0	0.0	0.0	0.0	0.0	0.0	0.0
0.85	0.0	0.0	0.0	0.0	0.0	0.0	0.0	0.0	0.0	0.0	0.85	0.0	0.0	0.0	4.27	0.0	0.0	3.41	0.0	4.27	0.0	0.0	5.98	0.0	0.0	0.0	0.0	0.0	0.0	0.0	0.0	0.0	0.0	0.0	0.0	0.0	0.0	0.0	0.0	0.0	0.0	0.0	0.0	0.0	0.0	0.0	0.0	0.0	0.146
0.77	0.38	0.77	0.0	0.0	0.57	0.0	0.57	1.15	1.34	0.0	0.38	0.38	0.0	1.15	0.19	0.19	1.92	2.11	1.15	1.15	0.0	1.34	0.77	0.0	0.0	0.0	0.0	0.0	0.0	0.0	0.0	0.0	0.0	0.19	0.0	0.0	0.0	0.0	0.0	0.0	0.0	0.0	0.0	0.0	0.0	0.0	0.0	0.027	0.027
0.0	0.0	3.7	0.0	0.0	0.0	0.0	0.0	0.0	0.0	0.0	0.0	0.0	0.0	0.0	1.85	0.0	0.0	1.85	0.0	0.0	0.0	1.85	0.0	0.0	0.0	0.0	0.0	0.0	0.0	0.0	0.0	0.0	0.0	0.0	0.0	0.0	0.0	0.0	0.0	0.0	0.0	0.0	0.0	0.0	0.0	0.0	0.0	0.0	0.289
0.0	2.43	0.0	0.0	1.21	0.0	0.6	0.0	0.6	0.0	0.0	0.0	0.0	0.0	0.0	0.0	0.0	2.43	1.82	0.0	1.21	0.0	0.0	0.0	0.0	0.0	0.0	0.0	0.0	0.0	0.0	0.0	0.0	0.0	0.0	0.0	0.0	0.0	0.0	0.0	0.0	0.0	0.0	0.0	0.0	0.0	0.0	0.0	0.0	0.0
0.32	0.16	0.56	0.0	0.32	0.24	0.04	1.16	0.4	0.4	0.12	0.68	0.52	0.4	0.28	0.64	0.36	0.4	3.06	0.16	1.28	0.0	0.36	0.6	0.0	0.0	0.0	0.0	0.0	0.0	0.0	0.0	0.0	0.0	0.0	0.0	0.0	0.0	0.0	0.04	0.0	0.0	0.0	0.0	0.12	0.0	0.0	0.0	0.019	0.052
0.28	0.0	0.0	0.0	0.0	0.0	0.0	0.28	0.0	0.0	0.0	0.84	0.56	0.0	0.84	0.84	0.28	4.51	2.54	0.0	2.54	0.0	0.28	0.0	0.0	0.0	0.0	0.0	0.0	0.0	0.0	0.0	0.0	0.0	0.0	0.0	0.0	0.0	0.0	0.0	0.0	0.0	0.0	0.0	0.0	0.0	0.0	0.0	0.0	0.091
0.0	0.0	0.0	0.0	0.0	0.0	0.0	0.0	0.0	0.0	0.0	0.0	0.0	0.0	0.0	0.6	0.0	0.0	0.0	0.0	0.0	0.0	0.0	0.6	0.0	0.0	0.0	0.0	0.0	0.0	0.0	0.0	0.0	0.0	0.0	0.0	0.0	0.0	0.0	0.0	0.0	0.0	0.0	0.0	0.0	0.0	0.0	0.0	0.0	0.102
0.09	0.09	1.14	0.0	0.38	0.0	0.0	0.09	0.0	0.19	0.38	0.19	0.0	0.0	0.0	0.66	0.0	0.0	1.52	0.0	1.42	0.0	0.0	0.0	0.0	0.0	0.0	0.0	0.0	0.0	0.0	0.0	0.0	0.0	0.0	0.0	0.0	0.0	0.0	0.0	0.0	0.0	0.38	0.0	0.0	0.0	0.0	0.0	0.044	0.059
0.0	0.0	0.42	0.0	0.42	0.0	0.21	0.0	0.0	0.0	0.21	0.21	0.0	0.0	0.0	0.0	0.0	0.42	0.42	0.0	0.64	0.0	0.0	0.0	0.0	0.0	0.0	0.0	0.0	0.0	0.0	0.0	0.0	0.0	0.0	0.42	0.0	0.0	0.0	0.0	0.0	0.0	0.0	0.0	0.0	0.0	0.0	0.0	0.0	0.126
0.32	0.09	0.6	0.0	2.04	0.13	0.0	0.0	0.09	0.69	0.32	0.79	0.27	0.0	0.0	0.13	0.32	0.0	4.92	0.0	1.81	0.0	0.04	0.74	0.0	0.0	0.0	0.0	0.0	0.0	0.0	0.0	0.0	0.0	0.0	0.0	0.0	0.0	0.0	0.04	0.0	0.0	0.0	0.0	0.18	0.0	0.09	0.0	0.008	0.032
0.14	0.28	0.84	0.0	0.14	0.14	0.0	0.84	0.42	0.14	0.0	0.56	0.28	0.14	0.42	0.14	0.14	0.28	4.34	0.14	2.1	0.0	0.14	0.28	0.0	0.0	0.0	0.0	0.0	0.0	0.0	0.0	0.0	0.0	0.0	0.0	0.0	0.0	0.0	0.0	0.0	0.0	0.0	0.0	0.42	0.0	0.0	0.0	0.0	0.025
0.13	0.27	0.83	0.0	0.13	0.13	0.0	0.83	0.41	0.13	0.0	0.55	0.27	0.13	0.41	0.13	0.13	0.27	4.31	0.13	2.08	0.0	0.13	0.27	0.0	0.0	0.0	0.0	0.0	0.0	0.0	0.0	0.0	0.0	0.0	0.0	0.0	0.0	0.0	0.0	0.0	0.0	0.0	0.0	0.41	0.0	0.0	0.0	0.0	0.025
0.34	0.17	0.17	0.0	1.38	0.69	0.17	0.17	0.0	0.17	0.0	0.86	0.0	0.0	0.34	1.55	0.34	0.17	2.94	0.0	2.42	0.0	0.0	0.0	0.0	0.0	0.0	0.0	0.0	0.0	0.0	0.0	0.0	0.0	0.0	0.0	0.0	0.0	0.0	0.0	0.0	0.0	0.0	0.0	0.0	0.0	0.0	0.0	0.0	0.115
0.77	0.38	0.77	0.0	0.0	0.57	0.0	0.57	1.15	1.15	0.0	0.38	0.38	0.0	1.15	0.19	0.19	2.12	2.12	1.15	1.15	0.0	1.35	0.77	0.0	0.0	0.0	0.0	0.0	0.0	0.0	0.0	0.0	0.0	0.19	0.0	0.0	0.0	0.0	0.0	0.0	0.0	0.0	0.0	0.0	0.0	0.0	0.0	0.027	0.027
0.4	0.18	0.32	0.0	0.25	0.18	0.03	1.01	0.4	0.4	0.1	0.72	0.65	0.36	0.25	0.54	0.36	0.36	3.05	0.14	1.41	0.0	0.29	0.76	0.0	0.0	0.0	0.0	0.0	0.0	0.0	0.0	0.0	0.0	0.0	0.0	0.0	0.0	0.0	0.03	0.0	0.0	0.0	0.0	0.07	0.0	0.0	0.0	0.012	0.042
0.0	0.0	0.0	0.0	0.0	0.0	0.0	0.0	0.0	0.0	0.0	0.0	0.0	0.0	0.0	0.6	0.0	0.0	0.0	0.0	0.0	0.0	0.0	0.6	0.0	0.0	0.0	0.0	0.0	0.0	0.0	0.0	0.0	0.0	0.0	0.0	0.0	0.0	0.0	0.0	0.0	0.0	0.0	0.0	0.0	0.0	0.0	0.0	0.0	0.102
0.77	0.38	0.77	0.0	0.0	0.57	0.0	0.57	1.15	1.15	0.0	0.38	0.38	0.0	1.15	0.19	0.19	2.11	2.11	1.15	1.15	0.0	1.34	0.77	0.0	0.0	0.0	0.0	0.0	0.0	0.0	0.0	0.0	0.0	0.19	0.0	0.0	0.0	0.0	0.0	0.0	0.0	0.0	0.0	0.0	0.0	0.0	0.0	0.027	0.027
0.32	0.0	0.64	0.0	0.0	0.0	0.0	0.0	0.0	0.0	0.64	0.97	0.0	0.0	0.0	2.58	0.0	0.0	2.58	0.32	1.94	0.0	0.64	0.0	0.0	0.0	0.0	0.0	0.0	0.0	0.0	0.0	0.0	0.0	0.0	0.0	0.0	0.0	0.0	0.0	0.0	0.0	0.0	0.0	0.0	0.0	0.0	0.0	0.233	0.058
0.0	0.17	1.03	0.0	0.68	0.17	0.68	0.0	0.0	0.17	0.0	0.17	0.17	0.0	0.34	1.03	0.34	0.17	3.44	0.0	1.37	0.0	0.0	0.0	0.0	0.0	0.0	0.0	0.0	0.0	0.0	0.0	0.0	0.0	0.0	0.0	0.0	0.0	0.0	0.17	0.0	0.0	0.0	0.0	0.0	0.0	0.0	0.0	0.0	0.084
0.0	0.0	0.0	0.0	0.0	1.21	0.0	0.0	0.0	0.0	0.0	0.0	0.0	0.0	0.0	0.0	0.0	0.0	1.21	0.0	1.21	2.43	0.0	0.0	0.0	0.0	0.0	0.0	0.0	0.0	0.0	0.0	0.0	0.0	0.0	0.0	0.0	0.0	0.0	0.0	0.0	0.0	0.0	0.0	1.21	0.0	0.0	0.0	0.0	0.0
0.77	0.38	0.77	0.0	0.0	0.57	0.0	0.57	1.15	1.15	0.0	0.38	0.38	0.0	1.15	0.19	0.19	2.12	2.12	1.15	1.15	0.0	1.35	0.77	0.0	0.0	0.0	0.0	0.0	0.0	0.0	0.0	0.0	0.0	0.19	0.0	0.0	0.0	0.0	0.0	0.0	0.0	0.0	0.0	0.0	0.0	0.0	0.0	0.027	0.027
0.14	0.29	0.44	0.0	0.88	0.29	0.0	0.0	1.47	1.47	0.14	1.91	0.29	0.0	0.58	0.29	0.0	1.62	2.35	0.14	2.35	0.0	0.73	0.29	0.0	0.0	0.0	0.0	0.0	0.0	0.0	0.0	0.0	0.0	0.0	0.0	0.0	0.0	0.0	0.0	0.0	0.0	0.0	0.0	0.0	0.0	0.0	0.0	0.0	0.023
0.14	0.29	0.44	0.0	0.88	0.29	0.0	0.0	1.47	1.47	0.14	1.91	0.29	0.0	0.58	0.29	0.0	1.62	2.35	0.14	2.35	0.0	0.73	0.29	0.0	0.0	0.0	0.0	0.0	0.0	0.0	0.0	0.0	0.0	0.0	0.0	0.0	0.0	0.0	0.0	0.0	0.0	0.0	0.0	0.0	0.0	0.0	0.0	0.0	0.023
0.0	0.17	0.0	0.0	0.34	0.34	0.0	0.0	0.0	0.17	0.0	0.0	0.17	0.0	0.0	0.17	0.17	0.0	0.17	0.0	0.0	0.0	0.0	0.0	0.0	0.0	0.0	0.0	0.0	0.0	0.0	0.0	0.0	0.0	0.0	0.0	0.0	0.0	0.0	0.0	0.0	0.0	0.0	0.0	0.34	0.0	0.0	0.0	0.0	0.054
0.0	0.0	0.36	0.0	0.73	0.0	0.0	0.0	0.0	0.73	0.0	0.36	0.0	0.0	0.0	0.0	0.0	0.0	0.73	0.0	0.0	0.0	0.0	0.0	0.0	0.0	0.0	0.36	0.0	0.0	0.0	0.0	0.0	0.0	0.0	0.0	0.0	0.0	0.0	0.0	0.0	0.0	0.0	0.0	0.0	0.36	0.0	0.0	0.0	0.0
0.0	0.0	0.58	0.0	1.16	0.0	0.0	0.0	0.0	0.58	0.0	0.0	0.0	0.0	0.0	0.58	0.0	0.0	0.58	0.0	1.16	0.0	0.0	0.0	0.0	0.0	0.0	0.0	0.0	0.0	0.0	0.0	0.0	0.0	0.0	0.0	0.0	0.0	0.0	0.0	0.0	0.0	0.0	0.0	0.0	0.0	0.0	0.0	0.0	0.0
0.0	0.0	0.0	0.0	0.23	0.0	0.0	0.0	0.0	0.0	0.0	0.93	0.0	0.0	0.0	0.11	0.0	0.11	0.35	0.0	0.23	0.0	0.0	0.0	0.0	0.0	0.0	0.35	0.11	0.11	0.0	0.0	0.0	0.0	0.0	0.58	0.0	0.11	0.0	0.0	0.0	0.35	0.0	0.0	0.0	0.46	0.11	0.11	0.0	0.381
0.0	0.0	0.0	0.0	0.0	0.59	0.0	2.95	0.0	0.0	0.0	0.59	0.59	0.0	0.59	5.91	2.95	0.59	1.77	0.0	1.18	0.0	0.0	0.59	0.0	0.0	0.0	0.0	0.0	0.0	0.0	0.0	0.0	0.0	0.0	0.0	0.0	0.0	0.0	0.0	0.0	0.0	0.0	0.0	0.0	0.0	0.0	0.0	0.0	0.0
0.77	0.38	0.77	0.0	0.0	0.57	0.0	0.57	1.15	1.34	0.0	0.38	0.38	0.0	1.15	0.19	0.19	1.92	2.11	1.15	1.15	0.0	1.34	0.77	0.0	0.0	0.0	0.0	0.0	0.0	0.0	0.0	0.0	0.0	0.19	0.0	0.0	0.0	0.0	0.0	0.0	0.0	0.0	0.0	0.0	0.0	0.0	0.0	0.027	0.027
0.43	0.26	0.43	0.0	0.78	0.26	0.0	0.17	0.34	4.09	0.08	1.22	0.43	0.0	0.78	1.13	0.26	1.91	2.35	0.0	2.35	0.0	0.08	0.43	0.0	0.0	0.0	0.0	0.0	0.0	0.0	0.0	0.0	0.0	0.0	0.08	0.0	0.0	0.0	0.08	0.0	0.0	0.0	0.0	0.0	0.0	0.0	0.0	0.056	0.241
0.0	0.0	0.0	0.0	0.0	0.0	0.0	0.0	0.0	0.0	0.0	0.0	0.0	0.0	0.0	0.0	0.0	0.0	0.0	0.0	0.0	0.0	0.0	0.0	0.0	0.0	0.0	0.0	0.0	0.0	0.0	0.0	0.0	0.0	0.0	0.0	0.0	0.0	0.0	0.0	0.0	0.0	0.0	0.0	0.0	0.0	0.0	0.0	0.0	0.1
0.85	0.0	0.0	0.0	0.85	0.0	0.0	0.0	0.0	0.0	0.0	0.85	0.42	0.0	0.0	1.28	0.0	0.0	3.86	0.0	0.85	0.0	0.0	0.85	0.0	0.0	0.0	0.0	0.0	0.0	0.0	0.0	0.0	0.0	0.0	0.0	0.0	0.0	0.0	0.0	0.0	0.0	0.0	0.0	0.0	0.0	0.0	0.0	0.0	0.066
0.0	0.0	0.0	0.0	0.0	0.0	0.0	0.0	0.0	0.0	0.0	0.0	0.0	0.0	0.0	0.0	0.0	0.0	0.0	0.0	0.0	0.0	0.0	0.0	0.0	0.0	0.0	0.0	0.0	0.0	0.0	0.0	0.0	0.0	0.0	0.0	0.0	0.0	0.0	0.0	0.0	0.0	0.0	0.0	0.0	0.0	0.0	0.0	0.0	0.041
0.0	0.0	1.55	0.0	0.0	0.77	0.0	0.38	0.0	0.0	0.38	1.16	0.0	0.0	0.0	0.38	0.0	1.16	1.93	0.0	0.38	0.0	1.16	0.38	0.0	0.0	0.0	0.0	0.0	0.0	0.0	0.0	0.0	0.0	0.0	0.0	0.0	0.0	0.0	0.0	0.0	0.0	0.0	0.0	0.0	0.0	0.0	0.0	0.0	0.06
0.0	0.0	0.0	0.0	0.0	0.0	0.0	0.0	0.0	0.0	0.0	0.0	0.0	0.0	0.0	1.66	0.0	0.0	3.33	0.0	1.66	0.0	0.0	0.0	0.0	0.0	0.0	0.0	0.0	0.0	0.0	0.0	0.0	0.0	0.0	0.0	0.0	0.0	0.0	0.0	0.0	0.0	0.0	0.0	0.0	0.0	0.0	0.0	0.0	0.0
0.0	0.13	0.13	0.0	0.0	0.13	0.0	0.0	0.13	1.5	0.0	0.4	0.0	0.0	0.27	0.27	0.0	0.4	1.09	0.0	2.32	10.38	0.13	0.0	0.0	0.0	0.0	0.0	0.0	0.0	0.0	0.0	0.0	0.0	0.0	0.13	0.0	0.0	0.0	0.0	0.0	0.0	0.0	0.0	0.0	0.0	0.0	0.0	0.021	0.042
0.87	0.17	0.52	0.0	0.0	0.32	0.0	0.04	0.29	0.42	0.39	1.37	0.87	1.69	0.0	0.32	0.54	0.22	3.47	0.29	1.32	0.0	0.34	0.84	0.0	0.0	0.0	0.0	0.0	0.0	0.0	0.0	0.0	0.0	0.0	0.0	0.0	0.0	0.0	0.0	0.0	0.0	0.0	0.02	0.07	0.0	0.04	0.0	0.016	0.058
0.0	0.27	0.54	0.0	0.27	1.64	0.0	0.27	0.54	0.54	0.0	1.09	0.27	0.0	0.0	0.0	0.0	0.27	1.37	0.0	1.09	0.0	0.27	0.0	0.0	0.0	0.0	0.0	0.0	0.0	0.0	0.0	0.0	0.0	0.0	0.0	0.0	0.0	0.0	0.0	0.0	0.0	0.0	0.0	0.27	0.0	0.0	0.0	0.0	0.0
0.4	0.0	0.0	0.0	0.8	0.0	0.4	2.8	0.0	1.2	1.2	2.8	0.0	0.0	0.0	0.4	0.0	0.0	4.0	0.0	0.8	0.0	0.0	1.2	0.0	0.0	0.0	0.0	0.0	0.0	0.0	0.0	0.0	0.0	0.0	0.0	0.0	0.0	0.0	0.0	0.0	0.0	0.0	0.0	0.0	0.0	0.0	0.0	0.052	0.0
4.54	4.54	0.0	0.0	0.0	0.0	0.0	0.0	0.0	0.0	0.0	0.0	0.0	0.0	0.0	4.54	0.0	9.09	0.0	0.0	4.54	0.0	0.0	9.09	0.0	0.0	0.0	0.0	0.0	0.0	0.0	0.0	0.0	0.0	0.0	0.0	0.0	0.0	0.0	0.0	0.0	0.0	0.0	0.0	0.0	0.0	0.0	0.0	0.0	0.0
0.0	0.0	0.0	0.0	0.0	0.0	0.0	0.0	0.0	0.0	0.0	0.0	0.0	0.0	0.0	0.0	0.0	0.0	1.28	0.0	1.28	0.0	0.0	0.0	0.0	0.0	0.0	0.0	0.0	0.0	0.0	0.0	0.0	0.0	0.0	0.0	0.0	0.0	0.0	0.0	0.0	0.0	0.0	0.0	0.0	0.0	0.0	0.0	0.0	0.0
0.0	0.0	0.0	0.0	2.63	0.0	0.0	0.0	0.0	0.0	0.0	0.0	0.0	0.0	0.0	1.31	0.0	0.0	1.31	0.0	2.63	0.0	0.0	0.0	0.0	0.0	0.0	0.0	0.0	0.0	0.0	0.0	0.0	0.0	0.0	0.0	0.0	0.0	0.0	0.0	0.0	0.0	0.0	0.0	0.0	0.0	0.0	0.0	0.0	0.0
0.0	1.19	0.0	0.0	0.0	0.0	0.0	0.0	0.0	0.0	0.0	0.0	0.0	0.0	0.0	1.19	0.0	0.0	1.19	0.0	0.0	0.0	0.0	0.0	0.0	0.0	0.0	0.0	0.0	0.0	0.0	0.0	0.0	0.0	0.0	0.0	0.0	0.0	0.0	0.0	0.0	0.0	0.0	0.0	0.0	0.0	0.0	0.0	0.0	0.0
0.4	0.34	0.27	0.0	0.13	0.4	0.06	0.2	0.0	1.36	0.27	0.68	0.95	0.0	0.2	0.0	0.0	0.0	3.68	0.0	0.81	0.0	0.13	0.27	0.0	0.0	0.0	0.0	0.0	0.0	0.0	0.0	0.0	0.0	0.0	0.0	0.0	0.0	0.0	0.0	0.0	0.0	0.0	0.0	0.0	0.0	0.0	0.0	0.013	0.052
0.0	0.0	0.0	0.0	0.12	0.0	0.0	0.0	0.0	0.0	0.0	0.9	0.0	0.0	0.0	0.12	0.0	0.12	0.12	0.0	0.12	0.0	0.0	0.0	0.0	0.0	0.0	0.25	0.12	0.12	0.0	0.0	0.0	0.0	0.0	0.64	0.0	0.12	0.0	0.0	0.0	0.38	0.0	0.0	0.0	0.38	0.0	0.0	0.0	0.391
0.0	0.0	0.0	0.0	0.12	0.0	0.0	0.0	0.0	0.0	0.0	0.99	0.0	0.0	0.0	0.12	0.12	0.12	0.12	0.0	0.12	0.0	0.0	0.0	0.0	0.0	0.0	0.24	0.12	0.12	0.0	0.0	0.0	0.0	0.0	0.62	0.0	0.12	0.0	0.0	0.0	0.37	0.0	0.0	0.12	0.37	0.0	0.0	0.0	0.365
0.0	0.0	0.0	0.0	0.12	0.0	0.0	0.0	0.0	0.0	0.0	0.96	0.0	0.0	0.0	0.12	0.12	0.12	0.12	0.0	0.12	0.0	0.0	0.0	0.0	0.0	0.0	0.24	0.12	0.12	0.0	0.0	0.0	0.0	0.0	0.6	0.0	0.12	0.0	0.0	0.0	0.36	0.0	0.0	0.12	0.36	0.0	0.0	0.0	0.352
0.19	0.19	0.19	0.0	1.08	0.19	0.19	0.98	0.89	0.59	0.09	1.08	0.19	0.89	0.09	0.0	0.0	1.18	3.85	0.59	1.78	0.0	0.09	0.29	0.0	0.0	0.0	0.0	0.0	0.0	0.0	0.0	0.0	0.0	0.09	0.0	0.0	0.0	0.09	0.09	0.0	0.0	0.0	0.0	0.0	0.0	0.0	0.0	0.0	0.0
0.87	0.17	0.52	0.0	0.0	0.32	0.0	0.04	0.29	0.42	0.39	1.37	0.87	1.69	0.0	0.32	0.54	0.22	3.47	0.29	1.32	0.0	0.34	0.84	0.0	0.0	0.0	0.0	0.0	0.0	0.0	0.0	0.0	0.0	0.0	0.0	0.0	0.0	0.0	0.0	0.0	0.0	0.0	0.02	0.07	0.0	0.04	0.0	0.016	0.058
0.0	0.0	0.0	0.0	0.0	0.0	0.0	0.0	0.0	0.0	0.0	0.0	0.0	0.0	0.0	0.0	0.0	0.0	0.0	0.0	0.0	0.0	0.0	0.0	0.0	0.0	0.0	0.0	0.0	0.0	0.0	0.0	0.0	0.0	0.0	0.0	0.0	0.0	0.0	0.0	0.0	0.0	0.0	0.0	0.0	0.0	0.0	0.0	0.0	0.0
0.0	0.0	0.0	0.0	0.0	0.0	0.0	0.0	0.0	0.0	0.0	2.1	0.0	0.0	0.0	0.0	0.0	0.0	2.1	0.0	1.05	0.0	0.0	0.0	0.0	0.0	0.0	0.0	0.0	0.0	0.0	0.0	0.0	0.0	0.0	0.0	0.0	0.0	0.0	0.0	0.0	0.0	0.0	0.0	0.0	0.0	0.0	0.0	0.0	0.178
0.21	0.21	0.42	0.0	0.42	0.21	0.0	0.42	0.42	0.21	0.0	0.64	0.0	0.0	0.0	0.85	1.07	0.0	4.07	1.07	1.07	0.0	0.0	0.0	0.0	0.0	0.0	0.0	0.0	0.0	0.0	0.0	0.0	0.0	0.0	0.0	0.0	0.0	0.0	0.0	0.0	0.0	0.0	0.0	0.0	0.0	0.0	0.0	0.0	0.216
0.0	0.29	0.29	0.0	0.58	0.0	0.58	0.0	0.0	0.58	0.29	0.29	0.0	0.0	0.0	1.46	0.29	0.87	1.16	0.87	1.16	0.0	0.0	0.0	0.0	0.0	0.0	0.0	0.0	0.0	0.0	0.0	0.0	0.0	0.0	0.0	0.0	0.0	0.0	0.0	0.0	0.0	0.0	0.0	0.29	0.0	0.0	0.0	0.0	0.086
0.22	0.88	0.44	0.0	0.22	0.0	0.0	0.0	1.32	1.54	0.0	0.88	0.66	0.0	1.1	0.66	0.0	1.54	2.87	0.0	1.54	0.0	0.0	0.22	0.0	0.0	0.0	0.0	0.0	0.0	0.0	0.0	0.0	0.0	0.0	0.0	0.0	0.0	0.0	0.44	0.0	0.0	0.0	0.0	0.0	0.0	0.0	0.0	0.0	0.085
0.0	0.0	0.0	0.0	1.63	0.0	0.0	0.0	0.0	1.63	0.0	0.81	0.0	0.0	0.0	0.0	0.0	0.0	3.27	0.0	0.0	0.0	0.0	0.0	0.0	0.0	0.0	0.81	0.0	0.0	0.0	0.0	0.0	0.0	0.0	0.0	0.0	0.0	0.0	0.0	0.0	0.0	0.0	0.0	0.0	0.81	0.0	0.0	0.0	0.0
0.0	0.0	0.0	0.0	0.0	0.0	0.0	0.0	0.0	0.76	0.0	2.29	0.0	0.0	0.0	0.0	0.0	0.0	3.05	0.0	0.0	0.0	0.0	0.0	0.0	0.0	0.0	0.0	0.0	0.0	0.0	0.0	0.0	0.0	0.0	0.0	0.0	0.0	0.0	0.0	0.0	0.0	0.0	0.0	0.76	1.52	0.0	0.0	0.0	0.0
0.22	0.88	0.44	0.0	0.22	0.0	0.0	0.0	1.32	1.54	0.0	0.88	0.66	0.0	1.1	0.66	0.0	1.54	2.87	0.0	1.54	0.0	0.0	0.22	0.0	0.0	0.0	0.0	0.0	0.0	0.0	0.0	0.0	0.0	0.0	0.0	0.0	0.0	0.0	0.44	0.0	0.0	0.0	0.0	0.0	0.0	0.0	0.0	0.0	0.085
0.1	0.0	0.74	0.21	0.21	0.0	0.1	0.1	0.0	0.0	0.1	0.31	0.0	0.0	0.0	0.0	0.0	0.21	0.63	0.0	0.31	0.0	0.21	0.0	0.0	0.0	0.0	0.0	0.0	0.1	0.0	0.0	0.0	0.0	0.0	0.63	0.0	0.0	0.0	0.0	0.0	0.0	0.0	0.0	0.0	0.0	0.0	0.0	0.0	0.101
0.0	0.32	0.0	0.0	0.0	0.0	0.0	0.0	0.32	0.0	0.0	1.29	0.0	0.0	0.0	0.0	0.0	0.0	0.0	0.0	0.0	0.0	0.0	0.0	0.0	0.0	0.0	0.0	0.0	0.0	0.0	0.0	0.0	0.0	0.0	0.0	0.0	0.0	0.0	0.0	0.0	0.0	0.0	0.0	0.0	0.0	0.0	0.0	0.0	0.037
0.43	0.0	0.43	0.0	0.43	0.43	0.0	0.0	0.0	0.87	0.0	0.43	0.0	0.0	0.0	0.0	3.49	0.0	1.31	0.0	1.74	0.0	1.31	0.0	0.0	0.0	0.43	0.0	0.0	0.0	0.0	0.0	0.0	0.0	0.0	0.0	0.0	0.0	0.0	0.0	0.0	0.0	0.0	0.0	0.0	0.0	0.0	0.0	0.0	0.0
0.43	0.26	0.43	0.0	0.78	0.26	0.0	0.17	0.34	4.09	0.08	1.22	0.43	0.0	0.78	1.13	0.26	1.91	2.35	0.0	2.35	0.0	0.08	0.43	0.0	0.0	0.0	0.0	0.0	0.0	0.0	0.0	0.0	0.0	0.0	0.08	0.0	0.0	0.0	0.08	0.0	0.0	0.0	0.0	0.0	0.0	0.0	0.0	0.056	0.241
0.7	0.0	1.06	0.0	0.0	0.0	0.0	1.41	0.35	0.35	0.0	0.35	0.0	0.0	0.0	2.12	0.7	0.35	2.12	3.18	2.12	0.0	0.35	1.41	0.0	0.0	0.0	0.0	0.0	0.0	0.0	0.0	0.0	0.0	0.0	0.0	0.0	0.0	0.0	0.0	0.0	0.0	0.0	0.0	0.0	0.0	0.0	0.0	0.0	0.117
0.43	0.4	0.37	0.0	0.15	0.09	0.06	0.12	0.5	0.97	0.25	0.69	0.4	1.06	0.03	0.15	0.25	0.0	2.57	0.0	1.41	1.28	0.31	0.56	0.0	0.0	0.0	0.0	0.0	0.0	0.0	0.0	0.0	0.0	0.0	0.0	0.0	0.0	0.0	0.0	0.0	0.0	0.0	0.0	0.06	0.0	0.0	0.0	0.031	0.122
0.0	0.0	0.19	0.0	0.0	0.0	0.19	0.0	0.0	0.0	0.0	0.19	0.0	0.09	0.0	0.0	0.0	0.09	0.19	0.0	0.09	0.0	0.0	0.0	0.09	0.0	0.0	0.0	0.0	0.0	0.0	0.0	0.19	0.0	0.0	0.0	0.0	0.09	0.19	0.0	0.0	0.0	0.0	0.0	0.0	0.0	0.09	0.0	0.015	0.137
0.0	0.24	1.45	0.0	0.36	0.6	0.6	0.0	0.6	1.45	0.12	0.85	0.48	0.0	1.94	0.12	0.0	0.0	1.33	0.12	0.6	0.0	0.48	0.12	0.0	0.0	0.0	0.0	0.0	0.0	0.0	0.0	0.0	0.0	0.0	0.0	0.0	0.0	0.0	0.0	0.0	0.0	0.24	0.0	0.0	0.12	0.0	0.0	0.0	0.117
0.35	0.1	0.55	0.0	2.15	0.15	0.0	0.0	0.1	0.75	0.35	0.85	0.25	0.0	0.0	0.15	0.3	0.0	5.0	0.0	1.75	0.0	0.05	0.8	0.0	0.0	0.0	0.0	0.0	0.0	0.0	0.0	0.0	0.0	0.0	0.0	0.0	0.0	0.0	0.0	0.0	0.0	0.0	0.0	0.2	0.0	0.0	0.0	0.008	0.035
0.0	0.0	0.0	0.0	0.45	0.0	0.45	0.0	0.9	0.45	0.45	0.9	0.45	0.0	0.0	1.81	0.0	0.45	1.36	0.0	1.36	0.0	0.0	0.0	0.0	0.0	0.0	0.0	0.0	0.0	0.0	0.0	0.0	0.0	0.0	0.0	0.0	0.0	0.0	0.45	0.0	0.0	0.0	0.0	0.45	0.0	0.0	0.0	0.0	0.16
0.0	0.0	0.0	0.0	0.0	0.0	0.0	0.0	0.0	0.0	0.0	0.0	0.0	0.83	0.0	0.0	0.0	0.0	0.0	0.0	0.0	0.0	0.0	0.0	0.0	0.0	0.0	1.66	0.0	0.0	0.0	0.0	0.0	0.0	0.0	0.0	0.0	0.0	0.0	0.0	0.0	0.0	0.0	0.0	0.0	2.5	0.0	0.0	0.121	0.605
0.0	0.45	1.35	0.0	1.35	0.0	0.9	0.45	0.0	1.35	0.0	0.45	2.71	0.0	0.0	0.0	0.0	0.9	2.26	0.0	1.8	0.0	0.45	0.0	0.0	0.0	0.0	0.0	0.0	0.0	0.0	0.0	0.0	0.0	0.0	0.0	0.0	0.0	0.0	0.0	0.0	0.0	0.0	0.0	0.0	0.0	0.0	0.0	0.0	0.0
0.4	0.4	0.0	0.0	0.0	0.0	0.0	0.0	1.2	4.81	0.4	0.0	0.0	0.0	4.41	0.0	0.0	0.0	1.2	0.0	1.2	0.0	4.01	0.4	0.0	0.0	0.0	0.0	0.0	0.0	0.0	0.0	0.0	0.0	0.0	0.0	0.0	0.0	0.0	0.0	0.0	0.0	0.0	0.0	0.0	0.0	0.0	0.0	0.0	0.0
0.1	0.1	0.03	0.0	0.07	0.03	0.0	0.03	0.0	0.1	0.0	0.53	0.0	0.0	0.0	0.17	0.03	0.0	0.81	0.03	1.35	0.0	0.1	0.17	0.0	0.0	0.0	0.0	0.0	0.0	0.0	0.0	0.0	0.0	0.0	0.0	0.0	0.0	0.0	0.0	0.0	0.03	0.0	0.0	0.0	0.0	0.03	0.0	0.0	0.071
0.14	0.18	0.79	0.0	0.04	0.14	0.18	0.28	0.28	0.84	0.18	0.46	0.61	0.09	0.32	0.89	0.37	0.46	3.8	0.04	1.87	0.0	0.46	0.28	0.0	0.0	0.0	0.0	0.0	0.0	0.0	0.0	0.0	0.0	0.0	0.0	0.0	0.0	0.0	0.28	0.0	0.0	0.0	0.0	0.28	0.04	0.0	0.0	0.0	0.101
0.0	0.0	0.21	0.0	0.21	0.0	0.0	0.0	0.0	0.0	0.0	0.84	0.0	0.0	0.0	0.21	0.0	0.0	0.0	0.0	0.0	0.0	0.0	0.0	0.0	0.0	0.0	0.42	0.0	0.0	0.0	0.0	0.0	0.0	0.0	0.42	0.0	0.0	0.21	0.0	0.0	0.0	0.0	0.0	0.0	1.48	0.0	0.0	0.0	0.057
0.33	0.42	0.75	0.0	0.0	0.25	0.0	0.08	0.16	1.09	0.33	1.09	0.16	0.0	0.0	0.67	0.67	0.08	2.52	0.0	0.92	0.0	0.0	0.5	0.0	0.0	0.0	0.0	0.0	0.0	0.0	0.0	0.0	0.0	0.0	0.0	0.0	0.0	0.0	0.08	0.0	0.0	0.0	0.0	0.08	0.0	0.0	0.0	0.014	0.029
0.0	0.82	0.32	0.0	1.14	0.32	0.0	0.16	0.0	0.65	0.0	2.13	0.0	0.0	0.0	0.16	0.0	0.0	1.47	0.0	1.47	0.0	0.98	0.32	0.0	0.0	0.0	0.0	0.0	0.0	0.0	0.0	0.0	0.0	0.0	0.0	0.0	0.0	0.0	0.0	0.0	0.0	0.0	0.16	0.0	0.0	0.0	0.0	0.0	0.0
0.0	0.0	0.0	0.0	1.21	0.0	0.0	0.6	0.0	0.6	1.21	0.0	0.0	0.0	0.0	1.82	0.0	0.0	4.26	0.0	0.0	0.0	0.0	0.0	0.0	0.0	0.0	0.0	0.0	0.0	0.0	0.0	0.0	0.0	0.0	0.0	0.0	0.0	0.0	0.0	0.0	0.0	0.0	0.0	0.0	0.0	0.0	0.0	0.0	0.29
0.33	0.16	0.16	0.0	1.35	0.67	0.16	0.33	0.0	0.16	0.0	0.84	0.0	0.0	0.33	1.52	0.33	0.16	2.88	0.0	2.37	0.0	0.0	0.0	0.0	0.0	0.0	0.0	0.0	0.0	0.0	0.0	0.0	0.0	0.0	0.0	0.0	0.0	0.0	0.0	0.0	0.0	0.0	0.0	0.0	0.0	0.0	0.0	0.0	0.113
0.0	0.0	0.0	19.73	0.0	0.0	0.0	0.0	0.0	0.0	0.0	0.53	0.0	0.0	0.0	0.0	0.0	0.0	0.0	0.0	0.0	0.0	0.0	0.0	0.0	0.0	0.0	0.0	0.0	0.0	0.0	0.0	0.0	0.0	0.0	0.53	0.0	0.0	0.53	0.0	0.0	0.0	0.0	0.0	0.0	0.0	0.0	0.0	0.0	0.087
0.0	1.11	0.55	0.0	0.0	0.0	0.0	0.0	0.0	0.0	0.55	0.0	1.11	0.0	0.0	3.35	0.0	0.0	0.55	0.0	1.11	0.0	0.0	0.0	0.0	0.0	0.0	0.0	0.0	0.0	0.0	0.0	0.0	0.0	0.0	0.0	0.0	0.0	0.0	0.55	0.0	0.0	0.0	0.0	0.0	0.0	0.0	0.0	0.19	0.0
0.0	0.0	0.24	0.0	0.72	0.0	0.0	0.0	1.69	0.0	0.48	1.21	0.0	0.0	0.0	0.24	0.0	0.0	2.91	0.0	1.21	0.0	0.0	0.24	0.0	0.0	0.0	0.0	0.0	0.0	0.0	0.0	0.0	0.0	0.0	0.0	0.0	0.24	0.0	0.0	0.0	0.0	0.0	0.0	0.24	0.0	0.0	0.0	0.0	0.036
0.0	0.0	0.0	0.0	0.67	0.0	0.67	0.0	0.0	0.0	0.0	0.0	0.0	0.0	0.0	0.0	0.0	0.0	0.67	0.0	0.67	0.0	0.0	0.0	0.0	0.0	0.0	0.0	0.0	0.0	0.0	0.0	0.0	0.0	0.0	0.0	0.0	0.0	0.0	0.0	0.0	0.0	0.0	0.0	0.0	0.0	0.0	0.0	0.114	0.114
0.15	0.0	0.3	0.0	1.23	0.61	0.0	0.61	0.0	0.15	0.0	0.3	0.0	0.0	0.15	0.3	1.54	2.32	1.85	0.0	1.08	0.0	0.0	0.3	0.0	0.0	0.0	0.0	0.0	0.0	0.0	0.0	0.0	0.0	0.0	0.0	0.0	0.0	0.0	0.46	0.0	0.0	0.0	0.0	0.0	0.0	0.0	0.0	0.0	0.128
0.13	0.1	0.55	0.0	0.02	0.13	0.02	1.11	0.23	0.29	0.05	0.34	0.42	0.07	0.55	0.87	0.45	0.66	3.95	0.05	1.59	0.0	0.39	0.34	0.0	0.0	0.0	0.0	0.0	0.0	0.0	0.0	0.02	0.0	0.0	0.0	0.0	0.0	0.0	0.31	0.0	0.0	0.0	0.05	0.23	0.02	0.0	0.0	0.03	0.083
0.0	0.0	0.0	0.0	0.0	1.05	0.0	0.0	0.0	0.0	0.0	0.52	0.0	0.0	0.0	0.0	0.0	0.0	0.0	0.0	0.0	0.0	0.0	0.0	0.0	0.0	0.0	0.0	0.0	0.0	0.0	0.0	0.0	0.0	0.0	0.0	0.0	0.0	0.0	0.0	0.0	0.0	0.0	0.0	0.0	0.0	0.0	0.0	0.0	0.057
0.0	0.0	0.0	0.0	0.0	0.0	0.0	0.0	0.0	0.0	0.0	0.0	0.0	0.0	0.0	0.0	0.0	0.0	0.0	0.0	0.0	0.0	0.0	0.0	0.0	0.0	0.0	0.0	0.0	0.0	0.0	0.0	0.0	0.0	0.0	0.0	0.0	0.0	0.0	0.0	0.0	0.0	0.0	0.0	0.0	1.47	0.0	0.0	0.0	0.364
0.0	0.0	0.0	0.0	0.0	0.0	0.0	0.0	0.0	0.0	0.0	0.0	0.0	0.0	0.0	2.4	0.0	0.0	2.4	0.0	2.4	0.0	0.0	0.0	0.0	0.0	0.0	0.0	0.0	0.0	0.0	0.0	0.0	0.0	0.0	0.0	0.0	0.0	0.0	0.0	0.0	0.0	0.0	0.0	0.0	0.0	0.0	0.0	0.0	0.0
0.0	0.0	0.94	0.0	0.0	0.0	0.0	0.0	0.0	0.0	0.0	0.0	0.0	0.0	0.0	0.47	0.0	0.0	0.0	0.0	0.47	0.0	0.0	0.0	0.0	0.0	0.0	0.94	0.47	0.0	0.0	0.0	0.0	0.0	0.0	0.0	0.0	0.0	0.47	0.0	0.0	0.0	0.0	0.0	0.0	0.94	0.0	0.0	0.0	0.332
0.98	0.16	0.41	0.0	0.08	0.24	0.0	0.08	0.0	0.49	0.08	0.57	0.9	0.0	0.16	0.0	0.0	0.32	2.46	0.0	1.14	0.0	0.49	1.14	0.0	0.0	0.0	0.0	0.0	0.0	0.0	0.0	0.0	0.0	0.0	0.0	0.0	0.0	0.0	0.0	0.0	0.0	0.0	0.0	0.0	0.0	0.0	0.0	0.0	0.095
0.0	0.22	0.22	0.0	0.0	0.0	0.0	0.0	0.22	2.75	0.0	0.68	0.0	0.0	0.68	0.45	0.0	1.37	2.06	0.0	4.12	0.0	0.45	0.22	0.0	0.0	0.0	0.0	0.0	0.0	0.0	0.0	0.0	0.0	0.0	0.22	0.0	0.0	0.0	0.0	0.0	0.0	0.0	0.0	0.0	0.0	0.0	0.0	0.028	0.114
0.0	0.0	0.68	0.0	0.0	0.0	0.0	0.0	0.0	0.0	0.0	0.0	0.0	0.0	0.0	0.68	0.0	0.0	0.0	0.0	0.0	0.0	0.0	0.0	0.68	1.36	0.0	0.0	0.0	0.0	0.0	0.0	0.0	0.0	0.0	0.0	0.0	0.0	0.0	0.0	0.0	0.0	0.0	0.0	0.0	0.0	0.0	0.0	0.0	0.0
0.26	0.46	0.99	0.0	0.53	0.0	0.0	0.53	0.19	1.12	0.26	0.73	0.66	0.0	0.06	0.26	0.13	0.26	3.78	0.0	3.32	0.0	0.39	0.26	0.0	0.0	0.0	0.0	0.0	0.0	0.0	0.0	0.0	0.0	0.0	0.0	0.0	0.0	0.0	0.0	0.0	0.0	0.0	0.0	0.0	0.0	0.0	0.0	0.011	0.023
0.0	0.26	0.78	0.0	0.26	0.26	0.08	1.04	0.52	1.56	0.26	0.69	0.17	0.08	0.69	0.86	0.34	0.0	1.82	0.17	1.3	0.0	0.08	0.34	0.0	0.0	0.0	0.0	0.0	0.0	0.0	0.0	0.08	0.0	0.0	0.08	0.0	0.0	0.0	0.0	0.0	0.0	0.0	0.0	0.08	0.08	0.0	0.0	0.096	0.234
0.14	0.0	0.29	0.0	0.14	0.0	0.0	0.0	0.0	0.0	0.0	0.14	0.29	0.0	0.0	0.29	0.0	0.0	2.19	0.0	1.02	0.0	0.0	0.43	0.0	0.0	0.0	0.0	0.0	0.0	0.0	0.0	0.0	0.14	0.0	0.0	0.0	0.0	0.0	0.0	0.0	0.0	0.0	0.0	0.29	0.0	0.0	0.0	0.05	0.382
0.0	0.26	0.78	0.0	0.26	0.26	0.08	1.04	0.52	1.56	0.26	0.69	0.17	0.08	0.69	0.86	0.34	0.0	1.82	0.17	1.3	0.0	0.08	0.34	0.0	0.0	0.0	0.0	0.0	0.0	0.0	0.0	0.08	0.0	0.0	0.08	0.0	0.0	0.0	0.0	0.0	0.0	0.0	0.0	0.08	0.08	0.0	0.0	0.096	0.234
0.0	0.0	0.0	0.0	0.53	0.0	0.0	0.26	0.0	0.0	0.0	0.26	0.26	0.0	0.0	0.53	0.0	0.0	1.33	0.0	0.0	9.33	0.53	0.26	0.0	0.0	0.0	0.0	0.0	0.0	0.0	0.0	0.0	0.0	0.0	0.0	0.0	0.0	0.0	0.0	0.0	0.0	0.0	0.0	0.0	0.0	0.0	0.0	0.0	0.0
0.0	0.0	2.15	0.0	1.07	0.0	0.0	0.0	0.0	0.0	0.0	0.0	0.0	0.0	0.0	0.0	0.0	0.0	1.07	0.0	1.07	0.0	0.0	0.0	0.0	0.0	0.0	0.0	0.0	0.0	0.0	0.0	0.0	0.0	0.0	0.0	0.0	0.0	0.0	0.0	0.0	0.0	0.0	0.0	0.0	0.0	0.0	0.0	0.0	0.0
0.0	0.0	0.0	0.0	0.0	0.0	0.0	0.0	0.0	0.0	0.0	0.0	0.0	2.05	0.0	0.0	0.0	0.0	0.0	0.0	0.0	0.0	0.0	0.0	0.0	0.0	0.0	1.36	0.0	0.0	0.0	0.0	0.0	0.0	0.0	0.0	0.0	0.0	0.0	0.0	0.0	0.0	0.0	0.0	0.0	2.73	0.0	0.0	0.098	0.589
0.0	0.18	0.37	0.0	0.18	0.0	0.0	0.0	0.0	0.0	0.18	0.56	0.0	0.18	0.18	0.56	0.18	0.56	0.56	0.0	0.56	0.0	0.0	0.0	0.0	0.0	0.0	0.0	0.0	0.0	0.0	0.0	0.0	0.0	0.0	0.0	0.0	0.0	0.0	0.0	0.0	0.0	0.0	0.0	0.0	0.0	0.0	0.0	0.0	0.277
0.0	0.0	0.0	0.0	1.04	1.04	0.0	0.0	0.0	0.0	0.0	0.0	0.0	0.0	0.0	6.25	0.0	0.0	4.16	0.0	0.0	0.0	0.0	0.0	0.0	0.0	0.0	0.0	0.0	0.0	0.0	0.0	0.0	0.0	0.0	0.0	0.0	0.0	0.0	0.0	0.0	0.0	0.0	0.0	0.0	0.0	0.0	0.0	0.0	0.0
0.0	0.28	0.0	0.0	0.0	0.0	0.0	0.0	0.0	0.0	0.0	0.57	0.0	0.0	0.0	0.0	0.0	0.0	0.0	0.0	0.0	0.0	0.0	0.0	0.0	0.0	0.0	0.28	0.0	0.0	0.0	0.0	0.0	0.0	0.0	0.85	0.0	0.0	0.57	0.0	0.0	0.0	0.0	0.0	0.0	0.57	0.0	0.0	0.0	0.103
0.09	0.49	0.59	0.0	0.49	0.19	0.0	0.0	0.09	0.39	0.0	1.57	0.19	0.0	0.0	0.0	0.09	0.0	3.74	0.09	1.08	0.0	0.0	0.09	0.0	0.0	0.0	0.0	0.0	0.0	0.0	0.0	0.0	0.0	0.0	0.0	0.0	0.0	0.0	0.0	0.0	0.0	0.0	0.0	0.0	0.0	0.0	0.0	0.765	0.037
0.0	0.55	0.55	0.0	0.55	0.55	0.0	0.27	1.94	1.67	0.0	1.39	0.83	0.0	0.83	0.27	0.0	1.94	2.5	0.0	2.22	0.0	0.55	0.55	0.0	0.0	0.0	0.0	0.0	0.0	0.0	0.0	0.0	0.0	0.0	0.0	0.0	0.0	0.0	0.0	0.0	0.0	0.0	0.0	0.0	0.0	0.0	0.0	0.0	0.0
0.58	0.0	0.34	0.0	0.11	0.11	0.0	0.0	0.0	0.23	0.23	0.93	0.93	0.0	0.0	0.58	0.23	0.11	4.19	0.0	1.51	0.0	0.58	0.46	0.0	0.0	0.0	0.0	0.0	0.0	0.0	0.0	0.0	0.0	0.0	0.0	0.0	0.0	0.34	0.0	0.0	0.0	0.0	0.0	0.11	0.0	0.0	0.11	0.0	0.125
0.0	0.18	0.18	0.0	0.74	0.0	0.18	0.0	0.0	0.55	0.18	0.18	0.0	0.0	0.18	0.0	0.0	0.0	1.11	0.0	0.74	0.0	0.0	0.0	0.0	0.0	0.0	0.0	0.0	0.18	0.0	0.0	0.37	0.0	0.0	0.74	0.0	0.0	0.0	0.0	0.0	0.0	0.0	0.0	0.0	0.0	0.0	0.0	0.0	0.058
0.0	0.0	0.0	0.0	0.0	0.0	0.0	0.0	0.0	0.0	0.0	0.0	0.0	0.0	0.0	0.0	0.0	0.0	0.0	0.0	0.0	0.0	0.0	0.0	0.0	0.0	0.0	8.33	0.0	0.0	0.0	0.0	0.0	0.0	0.0	0.0	0.0	0.0	0.0	0.0	0.0	0.0	0.0	0.0	0.0	0.0	0.0	0.0	0.0	2.013
0.49	0.0	0.24	0.0	0.24	0.0	0.0	0.73	0.0	0.0	0.0	0.49	0.0	0.0	0.0	0.0	0.0	0.0	4.9	0.0	1.22	0.0	0.0	0.0	0.0	0.0	0.0	0.0	0.0	0.0	0.0	0.0	0.0	0.0	0.0	0.0	0.0	0.0	0.0	0.0	0.0	0.0	0.0	0.0	0.0	0.0	0.0	0.0	0.0	0.0
0.0	0.0	0.0	0.0	0.0	0.0	0.91	0.0	0.0	0.0	0.91	2.75	0.0	0.0	0.0	0.0	0.0	0.0	6.42	0.0	0.0	0.0	0.0	0.0	0.0	0.0	0.0	0.0	0.0	0.0	0.0	0.0	0.0	0.0	0.0	0.0	0.0	0.0	0.0	0.0	0.0	0.0	0.0	0.0	0.0	0.0	0.0	0.0	0.0	0.0
0.0	0.0	0.29	0.0	0.87	0.0	0.29	0.0	0.87	0.0	0.0	1.45	0.0	0.0	0.0	0.0	0.0	0.29	5.24	0.0	1.45	0.0	0.0	0.29	0.0	0.0	0.0	0.0	0.0	0.0	0.0	0.0	0.0	0.0	0.0	0.0	0.0	0.0	0.0	0.0	0.0	0.0	0.0	0.0	0.0	0.0	0.0	0.0	0.0	0.042
0.0	0.0	0.57	0.57	0.0	0.0	0.0	0.28	0.0	0.0	0.0	0.0	0.28	0.0	0.0	0.0	0.28	0.57	2.89	0.86	1.73	0.0	0.0	0.28	0.0	0.0	0.0	0.0	0.0	0.0	0.0	0.0	0.0	0.0	0.0	0.0	0.0	0.0	0.0	0.0	0.0	0.0	0.0	0.0	0.0	0.0	0.0	0.0	0.0	0.461
0.0	0.0	0.0	0.0	0.0	0.0	0.0	0.0	0.0	0.0	0.0	0.0	0.0	0.0	0.0	0.0	0.0	0.0	0.0	0.0	0.0	0.0	0.0	0.0	0.0	0.0	0.0	0.0	0.0	0.0	0.0	0.0	0.0	0.0	0.0	0.0	0.0	0.0	0.0	0.0	0.0	0.0	0.0	0.0	0.0	0.0	0.0	0.0	0.0	0.0
1.06	0.16	0.4	0.0	0.16	0.24	0.0	0.16	0.0	0.49	0.08	0.57	0.9	0.0	0.16	0.0	0.0	0.32	2.37	0.0	1.22	0.0	0.49	1.14	0.0	0.0	0.0	0.0	0.0	0.0	0.0	0.0	0.0	0.0	0.0	0.0	0.0	0.0	0.0	0.0	0.0	0.0	0.0	0.0	0.0	0.0	0.0	0.0	0.0	0.095
0.0	0.26	0.79	0.0	0.26	0.26	0.08	1.06	0.53	1.59	0.26	0.71	0.17	0.08	0.71	0.88	0.44	0.0	1.86	0.26	1.24	0.0	0.08	0.35	0.0	0.0	0.0	0.0	0.0	0.0	0.0	0.0	0.08	0.0	0.0	0.0	0.0	0.0	0.0	0.0	0.0	0.0	0.0	0.0	0.26	0.08	0.0	0.0	0.098	0.226
0.98	0.16	0.41	0.0	0.16	0.24	0.0	0.16	0.0	0.49	0.08	0.57	0.9	0.0	0.16	0.0	0.0	0.32	2.37	0.0	1.23	0.0	0.49	1.14	0.0	0.0	0.0	0.0	0.0	0.0	0.0	0.0	0.0	0.0	0.0	0.0	0.0	0.0	0.0	0.0	0.0	0.0	0.0	0.0	0.0	0.0	0.0	0.0	0.0	0.096
0.58	0.0	0.34	0.0	0.11	0.11	0.0	0.0	0.0	0.23	0.23	0.93	0.93	0.0	0.0	0.58	0.23	0.11	4.19	0.0	1.51	0.0	0.58	0.46	0.0	0.0	0.0	0.0	0.0	0.0	0.0	0.0	0.0	0.0	0.0	0.0	0.0	0.0	0.34	0.0	0.0	0.0	0.0	0.0	0.11	0.0	0.0	0.11	0.0	0.125
0.0	0.0	0.0	0.0	0.0	0.0	0.0	0.0	0.0	4.25	0.0	0.0	0.0	0.0	0.0	0.0	0.0	0.0	0.0	0.0	0.0	0.0	0.0	0.0	0.0	0.0	0.0	0.0	0.0	0.0	0.0	0.0	0.0	0.0	0.0	0.0	0.0	0.0	0.0	0.0	0.0	0.0	0.0	0.0	0.0	0.0	0.0	0.0	0.287	0.0
0.41	0.0	0.41	0.0	0.41	0.0	0.0	0.0	0.41	0.83	0.0	0.0	0.0	0.0	0.0	0.0	0.41	0.0	1.66	0.0	1.25	3.75	0.0	0.0	0.0	0.0	0.0	0.0	0.0	0.0	0.0	0.0	0.0	0.0	0.0	0.0	0.0	0.0	0.0	0.0	0.0	0.0	0.0	0.0	0.0	0.0	0.0	0.0	0.0	0.0
0.0	0.0	0.0	0.0	0.0	0.0	0.0	0.0	0.0	0.0	0.0	0.0	0.0	0.0	0.0	16.66	0.0	0.0	0.0	0.0	0.0	0.0	0.0	0.0	0.0	0.0	0.0	0.0	0.0	0.0	0.0	0.0	0.0	0.0	0.0	0.0	0.0	0.0	0.0	0.0	0.0	0.0	0.0	0.0	0.0	0.0	0.0	0.0	0.0	0.0
0.0	0.26	0.79	0.0	0.26	0.26	0.08	1.06	0.53	1.59	0.26	0.71	0.17	0.08	0.71	0.88	0.44	0.0	1.86	0.26	1.24	0.0	0.08	0.35	0.0	0.0	0.0	0.0	0.0	0.0	0.0	0.0	0.08	0.0	0.0	0.0	0.0	0.0	0.0	0.0	0.0	0.0	0.0	0.0	0.26	0.08	0.0	0.0	0.098	0.226
0.0	0.32	0.0	0.0	0.0	0.0	0.0	0.0	0.0	0.0	0.0	0.65	0.0	0.0	0.0	0.0	0.0	0.0	0.0	0.0	0.0	0.0	0.0	0.0	0.0	0.0	0.0	0.0	0.0	0.0	0.0	0.0	0.0	0.0	0.0	0.97	0.0	0.0	0.65	0.0	0.0	0.0	0.0	0.0	0.0	0.0	0.0	0.0	0.0	0.075
0.0	0.0	0.0	0.0	0.0	0.0	0.0	0.0	0.0	0.0	0.0	0.0	0.0	0.0	0.0	0.0	0.0	0.0	0.0	0.0	0.0	0.0	0.0	0.0	0.0	0.0	0.0	0.64	0.0	0.0	0.0	0.0	0.32	0.0	0.0	0.0	0.0	0.0	0.64	0.0	0.0	0.0	0.0	0.0	0.0	0.0	0.0	0.0	0.0	0.254
0.0	0.0	0.0	0.0	0.44	0.0	0.0	0.0	0.0	0.88	0.0	0.0	0.0	0.0	0.0	0.44	0.0	0.0	1.32	0.0	0.0	0.0	0.0	0.0	0.0	0.0	0.0	0.44	0.0	0.0	0.0	0.0	0.0	0.0	0.0	0.0	0.0	0.0	0.0	0.0	0.0	0.0	0.0	0.0	0.0	0.44	0.0	0.0	0.0	0.0
0.09	0.49	0.59	0.0	0.39	0.19	0.0	0.0	0.09	0.39	0.0	1.57	0.19	0.0	0.0	0.0	0.09	0.0	3.74	0.09	1.08	0.0	0.0	0.09	0.0	0.0	0.0	0.0	0.0	0.0	0.0	0.0	0.0	0.0	0.0	0.0	0.0	0.0	0.0	0.0	0.0	0.0	0.0	0.0	0.0	0.0	0.0	0.0	0.765	0.037
0.36	0.29	0.36	0.0	0.0	0.58	0.07	0.14	0.66	1.25	0.14	1.39	0.58	1.1	0.14	0.14	0.0	0.0	2.35	0.0	1.25	0.07	0.58	0.29	0.0	0.0	0.0	0.0	0.0	0.0	0.0	0.0	0.0	0.0	0.0	0.0	0.0	0.0	0.0	0.0	0.0	0.0	0.07	0.0	0.0	0.0	0.0	0.0	0.0	0.0
0.0	0.0	0.0	0.0	0.0	0.0	0.0	0.0	0.0	0.0	0.0	0.72	0.0	0.0	0.0	0.0	0.0	0.0	0.0	0.0	0.0	0.0	0.0	0.0	0.0	0.0	0.0	0.48	0.0	0.0	0.0	0.0	0.0	0.0	0.0	0.24	0.0	0.0	0.48	0.0	0.0	0.0	0.0	0.0	0.0	0.0	0.0	0.0	0.0	0.186
0.0	0.0	0.0	0.0	0.0	0.0	0.0	0.0	0.0	0.0	0.0	0.0	0.0	0.0	0.0	2.4	0.0	0.0	2.4	0.0	2.4	0.0	0.0	0.0	0.0	0.0	0.0	0.0	0.0	0.0	0.0	0.0	0.0	0.0	0.0	0.0	0.0	0.0	0.0	0.0	0.0	0.0	0.0	0.0	0.0	0.0	0.0	0.0	0.0	0.0
0.17	0.22	0.62	0.0	0.11	0.22	0.05	0.11	0.0	0.39	0.11	1.02	0.45	0.05	0.05	0.0	0.0	0.39	3.46	0.0	1.76	0.0	0.56	0.34	0.0	0.0	0.0	0.0	0.0	0.0	0.0	0.0	0.0	0.0	0.0	0.0	0.0	0.0	0.0	0.0	0.0	0.0	0.0	0.0	0.0	0.0	0.0	0.0	0.01	0.2
0.0	0.0	0.0	0.0	0.0	0.0	0.0	0.0	0.0	0.0	0.0	0.0	0.0	2.32	0.0	0.0	1.16	0.0	1.16	0.0	0.0	0.0	0.0	0.0	0.0	0.0	0.0	2.32	0.0	0.0	0.0	0.0	0.0	0.0	0.0	0.0	0.0	0.0	0.0	0.0	0.0	0.0	0.0	1.16	0.0	1.16	0.0	0.0	0.0	0.381
0.0	0.26	0.78	0.0	0.26	0.43	0.08	1.12	0.43	1.47	0.26	0.69	0.17	0.08	0.69	0.86	0.6	0.0	1.82	0.6	1.39	0.0	0.08	0.26	0.0	0.0	0.0	0.0	0.0	0.0	0.0	0.0	0.08	0.0	0.0	0.0	0.0	0.0	0.0	0.0	0.0	0.0	0.0	0.0	0.26	0.08	0.0	0.0	0.097	0.222
0.0	0.0	0.0	0.0	0.0	0.0	0.0	0.0	0.0	0.0	1.23	0.0	0.0	0.0	0.0	2.46	0.0	0.0	2.46	0.0	2.46	0.0	0.0	0.0	0.0	0.0	0.0	0.0	0.0	0.0	0.0	0.0	0.0	0.0	0.0	0.0	0.0	0.0	0.0	0.0	0.0	0.0	0.0	0.0	0.0	0.0	0.0	0.0	0.0	0.0
0.0	0.0	0.0	0.6	0.6	0.0	0.0	0.0	0.0	0.0	0.0	0.0	0.6	0.0	0.0	2.42	0.0	0.6	0.0	0.0	0.6	0.0	0.6	0.0	0.0	0.0	0.0	0.0	0.0	0.0	0.0	0.0	0.0	0.0	0.0	0.0	0.0	0.0	0.0	0.0	0.0	0.0	0.0	0.0	0.0	0.0	0.0	0.0	0.0	0.0
0.0	0.0	0.0	0.0	0.0	0.0	0.0	0.0	0.0	0.0	0.0	0.0	0.0	1.8	0.0	0.0	0.6	0.0	1.2	0.0	0.0	0.0	0.0	0.0	0.0	0.0	0.0	1.2	0.0	0.0	0.0	0.0	0.0	0.0	0.0	0.0	0.0	0.0	0.0	0.0	0.0	0.0	0.0	0.6	0.0	1.8	0.0	0.0	0.0	0.299
0.0	0.0	0.0	0.0	0.0	0.0	0.0	0.0	0.0	0.0	0.0	0.72	0.0	0.0	0.0	0.0	0.0	0.0	0.0	0.0	0.0	0.0	0.0	0.0	0.0	0.0	0.0	0.48	0.0	0.0	0.0	0.0	0.0	0.0	0.0	0.24	0.0	0.0	0.48	0.0	0.0	0.0	0.0	0.0	0.0	0.0	0.0	0.0	0.0	0.185
0.0	0.0	0.0	0.0	0.0	0.27	0.0	0.0	0.82	0.0	0.0	0.27	0.0	0.0	0.0	0.0	0.0	0.0	0.0	0.0	0.0	0.0	0.0	0.0	0.0	0.0	0.0	0.54	0.0	0.0	0.0	0.0	0.0	0.0	0.0	0.54	0.0	0.0	0.54	0.0	0.0	0.0	0.0	0.0	0.0	0.0	0.0	0.0	0.037	0.226
0.0	0.68	0.0	0.0	4.08	0.0	0.68	0.0	0.0	0.68	1.36	1.36	0.0	0.0	0.0	0.0	0.68	0.68	2.72	0.0	2.04	0.0	0.0	0.0	0.0	0.0	0.0	0.0	0.0	0.0	0.0	0.0	0.0	0.0	0.0	0.0	0.0	0.0	0.0	0.0	0.0	0.0	0.0	0.0	0.0	0.0	0.0	0.0	0.0	0.0
0.0	0.68	0.0	0.0	4.08	0.0	0.68	0.0	0.0	0.68	1.36	1.36	0.0	0.0	0.0	0.0	0.68	0.68	2.72	0.0	1.36	0.0	0.0	0.0	0.0	0.0	0.0	0.0	0.0	0.0	0.0	0.0	0.0	0.0	0.0	0.0	0.0	0.0	0.0	0.0	0.0	0.0	0.0	0.0	0.0	0.0	0.0	0.0	0.0	0.0
0.7	0.0	0.7	0.0	2.83	0.0	0.0	0.0	0.0	0.0	0.0	0.0	0.0	0.0	0.0	0.0	0.0	0.7	3.54	0.0	2.12	0.0	0.0	0.0	0.0	0.0	0.0	0.0	0.0	0.0	0.0	0.0	0.0	0.0	0.0	0.0	0.0	0.0	0.0	0.0	0.0	0.0	0.0	0.0	0.0	0.0	0.0	0.0	0.0	0.0
0.2	0.41	0.2	0.0	1.44	0.0	0.0	0.41	0.41	0.62	0.0	1.86	0.2	0.2	0.0	0.2	0.41	0.0	2.69	1.03	2.48	0.0	0.0	0.0	0.0	0.0	0.0	0.0	0.0	0.0	0.0	0.0	0.0	0.0	0.0	0.0	0.0	0.0	0.0	0.0	0.0	0.0	0.0	0.0	0.0	0.0	0.0	0.0	0.0	0.249
0.0	0.0	0.0	0.0	0.0	0.0	0.0	0.0	0.0	0.0	0.0	0.0	1.44	0.0	0.0	1.44	0.0	0.0	5.79	0.0	1.44	0.0	1.44	0.0	0.0	0.0	0.0	0.0	0.0	0.0	0.0	0.0	0.0	0.0	0.0	0.0	0.0	0.0	0.0	0.0	0.0	0.0	0.0	0.0	0.0	0.0	0.0	0.0	0.0	0.0
0.0	0.28	0.0	0.0	1.4	0.0	0.28	0.28	0.0	0.56	0.0	0.84	0.0	0.0	0.0	0.28	0.0	0.0	1.68	0.0	1.96	0.0	0.0	0.0	0.0	0.0	0.0	0.0	0.0	0.0	0.0	0.0	1.4	0.0	0.0	0.0	0.0	0.28	0.0	0.0	0.0	0.0	0.0	0.28	0.28	0.0	0.0	0.0	0.0	0.137
0.0	0.0	0.0	0.0	1.03	0.0	1.03	0.0	0.0	0.0	0.0	2.06	0.0	0.0	0.0	2.06	0.0	0.0	3.09	0.0	1.03	0.0	0.0	0.0	0.0	0.0	0.0	0.0	0.0	0.0	0.0	0.0	0.0	0.0	0.0	0.0	0.0	0.0	0.0	0.0	0.0	0.0	0.0	0.0	0.0	0.0	0.0	0.0	0.0	0.0
0.0	0.49	0.0	0.0	0.0	0.0	0.0	0.0	2.48	0.0	0.0	0.0	0.0	0.0	0.0	0.0	0.0	0.0	0.49	0.0	0.99	0.0	0.0	0.49	0.0	0.0	0.0	0.0	0.0	0.0	0.0	0.0	0.0	0.0	0.0	0.0	0.0	0.0	0.0	0.0	0.0	0.0	0.0	0.0	0.0	0.0	0.0	0.0	0.0	0.177
0.4	0.48	0.37	0.0	0.14	0.14	0.03	0.07	0.55	0.66	0.29	0.89	0.44	1.04	0.03	0.26	0.37	0.07	3.16	0.0	1.41	0.0	0.48	0.59	0.0	0.0	0.0	0.0	0.0	0.0	0.0	0.0	0.03	0.0	0.0	0.0	0.0	0.03	0.0	0.0	0.0	0.0	0.0	0.0	0.07	0.0	0.0	0.0	0.0	0.082
0.0	0.0	0.0	0.0	0.0	0.0	0.0	0.0	0.0	3.57	0.0	1.78	0.0	0.0	0.0	0.0	0.0	0.0	1.78	0.0	0.0	0.0	0.0	0.0	0.0	0.0	0.0	0.0	0.0	0.0	0.0	0.0	0.0	0.0	0.0	0.0	0.0	0.0	0.0	0.0	0.0	0.0	0.0	0.0	0.0	0.0	0.0	0.0	0.252	0.0
0.0	0.0	0.0	0.0	0.64	0.0	0.64	0.0	0.0	0.0	0.0	0.64	0.0	0.0	0.0	0.0	0.0	0.0	5.8	0.0	0.64	0.0	0.0	0.0	0.0	0.0	0.0	0.0	0.0	0.0	0.0	0.0	0.0	0.0	0.0	0.0	0.0	0.0	0.0	0.0	0.0	0.0	0.0	0.0	0.64	0.0	0.0	0.0	0.0	0.0
0.0	0.0	0.0	0.0	0.0	0.0	0.0	0.0	0.0	3.7	0.0	0.0	0.0	0.0	0.0	0.0	0.0	0.0	0.0	0.0	0.0	0.0	0.0	0.0	0.0	0.0	0.0	0.0	0.0	0.0	0.0	0.0	0.0	0.0	0.0	0.0	0.0	0.0	0.0	0.0	0.0	0.0	0.0	0.0	0.0	0.0	0.0	0.0	0.261	0.0
0.0	0.0	0.0	0.0	0.65	0.0	0.65	0.0	0.0	0.0	0.0	0.0	0.0	0.0	0.0	0.0	0.0	0.0	5.22	0.0	0.65	0.0	0.0	0.0	0.0	0.0	0.0	0.0	0.0	0.0	0.0	0.0	0.0	0.0	0.0	0.0	0.0	0.0	0.0	0.0	0.0	0.0	0.0	0.0	0.65	0.0	0.0	0.0	0.0	0.0
0.1	0.1	0.71	0.0	0.61	0.3	0.4	0.1	1.42	0.81	0.1	0.5	0.0	0.0	0.0	0.1	0.0	1.11	2.23	0.5	2.03	0.0	0.0	0.3	0.0	0.0	0.0	0.0	0.0	0.0	0.0	0.0	0.0	0.0	0.1	0.0	0.0	0.0	0.1	0.0	0.0	0.0	0.0	0.0	0.0	0.0	0.0	0.0	0.0	0.0
0.15	0.0	0.3	0.0	1.23	0.61	0.0	0.61	0.0	0.15	0.0	0.3	0.0	0.0	0.15	0.3	1.54	2.32	1.85	0.0	1.08	0.0	0.0	0.3	0.0	0.0	0.0	0.0	0.0	0.0	0.0	0.0	0.0	0.0	0.0	0.0	0.0	0.0	0.0	0.46	0.0	0.0	0.0	0.0	0.0	0.0	0.0	0.0	0.0	0.128
0.0	0.0	0.0	0.0	0.0	0.0	0.0	0.0	0.0	3.7	0.0	0.0	0.0	0.0	0.0	1.85	0.0	0.0	1.85	0.0	0.0	0.0	0.0	0.0	0.0	0.0	0.0	0.0	0.0	0.0	0.0	0.0	0.0	0.0	0.0	0.0	0.0	0.0	0.0	0.0	0.0	0.0	0.0	0.0	0.0	0.0	0.0	0.0	0.258	0.0
0.0	0.0	0.0	0.0	0.65	0.0	0.65	0.0	0.0	0.0	0.0	0.0	0.0	0.0	0.0	0.65	0.0	0.0	5.88	0.0	0.65	0.0	0.0	0.0	0.0	0.0	0.0	0.0	0.0	0.0	0.0	0.0	0.0	0.0	0.0	0.0	0.0	0.0	0.0	0.0	0.0	0.0	0.0	0.0	0.65	0.0	0.0	0.0	0.0	0.0
0.0	0.0	0.0	0.0	0.0	0.0	1.43	0.0	0.0	0.47	0.0	0.95	0.47	0.0	0.0	0.0	0.0	0.0	2.87	0.0	0.47	0.0	0.47	0.0	0.0	0.0	0.0	0.0	0.0	0.0	0.0	0.0	0.0	0.0	0.0	0.0	0.0	0.0	0.0	0.0	0.0	0.0	0.0	0.0	0.0	0.0	0.0	0.0	0.0	0.0
0.19	0.19	0.29	0.0	1.07	0.19	0.19	0.97	0.87	0.58	0.09	1.07	0.19	0.87	0.09	0.0	0.0	1.17	3.81	0.68	1.75	0.0	0.09	0.29	0.0	0.0	0.0	0.0	0.0	0.0	0.0	0.0	0.0	0.0	0.0	0.0	0.0	0.0	0.09	0.09	0.0	0.0	0.0	0.0	0.0	0.0	0.0	0.0	0.0	0.0
0.0	0.0	0.0	0.0	0.0	0.0	0.0	0.0	0.0	0.0	0.0	0.0	1.44	0.0	0.0	1.44	0.0	0.0	5.79	0.0	1.44	0.0	1.44	0.0	0.0	0.0	0.0	0.0	0.0	0.0	0.0	0.0	0.0	0.0	0.0	0.0	0.0	0.0	0.0	0.0	0.0	0.0	0.0	0.0	0.0	0.0	0.0	0.0	0.0	0.0
0.0	0.0	2.43	0.0	0.0	0.0	0.0	0.0	0.0	0.0	0.0	0.0	0.0	0.0	0.0	2.43	0.0	4.87	2.43	0.0	2.43	0.0	0.0	0.0	0.0	0.0	0.0	0.0	0.0	0.0	0.0	0.0	0.0	0.0	0.0	0.0	0.0	0.0	0.0	0.0	0.0	0.0	0.0	0.0	0.0	0.0	0.0	0.0	0.0	0.0
0.0	0.0	1.14	0.0	0.0	0.0	1.14	0.0	0.0	0.0	0.0	0.0	0.0	0.0	0.0	0.0	0.0	0.0	2.29	0.0	2.29	0.0	0.0	0.0	0.0	0.0	0.0	0.0	0.0	0.0	0.0	0.0	0.0	0.0	0.0	0.0	0.0	0.0	0.0	0.0	0.0	0.0	0.0	0.0	0.0	0.0	0.0	0.0	0.0	0.197
0.0	1.63	0.0	0.0	0.81	0.0	1.63	0.0	0.0	0.0	0.0	0.0	0.0	0.0	0.81	0.0	0.0	0.81	1.63	0.0	2.45	0.0	0.0	0.0	0.0	0.0	0.0	0.0	0.0	0.0	0.0	0.0	0.0	0.0	0.0	0.0	0.0	0.0	0.0	0.0	0.0	0.0	0.0	0.0	0.0	0.0	0.0	0.0	0.0	0.0
0.0	0.0	0.0	0.0	0.0	0.0	2.3	0.0	0.0	0.0	0.76	2.3	0.0	0.0	0.0	0.76	0.0	0.76	3.07	0.0	2.3	0.0	0.0	0.0	0.0	0.0	0.0	0.0	0.0	0.0	0.0	0.0	0.0	0.0	0.0	0.0	0.0	0.0	0.0	0.0	0.0	0.0	0.0	0.0	0.0	0.0	0.0	0.0	0.0	0.0
0.0	0.0	1.06	0.0	0.0	1.06	1.06	0.0	0.0	0.0	0.0	1.06	1.06	0.0	0.0	0.0	0.0	0.0	2.12	0.0	0.0	0.0	0.0	0.0	0.0	0.0	0.0	0.0	0.0	0.0	0.0	0.0	0.0	0.0	0.0	0.0	0.0	0.0	0.0	0.0	0.0	0.0	0.0	0.0	0.0	0.0	0.0	0.0	0.0	0.0
0.0	0.0	1.03	0.0	1.03	0.0	0.0	0.0	0.0	0.0	0.0	0.0	0.0	0.0	0.0	0.0	2.06	1.03	4.12	0.0	0.0	0.0	0.0	0.0	0.0	0.0	0.0	0.0	0.0	0.0	0.0	0.0	0.0	0.0	0.0	0.0	0.0	0.0	0.0	0.0	0.0	0.0	0.0	0.0	0.0	0.0	0.0	0.0	0.0	0.0
0.27	0.0	0.83	0.0	1.11	1.11	0.27	0.0	0.0	0.0	0.0	0.83	0.0	0.0	0.0	0.83	1.11	0.27	1.38	0.0	1.11	0.0	0.55	0.0	0.0	0.0	0.0	0.0	0.0	0.0	0.0	0.0	0.0	0.0	0.0	0.0	0.0	0.0	0.0	0.0	0.0	0.0	0.0	0.0	0.0	0.0	0.0	0.0	0.0	0.0
0.0	0.0	0.0	0.0	0.0	0.0	0.0	0.0	0.0	3.92	0.0	0.0	0.0	0.0	0.0	0.0	0.0	0.0	1.96	0.0	0.0	0.0	0.0	0.0	0.0	0.0	0.0	0.0	0.0	0.0	0.0	0.0	0.0	0.0	0.0	0.0	0.0	0.0	0.0	0.0	0.0	0.0	0.0	0.0	0.0	0.0	0.0	0.0	0.0	0.0
0.0	0.0	0.0	0.0	0.0	0.0	0.0	0.0	0.0	0.0	0.0	0.0	0.0	0.0	0.0	0.0	0.0	0.0	0.0	0.0	0.0	0.0	0.0	0.0	0.0	0.0	0.0	0.0	0.0	0.0	0.0	0.0	0.0	0.0	0.0	0.0	0.0	0.0	0.0	0.0	0.0	0.0	0.0	0.0	0.0	0.0	0.0	0.0	0.0	0.375
0.0	0.0	0.0	0.04	0.0	0.0	0.0	0.0	0.0	0.0	0.0	0.0	0.0	0.0	0.0	0.02	0.0	0.0	0.02	0.0	0.0	0.0	0.0	0.0	0.0	0.0	0.0	0.0	0.0	0.0	0.0	0.0	0.0	0.0	0.0	0.0	0.0	0.0	0.0	0.0	0.0	0.0	0.0	0.0	0.0	0.0	0.0	0.0	1.024	9.752
0.1	0.1	0.71	0.0	0.61	0.3	0.4	0.1	1.42	0.81	0.1	0.5	0.0	0.0	0.0	0.1	0.0	1.11	2.23	0.5	2.03	0.0	0.0	0.3	0.0	0.0	0.0	0.0	0.0	0.0	0.0	0.0	0.0	0.0	0.1	0.0	0.0	0.0	0.1	0.0	0.0	0.0	0.0	0.0	0.0	0.0	0.0	0.0	0.0	0.0
0.0	0.0	1.63	0.0	0.54	0.0	0.54	0.0	0.54	1.09	0.0	2.18	0.0	1.09	0.0	0.0	0.0	0.0	2.73	0.0	2.73	0.0	0.0	0.0	0.0	0.0	0.0	0.0	0.0	0.0	0.0	0.0	0.0	0.0	0.0	0.0	0.0	0.0	0.0	0.0	0.0	0.0	0.0	0.0	0.0	0.0	0.0	0.0	0.0	0.086
0.0	1.2	0.4	0.0	0.4	0.0	0.8	0.4	0.0	0.0	0.0	0.8	0.4	0.0	0.0	0.8	0.4	1.2	3.62	0.0	1.61	0.0	0.0	1.61	0.0	0.0	0.0	0.0	0.0	0.0	0.0	0.0	0.0	0.0	0.0	0.0	0.0	0.0	0.0	0.0	0.0	0.0	0.0	0.0	0.4	0.0	0.0	0.0	0.0	0.069
0.22	0.44	0.0	0.0	1.33	0.22	1.33	0.0	0.0	0.22	0.44	0.66	0.22	0.0	0.0	1.11	0.0	1.11	2.66	0.0	1.77	0.0	0.0	0.0	0.0	0.0	0.0	0.0	0.0	0.0	0.0	0.0	0.0	0.0	0.0	0.0	0.0	0.0	0.0	0.22	0.0	0.0	0.0	0.0	0.0	0.0	0.0	0.0	0.0	0.134
0.07	0.0	1.0	0.0	0.3	0.46	0.07	0.23	0.23	0.0	0.3	1.31	0.15	0.0	0.07	1.39	0.15	0.85	2.24	0.0	0.77	0.0	0.0	0.3	0.0	0.0	0.0	0.0	0.0	0.0	0.0	0.0	0.0	0.0	0.0	0.0	0.0	0.0	0.0	0.15	0.0	0.0	0.0	0.0	0.0	0.0	0.0	0.0	0.024	0.183
0.0	0.5	0.0	0.0	0.0	0.0	0.0	0.0	2.5	0.0	0.0	0.0	0.0	0.0	0.0	0.0	0.0	0.0	0.5	0.0	1.0	0.0	0.0	0.5	0.0	0.0	0.0	0.0	0.0	0.0	0.0	0.0	0.0	0.0	0.0	0.0	0.0	0.0	0.0	0.0	0.0	0.0	0.0	0.0	0.0	0.0	0.0	0.0	0.0	0.178
0.19	0.76	0.19	0.0	0.19	0.19	0.19	0.0	0.95	0.38	0.19	0.57	0.0	0.0	2.86	0.19	0.0	3.43	1.71	0.0	2.09	0.0	3.62	0.0	0.0	0.0	0.0	0.0	0.0	0.0	0.0	0.0	0.0	0.0	0.0	0.0	0.0	0.0	0.0	0.38	0.0	0.0	0.0	0.0	0.0	0.0	0.0	0.0	0.0	0.151
0.0	0.37	0.0	0.0	0.0	0.74	1.12	0.0	0.0	0.0	0.74	1.49	0.74	0.0	0.0	0.37	0.0	1.49	4.49	0.0	1.87	0.0	0.0	0.74	0.0	0.0	0.0	0.0	0.0	0.0	0.0	0.0	0.0	0.0	0.0	0.0	0.0	0.0	0.0	0.0	0.0	0.0	0.0	0.0	0.0	0.0	0.0	0.0	0.0	0.0
0.0	0.0	0.0	0.0	0.0	0.0	0.0	11.11	0.0	0.0	0.0	0.0	0.0	0.0	0.0	0.0	0.0	0.0	0.0	0.0	11.11	0.0	0.0	0.0	0.0	0.0	0.0	0.0	0.0	0.0	0.0	0.0	0.0	0.0	0.0	0.0	0.0	0.0	0.0	0.0	0.0	0.0	0.0	0.0	5.55	0.0	0.0	0.0	0.0	0.0
0.17	0.26	1.21	0.0	0.43	0.6	0.43	0.26	0.69	0.52	0.26	1.3	0.17	0.0	0.6	0.69	0.08	1.47	2.43	0.17	1.04	0.0	0.95	0.17	0.0	0.0	0.0	0.0	0.0	0.0	0.0	0.0	0.0	0.0	0.0	0.0	0.0	0.0	0.0	0.08	0.0	0.0	0.0	0.0	0.08	0.0	0.0	0.0	0.0	0.107
0.96	0.0	0.48	0.0	0.0	0.96	0.0	0.0	0.48	0.0	0.48	0.0	0.0	0.0	1.44	0.48	0.48	2.41	0.0	0.0	0.96	0.0	0.0	0.48	0.0	0.0	0.0	0.0	0.0	0.0	0.0	0.0	0.48	0.0	0.0	0.0	0.0	0.0	0.0	0.0	0.0	0.0	0.0	0.0	0.0	0.48	0.0	0.0	0.0	0.818
0.0	0.0	0.0	0.0	0.67	0.0	2.01	0.0	0.0	0.0	0.0	0.0	0.0	0.0	0.0	0.0	0.0	2.01	1.34	0.67	2.01	0.0	0.0	0.0	0.0	0.0	0.0	0.0	0.0	0.0	0.0	0.0	0.0	0.0	0.0	0.0	0.0	0.0	0.0	0.0	0.0	0.0	0.0	0.0	0.0	0.0	0.0	0.0	0.0	0.0
0.09	0.49	0.59	0.0	0.29	0.19	0.0	0.0	0.09	0.39	0.0	1.58	0.19	0.0	0.0	0.0	0.09	0.0	3.76	0.09	1.09	0.0	0.0	0.09	0.0	0.0	0.0	0.0	0.0	0.0	0.0	0.0	0.0	0.0	0.0	0.0	0.0	0.0	0.0	0.0	0.0	0.0	0.0	0.0	0.0	0.0	0.0	0.0	0.765	0.037
0.0	0.0	0.0	0.0	0.68	0.0	2.04	0.0	0.0	0.0	0.0	0.0	0.0	0.0	0.0	0.0	0.0	2.04	1.36	0.68	2.04	0.0	0.0	0.0	0.0	0.0	0.0	0.0	0.0	0.0	0.0	0.0	0.0	0.0	0.0	0.0	0.0	0.0	0.0	0.0	0.0	0.0	0.0	0.0	0.0	0.0	0.0	0.0	0.0	0.0
0.0	0.0	0.37	0.0	0.0	0.0	0.37	0.0	0.0	0.0	0.0	0.37	0.0	0.0	0.0	0.74	0.37	0.37	0.74	0.37	0.37	0.0	0.0	0.0	0.0	0.0	0.0	0.0	0.0	0.0	0.0	0.0	0.0	0.0	0.0	0.0	0.0	0.0	0.0	0.37	0.0	0.0	0.0	0.0	0.0	0.0	0.37	0.0	0.0	0.302
0.16	0.24	1.23	0.0	0.41	0.57	0.49	0.32	0.65	0.49	0.24	1.23	0.16	0.0	0.65	0.9	0.08	1.56	2.38	0.16	1.07	0.0	0.9	0.16	0.0	0.0	0.0	0.0	0.0	0.0	0.0	0.0	0.0	0.0	0.0	0.0	0.0	0.0	0.0	0.08	0.0	0.0	0.0	0.0	0.08	0.0	0.0	0.0	0.0	0.114
0.0	0.0	0.0	0.0	0.0	0.0	0.0	0.0	0.0	1.08	0.0	0.0	0.0	0.0	0.0	3.26	0.0	0.0	5.43	0.0	0.0	0.0	0.0	0.0	0.0	0.0	0.0	0.0	0.0	0.0	0.0	0.0	0.0	0.0	0.0	0.0	0.0	0.0	0.0	0.0	0.0	0.0	0.0	0.0	0.0	0.0	0.0	0.0	0.0	0.0
0.0	0.96	0.96	0.0	1.44	0.0	0.48	0.0	0.48	1.92	0.48	0.96	0.48	0.0	1.92	0.0	0.0	0.0	0.96	0.0	0.96	0.0	4.32	0.48	0.0	0.0	0.0	0.0	0.0	0.0	0.0	0.0	0.0	0.0	0.48	0.0	0.0	0.0	0.0	0.0	0.0	0.0	0.0	0.0	0.0	0.48	0.0	0.0	0.0	0.061
0.0	0.18	1.1	0.0	0.73	0.73	0.73	0.09	0.83	0.27	0.27	0.64	0.27	0.0	1.47	0.09	0.0	1.2	1.38	0.18	0.64	0.0	0.55	0.18	0.0	0.0	0.0	0.0	0.0	0.0	0.0	0.0	0.0	0.0	0.0	0.0	0.0	0.0	0.0	0.0	0.0	0.0	0.18	0.0	0.09	0.09	0.0	0.0	0.0	0.094
0.0	0.0	0.0	0.0	0.4	0.4	0.4	0.4	0.0	0.0	0.4	0.0	0.0	0.0	0.0	0.4	0.0	0.0	3.6	0.0	2.0	0.0	0.0	0.4	0.0	0.0	0.0	0.0	0.0	0.0	0.0	0.0	0.0	0.0	0.0	0.0	0.0	0.0	0.0	0.0	0.0	0.0	0.0	0.0	0.0	0.0	0.0	0.0	0.0	0.0
0.0	0.0	0.0	0.0	0.0	0.0	0.0	0.0	0.0	0.0	0.0	0.84	0.0	0.0	0.0	0.0	0.0	0.0	2.52	0.0	1.68	0.0	0.0	0.0	0.0	0.0	0.0	0.0	0.0	0.0	0.0	0.0	0.0	0.0	0.0	0.84	0.0	0.0	0.0	0.0	0.0	0.0	0.0	0.0	0.0	0.0	0.0	0.0	0.0	0.139
0.0	0.0	0.0	0.0	0.0	0.0	0.0	0.85	0.0	0.0	0.0	0.85	0.0	0.0	0.0	0.0	0.0	0.0	2.56	0.0	0.85	0.0	0.0	0.0	0.0	0.0	0.0	0.0	0.0	0.0	0.0	0.0	0.0	0.0	0.0	0.85	0.0	0.0	0.0	0.0	0.0	0.0	0.0	0.0	0.0	0.0	0.0	0.0	0.0	0.144
0.0	0.21	0.43	0.0	0.65	0.0	0.21	0.21	0.87	0.65	0.43	0.87	0.0	0.0	0.0	0.43	0.0	0.87	3.71	0.0	1.09	0.65	0.0	0.43	0.0	0.0	0.0	0.0	0.0	0.0	0.0	0.0	0.0	0.0	0.0	0.0	0.0	0.43	0.0	0.0	0.0	0.0	0.0	0.0	0.21	0.0	0.0	0.0	0.0	0.032
0.0	0.0	0.0	0.0	1.29	0.0	0.0	0.0	0.0	0.0	0.0	0.0	0.0	0.0	0.0	0.64	0.0	1.29	2.58	0.64	1.29	0.0	0.0	0.0	0.0	0.0	0.0	0.0	0.0	0.0	0.0	0.0	0.0	0.0	0.0	0.0	0.0	0.0	0.64	0.0	0.0	0.0	0.0	0.0	0.0	0.0	0.0	0.0	0.0	0.224
0.0	0.5	0.0	0.0	0.0	0.0	2.0	0.0	0.0	0.5	0.5	0.5	0.0	0.0	0.0	0.5	0.0	1.5	3.0	0.0	1.5	0.0	0.5	0.5	0.0	0.0	0.0	0.0	0.0	0.0	0.0	0.0	0.0	0.0	0.0	0.0	0.0	0.0	0.0	0.0	0.0	0.0	0.0	0.0	0.0	0.0	0.0	0.0	0.0	0.267
0.27	0.27	0.55	0.0	0.27	0.27	0.0	1.37	0.27	0.82	0.27	0.55	0.0	0.0	0.0	0.0	1.37	0.55	1.65	2.2	3.03	0.0	0.0	0.0	0.0	0.0	0.0	0.0	0.0	0.0	0.0	0.0	0.0	0.0	0.0	0.0	0.0	0.0	0.0	0.27	0.0	0.0	0.0	0.0	0.0	0.0	0.0	0.0	0.0	0.28
0.87	0.17	0.52	0.0	0.0	0.32	0.0	0.04	0.29	0.42	0.39	1.37	0.87	1.69	0.0	0.32	0.54	0.22	3.47	0.29	1.32	0.0	0.34	0.84	0.0	0.0	0.0	0.0	0.0	0.0	0.0	0.0	0.0	0.0	0.0	0.0	0.0	0.0	0.0	0.0	0.0	0.0	0.0	0.02	0.07	0.0	0.04	0.0	0.016	0.058
0.0	0.78	2.34	0.0	0.78	0.0	1.56	0.0	0.0	0.0	0.0	1.56	0.0	0.0	0.0	0.0	0.0	0.78	7.03	0.0	2.34	0.0	0.0	0.0	0.0	0.0	0.0	0.0	0.0	0.0	0.0	0.0	0.0	0.0	0.0	0.0	0.0	0.0	0.0	0.0	0.0	0.0	0.0	0.0	0.0	0.0	0.0	0.0	0.0	0.0
0.71	0.35	0.71	0.0	1.79	0.0	0.0	0.0	0.0	0.35	0.0	1.43	0.0	0.0	0.0	0.35	0.0	0.0	3.94	0.0	1.43	0.0	0.0	0.0	0.0	0.0	0.0	0.0	0.0	0.0	0.0	0.0	0.0	0.0	0.0	0.0	0.0	0.0	0.0	0.0	0.0	0.0	0.0	0.0	0.0	0.0	0.0	0.0	0.0	0.061
0.33	0.84	0.67	0.0	0.67	0.33	0.67	0.0	0.33	0.0	0.16	0.84	0.16	0.0	0.0	0.67	0.0	0.5	3.03	0.33	2.18	0.0	0.0	0.0	0.0	0.0	0.0	0.0	0.0	0.0	0.0	0.0	0.33	0.0	0.0	0.0	0.0	0.0	0.0	0.0	0.0	0.0	0.0	0.0	0.0	0.0	0.0	0.0	0.0	0.183
0.42	0.0	0.42	0.0	1.71	0.0	0.42	0.0	0.0	0.21	0.21	0.85	0.21	0.0	0.0	0.0	1.92	0.42	3.21	0.0	1.49	5.78	0.21	0.21	0.0	0.0	0.0	0.0	0.0	0.0	0.0	0.0	0.21	0.0	0.0	0.0	0.0	0.0	0.0	0.0	0.0	0.0	0.0	0.0	0.0	0.0	0.0	0.0	0.0	0.0
0.0	0.0	1.01	0.0	0.0	0.0	0.5	0.0	0.0	2.02	1.51	1.51	0.0	0.0	0.0	0.5	0.0	0.0	3.53	0.0	1.01	0.0	1.51	1.01	0.0	0.0	0.0	0.0	0.0	0.0	0.0	0.0	0.0	0.0	0.0	0.0	0.0	0.0	0.0	0.0	0.0	0.0	0.0	0.0	0.0	0.0	0.0	0.0	0.0	0.089
0.86	0.0	0.86	0.0	0.0	0.0	0.0	0.0	0.0	0.0	0.0	0.0	0.0	0.0	0.0	0.86	3.44	0.0	4.31	0.0	0.86	0.0	0.86	0.0	0.0	0.0	0.0	0.0	0.0	0.0	0.0	0.0	0.0	0.0	0.0	0.0	0.0	0.0	0.0	0.0	0.0	0.0	0.0	0.0	0.0	0.0	0.0	0.0	0.0	0.0
0.25	0.17	0.34	0.0	0.0	0.08	0.0	0.0	0.08	0.08	0.08	0.86	0.0	0.0	0.0	0.08	0.0	0.25	4.66	0.0	1.2	0.0	0.0	0.08	0.0	0.0	0.0	0.0	0.0	0.0	0.0	0.0	0.0	0.0	0.0	0.0	0.0	0.0	0.0	0.0	0.0	0.0	0.08	0.0	0.0	0.0	0.0	0.0	0.0	0.015
0.27	0.27	0.55	0.0	0.27	0.27	0.0	1.37	0.27	0.82	0.27	0.55	0.0	0.0	0.0	0.0	1.37	0.55	1.65	2.2	3.03	0.0	0.0	0.0	0.0	0.0	0.0	0.0	0.0	0.0	0.0	0.0	0.0	0.0	0.0	0.0	0.0	0.0	0.0	0.27	0.0	0.0	0.0	0.0	0.0	0.0	0.0	0.0	0.0	0.279
0.0	0.0	0.0	0.0	0.0	0.0	0.0	0.0	0.0	0.0	0.0	0.0	0.0	0.0	0.0	0.0	0.0	0.0	0.0	0.0	1.81	9.09	0.0	0.0	0.0	0.0	0.0	0.0	0.0	0.0	0.0	0.0	0.0	0.0	0.0	0.0	0.0	0.0	0.0	0.0	0.0	0.0	0.0	0.0	0.0	0.0	0.0	0.0	0.0	0.0
0.0	0.0	0.0	0.0	0.0	0.0	7.27	0.0	0.0	0.0	0.0	0.0	0.0	0.0	0.0	0.0	0.0	0.0	0.0	0.0	0.0	0.0	0.0	0.0	0.0	0.0	0.0	0.0	0.0	0.0	0.0	0.0	0.0	0.0	0.0	0.0	0.0	0.0	0.0	0.0	0.0	0.0	0.0	0.0	0.0	0.0	0.0	0.0	0.0	0.0
0.1	0.2	1.01	0.0	0.8	0.8	0.5	0.0	0.8	0.1	0.3	0.7	0.3	0.0	1.61	0.1	0.0	1.11	1.31	0.2	0.7	0.0	0.6	0.1	0.0	0.0	0.0	0.0	0.0	0.0	0.0	0.0	0.0	0.0	0.0	0.0	0.0	0.0	0.0	0.0	0.0	0.0	0.2	0.0	0.1	0.1	0.0	0.0	0.0	0.11
0.2	0.0	0.1	0.0	0.0	0.1	0.2	0.0	0.0	0.0	0.0	0.72	0.0	0.0	0.0	0.1	0.2	0.1	4.17	0.0	1.35	0.0	0.52	0.41	0.0	0.0	0.0	0.0	0.0	0.0	0.0	0.0	0.0	0.0	0.0	0.0	0.0	0.0	0.0	0.0	0.0	0.0	0.0	0.0	0.0	0.0	0.0	0.0	0.0	0.057
0.0	0.0	1.47	0.0	0.0	1.1	0.36	0.0	0.0	0.0	0.36	0.36	0.0	0.0	0.0	0.36	0.0	0.0	2.21	1.1	2.95	0.0	1.47	0.0	0.0	0.0	0.0	0.0	0.0	0.0	0.0	0.0	0.0	0.0	0.0	0.0	0.0	0.0	0.0	0.0	0.0	0.0	0.0	0.0	0.0	0.0	0.0	0.0	0.0	0.123
0.15	0.15	0.31	0.0	0.15	0.0	0.46	0.0	0.0	0.0	0.62	0.62	0.15	0.0	0.0	0.31	0.15	0.93	2.63	0.0	2.01	0.0	0.0	0.0	0.0	0.0	0.0	0.0	0.0	0.0	0.0	0.0	0.0	0.0	0.0	0.0	0.0	0.0	0.0	0.0	0.0	0.0	0.0	0.0	0.0	0.0	0.0	0.0	0.0	0.092
0.93	0.0	0.0	0.0	0.93	0.0	1.86	0.0	0.0	0.0	0.0	2.8	0.93	0.0	0.0	0.0	0.0	0.0	8.41	0.0	1.86	0.0	0.0	0.93	0.0	0.0	0.0	0.0	0.0	0.0	0.0	0.0	0.0	0.0	0.0	0.0	0.0	0.0	0.0	0.0	0.0	0.0	0.0	0.0	0.0	0.0	0.0	0.0	0.0	0.164
0.0	0.22	0.45	0.0	0.68	0.0	0.22	0.22	0.9	0.68	0.45	0.9	0.0	0.0	0.0	0.68	0.0	0.9	3.86	0.0	1.13	0.0	0.0	0.45	0.0	0.0	0.0	0.0	0.0	0.0	0.0	0.0	0.0	0.0	0.0	0.0	0.0	0.45	0.0	0.0	0.0	0.0	0.0	0.0	0.22	0.0	0.0	0.0	0.0	0.033
0.0	0.0	0.27	0.0	0.54	0.0	0.27	0.0	0.0	0.27	0.0	0.54	0.0	0.0	0.0	1.35	0.0	0.0	1.08	0.0	2.44	10.86	0.0	0.54	0.0	0.0	0.0	0.0	0.0	0.0	0.0	0.0	0.0	0.0	0.0	0.0	0.0	0.0	0.0	0.0	0.0	0.0	0.0	0.0	0.0	0.0	0.0	0.0	0.0	0.0
0.76	0.0	0.38	0.0	0.12	0.25	0.0	0.12	0.12	0.0	0.0	0.25	0.38	0.0	0.0	0.38	0.0	0.25	2.92	0.0	2.92	0.0	0.0	0.38	0.0	0.0	0.0	0.0	0.0	0.0	0.0	0.0	0.0	0.0	0.12	0.0	0.0	0.0	0.0	0.0	0.0	0.0	0.0	0.0	0.0	0.0	0.0	0.0	0.0	0.022
0.0	0.0	0.0	0.0	0.0	0.0	0.0	3.19	0.0	0.0	0.0	0.0	0.0	0.0	0.0	0.0	0.0	0.0	0.0	0.0	0.0	0.0	0.0	0.0	0.0	0.0	0.0	0.0	0.0	0.0	0.0	0.0	0.0	0.0	0.0	0.0	0.0	0.0	0.0	0.0	0.0	0.0	0.0	0.0	1.06	0.0	0.0	0.0	0.0	0.207
0.0	0.0	0.0	0.0	0.0	1.29	0.0	0.64	0.0	0.0	0.0	0.0	0.0	0.0	0.0	0.0	0.0	0.0	3.87	0.0	0.64	0.0	0.0	0.0	0.0	0.0	0.0	0.0	0.0	0.0	0.0	0.0	0.0	0.0	0.0	0.0	0.0	0.0	0.0	0.0	0.0	0.0	0.0	0.0	0.0	0.0	0.0	0.0	0.0	0.0
0.0	0.0	0.0	0.0	0.0	0.0	0.0	3.19	0.0	0.0	0.0	0.0	0.0	0.0	0.0	0.0	0.0	0.0	0.0	0.0	0.0	0.0	0.0	0.0	0.0	0.0	0.0	0.0	0.0	0.0	0.0	0.0	0.0	0.0	0.0	0.0	0.0	0.0	0.0	0.0	0.0	0.0	0.0	0.0	1.06	0.0	0.0	0.0	0.0	0.207
0.0	0.0	1.35	1.35	0.0	0.0	0.0	1.35	0.0	0.0	0.0	0.0	0.0	0.0	0.0	1.35	0.0	0.0	2.7	0.0	0.0	0.0	0.0	0.0	0.0	0.0	0.0	0.0	0.0	0.0	0.0	0.0	0.0	0.0	0.0	0.0	0.0	0.0	0.0	0.0	0.0	0.0	0.0	0.0	2.7	0.0	0.0	0.0	0.0	0.0
0.0	1.03	0.0	0.0	1.03	0.0	1.03	0.51	0.0	0.51	0.0	1.03	0.0	0.0	0.0	0.51	0.0	0.51	2.07	0.0	1.55	0.0	0.0	0.0	0.0	0.0	0.0	0.0	0.0	0.0	0.0	0.0	0.0	0.0	0.51	0.0	0.0	0.0	0.0	0.0	0.0	0.0	0.0	0.0	0.0	0.0	0.0	0.0	0.0	0.257
0.0	0.0	0.0	0.0	0.0	0.0	0.0	0.0	0.0	0.0	0.0	0.0	0.0	0.0	0.29	0.29	0.0	0.29	1.79	0.0	0.59	0.0	0.29	0.0	0.0	0.0	0.0	0.0	0.0	0.0	0.0	0.0	0.29	0.0	0.0	0.0	0.0	0.0	0.0	0.0	0.0	0.0	0.89	0.0	0.0	0.0	0.0	0.0	0.0	0.248
0.0	0.0	0.68	0.0	0.0	0.0	0.0	1.36	0.0	0.0	0.68	0.68	0.0	0.0	0.0	0.0	0.0	0.0	3.4	0.0	1.36	0.0	0.68	0.68	0.0	0.0	0.0	0.0	0.0	0.0	0.0	0.0	0.0	0.0	0.0	0.0	0.0	0.0	0.0	0.0	0.0	0.0	0.0	0.0	0.0	0.0	0.0	0.0	0.0	0.0
0.1	0.2	1.01	0.0	0.8	0.8	0.5	0.0	0.8	0.1	0.3	0.7	0.3	0.0	1.61	0.1	0.0	1.11	1.31	0.2	0.7	0.0	0.6	0.1	0.0	0.0	0.0	0.0	0.0	0.0	0.0	0.0	0.0	0.0	0.0	0.0	0.0	0.0	0.0	0.0	0.0	0.0	0.2	0.0	0.1	0.1	0.0	0.0	0.0	0.11
0.0	0.0	0.66	0.0	0.33	0.0	0.33	0.33	1.33	2.0	0.0	0.66	0.0	0.33	1.0	0.33	0.0	0.66	2.67	0.0	1.0	0.0	2.0	0.0	0.0	0.0	0.0	0.0	0.0	0.0	0.0	0.0	0.33	0.0	0.0	0.0	0.0	0.0	0.0	0.0	0.0	0.0	0.0	0.0	0.33	0.0	0.0	0.0	0.0	0.23
0.0	0.0	0.0	0.0	0.0	0.23	0.0	0.0	0.0	0.0	0.0	0.46	0.0	0.0	0.0	0.46	0.46	0.23	3.0	0.0	0.69	0.0	0.0	0.0	0.0	0.0	0.0	0.0	0.0	0.0	0.0	0.0	0.23	0.0	0.0	0.0	0.0	0.0	0.0	0.0	0.0	0.0	0.0	0.0	0.0	0.0	0.0	0.0	0.077	0.038
0.39	0.0	0.0	0.0	0.0	0.39	0.79	0.0	0.0	0.39	0.0	0.79	0.0	0.0	0.0	0.0	0.39	0.0	2.37	0.0	2.76	0.0	1.18	0.79	0.0	0.0	0.0	0.0	0.0	0.0	0.0	0.0	0.0	0.0	0.0	0.0	0.0	0.0	0.0	0.0	0.0	0.0	0.0	0.0	0.0	0.0	0.0	0.0	0.0	0.064
0.0	0.0	0.77	0.0	0.38	0.38	0.38	0.0	0.0	0.77	0.38	0.38	0.0	0.0	0.0	0.77	0.77	0.77	2.31	0.0	1.15	0.0	0.0	0.38	0.0	0.0	0.0	0.0	0.0	0.0	0.0	0.0	0.0	0.0	0.0	0.0	0.0	0.0	0.0	0.0	0.0	0.0	0.0	0.0	0.0	0.0	0.0	0.0	0.063	0.127
0.0	0.0	0.0	0.0	0.53	0.0	0.53	0.0	0.53	0.0	0.0	1.07	0.0	0.0	0.0	0.0	0.0	0.0	2.15	0.0	3.22	0.0	0.0	0.0	0.0	0.0	0.0	0.0	0.0	0.0	0.0	0.0	0.0	0.0	0.0	0.0	0.0	0.0	0.0	0.0	0.0	0.0	0.0	0.0	0.0	0.0	0.0	0.0	0.0	0.0
0.0	0.31	0.42	0.0	0.0	0.1	0.0	0.52	0.21	0.52	0.0	0.52	0.63	0.1	0.1	0.21	0.31	0.21	2.53	0.42	1.69	0.31	0.0	0.1	0.0	0.0	0.0	0.0	0.0	0.0	0.0	0.0	0.0	0.0	0.0	0.0	0.0	0.0	0.0	0.0	0.0	0.0	0.0	0.0	0.1	0.0	0.0	0.0	0.0	0.016
0.0	0.0	0.0	0.0	0.0	0.0	0.0	0.0	0.0	0.0	0.0	0.0	0.0	0.0	0.0	0.0	0.0	0.0	0.0	0.0	0.0	0.0	0.0	0.0	0.0	0.0	0.0	0.0	0.0	0.0	0.0	0.0	0.0	0.0	0.0	0.0	0.0	0.0	0.0	0.0	0.0	0.0	0.0	0.0	0.0	0.0	0.0	0.0	0.022	0.022
0.0	0.0	0.0	0.0	0.0	0.0	0.0	0.0	0.0	0.85	0.0	0.0	0.0	0.0	1.7	0.0	0.0	0.0	2.56	0.0	1.7	0.0	0.0	0.0	0.0	0.0	0.0	0.0	0.0	0.0	0.0	0.0	0.0	0.0	0.0	0.0	0.0	0.0	0.0	0.0	0.0	0.0	0.0	0.0	0.0	0.0	0.0	0.0	0.299	0.0
0.0	0.0	0.0	0.0	0.0	0.0	0.0	0.0	0.0	0.0	0.0	0.0	0.0	0.0	0.0	0.0	0.0	0.0	0.0	0.0	0.0	0.0	0.0	0.0	0.0	0.0	33.33	0.0	0.0	0.0	0.0	0.0	0.0	0.0	0.0	0.0	0.0	0.0	0.0	0.0	0.0	0.0	0.0	0.0	0.0	0.0	0.0	0.0	0.0	0.0
0.0	0.0	0.0	0.0	0.0	0.0	0.0	0.0	0.0	0.0	0.0	0.0	0.0	0.0	0.0	0.0	0.0	0.0	0.0	0.0	0.0	0.0	0.0	0.0	5.12	0.0	0.0	0.0	0.0	0.0	0.0	0.0	0.0	0.0	0.0	0.0	1.28	0.0	2.56	0.0	0.0	0.0	0.0	0.0	0.0	0.0	0.0	0.0	0.0	0.131
0.0	0.0	0.0	0.0	0.0	0.0	0.0	0.0	0.0	0.0	0.0	0.0	0.0	0.0	0.0	0.0	0.0	0.0	0.0	0.0	0.0	0.0	0.0	0.0	0.0	0.0	0.07	0.0	0.07	0.0	0.0	0.0	0.07	0.0	0.0	0.0	0.0	0.0	0.0	0.07	0.0	0.0	0.0	0.0	0.0	0.0	0.0	0.0	0.0	0.104
0.0	0.0	0.0	0.0	2.04	0.0	0.0	0.0	0.0	0.0	0.0	0.0	0.0	0.0	0.0	0.0	0.0	0.0	0.0	0.0	0.0	0.0	0.0	0.0	4.08	2.04	2.04	2.04	2.04	2.04	2.04	2.04	0.0	2.04	2.04	2.04	0.0	0.0	0.0	2.04	0.0	4.08	0.0	0.0	0.0	0.0	0.0	0.0	0.0	0.671
0.0	0.0	0.0	0.0	0.0	0.0	0.0	0.0	0.0	0.0	0.0	0.0	0.0	0.0	0.0	0.0	0.0	0.0	0.0	0.0	0.0	0.0	0.0	0.0	0.0	0.0	0.84	0.0	0.84	0.0	0.0	0.0	0.84	0.0	0.0	0.0	0.0	0.0	0.0	0.0	0.0	0.0	0.0	0.0	0.0	0.0	0.0	0.0	0.0	0.273
0.0	0.0	0.0	0.0	0.0	0.0	0.0	0.0	0.0	0.0	0.0	0.0	0.0	0.0	0.0	0.0	0.0	0.0	0.0	0.0	0.0	0.0	0.0	0.0	0.0	0.0	0.0	0.0	0.0	0.0	0.0	0.0	0.0	0.0	0.0	0.0	0.0	0.0	0.0	0.0	0.0	0.0	0.0	0.0	0.0	0.0	0.0	0.0	0.0	0.0
0.0	0.0	0.0	0.0	0.0	0.0	0.0	0.0	0.0	0.0	0.0	0.0	0.0	0.0	0.0	0.0	0.0	0.0	7.31	0.0	0.0	0.0	0.0	0.0	0.0	0.0	0.0	0.0	0.0	0.0	0.0	0.0	0.0	0.0	0.0	0.0	0.0	0.0	4.87	0.0	0.0	0.0	0.0	0.0	0.0	0.0	0.0	0.0	0.0	0.0
0.0	0.0	0.0	0.0	0.0	0.0	0.0	0.0	0.0	0.0	0.0	0.0	0.0	0.0	0.0	0.0	0.0	0.0	4.0	0.0	0.0	0.0	0.0	0.0	0.0	0.0	0.0	0.0	0.0	0.0	0.0	0.0	0.0	0.0	0.0	0.0	0.0	0.0	0.0	0.0	0.0	0.0	0.0	0.0	0.0	0.0	0.0	0.0	0.0	0.0
0.0	0.0	0.0	0.0	0.0	0.0	0.0	0.0	0.0	0.0	0.0	0.24	0.0	0.0	0.0	0.0	0.0	0.0	0.24	0.0	0.0	0.0	0.0	0.0	9.33	3.93	0.24	0.0	0.0	0.73	0.0	0.0	0.0	0.0	0.24	0.24	0.0	0.0	0.24	0.0	0.0	0.73	0.0	0.49	0.0	0.0	0.0	0.0	0.0	0.037
0.9	0.0	0.0	0.0	0.9	0.0	0.0	0.0	0.0	0.0	0.0	1.8	0.0	0.0	0.0	0.0	0.0	0.0	3.6	0.0	1.8	0.0	0.0	0.0	0.9	0.9	0.0	0.0	0.0	0.0	0.0	0.0	0.0	0.0	0.0	0.0	0.0	0.0	0.0	0.0	0.0	0.9	0.0	0.0	0.0	0.0	0.0	0.0	0.0	0.149
0.0	0.0	0.0	0.0	0.0	0.0	0.0	0.0	0.0	0.0	0.0	1.85	0.0	0.0	0.0	0.0	0.0	0.0	0.0	0.0	0.0	0.0	0.0	0.0	0.0	0.0	0.0	0.0	1.85	0.0	0.0	0.0	0.0	0.0	0.0	0.0	1.85	0.0	0.0	0.0	0.0	3.7	0.0	0.0	0.0	0.0	0.0	0.0	0.0	0.308
0.08	0.0	0.08	0.0	0.0	0.08	0.0	0.49	0.0	0.0	0.08	1.48	0.08	0.08	0.0	0.0	0.08	0.0	0.0	0.0	0.0	0.0	0.0	0.0	3.3	0.0	0.0	0.0	0.0	0.0	0.0	0.0	0.0	0.0	0.0	0.41	0.08	0.0	0.0	0.0	0.0	0.0	0.08	0.0	0.0	0.0	0.0	0.16	0.098	0.153
0.0	0.0	0.0	0.0	1.85	0.0	0.0	0.0	0.0	0.0	0.0	0.0	0.0	0.0	0.0	0.0	0.0	0.0	1.85	0.0	0.0	0.0	0.0	0.0	0.0	0.0	0.0	0.0	0.0	0.0	0.0	0.0	0.0	0.0	0.0	0.0	0.0	0.0	0.0	0.0	0.0	1.85	0.0	0.0	0.0	0.0	0.0	0.0	0.0	0.284
0.0	0.0	1.44	0.0	0.0	0.0	0.0	0.0	0.0	0.0	0.0	0.0	0.0	0.0	0.0	0.0	0.0	0.0	0.0	0.0	0.0	0.0	0.0	0.0	0.0	0.0	0.0	0.0	0.0	0.0	0.0	0.0	0.0	0.0	0.0	0.0	0.0	0.0	2.89	0.0	0.0	2.89	0.0	0.0	0.0	0.0	0.0	0.0	0.0	0.247
0.0	0.0	0.0	0.0	0.0	0.0	0.0	0.0	0.0	0.0	0.0	5.88	0.0	0.0	0.0	0.0	0.0	0.0	0.0	0.0	0.0	0.0	0.0	0.0	0.0	0.0	0.0	0.0	0.0	0.0	0.0	0.0	0.0	0.0	0.0	0.0	0.0	0.0	0.0	0.0	0.0	0.0	0.0	0.0	0.0	0.0	0.0	0.0	0.0	0.0
0.0	0.0	0.0	0.0	0.0	0.0	0.0	0.0	0.0	0.0	0.0	0.8	0.0	0.0	0.0	0.0	0.0	0.0	0.8	0.0	0.0	0.0	0.0	0.0	0.8	0.0	0.0	0.0	0.0	0.0	0.0	0.0	0.0	0.0	0.8	0.8	0.0	0.0	0.0	0.0	0.0	1.6	0.0	1.6	0.0	0.0	0.0	0.0	0.0	0.115
0.0	0.0	0.0	0.0	1.51	0.0	0.0	0.0	0.0	0.0	0.0	3.03	0.0	0.0	0.0	0.0	0.0	0.0	1.51	0.0	0.0	0.0	0.0	0.0	0.0	0.0	0.0	0.0	0.0	0.0	0.0	0.0	0.0	0.0	0.0	0.0	0.0	0.0	0.0	0.0	0.0	0.0	0.0	1.51	0.0	0.0	0.0	0.0	0.0	0.547
0.0	0.0	0.0	0.0	0.0	0.0	0.0	0.0	0.0	2.32	0.0	0.0	0.0	0.0	0.0	2.32	0.0	0.0	2.32	0.0	0.0	0.0	0.0	0.0	0.0	0.0	0.0	0.0	0.0	0.0	0.0	0.0	0.0	0.0	0.0	0.0	0.0	0.0	0.0	0.0	2.32	0.0	0.0	0.0	0.0	2.32	0.0	0.0	0.0	0.0
0.0	0.63	0.0	0.0	1.27	0.0	0.0	0.0	0.0	0.0	0.0	1.27	0.0	0.0	0.0	0.0	0.0	0.63	3.18	0.0	0.63	0.0	0.0	0.0	0.0	0.0	1.27	1.27	0.0	0.0	0.0	0.63	0.0	0.63	0.0	0.0	0.0	0.0	0.0	0.0	0.0	0.0	0.0	0.0	2.54	0.0	0.0	0.0	0.0	0.218
0.0	0.0	0.58	0.0	0.0	0.0	0.0	0.0	0.0	0.0	0.0	0.0	0.0	0.0	0.0	0.0	1.16	0.58	0.58	0.0	0.0	0.0	0.0	0.0	1.16	0.58	1.16	1.74	0.58	0.58	0.58	0.58	0.0	0.58	0.58	0.58	0.0	0.0	0.0	0.58	0.0	0.0	0.0	0.0	0.58	0.0	0.0	0.0	0.0	0.658
0.18	0.06	0.24	0.0	0.18	0.0	0.0	0.18	0.0	0.12	0.0	0.6	0.0	0.0	0.0	0.24	0.12	0.0	0.78	0.0	0.72	0.0	0.06	0.42	1.93	0.66	0.0	0.18	0.0	0.12	0.3	0.0	0.0	0.0	0.42	0.0	0.18	0.0	0.24	0.0	0.0	0.12	0.0	0.0	0.18	0.0	0.0	0.12	0.0	0.196
0.0	0.0	1.88	0.0	0.0	0.0	0.0	0.0	0.0	0.0	0.0	1.88	0.0	0.0	0.0	0.0	0.0	0.0	1.88	0.0	1.88	0.0	0.0	0.0	0.0	0.0	1.88	0.0	0.0	0.0	0.0	0.0	0.0	0.0	0.0	0.0	0.0	0.0	0.0	0.0	0.0	1.88	0.0	0.0	0.0	0.0	0.0	0.0	0.323	0.323
0.0	0.0	2.12	0.0	0.0	0.0	0.0	0.0	0.0	0.0	0.0	2.12	0.0	0.0	0.0	0.0	0.0	0.0	0.0	0.0	2.12	0.0	0.0	0.0	0.0	0.0	0.0	0.0	0.0	0.0	0.0	0.0	0.0	0.0	0.0	0.0	0.0	0.0	0.0	0.0	0.0	0.0	0.0	0.0	0.0	0.0	0.0	0.0	0.0	0.0
0.0	0.0	0.0	0.0	0.0	0.0	0.0	0.0	0.0	0.0	0.0	0.0	0.0	0.0	0.0	0.0	0.0	0.0	0.0	0.0	0.0	0.0	0.0	0.0	8.1	5.4	0.0	0.0	0.0	0.0	0.0	0.0	0.0	0.0	0.0	0.0	0.0	0.0	0.0	0.0	0.0	0.0	0.0	1.35	0.0	0.0	0.0	0.0	0.0	0.0
0.0	0.0	0.0	0.0	0.0	0.0	0.0	0.0	0.0	0.0	0.0	1.78	0.0	0.0	0.0	0.0	0.0	0.0	0.0	0.0	0.0	0.0	0.0	0.0	0.0	0.0	0.0	0.0	0.0	0.0	0.0	0.0	0.0	0.0	0.0	0.0	0.0	0.0	0.0	0.0	0.0	0.0	1.78	0.0	0.0	0.0	0.0	0.0	0.0	0.336
0.0	0.0	0.0	0.0	0.0	0.0	0.0	0.0	0.0	0.0	0.0	0.0	0.0	0.0	0.0	0.0	0.0	0.0	0.0	0.0	0.0	0.0	0.0	0.0	0.0	0.0	0.0	0.0	0.0	0.0	0.0	0.0	0.0	0.0	0.0	0.0	0.0	0.0	0.0	0.0	0.0	0.0	0.0	0.0	0.0	0.0	0.0	0.0	0.0	0.0
0.0	0.0	0.0	0.0	0.0	0.0	0.0	0.0	0.0	0.0	0.0	0.86	0.86	0.0	0.0	0.0	0.0	0.0	0.0	0.0	0.0	0.0	0.0	0.0	3.47	0.0	0.0	0.0	0.0	0.0	0.0	0.0	0.0	0.0	0.0	0.0	0.86	0.0	0.0	0.0	0.0	0.0	0.0	0.0	0.0	0.0	0.0	0.0	0.0	0.0
0.0	0.0	0.0	0.0	0.0	0.0	0.0	0.0	0.0	1.44	0.0	0.0	0.0	0.0	0.0	0.0	0.0	1.44	0.0	0.0	0.0	0.0	0.0	0.0	2.89	1.44	0.0	1.44	0.0	1.44	1.44	0.0	0.0	0.0	1.44	1.44	0.0	0.0	0.0	0.0	0.0	0.0	0.0	0.0	0.0	0.0	0.0	0.0	0.0	0.156
0.0	0.0	0.0	0.0	3.03	0.0	0.0	0.0	0.0	0.0	0.0	0.0	0.0	0.0	0.0	0.0	0.0	0.0	0.0	0.0	0.0	0.0	0.0	0.0	0.0	0.0	0.0	0.0	0.0	0.0	0.0	0.0	0.0	0.0	0.0	0.0	0.0	0.0	0.0	0.0	0.0	0.0	0.0	0.0	0.0	0.0	0.0	0.0	0.0	0.0
0.0	0.0	0.54	0.0	0.0	0.0	0.0	0.0	0.0	0.0	0.0	0.27	0.0	0.0	0.0	0.0	0.0	0.0	3.29	0.0	0.0	0.0	0.0	0.0	0.0	0.0	0.0	0.0	0.0	0.0	0.0	0.0	0.0	0.0	0.0	0.0	0.27	0.0	0.27	0.0	0.54	0.0	0.27	0.0	0.27	0.27	0.0	0.0	0.0	0.188
0.0	0.0	0.75	0.0	0.0	0.0	0.0	0.0	0.0	0.0	0.0	0.75	0.0	0.0	0.0	0.0	0.0	0.0	3.75	0.0	0.0	0.0	0.0	0.0	0.0	0.0	0.0	0.0	0.0	0.0	0.0	0.0	0.0	0.0	0.0	0.0	0.0	0.0	0.0	0.0	0.0	0.0	0.0	0.0	0.0	0.0	0.0	0.0	0.0	0.262
0.0	0.0	0.79	0.0	0.0	0.0	0.0	0.0	0.0	0.0	0.0	0.39	0.0	0.0	0.0	0.0	0.0	0.39	3.18	0.0	0.0	0.0	0.0	0.0	0.0	0.0	0.0	0.0	0.0	0.0	0.0	0.0	0.0	0.0	0.0	0.0	0.39	0.0	0.0	0.0	0.39	0.0	0.0	0.0	0.39	0.39	0.0	0.0	0.0	0.237
0.08	0.16	0.08	0.0	0.2	0.0	0.04	0.04	0.04	0.49	0.12	0.32	0.12	0.04	0.0	0.08	0.0	0.0	0.77	0.0	0.2	0.0	0.0	0.0	0.0	0.0	0.0	0.0	0.0	0.0	0.0	0.0	0.0	0.0	0.0	0.69	0.65	0.0	0.0	0.04	0.0	0.08	0.0	0.16	0.0	0.28	0.0	0.89	0.016	0.243
0.0	0.0	0.0	0.0	0.0	0.0	0.0	0.0	0.0	0.0	0.0	0.0	0.0	0.0	0.0	0.0	0.0	0.0	0.0	0.0	0.0	0.0	0.0	0.0	16.66	0.0	0.0	0.0	0.0	0.0	0.0	0.0	0.0	0.0	0.0	0.0	0.0	0.0	0.0	0.0	0.0	0.0	0.0	0.0	0.0	0.0	0.0	0.0	0.0	0.0
0.0	0.0	0.0	0.0	0.0	0.0	0.0	0.26	0.39	0.0	0.13	0.52	0.26	0.0	0.0	0.0	0.0	0.0	0.0	0.0	0.0	0.0	0.0	0.0	4.22	0.13	0.0	0.0	0.0	0.0	0.0	0.0	0.0	0.0	0.0	0.13	0.13	0.0	0.0	0.0	0.0	0.0	0.0	0.13	0.0	0.0	0.0	0.0	0.017	0.107
0.0	0.0	1.58	0.0	0.0	0.0	0.0	0.0	0.0	0.0	0.0	1.58	0.0	0.0	0.0	0.0	0.0	0.0	1.58	0.0	1.58	0.0	0.0	0.0	1.58	3.17	0.0	0.0	0.0	0.0	0.0	0.0	0.0	0.0	0.0	0.0	0.0	0.0	0.0	0.0	0.0	0.0	0.0	0.0	0.0	0.0	0.0	0.0	0.0	0.0
0.0	0.0	0.21	0.0	0.42	0.0	0.0	0.0	0.21	0.0	0.0	0.0	0.0	1.27	0.0	0.0	0.21	0.0	0.21	0.0	1.06	0.0	0.0	0.0	0.21	0.0	0.0	0.21	0.0	0.0	0.0	0.0	0.0	0.0	0.21	0.0	0.0	0.0	0.0	0.0	0.0	2.12	0.0	0.0	0.0	0.0	0.0	0.0	0.0	0.161
0.0	0.0	0.0	0.0	0.0	0.0	0.0	0.0	0.0	0.0	0.0	3.57	0.0	0.0	0.0	0.0	0.0	0.0	0.0	0.0	0.0	0.0	0.0	0.0	0.0	0.0	0.0	0.0	0.0	0.0	0.0	0.0	0.0	0.0	0.0	0.0	0.0	0.0	0.0	0.0	0.0	0.0	0.0	0.0	0.0	0.0	0.0	0.0	0.0	0.0
0.0	0.0	1.21	0.0	0.0	2.43	0.0	0.0	0.0	0.0	0.0	0.0	0.0	0.0	0.0	0.0	0.0	0.0	1.21	0.0	1.21	0.0	0.0	0.0	0.0	0.0	1.21	0.0	0.0	0.0	0.0	0.0	0.0	0.0	0.0	0.0	0.0	0.0	0.0	0.0	0.0	0.0	0.0	0.0	0.0	0.0	0.0	0.0	0.0	0.211
0.0	0.0	0.0	0.0	0.0	0.0	0.0	0.0	0.0	0.0	0.0	1.41	0.0	0.0	0.0	0.0	0.0	0.0	0.47	0.0	0.94	0.0	0.0	0.0	0.47	0.0	0.0	0.0	0.0	0.0	0.0	0.0	0.0	0.0	0.0	0.0	0.47	0.0	0.0	0.0	0.0	0.0	0.0	0.0	0.0	0.0	0.0	0.0	0.0	0.137
0.0	1.28	0.0	0.0	0.0	0.0	0.0	0.0	0.0	0.0	0.0	1.28	0.0	0.0	0.0	0.0	0.0	0.0	2.56	0.0	1.28	0.0	0.0	0.0	5.12	0.0	0.0	0.0	0.0	0.0	0.0	0.0	0.0	0.0	0.0	0.0	0.0	0.0	0.0	0.0	0.0	0.0	0.0	0.0	0.0	0.0	0.0	0.0	0.0	0.196
0.29	0.0	0.29	0.0	0.29	0.0	0.0	0.0	0.0	0.0	0.0	0.0	0.29	0.0	0.0	0.0	0.29	0.0	0.0	0.0	1.75	0.0	0.0	0.0	2.63	0.0	0.0	0.0	0.0	0.0	0.0	0.0	0.0	0.0	0.0	0.58	0.0	0.0	0.0	0.0	0.0	0.0	0.0	0.58	0.0	0.0	0.0	0.0	0.0	0.108
0.26	0.0	0.0	0.0	0.0	0.0	0.0	0.0	0.0	0.53	0.0	3.76	0.0	0.0	0.0	0.0	0.0	0.0	0.26	0.0	0.0	0.0	0.0	0.0	3.76	2.68	0.0	0.0	0.0	0.26	0.0	0.0	0.0	0.0	0.26	0.0	0.0	0.0	0.0	0.0	0.0	0.0	0.0	0.0	0.0	0.0	0.0	0.0	0.0	0.55
0.0	0.0	0.0	0.0	0.0	0.0	0.0	0.0	0.0	0.0	0.0	0.91	0.0	0.0	0.0	0.0	0.91	0.0	2.75	0.0	0.0	0.0	0.0	0.0	1.83	0.0	0.0	0.0	0.0	0.0	0.0	0.0	0.0	0.0	0.0	0.0	0.91	0.0	0.0	0.0	0.0	0.91	0.0	0.0	0.0	0.0	0.0	0.0	0.301	0.0
0.0	0.0	0.0	0.0	0.0	0.0	0.0	0.0	0.0	0.0	0.0	0.0	0.0	0.0	0.0	0.0	0.0	0.0	0.0	0.0	0.0	0.0	0.0	0.0	0.0	0.0	0.0	0.0	0.0	0.0	0.0	0.0	0.0	0.0	0.0	0.0	0.0	0.0	0.0	0.0	7.14	0.0	0.0	0.0	0.0	7.14	0.0	0.0	0.0	0.0
0.0	0.0	0.0	0.0	0.0	0.0	0.0	0.0	0.0	0.0	0.0	3.22	0.0	0.0	0.0	0.0	0.0	0.0	0.0	0.0	0.0	0.0	0.0	0.0	0.0	0.0	0.0	0.0	0.0	0.0	0.0	0.0	0.0	0.0	0.0	0.0	0.0	0.0	0.0	0.0	3.22	0.0	0.0	0.0	0.0	3.22	0.0	0.0	0.0	0.526
0.0	0.0	4.0	0.0	0.0	0.0	0.0	0.0	0.0	0.0	0.0	0.0	0.0	0.0	0.0	0.0	0.0	0.0	4.0	0.0	0.0	0.0	0.0	0.0	0.0	0.0	4.0	0.0	0.0	0.0	0.0	0.0	0.0	0.0	0.0	0.0	0.0	0.0	0.0	0.0	0.0	0.0	0.0	0.0	0.0	0.0	0.0	0.0	0.0	0.0
0.0	0.0	0.0	0.0	0.0	0.0	0.0	0.0	0.0	0.0	0.0	0.0	0.0	0.0	0.0	0.0	0.0	0.0	4.34	0.0	8.69	0.0	0.0	0.0	0.0	0.0	4.34	0.0	0.0	0.0	0.0	0.0	0.0	0.0	0.0	0.0	0.0	0.0	0.0	0.0	0.0	0.0	0.0	0.0	0.0	0.0	0.0	0.0	0.0	0.0
0.0	0.0	1.02	0.0	0.0	0.0	0.0	0.0	0.0	0.0	0.0	0.0	0.0	0.0	0.0	0.0	0.0	0.0	0.0	0.0	0.0	0.0	0.0	0.0	0.0	0.0	0.0	1.02	0.0	0.0	0.0	0.0	0.0	0.0	1.02	0.0	1.02	0.0	0.0	0.0	0.0	0.0	0.0	0.0	0.0	0.0	0.0	0.0	0.0	0.167
0.0	0.0	0.0	0.0	0.0	0.0	0.0	0.0	0.0	0.0	0.0	1.75	0.0	0.0	0.0	0.0	0.0	0.0	2.63	0.0	3.5	0.0	0.0	0.0	0.0	0.0	0.0	0.0	0.0	0.0	0.0	0.0	0.0	0.0	0.0	0.0	0.0	0.0	0.0	0.0	0.0	0.0	0.0	0.0	0.0	0.0	0.0	0.0	0.0	0.0
0.0	0.0	0.78	0.0	0.0	0.0	0.0	0.0	0.0	0.0	0.0	0.78	0.0	0.0	0.0	0.0	0.0	0.0	1.56	0.0	0.0	0.0	0.0	0.0	0.0	0.0	0.0	0.0	0.0	0.0	0.0	0.0	0.0	0.0	0.0	0.0	0.0	0.0	0.0	0.0	0.0	0.0	0.0	0.0	0.0	0.0	0.0	0.78	0.145	0.0
0.11	0.0	0.11	0.0	0.11	0.11	0.0	0.0	1.03	0.0	0.0	0.34	0.0	0.0	0.0	0.0	0.0	0.0	0.45	0.0	0.22	0.0	0.0	0.0	0.57	0.68	0.11	0.0	0.0	0.0	0.0	0.0	0.34	0.0	0.0	0.0	0.22	0.0	0.0	0.0	0.0	0.0	0.0	0.0	0.0	0.0	0.0	0.0	0.078	0.171
0.67	0.0	0.0	0.0	1.01	0.0	0.0	0.0	0.0	0.0	0.0	0.67	0.67	0.0	0.0	0.0	0.0	0.0	1.35	0.0	1.68	0.0	0.0	0.0	0.33	0.33	0.0	0.0	0.0	0.0	0.0	0.0	0.0	0.0	0.0	0.0	0.67	0.0	0.0	0.0	0.0	0.67	0.0	0.0	0.33	0.0	0.0	0.33	0.097	0.048
0.02	0.0	0.15	0.0	0.24	0.31	0.0	0.04	0.22	0.0	0.02	0.08	0.0	0.0	0.02	0.0	0.0	0.02	0.08	0.0	0.06	0.0	0.0	0.0	0.44	0.47	0.02	0.0	0.0	0.0	0.0	0.0	0.11	0.0	0.0	0.0	0.0	0.02	0.0	0.0	0.0	0.02	0.0	0.0	0.0	0.0	0.0	0.0	0.185	0.15
0.51	0.0	0.51	0.0	0.0	0.51	0.0	0.0	0.0	0.0	0.0	0.51	0.0	0.0	0.0	0.0	0.0	0.0	0.51	0.0	1.02	0.0	0.0	0.0	0.0	0.0	0.0	0.0	0.0	0.0	0.0	0.0	0.0	0.0	0.0	0.0	0.51	0.0	0.51	0.0	0.51	0.0	1.02	0.0	0.0	0.51	0.0	0.0	0.0	0.161
0.0	0.0	0.65	0.0	0.32	0.0	0.0	0.0	0.0	0.0	0.0	0.32	0.0	0.0	0.0	0.0	0.0	0.0	0.0	0.0	0.0	0.0	0.0	0.0	0.0	0.0	0.0	0.0	0.0	0.0	0.0	0.0	0.0	0.0	0.0	0.0	0.0	0.0	0.0	0.0	0.0	0.0	0.0	0.0	0.0	0.0	0.0	0.0	0.0	0.061
0.0	0.0	0.1	0.0	0.1	0.1	0.2	0.2	0.1	0.0	0.0	0.2	0.1	0.2	0.0	0.0	0.0	0.0	0.0	0.0	0.0	0.0	0.0	0.0	3.0	0.0	0.0	0.0	0.0	0.0	0.0	0.0	0.0	0.0	0.0	0.31	0.0	0.0	0.0	0.0	0.0	0.0	0.0	0.0	0.0	0.0	0.0	0.2	0.013	0.097
0.0	0.0	0.23	0.0	0.23	0.0	0.0	0.0	0.23	0.0	0.0	0.0	0.0	1.43	0.0	0.0	0.23	0.0	0.23	0.0	2.14	0.0	0.0	0.0	0.23	0.0	0.0	0.0	0.0	0.0	0.0	0.0	0.0	0.0	0.0	0.0	0.23	0.0	0.0	0.0	0.0	1.9	0.0	0.0	0.0	0.0	0.0	0.0	0.117	0.235
0.0	0.0	0.0	0.0	0.0	0.0	0.0	0.0	0.0	0.0	0.0	0.0	0.0	0.0	0.0	0.0	3.15	0.0	0.0	0.0	0.0	0.0	0.0	0.0	4.5	1.8	0.0	0.0	0.0	2.7	0.0	0.0	0.0	0.0	0.0	0.0	0.0	0.0	0.0	0.45	0.0	0.0	0.0	0.0	0.0	0.0	0.0	0.0	0.557	0.0
0.0	0.0	0.0	0.0	0.0	0.0	0.0	0.0	0.0	0.0	0.0	0.0	0.0	0.0	0.0	0.0	0.0	0.0	4.0	0.0	0.0	0.0	0.0	0.0	4.0	0.0	0.0	0.0	0.0	0.0	0.0	0.0	0.0	0.0	0.0	0.0	0.0	0.0	0.0	0.0	0.0	0.0	0.0	0.0	0.0	0.0	0.0	0.0	0.0	0.751
0.0	0.16	0.32	0.0	0.16	0.0	0.0	0.16	0.16	0.0	0.0	0.0	0.0	0.0	0.16	0.0	0.0	0.0	0.0	0.0	0.0	0.0	0.0	0.0	0.96	0.48	0.16	0.0	0.0	0.0	0.0	0.0	0.0	0.0	3.21	0.0	0.16	0.0	0.0	0.0	0.0	0.96	0.0	0.0	0.32	0.16	0.16	0.0	0.0	0.124
0.0	0.54	0.0	0.0	0.54	0.0	0.0	0.0	0.0	0.0	0.0	0.0	0.0	0.0	0.0	0.0	0.0	0.0	0.0	0.0	0.0	0.0	0.0	0.0	0.54	0.54	0.0	0.0	0.0	0.0	0.0	0.0	0.0	0.0	0.0	0.0	0.0	0.0	0.0	0.0	0.0	0.0	0.0	0.0	1.09	0.0	0.0	0.0	0.0	0.182
[truncated: 2,724 more rows]
[truncated: 8 more columns]
