# Supplementary material for: Adaptive density peak clustering based on Delaunay graph
Source: PLoS One. 2025 Jun 5;20(6):e0325161. doi: 10.1371/journal.pone.0325161 (PMC12140253; doi:10.1371/journal.pone.0325161)
Supplement: S1 File — https://github.com/7ucK1n9/S1-Data.git (ZIP) [file pone.0325161.s001.zip › Real-world Data/Thyroid.csv]

feature_1	feature_2	feature_3	feature_4	feature_5	class
1,107,10.1,2.2,0.9,2.7
1,113,9.9,3.1,2.0,5.9
1,127,12.9,2.4,1.4,0.6
1,109,5.3,1.6,1.4,1.5
1,105,7.3,1.5,1.5,-0.1
1,105,6.1,2.1,1.4,7.0
1,110,10.4,1.6,1.6,2.7
1,114,9.9,2.4,1.5,5.7
1,106,9.4,2.2,1.5,0.0
1,107,13.0,1.1,0.9,3.1
1,106,4.2,1.2,1.6,1.4
1,110,11.3,2.3,0.9,3.3
1,116,9.2,2.7,1.0,4.2
1,112,8.1,1.9,3.7,2.0
1,122,9.7,1.6,0.9,2.2
1,109,8.4,2.1,1.1,3.6
1,111,8.4,1.5,0.8,1.2
1,114,6.7,1.5,1.0,3.5
1,119,10.6,2.1,1.3,1.1
1,115,7.1,1.3,1.3,2.0
1,101,7.8,1.2,1.0,1.7
1,103,10.1,1.3,0.7,0.1
1,109,10.4,1.9,0.4,-0.1
1,102,7.6,1.8,2.0,2.5
1,121,10.1,1.7,1.3,0.1
1,100,6.1,2.4,1.8,3.8
1,106,9.6,2.4,1.0,1.3
1,116,10.1,2.2,1.6,0.8
1,105,11.1,2.0,1.0,1.0
1,110,10.4,1.8,1.0,2.3
1,120,8.4,1.1,1.4,1.4
1,116,11.1,2.0,1.2,2.3
1,110,7.8,1.9,2.1,6.4
1,90,8.1,1.6,1.4,1.1
1,117,12.2,1.9,1.2,3.9
1,117,11.0,1.4,1.5,2.1
1,113,9.0,2.0,1.8,1.6
1,106,9.4,1.5,0.8,0.5
1,130,9.5,1.7,0.4,3.2
1,100,10.5,2.4,0.9,1.9
1,121,10.1,2.4,0.8,3.0
1,110,9.2,1.6,1.5,0.3
1,129,11.9,2.7,1.2,3.5
1,121,13.5,1.5,1.6,0.5
1,123,8.1,2.3,1.0,5.1
1,107,8.4,1.8,1.5,0.8
1,109,10.0,1.3,1.8,4.3
1,120,6.8,1.9,1.3,1.9
1,100,9.5,2.5,1.3,-0.2
1,118,8.1,1.9,1.5,13.7
1,100,11.3,2.5,0.7,-0.3
1,103,12.2,1.2,1.3,2.7
1,115,8.1,1.7,0.6,2.2
1,119,8.0,2.0,0.6,3.2
1,106,9.4,1.7,0.9,3.1
1,114,10.9,2.1,0.3,1.4
1,93,8.9,1.5,0.8,2.7
1,120,10.4,2.1,1.1,1.8
1,106,11.3,1.8,0.9,1.0
1,110,8.7,1.9,1.6,4.4
1,103,8.1,1.4,0.5,3.8
1,101,7.1,2.2,0.8,2.2
1,115,10.4,1.8,1.6,2.0
1,116,10.0,1.7,1.5,4.3
1,117,9.2,1.9,1.5,6.8
1,106,6.7,1.5,1.2,3.9
1,118,10.5,2.1,0.7,3.5
1,97,7.8,1.3,1.2,0.9
1,113,11.1,1.7,0.8,2.3
1,104,6.3,2.0,1.2,4.0
1,96,9.4,1.5,1.0,3.1
1,120,12.4,2.4,0.8,1.9
1,133,9.7,2.9,0.8,1.9
1,126,9.4,2.3,1.0,4.0
1,113,8.5,1.8,0.8,0.5
1,109,9.7,1.4,1.1,2.1
1,119,12.9,1.5,1.3,3.6
1,101,7.1,1.6,1.5,1.6
1,108,10.4,2.1,1.3,2.4
1,117,6.7,2.2,1.8,6.7
1,115,15.3,2.3,2.0,2.0
1,91,8.0,1.7,2.1,4.6
1,103,8.5,1.8,1.9,1.1
1,98,9.1,1.4,1.9,-0.3
1,111,7.8,2.0,1.8,4.1
1,107,13.0,1.5,2.8,1.7
1,119,11.4,2.3,2.2,1.6
1,122,11.8,2.7,1.7,2.3
1,105,8.1,2.0,1.9,-0.5
1,109,7.6,1.3,2.2,1.9
1,105,9.5,1.8,1.6,3.6
1,112,5.9,1.7,2.0,1.3
1,112,9.5,2.0,1.2,0.7
1,98,8.6,1.6,1.6,6.0
1,109,12.4,2.3,1.7,0.8
1,114,9.1,2.6,1.5,1.5
1,114,11.1,2.4,2.0,-0.3
1,110,8.4,1.4,1.0,1.9
1,120,7.1,1.2,1.5,4.3
1,108,10.9,1.2,1.9,1.0
1,108,8.7,1.2,2.2,2.5
1,116,11.9,1.8,1.9,1.5
1,113,11.5,1.5,1.9,2.9
1,105,7.0,1.5,2.7,4.3
1,114,8.4,1.6,1.6,-0.2
1,114,8.1,1.6,1.6,0.5
1,105,11.1,1.1,0.8,1.2
1,107,13.8,1.5,1.0,1.9
1,116,11.5,1.8,1.4,5.4
1,102,9.5,1.4,1.1,1.6
1,116,16.1,0.9,1.3,1.5
1,118,10.6,1.8,1.4,3.0
1,109,8.9,1.7,1.0,0.9
1,110,7.0,1.0,1.6,4.3
1,104,9.6,1.1,1.3,0.8
1,105,8.7,1.5,1.1,1.5
1,102,8.5,1.2,1.3,1.4
1,112,6.8,1.7,1.4,3.3
1,111,8.5,1.6,1.1,3.9
1,111,8.5,1.6,1.2,7.7
1,103,7.3,1.0,0.7,0.5
1,98,10.4,1.6,2.3,-0.7
1,117,7.8,2.0,1.0,3.9
1,111,9.1,1.7,1.2,4.1
1,101,6.3,1.5,0.9,2.9
1,106,8.9,0.7,1.0,2.3
1,102,8.4,1.5,0.8,2.4
1,115,10.6,0.8,2.1,4.6
1,130,10.0,1.6,0.9,4.6
1,101,6.7,1.3,1.0,5.7
1,110,6.3,1.0,0.8,1.0
1,103,9.5,2.9,1.4,-0.1
1,113,7.8,2.0,1.1,3.0
1,112,10.6,1.6,0.9,-0.1
1,118,6.5,1.2,1.2,1.7
1,109,9.2,1.8,1.1,4.4
1,116,7.8,1.4,1.1,3.7
1,127,7.7,1.8,1.9,6.4
1,108,6.5,1.0,0.9,1.5
1,108,7.1,1.3,1.6,2.2
1,105,5.7,1.0,0.9,0.9
1,98,5.7,0.4,1.3,2.8
1,112,6.5,1.2,1.2,2.0
1,118,12.2,1.5,1.0,2.3
1,94,7.5,1.2,1.3,4.4
1,126,10.4,1.7,1.2,3.5
1,114,7.5,1.1,1.6,4.4
1,111,11.9,2.3,0.9,3.8
1,104,6.1,1.8,0.5,0.8
1,102,6.6,1.2,1.4,1.3
2,139,16.4,3.8,1.1,-0.2
2,111,16.0,2.1,0.9,-0.1
2,113,17.2,1.8,1.0,0.0
2,65,25.3,5.8,1.3,0.2
2,88,24.1,5.5,0.8,0.1
2,65,18.2,10.0,1.3,0.1
2,134,16.4,4.8,0.6,0.1
2,110,20.3,3.7,0.6,0.2
2,67,23.3,7.4,1.8,-0.6
2,95,11.1,2.7,1.6,-0.3
2,89,14.3,4.1,0.5,0.2
2,89,23.8,5.4,0.5,0.1
2,88,12.9,2.7,0.1,0.2
2,105,17.4,1.6,0.3,0.4
2,89,20.1,7.3,1.1,-0.2
2,99,13.0,3.6,0.7,-0.1
2,80,23.0,10.0,0.9,-0.1
2,89,21.8,7.1,0.7,-0.1
2,99,13.0,3.1,0.5,-0.1
2,68,14.7,7.8,0.6,-0.2
2,97,14.2,3.6,1.5,0.3
2,84,21.5,2.7,1.1,-0.6
2,84,18.5,4.4,1.1,-0.3
2,98,16.7,4.3,1.7,0.2
2,94,20.5,1.8,1.4,-0.5
2,99,17.5,1.9,1.4,0.3
2,76,25.3,4.5,1.2,-0.1
2,110,15.2,1.9,0.7,-0.2
2,144,22.3,3.3,1.3,0.6
2,105,12.0,3.3,1.1,0.0
2,88,16.5,4.9,0.8,0.1
2,97,15.1,1.8,1.2,-0.2
2,106,13.4,3.0,1.1,0.0
2,79,19.0,5.5,0.9,0.3
2,92,11.1,2.0,0.7,-0.2
3,125,2.3,0.9,16.5,9.5
3,120,6.8,2.1,10.4,38.6
3,108,3.5,0.6,1.7,1.4
3,120,3.0,2.5,1.2,4.5
3,119,3.8,1.1,23.0,5.7
3,141,5.6,1.8,9.2,14.4
3,129,1.5,0.6,12.5,2.9
3,118,3.6,1.5,11.6,48.8
3,120,1.9,0.7,18.5,24.0
3,119,0.8,0.7,56.4,21.6
3,123,5.6,1.1,13.7,56.3
3,115,6.3,1.2,4.7,14.4
3,126,0.5,0.2,12.2,8.8
3,121,4.7,1.8,11.2,53.0
3,131,2.7,0.8,9.9,4.7
3,134,2.0,0.5,12.2,2.2
3,141,2.5,1.3,8.5,7.5
3,113,5.1,0.7,5.8,19.6
3,136,1.4,0.3,32.6,8.4
3,120,3.4,1.8,7.5,21.5
3,125,3.7,1.1,8.5,25.9
3,123,1.9,0.3,22.8,22.2
3,112,2.6,0.7,41.0,19.0
3,134,1.9,0.6,18.4,8.2
3,119,5.1,1.1,7.0,40.8
3,118,6.5,1.3,1.7,11.5
3,139,4.2,0.7,4.3,6.3
3,103,5.1,1.4,1.2,5.0
3,97,4.7,1.1,2.1,12.6
3,102,5.3,1.4,1.3,6.7
