# Supplementary material for: Adaptive density peak clustering based on Delaunay graph
Source: PLoS One. 2025 Jun 5;20(6):e0325161. doi: 10.1371/journal.pone.0325161 (PMC12140253; doi:10.1371/journal.pone.0325161)
Supplement: S1 File — https://github.com/7ucK1n9/S1-Data.git (ZIP) [file pone.0325161.s001.zip › Synthetic Data/Aggregation.csv]

15.55	28.65	2
14.9	27.55	2
14.45	28.35	2
14.15	28.8	2
13.75	28.05	2
13.35	28.45	2
13	29.15	2
13.45	27.5	2
13.6	26.5	2
12.8	27.35	2
12.4	27.85	2
12.3	28.4	2
12.2	28.65	2
13.4	25.1	2
12.95	25.95	2
12.9	26.5	2
11.85	27	2
11.35	28	2
11.15	28.7	2
11.25	27.4	2
10.75	27.7	2
10.5	28.35	2
9.65	28.45	2
10.25	27.25	2
10.75	26.55	2
11.7	26.35	2
11.6	25.9	2
11.9	25.05	2
12.6	24.05	2
11.9	24.5	2
11.1	25.2	2
10.55	25.15	2
10.05	25.95	2
9.35	26.6	2
9.3	27.25	2
9.2	27.8	2
7.5	28.25	2
8.55	27.45	2
8.5	27.05	2
8.05	27.2	2
7.85	26.8	2
7.3	27.4	2
6.8	26.85	2
7	26.5	2
7.55	26.3	2
8.55	26.3	2
9	25.85	2
8.6	25.65	2
9.4	25.55	2
8.45	25.05	2
8.85	24.6	2
9.65	24.7	2
10.55	24.35	2
11.05	23.9	2
10.55	23.55	2
9.45	23.35	2
9.2	23.9	2
8.35	23.9	2
7.35	24.75	2
7.4	25.45	2
6.6	25.75	2
6.1	26	2
5.8	26.95	2
5.65	25.8	2
5.3	26.1	2
6.4	25.4	2
5.4	25.25	2
5.35	24.7	2
4.8	25.05	2
4.2	25.55	2
6.4	24.8	2
6.55	24.3	2
7.4	24.25	2
5.45	24.2	2
4.3	24	2
4	24.25	2
3.35	23.3	2
4.85	23.05	2
4.3	22.75	2
5.85	23.4	2
5.9	23.55	2
7.55	23.7	2
6.85	23.25	2
7.65	23.1	2
6.95	22.55	2
6.1	22.6	2
5.5	22.6	2
4.7	22.1	2
3.8	21.85	2
4.65	21.2	2
4.15	20.35	2
5.3	20.4	2
5.6	20.75	2
5.8	21.95	2
6.4	21.95	2
6.55	21.15	2
7.45	21.95	2
7.4	21.55	2
7.75	21.2	2
7.65	20.65	2
6.95	19.8	2
6.6	20.1	2
6.05	20.2	2
5.4	19.65	2
5.35	19.05	2
5.8	18.25	2
6.3	19.1	2
7	18.9	2
7.15	17.9	2
7.35	18.2	2
8.2	20.05	2
8.3	19.45	2
8.3	18.5	2
8.75	18.8	2
9.05	18.2	2
9.35	17.7	2
8.9	17.65	2
8.45	17.2	2
10.05	17.2	2
10.4	16.75	2
8.6	20.9	2
8.65	21.3	2
8.65	21.9	2
8.65	22.5	2
8.95	22.8	2
9.95	22.65	2
8.95	22.2	2
9.65	21.9	2
10.55	22.3	2
10.9	22.85	2
11.35	23.45	2
12.05	23.4	2
12.3	22.75	2
11.7	22.15	2
11.15	22.05	2
10.85	21.5	2
10.85	21.05	2
9.6	21.3	2
9.85	20.7	2
9.35	20.6	2
9.25	19.65	2
9.95	19.8	2
10.7	20.35	2
11.3	20.7	2
12.35	21.6	2
13.1	21.3	2
12.85	20.75	2
12	20	2
11	19.85	2
10.35	19	2
9.9	18.65	2
10.6	18.15	2
11.4	18.3	2
11.4	19.25	2
12.35	18.8	2
12.8	19.75	2
12.15	18.1	2
11.05	17.5	2
11.95	17.25	2
12.25	17.5	2
13.05	17.4	2
13.75	18.15	2
13.5	18.65	2
13.65	19.25	2
14	19.9	2
15.2	18.2	2
15.5	17.15	2
13.9	17.1	2
13.75	16.6	2
12.15	16.4	2
7.8	13.7	0
8.85	13.35	0
9	12.7	0
9.7	12.1	0
8.05	12.9	0
7.7	13.25	0
6.8	13.2	0
6.6	13.45	0
6.2	12.55	0
5.4	12.85	0
5.7	12.25	0
5.2	11.9	0
5.15	11.35	0
5.85	11.2	0
6.1	11.75	0
7	12.35	0
7.05	12.45	0
7.9	12.5	0
8.55	12.1	0
7.85	11.85	0
7.1	11.95	0
6.9	11.5	0
6.85	10.9	0
6.4	10.7	0
5.9	10.3	0
6.4	10.25	0
7.05	10.05	0
7.35	10.5	0
7.65	11.1	0
8.1	11.2	0
8.8	11.4	0
8.3	10.55	0
9	10.9	0
9.35	10.5	0
10.15	11	4
10.4	10.55	4
10.9	10	4
11.55	10.2	4
11.75	10.85	4
10.1	8.65	4
11.05	9.1	4
11.85	9.8	4
12.85	10.65	4
12.9	11.7	4
13.6	11.1	4
14.05	11.75	4
14.5	11.8	4
14.3	12.45	4
17	12.9	4
15.8	12.6	4
15.85	12	4
16.7	12.2	4
16.25	11.7	4
15.55	11.15	4
14.8	11.35	4
14.45	10.75	4
13.75	10.45	4
12.8	10.1	4
13.15	9.8	4
12.45	9.3	4
11.8	8.95	4
11.1	8.45	4
10.35	7.7	4
10.1	6.75	4
11.3	7.95	4
12.35	8.45	4
13.1	8.95	4
13.2	9.35	4
14.1	10.05	4
11.5	7.5	4
11.35	6.9	4
11.95	6.75	4
12.4	7.1	4
12.25	7.6	4
12.95	7.6	4
13.45	7.95	4
13.35	8.25	4
13.75	9	4
14.3	9.3	4
14.85	9.55	4
15.1	10.25	4
15.45	10.55	4
16.35	10.85	4
16.75	11.5	4
16.25	10.2	4
15.4	10.1	4
15.45	9.7	4
15.15	9.3	4
15.25	8.65	4
15.55	8.2	4
14.25	8.7	4
14.25	8.25	4
15.05	7.8	4
14.3	7.5	4
13.55	7.45	4
14.3	6.95	4
13.95	6.7	4
13.05	6.95	4
13.05	6.2	4
11.55	6.3	4
10.8	5.85	4
10.6	5.05	4
11.35	5.55	4
12.15	5.4	4
12.4	5.8	4
12.8	5.7	4
13.65	5.9	4
13.9	5.3	4
13.1	5.1	4
12.55	4.9	4
11.5	4.75	4
11.35	4.05	4
12.4	4.35	4
11.75	3.45	4
12.65	3.7	4
13.4	4.35	4
13.9	4.95	4
12.75	3	4
13.55	3.15	4
13.7	3.65	4
14.1	4.1	4
14.65	5.05	4
14.35	5.75	4
14.5	6.55	4
15.15	7.1	4
13.6	2.55	4
14.45	2.4	4
14.6	3.05	4
15	3.4	4
15.25	3.5	4
14.7	4.1	4
14.7	4.5	4
15.25	2.7	4
15.65	2.05	4
15.95	2.8	4
16.1	3.55	4
15.9	4	4
15.6	4.75	4
15.55	5.05	4
15.35	5.5	4
15.15	5.95	4
15.5	6.75	4
15.7	6.35	4
16.2	5.9	4
16.35	5.35	4
16.2	4.55	4
16.55	4.2	4
16.95	4.75	4
17.05	5.1	4
17.3	4.8	4
17.3	4.15	4
17.6	4.3	4
17.05	3.7	4
17.25	3.05	4
16.65	2.8	4
16.55	2.15	4
17.2	2.05	4
18.15	1.95	4
18.05	2.45	4
18.15	3.05	4
18.6	3.45	4
18.4	3.6	4
18.85	3.2	4
19.1	2.65	4
19.45	2.65	4
19	2.1	4
19.9	2.05	4
20.45	2.8	4
19.8	3.25	4
19.45	3.9	4
18.65	4.2	4
18.4	4.6	4
18.65	4.75	4
18.75	5.15	4
19.1	4.55	4
17.9	5.4	4
17.65	5.7	4
17.05	6.05	4
17.4	6.5	4
16.6	6.85	4
15.7	7.15	4
15.75	7.75	4
16.6	7.95	4
20.4	3.4	4
20.7	3.45	4
21.15	2.85	4
21.75	2.65	4
22	3.25	4
22.2	3.5	4
21.45	3.75	4
21.1	4.05	4
20.15	4.3	4
20.8	4.7	4
20.7	5.15	4
19.75	5.05	4
19.85	5.5	4
20.4	5.65	4
20.55	5.75	4
18.7	5.75	4
19.25	5.95	4
18.4	6	4
18.45	6.6	4
17.65	7.05	4
16.7	7.4	4
18.65	7.3	4
18.05	7.35	4
17.85	7.75	4
17.5	8.25	4
17.15	8.6	4
17.05	9	4
16.4	8.7	4
16.05	8.95	4
16.05	9.6	4
16.5	9.75	4
17.25	9.6	4
17.6	9.9	4
17.8	9.3	4
18	8.55	4
18.8	8.1	4
18.8	8.35	4
19.4	7.6	4
19.25	6.6	4
20.05	6.95	4
19.8	7.5	4
20.05	6.35	4
21.15	5.7	4
21.65	4.85	4
22.15	4.35	4
23.05	3.35	4
23.05	3.8	4
23.15	4.4	4
22.5	4.75	4
22.15	5.2	4
24.15	4.55	4
23.5	5.05	4
23.1	5.3	4
23	5.75	4
22.2	5.75	4
21.85	6.2	4
20.75	6.55	4
21	7.15	4
20.75	7.65	4
20	8.2	4
19.5	8.65	4
18.85	9.05	4
18.75	9.55	4
18.6	10	4
16.95	10.35	4
17.35	10.85	4
18	10.65	4
18.5	10.55	4
18.1	11.1	4
17.55	11.3	4
17.95	11.9	4
18.3	12	4
18	12.5	4
19	11.65	4
19.5	11.05	4
19.45	10.55	4
19.4	9.65	4
20.1	9.4	4
20.05	9.95	4
20.05	10.2	4
19.35	12.2	4
19.2	12.25	4
20.05	11.6	4
20.6	11.15	4
20.7	10.65	4
21.3	11.65	4
21.8	11.15	4
21.85	10.7	4
21.65	10.05	4
20.95	10.2	4
20.9	9.7	4
21.65	9.45	4
21.2	9.25	4
20.75	8.75	4
20.55	8.75	4
21.1	8	4
21.65	8.65	4
21.75	8.2	4
21.95	7.55	4
22	6.75	4
22.8	6.45	4
22.65	6.65	4
22.75	7.05	4
23	7.35	4
22.55	7.9	4
22.2	8.7	4
22.9	8.45	4
22.35	9.2	4
22.75	9.35	4
22.4	10.05	4
23.05	10.9	4
23.3	9.85	4
23.95	9.8	4
23.65	9.1	4
23.7	8.85	4
24.25	8.25	4
24.85	7.95	4
23.5	7.85	4
23.85	7.35	4
23.95	6.9	4
23.65	6.5	4
23.6	5.7	4
24.3	5.65	4
24.8	6.4	4
34.05	3.5	3
33.05	3.85	3
32	3.8	3
31.9	4.4	3
31.05	4.75	3
30.4	5.65	3
30.75	6.1	3
30	6.7	3
30.1	7.4	3
29.5	8.15	3
30.75	8	3
30.85	7.35	3
31.5	6.75	3
31.75	5.95	3
32.35	6.45	3
32.8	6	3
32.05	5.1	3
32.8	4.8	3
32.65	4.4	3
33.65	4.6	3
33.05	5.15	3
33.6	5.45	3
34.5	5.05	3
34.9	4.65	3
35.45	4.1	3
34.6	4.05	3
34.2	4.2	3
36.3	5.2	3
35.55	5.35	3
35.95	6.05	3
34.8	5.85	3
33.7	6.15	3
33.95	6.6	3
33.7	7.05	3
32.75	7.1	3
32.3	7.65	3
33	7.9	3
31.95	8.15	3
31.15	8.65	3
30.35	8.85	3
29.85	9	3
30.7	9.15	3
29.7	9.9	3
30.45	9.95	3
30.95	9.85	3
31.8	9.45	3
32.45	8.8	3
33.55	8.6	3
34.35	7.7	3
34.7	8	3
34.6	7.25	3
35	6.8	3
35.5	7.35	3
36.1	7.5	3
36.55	7	3
36	8.2	3
35.35	8.05	3
36.55	8.65	3
36.4	9.1	3
35.5	9.1	3
34.55	8.85	3
35.25	9.4	3
34.4	9.5	3
33.5	9.3	3
33.85	9.8	3
32.5	9.65	3
32.3	10.25	3
33.3	10.3	3
31.6	10.5	3
30.6	10.5	3
30.4	11.1	3
30.9	11.45	3
30.7	11.65	3
30.4	12.05	3
31.2	12	3
31.95	11.35	3
31.65	11.05	3
32.95	11.15	3
32.65	11.7	3
32.25	12.25	3
32.05	12.25	3
31.3	12.7	3
31.95	12.95	3
32.75	13.1	3
33.15	13.2	3
33.1	12.75	3
33.15	12.1	3
34.3	11.75	3
34	10.85	3
34.65	11	3
34.8	10.1	3
35.65	9.85	3
36.35	10	3
35.55	10.75	3
35.8	11.55	3
35.2	11.75	3
34.7	11.75	3
34.95	12.75	3
34.05	12.55	3
34.05	13.05	3
33.25	13.7	3
33.2	14.15	3
33.25	14.7	6
33	15.15	6
32.95	15.65	6
32.6	16.15	6
32.45	16.75	6
32.65	17.05	6
32.75	17.3	6
31.75	17.2	6
31.7	17.65	6
31	17.5	6
31.15	17.9	6
30.45	18.05	6
30.05	18.8	6
30.55	18.8	6
30.5	19.3	6
30.25	19.4	6
29.6	19.85	6
29.15	20.55	6
30.25	20.45	6
30.7	20.05	6
31	19.9	6
31.55	19.65	6
31.5	18.55	6
32.05	18.6	6
31.95	19.1	6
32.6	18.35	6
32.85	17.95	6
33.45	17.45	6
33.7	17	6
34.25	17.35	6
34.3	18.05	6
33.85	18.4	6
33.05	18.85	6
33.25	18.95	6
32.8	19.15	6
32.3	19.85	6
32.8	20	6
31.75	20.25	6
31.75	20.75	6
32.1	21.15	6
31.55	21.6	6
30.65	21.3	6
29.95	21.6	6
29.5	21.6	6
30.35	22.05	6
31.05	22	6
31.55	22.2	6
30.95	22.65	6
30.3	23.1	6
29.6	23.15	6
29.35	22.55	6
29.2	23.85	6
30.75	24	6
30.95	24.15	6
31.45	23.7	6
31.95	23.15	6
32.55	22.05	6
32.6	22.55	6
33.25	22.25	6
33.65	21.9	6
33.5	21.3	6
33.1	20.75	6
33.8	20.4	6
33.85	20	6
34.15	19.3	6
34.85	18.85	6
35.3	18.55	6
35.4	19.35	6
34.55	19.75	6
35.05	20	6
35.95	19.85	6
36.35	20.6	6
35.5	20.55	6
34.45	20.65	6
34.4	21.25	6
35	21.05	6
35.75	21.3	6
35.05	21.5	6
34.6	22.05	6
34.2	21.75	6
36.25	21.95	6
35.7	22.3	6
35.5	22.9	6
35.85	23.25	6
36.3	23.8	6
35.45	24.1	6
34.9	23.5	6
34.2	22.9	6
33.85	23.3	6
33.25	23.35	6
32.45	23.7	6
33.6	23.9	6
34.25	23.95	6
34.25	24.1	6
35.4	24.7	6
35.15	25.3	6
34.4	24.9	6
33.7	24.85	6
32.25	24.45	6
32.5	24.7	6
31.45	24.45	6
31.55	25.2	6
31.05	25	6
30.25	24.3	6
29.8	24.8	6
29.6	25.5	6
29.7	26.05	6
30.5	25.5	6
30.65	26	6
31.25	26.05	6
31.45	26.95	6
30.75	26.9	6
30.65	27.15	6
31.25	27.85	6
31.85	27.75	6
32.7	28.2	6
33.25	27.55	6
32.4	27.1	6
32.15	26.65	6
32.35	25.95	6
32.95	25.5	6
33.85	26.05	6
33.05	26.5	6
33.65	27	6
34.1	27.35	6
34.2	27.95	6
34.65	26.85	6
35.25	26	6
35.7	26.15	6
34.4	25.6	6
21.3	20.8	1
20.15	20.9	1
19.2	21.35	1
19.1	21.85	1
18.45	22.8	1
18.75	22.95	1
19.4	23	1
19.55	22.25	1
19.8	21.85	1
20.5	21.85	1
21.45	21.45	1
21.7	21.9	1
21.4	22.3	1
21	22.6	1
21.15	22.95	1
20.5	22.85	1
19.75	23.65	1
19.2	23.7	1
18.45	24.35	1
20.65	23.85	1
20.65	24.3	1
19.7	24.6	1
20.15	25.05	1
22.15	25.1	1
21.6	24.65	1
21.7	23.8	1
21.9	23.65	1
22.55	23.5	1
22.55	24.3	1
23.3	24.45	1
24.25	24.35	1
23.8	25.25	1
23.4	23.8	1
22.9	23.2	1
22.3	22.8	1
22.2	22.4	1
23.1	21.7	1
22.85	21.9	1
22.65	21.1	1
23.15	22.6	1
24.1	21.9	1
24.7	22.2	1
24.3	22.6	1
24.15	23.3	1
23.9	23.45	1
5.2	2.15	5
6.35	1.95	5
6.75	2.3	5
5.9	2.4	5
5.4	2.7	5
4.85	2.9	5
4.85	3.35	5
5.15	3.45	5
5.7	3.45	5
6.2	3	5
6.2	3.2	5
7.65	2.15	5
7.2	2.75	5
6.75	3.2	5
6.75	3.55	5
6.65	3.8	5
5.8	4	5
4.95	4.05	5
5.1	4.35	5
5.7	4.45	5
5.45	4.85	5
6.7	4.8	5
6.55	5.05	5
7.2	4.9	5
6.2	4.25	5
7.1	4.3	5
7.85	4.5	5
7.6	4.15	5
7.25	3.55	5
7.8	3.35	5
8.05	2.75	5
8.5	3.25	5
8.1	3.55	5
8.15	4	5
