# Supplementary material for: Adaptive density peak clustering based on Delaunay graph
Source: PLoS One. 2025 Jun 5;20(6):e0325161. doi: 10.1371/journal.pone.0325161 (PMC12140253; doi:10.1371/journal.pone.0325161)
Supplement: S1 File — https://github.com/7ucK1n9/S1-Data.git (ZIP) [file pone.0325161.s001.zip › Synthetic Data/Circle.csv]

x	y	label
-6.845777550401829	-6.921638384666027	2
-6.8157679452735325	-7.046261599502842	2
-2.4269431318424313	8.89220176320122	0
-6.710913027644014	-6.791945617581002	2
-6.850649705461628	-6.6725695134114025	2
4.568034414102858	1.9518249687695473	1
-2.491879530467632	9.052817866171205	0
4.7373908095698765	1.9584639457905182	1
-2.557115046837279	8.99572023053194	0
-2.628327972773015	9.079941489061705	0
-2.56936828427569	9.199513946649216	0
4.675580384824606	1.9038787244146667	1
-2.4883112635522746	8.818319115810343	0
-2.6507346972577914	8.972221595921786	0
4.767645325806944	1.914012545057149	1
-2.5794029324404852	8.981519913538545	0
-7.0465677192634075	-6.825773574037953	2
4.437364577562341	1.9918151154176749	1
-2.499489868117946	9.111150627251611	0
-2.4505119136727234	9.23333169077932	0
-2.39333806515201	8.93221789636315	0
-2.525326194219351	9.054691213879776	0
4.63865415894341	1.8834442467921488	1
-6.978199795784825	-6.829704941724162	2
-2.5555393923339964	8.967713152841295	0
-6.842967366541585	-6.974097571908682	2
-6.890859996120353	-6.902206553229269	2
-6.724511993599018	-6.868542129846661	2
-6.821971494845694	-6.848984577821593	2
-2.5981490660153024	8.932705099701778	0
-2.608251255565819	8.957656355238043	0
-2.6162868728588613	9.06253336972264	0
4.62842485170284	2.096951315138078	1
-2.48778824863973	8.889712250327122	0
-6.792666599140704	-6.744545807395451	2
-2.486451629592337	9.145000403626565	0
-6.77587319672548	-6.931111233161421	2
4.681171981655663	1.9167972286603345	1
-7.0100741412017555	-6.813142338392943	2
-7.0499654350867855	-6.885664363165609	2
4.766569951146764	1.902402737378854	1
-2.483442583980474	9.006841536621705	0
-6.890330227146726	-6.9836338255178845	2
-6.808465703342381	-6.9925738024597335	2
-2.5126688000232744	8.897418324436368	0
-2.473058062501909	9.168089784844918	0
-6.86144056564542	-6.855287534645913	2
4.591342481445191	1.9813570978793642	1
-6.787009436398106	-6.689167929228933	2
4.798480517842637	1.8493881340580471	1
4.691813487652219	2.1264435752409896	1
4.539277098078131	1.8517508226619588	1
-6.716765636594141	-7.018119739097436	2
-2.3614082185785987	8.962459106370957	0
-7.033038608224833	-6.752341911086096	2
4.691383604858706	2.358442833006204	1
-6.852581508573286	-6.88513340422086	2
-2.412860010128318	9.055564220891972	0
4.651230570753226	2.0393827513928366	1
-2.555261500148729	9.119998350820213	0
-6.906614684680608	-6.977985964854177	2
4.853182173693728	1.7779609039884818	1
4.729838823771426	2.0038996360283927	1
4.618110715905379	2.083047369139451	1
4.855197081979257	1.896434927651927	1
4.647459292047474	1.905453512789521	1
4.592775005666269	1.9963746776764957	1
4.674054433805817	2.1607867678623207	1
-6.773784742466312	-7.055983541918258	2
-2.6154279944253607	9.06164537126184	0
-6.818210521146928	-6.804358822271216	2
-6.673552398663071	-6.704575509031626	2
-6.885895100878587	-6.784595361225823	2
-6.944691448063453	-6.928822131652416	2
-2.548408438365966	8.86793463338511	0
-7.040271823177028	-6.859763229689224	2
-6.76284898498529	-6.854667508945825	2
4.555906652010024	1.9132304193963299	1
-2.569261492044631	8.985116753218994	0
4.550037369093266	2.0223616010913825	1
-2.6104807350861927	9.045710861457849	0
-2.5163986352107837	9.114639417987524	0
4.664375493338974	1.922475366403619	1
-2.476071279912394	9.111840640910557	0
-6.9310138828849395	-6.986030945464842	2
-6.944810801931486	-6.875369726144306	2
-6.8219199784332165	-6.900414131880246	2
-2.3226201719382744	9.061669420289501	0
4.816424260256211	2.0136678550368274	1
-2.6469645598484592	8.920503624206809	0
-7.019483948533185	-6.823812669606889	2
-2.5127802269637454	9.170750493779723	0
-6.829535472388832	-6.977865117755802	2
-2.417657411282543	9.04716123916429	0
-2.562173643429454	9.065612871509657	0
4.721165048111997	2.0361325681330933	1
-6.892418950299347	-6.975663637335989	2
-2.483209343627908	9.092468415376052	0
-6.842512603814139	-6.940508111947529	2
-6.7595057989348755	-6.920917130578101	2
4.592384305112006	1.9078367606833608	1
-2.473418887017922	9.070364580835145	0
4.619066611192374	1.9238695904748486	1
-2.4300944283484456	8.923347382718848	0
-2.593119375375014	8.9833648906132	0
-2.4850013958961465	8.822958103732542	0
-2.4748357940959043	8.837982112662049	0
-2.4841483380181626	9.04893094914802	0
4.642329853653996	2.022969513065277	1
-6.944284479575523	-6.988264393637386	2
4.708504855265553	1.8118980968217668	1
-2.587522952286374	8.982079976577754	0
-2.590046983342069	8.964110423839868	0
-2.5024448025839576	8.871811309576977	0
-2.5105473455265437	8.908515035302731	0
4.659784805785448	1.9131479962248525	1
4.75782284830023	1.9262521187302615	1
4.734921220046706	1.9154793183744916	1
-6.792514720808101	-6.912711946492731	2
4.558056767904754	2.182408411509278	1
4.638027522628862	1.9443038200487182	1
4.563965570072732	1.9882090625883528	1
-2.3689181919591404	8.874101021919094	0
4.770426716943534	1.9752700681040078	1
-6.8862351710160015	-7.001211213252192	2
-6.965668527679665	-6.91856514769893	2
-6.932652952988514	-6.959396876502181	2
-2.576889823083346	9.075453757082409	0
-6.727314783424305	-6.826218588907481	2
-6.874775028356788	-6.963204604917051	2
-2.4008924987352227	9.119666333401812	0
-2.7010747445826544	9.011634740653399	0
-2.5000215453992	8.815529236738232	0
-2.6816894063040535	8.958057375274224	0
-2.657049822089493	8.942301707358851	0
4.690377564126147	2.0597452033577444	1
-6.937304324208103	-6.804570470693371	2
-6.872470567429331	-6.927875337952458	2
-2.508686277388504	8.990827414860806	0
-6.983351806583916	-6.899143461084307	2
-2.5561450616462453	9.068542132556917	0
-2.5337364346530373	8.938912511762572	0
-6.846395789953311	-6.954958246931602	2
-2.500492916228933	8.984385393151735	0
4.4879418396327	1.9247462766541068	1
4.568348465302105	2.0411294588341997	1
-2.4815285431197482	9.097004453101924	0
-6.932677305912323	-6.937691417340415	2
-2.5772000952105993	9.037511497914421	0
-2.600000030604871	8.873055758064792	0
4.507855515526037	2.1563155605261675	1
4.667978023001605	1.9108997319586727	1
-6.98638923408953	-6.894347541778076	2
-2.4795855953462924	9.040391655416311	0
4.519849195522524	1.939719560356637	1
4.725644798548303	1.9571758309443892	1
4.468565383319014	2.1085569213572732	1
-6.571739110305746	-6.768152102132489	2
-2.5975833666728634	9.029658638792874	0
-2.7711721334617248	9.096476378635844	0
-6.967189016489746	-7.01838956637238	2
-6.84018197691344	-6.9222080413579725	2
-2.50337675120815	8.89998909841526	0
-6.928387813558519	-6.923365412057909	2
-6.816349004540641	-6.653040307495507	2
-2.5031746020586474	9.26061033944685	0
-2.4570034664910603	9.043984595521641	0
-2.4278459013157834	8.891199696554926	0
-2.3949153416012483	9.089479431467	0
-2.6011400464761305	9.169279568700075	0
4.727110899900169	1.9915038845145672	1
-2.5538491182594525	9.09992600763067	0
-6.803928329486735	-6.9723261256937095	2
4.662288084409143	1.9744289240189115	1
-6.904523605999177	-6.782952498180511	2
-2.535663306376546	9.286303044857284	0
4.852094455929365	2.0764162099958465	1
-6.938866583575157	-6.966508670243928	2
-7.126791641163999	-6.959799118822994	2
-2.5636358955052683	9.025378387169308	0
-6.7616974727448875	-6.8733577451349355	2
4.8031199666212645	1.8301555461446688	1
4.696967887297418	2.086726247958792	1
-6.87096821240398	-6.895677316815155	2
4.672295471476946	1.9601553785039636	1
-2.3626327461605947	8.991708498149668	0
4.315752102221194	1.870730919807303	1
4.595874387558403	1.986243741669341	1
-7.027485815729254	-6.765734188955253	2
-6.97611953720928	-6.811504447276103	2
4.55732911654885	1.9410310997754328	1
-6.949599741950529	-6.858711602202525	2
4.566842173056387	1.9948155428989296	1
4.637977215437832	1.872916747476951	1
4.854273245160634	2.036561586172533	1
-2.6066657900754824	9.092994588572568	0
-6.683154677859632	-6.876583238078774	2
-2.435350965053209	9.031422956317318	0
-2.5207624512915743	8.984175758639392	0
4.557656796671458	1.9975384050899232	1
4.5809423605336805	2.0581298936428345	1
-2.4279450408133303	9.149910131055403	0
4.670969592787902	2.120705305635687	1
-6.729391485941667	-6.872700115233969	2
-7.031146297371126	-6.743422166531494	2
4.649578432727373	2.0326853864844234	1
-2.4730340205479866	8.94977415273781	0
-2.499232486543986	8.963938562786701	0
4.784993197007606	2.0690967665492526	1
4.513790440794597	2.0649558786462094	1
-6.955953106805522	-7.060597803342398	2
-6.8560657353404135	-6.80302307388725	2
-6.796057979944756	-6.993080278741709	2
-2.6328926941405584	8.882240466889893	0
-6.934992121685989	-6.999897382534831	2
-6.924056517158881	-6.842379543971461	2
4.427489263797121	1.920594181772656	1
-6.907132360866434	-7.110301709749505	2
-2.5078974338649593	9.159639535914053	0
4.560626762384831	1.9616960397940422	1
-6.831729208576631	-6.846743382747252	2
-6.715130419801142	-6.905013197231584	2
4.608351911764067	2.049066605990059	1
-2.5169077939941604	9.048401325679986	0
-2.426991607053301	9.203965426463716	0
-6.955262265679701	-7.022334964235714	2
-2.543469074705427	8.93405840127616	0
-6.997953042417848	-7.084032811051957	2
4.644436020218483	1.9080096491801504	1
4.708074133357598	1.9421430082813864	1
-6.853654940979122	-6.9705412557863875	2
4.637788676831686	1.9849024222716103	1
-7.042381434939586	-6.875301098609809	2
-6.84586692494375	-6.9212972898881935	2
4.67215069226191	1.8904465895854996	1
4.7556899235781085	2.0523359533370256	1
-2.4466308882762497	8.928570372556694	0
4.480436070348665	1.9132321816453548	1
4.708893235399213	1.9330476367521483	1
4.640403206199919	1.9778677433172063	1
-6.945889567045855	-6.823049726416631	2
4.694588574345105	1.9529504186973425	1
-6.826646773359742	-6.735952731210157	2
4.629002821382415	2.0133408561506263	1
4.871344692895452	1.786443164681557	1
4.858859129549868	1.8923398554052169	1
-7.083439644669055	-6.980918224367687	2
4.547185789070293	1.967217148334552	1
-2.642016227942593	9.033972251785233	0
-2.4618738605953956	9.007003236932634	0
4.702290817933317	2.03600423486716	1
-7.086371401155258	-6.8890215972272255	2
-6.846934453774854	-6.902019646156833	2
4.541727971123306	2.019380031367059	1
4.614622021088786	1.848391365744247	1
-6.925563281105294	-6.965094030222426	2
-2.479890375722882	8.942850986395685	0
-2.5315439015853354	9.085686177607531	0
-2.406097670803155	9.107414140109942	0
-6.871890360386509	-6.966238013408773	2
-2.6642639661593632	9.021142425678924	0
4.722420471126904	2.0545206475407958	1
4.573700189751262	2.0584130174203543	1
-6.86759762798008	-6.828665709870072	2
4.646859044727103	1.934638324254556	1
4.714608196740428	2.0342067104840784	1
-2.5284337195308626	9.044440862431683	0
-2.351276341502011	9.091029601113613	0
4.6496464460829845	1.8958687055551853	1
4.592685649649158	2.0820647436374684	1
4.691382362948968	2.024548279031953	1
-6.869693960608347	-6.804970880938768	2
-6.778997910229826	-6.9377987802282615	2
-6.9065678745957255	-6.80835536769635	2
-2.619831120453353	8.894665465790254	0
-2.3205790329316973	9.031743909481506	0
-2.5938769948595906	8.862801405729735	0
4.5625963147743445	1.9494878232667312	1
4.684260779042725	2.0506330892836657	1
4.784006165134713	1.829583468822788	1
4.495070402078369	1.8324233065030764	1
-6.796686633032921	-7.101223124176735	2
4.646306838137647	1.8653952061478014	1
-6.815089596192755	-6.7432464375227115	2
4.735279012577422	2.038308809071312	1
4.624700326724543	2.03200140458919	1
-6.841220646257339	-6.883379068085356	2
-2.4767892261132705	8.97577790015669	0
4.594872289080177	2.035454677175482	1
4.756195211443598	1.9741929900426907	1
-2.5311648118365015	9.049997385349496	0
-6.903521995837911	-6.970865959480107	2
-2.6242969807949805	9.05185593003289	0
4.556979335135894	1.917151579921035	1
-2.669945946508873	9.032749514051552	0
-6.877785353232315	-6.712465862048418	2
-7.066706383253855	-6.915260941680078	2
-6.7965936094968455	-6.965717975866833	2
-6.880424455282932	-6.732115179386944	2
