# Supplementary material for: Adaptive density peak clustering based on Delaunay graph
Source: PLoS One. 2025 Jun 5;20(6):e0325161. doi: 10.1371/journal.pone.0325161 (PMC12140253; doi:10.1371/journal.pone.0325161)
Supplement: S1 File — https://github.com/7ucK1n9/S1-Data.git (ZIP) [file pone.0325161.s001.zip › Synthetic Data/Compound.csv]

26.75	22.15	1
29.8	22.15	1
31.55	21.1	1
27.7	20.85	1
29.9	19.95	1
26.8	19.05	1
28.35	18.25	1
30.4	17.85	1
27.25	16.7	1
29.05	16	1
27.15	14.85	1
28.2	13.95	1
30.35	13.85	1
27.25	11.95	1
29.45	12.05	1
31.55	12.2	1
33.05	10.65	1
29.95	9.85	1
28	9.75	1
27.15	7.85	1
29.15	8.1	1
31.95	8.6	1
34.7	8.55	1
34.8	12.25	1
36.3	15.25	1
36.6	13.2	1
38.7	14.25	1
40.3	15.5	1
42.25	14.25	1
40.7	12.8	1
38.6	12.1	1
36.1	10.5	1
38.35	10.4	1
37.65	8.4	1
40.15	8.55	1
40.8	10.65	1
42.9	11.25	1
41.95	8.5	1
42.45	17.45	1
40.25	18.45	1
42.55	19.45	1
40.95	20.65	1
42.25	22.15	1
38.85	22.4	1
38.4	20	1
35.25	20.2	1
33.25	21	1
34.15	22.35	1
35.55	22.5	1
36.55	21.4	1
33.35	19.6	2
32.85	19.55	2
32.4	19.15	2
32.45	18.7	2
32.8	18.9	2
33.2	19.2	2
33.7	19.05	2
33.4	18.75	2
33.05	18.5	2
32.8	18.2	2
34	18.7	2
33.85	18.25	2
33.35	18.15	2
32.8	17.7	2
33.15	17.55	2
33.75	17.75	2
34.15	17.85	2
34.35	18.35	2
34.95	18.5	2
34.75	18.05	2
35.15	18.05	2
35.65	18.15	2
35.45	18.7	2
36.05	18.75	2
36.25	18.2	2
36.6	18.7	2
37.1	18.5	2
36.75	18.1	2
37.65	18.3	2
37.15	17.85	2
37.65	17.75	2
38.05	18.1	2
38.45	17.7	2
38.8	17.3	2
38.2	17.25	2
38.6	16.8	2
38.25	16.35	2
37.9	16.85	2
37.5	17.3	2
37.65	16.4	2
37.15	16.7	2
37	17.15	2
36.6	17.4	2
36.15	17.55	2
35.75	17.65	2
36.6	16.9	2
36.05	16.95	2
35.45	17	2
35.3	17.55	2
34.9	17	2
34.75	17.45	2
34.3	17.35	2
34.3	16.8	2
33.9	17.2	2
33.35	17.05	2
32.85	16.95	2
33.55	16.6	2
34	16.4	2
32.45	17.2	2
32.1	16.85	2
31.7	16.65	2
31.2	16.35	2
30.95	15.75	2
31.15	15.35	2
31.45	15.1	2
31.75	14.7	2
32.15	14.35	2
32.65	14.15	2
33.15	14.05	2
33.8	13.9	2
34.35	14.2	2
34.3	14.85	2
34.05	15.35	2
33.9	15.95	2
33.35	16.05	2
33	16.5	2
32.45	16.6	2
31.95	16.25	2
31.5	15.85	2
31.75	15.4	2
32.15	15.8	2
32.55	16.1	2
32.9	15.7	2
32.55	15.4	2
32.05	15.2	2
32.5	14.8	2
33	15.25	2
33.5	15.6	2
33.6	15.05	2
32.9	14.7	2
33.3	14.5	2
33.8	14.5	2
9.2	22.35	3
10.9	22.35	3
12.45	22.3	3
13.95	22.05	3
14.65	20.3	3
13.15	20.8	3
11.6	20.95	3
10.25	21.25	3
9.2	20.8	3
8.05	21.55	3
7.15	19.9	3
8.55	20	3
8.5	19.2	3
7.35	18.3	3
8.25	16.65	3
8.95	18	3
9.6	18.85	3
9.65	19.75	3
10.2	20.25	3
10.9	20.3	3
12.15	20	3
11.25	19.75	3
10.8	19.6	3
10.4	19.55	3
10.65	19.35	3
10.3	19.15	3
10.95	19.1	3
10.6	18.85	3
10.05	18.1	3
10.35	16.9	3
10.05	15.9	3
11.15	18.1	3
12.1	18.75	3
13.2	19.2	3
11.5	17.1	3
12.65	17.65	3
14.45	18.35	4
13.9	16.7	3
12.6	15.8	3
15.95	20.75	4
16.95	21.6	4
17.9	21.95	4
19	22.7	4
20.45	22.75	4
19.1	21.7	4
20.4	21.4	4
21.95	21.9	4
18.65	20.7	4
17.75	20.55	4
17.05	19.85	4
15.75	19.45	4
15.75	18.25	4
16.35	16.9	4
17.2	15.9	4
17.9	17	4
17.3	17.75	4
17	18.9	4
17.8	18.65	4
17.85	19.5	4
18.5	19.9	4
19.1	19.95	4
19.55	20.55	4
20.1	19.9	4
19.55	19.3	4
18.95	19.3	4
18.55	19.2	4
18.45	18.85	4
18.85	18.9	4
19.2	18.8	4
18.75	18.55	4
18.3	18.1	4
19.1	17.8	4
19	16.75	4
18.75	15.5	4
19.65	18.2	4
20.1	18.95	4
21.25	20.4	4
21.45	19	4
20.9	17.9	4
20.25	17.2	4
20.1	15.4	4
21.4	15.95	4
22.2	17.15	4
11.4	12.55	5
12.05	12.75	5
12.7	13	5
13.35	13.05	5
14.2	12.95	5
15.05	12.95	5
15.6	12.95	5
16.1	13.1	5
15.95	12.6	5
15.4	12.45	5
14.65	12.4	5
13.85	12.4	5
13.15	12.2	5
12.65	12.4	5
11.9	12.1	5
12	11.5	5
12.65	11.65	5
13.4	11.65	5
14.1	11.7	5
14.6	11.8	5
15.2	11.95	5
15.05	11.55	5
14.45	11.2	5
13.95	10.9	5
13.05	11.1	5
13.55	10.65	5
12.45	10.9	5
13.2	10.25	5
11.25	11.1	5
11.25	11.85	5
10.7	12.25	5
10.05	11.85	5
10.6	11.6	5
9.75	11.35	5
10.4	10.9	5
9.75	10.6	5
9.75	9.8	5
10.35	10.2	5
10.9	10.4	5
11.7	10.55	5
12.4	10.1	5
12.9	9.7	5
12.35	9.65	5
11.85	10	5
11.15	9.8	5
10.65	9.55	5
10.1	9.25	5
10.75	9	5
11.1	9.3	5
11.7	9.4	5
12.15	9.1	5
12.85	9.05	5
12.45	8.7	5
11.95	8.25	5
11.7	8.85	5
11.3	8.5	5
11.55	7.95	5
12.9	8.5	5
13.25	8.05	5
12.65	7.95	5
12.1	7.6	5
11.65	7.35	5
12.2	7	5
11.8	6.65	5
12.65	7.3	5
13.2	7.55	5
13.65	7.75	5
14.35	7.55	5
13.8	7.3	5
13.35	6.85	5
12.7	6.7	5
12.45	6.25	5
13.2	5.85	5
13.65	6.25	5
14.1	6.75	5
14.7	6.9	5
15	7.5	5
15.85	7.3	5
15.35	7.05	5
15.1	6.35	5
14.45	6.3	5
14.75	5.75	5
13.95	5.8	5
15.5	5.9	5
15.8	6.4	5
16.05	6.85	5
16.55	7.1	5
16.7	6.5	5
16.25	6.1	5
17.05	6.25	5
15.85	11.55	5
15.9	12.1	5
16.3	11.65	5
16.55	12.05	5
16.5	12.6	5
16.75	13.1	5
17.5	13	5
17.15	12.65	5
17.1	12.1	5
16.9	11.7	5
17.4	11.65	5
17.55	12.1	5
17.75	12.65	5
18.3	12.75	5
18.25	12.25	5
18	11.95	5
17.85	11.5	5
18.3	11.65	5
18.6	12	5
18.85	12.45	5
19.1	11.8	5
18.85	11.45	5
18.5	11.15	5
18.95	10.8	5
19.3	11.15	5
19.4	10.7	5
19.25	10.35	5
19.9	10.6	5
19.65	10.15	5
19.45	9.75	5
19.9	9.45	5
20.3	10.05	5
20.65	10.35	5
21.25	10.1	5
20.9	9.9	5
21.65	9.65	5
21.15	9.35	5
20.5	9.4	5
19.5	9.2	5
19.95	8.85	5
20.65	8.8	5
21.2	8.7	5
21.9	8.85	5
21.75	8.25	5
21.65	7.8	5
21.05	8	5
20.3	8.2	5
19.4	8.7	5
19.6	8.05	5
18.95	8.1	5
20	7.6	5
20.55	7.55	5
21.25	7.25	5
20.85	6.85	5
20.25	7.05	5
19.55	7.05	5
19.05	7.45	5
18.35	7.6	5
17.85	7.3	5
18.3	7.1	5
18.95	6.85	5
19.6	6.25	5
20.15	6.45	5
18.8	6.25	5
18.35	6.55	5
17.65	6.55	5
17.25	6.9	5
17.95	6.2	5
17.45	9.85	0
17.2	9.25	0
17	9.6	0
17	10.05	0
16.45	10.1	0
16.5	9.8	0
16.6	9.45	0
16.6	9.05	0
15.9	9	0
16.05	9.35	0
16.05	9.65	0
15.85	9.95	0
15.35	9.9	0
15.6	9.45	0
15.3	9.15	0
15.1	9.55	0
