# Supplementary material for: Adaptive density peak clustering based on Delaunay graph
Source: PLoS One. 2025 Jun 5;20(6):e0325161. doi: 10.1371/journal.pone.0325161 (PMC12140253; doi:10.1371/journal.pone.0325161)
Supplement: S1 File — https://github.com/7ucK1n9/S1-Data.git (ZIP) [file pone.0325161.s001.zip › Synthetic Data/Four Lines.csv]

x	y	label
-2.5587244393092847	8.985971241718183	0
-8.823869324440619	7.446287922494248	3
-6.908310291495282	-6.9074525403379665	2
-2.45126784410238	8.973252012280737	0
4.714996688832903	1.9768744229617208	1
-2.402000418586484	9.045982079314221	0
-8.872147371738974	7.413569937144244	3
-8.816327034133344	7.298420204281072	3
-2.5109889250082476	9.092518310989021	0
-8.819317864085713	7.354052202762895	3
-2.5645143717530514	8.954475796994288	0
4.601922203150417	1.9806893732645423	1
4.598767816449779	1.9853540445153277	1
-6.7999678598193	-6.905670377097506	2
4.722127221903166	1.9607178819629132	1
-6.905763342177222	-6.8276591319841025	2
-2.579966160155271	8.993253862060053	0
-2.4576476469279527	9.060850134154132	0
-6.844079192741096	-6.857896427701645	2
-8.870898656816733	7.299328623795987	3
-8.767302544236518	7.29498560081123	3
-8.828772803235015	7.3258447429065106	3
-8.860052568007626	7.308064309325271	3
-6.854961296107225	-6.8708677870912025	2
-8.840335654168227	7.251984160392801	3
-8.810338234239458	7.377561951776435	3
-8.842814541350371	7.395528776271177	3
-8.862799728761921	7.375730959352157	3
-6.891914344355567	-6.893745771763331	2
-6.838110400324058	-6.92291378457139	2
4.642304917625343	1.9316221781201801	1
-2.5536733445340265	8.97349561395005	0
4.63426243374356	1.9621212039640707	1
4.656494536827081	1.9357453571129044	1
-8.784646169143022	7.27219715052815	3
-8.910728451656823	7.213582617667699	3
-6.859904584032355	-6.90115881731696	2
4.573867175877069	2.0647426222334495	1
-6.930232409914279	-6.962852426869235	2
4.66870668438089	1.9887321916679088	1
-2.452056482326999	9.05188277983266	0
-8.905550282187724	7.277590318174493	3
-2.555544146631654	9.011309860395231	0
-6.971670902717852	-6.944088441612732	2
-2.528803030709358	8.941110380791716	0
-6.891173917661704	-6.845299275035276	2
-2.4945439993878162	8.978568557297002	0
-6.887527586080219	-6.901453646773318	2
-6.844239594378497	-6.90823293207066	2
-2.46149753487809	9.04685569076361	0
4.607550192015975	1.9190922837600122	1
4.674386035813657	1.9531086603464403	1
-8.902342976569555	7.36714578191271	3
-6.9470364622565555	-6.842946388574811	2
-6.86513844830645	-6.776339553343675	2
-8.785850120870043	7.296761154920675	3
-6.902595236128282	-6.922601811749186	2
4.611040269699685	2.0109392452320196	1
-6.832843271493897	-6.816531838526239	2
-2.5598391790694714	9.029998494828085	0
-2.4550450608939864	9.066976230800067	0
-8.831679272928666	7.288516874751744	3
-8.763157841547653	7.367391030027487	3
-8.886676563792472	7.321137347691604	3
-6.787179386404003	-6.823781341798559	2
-2.483445859692317	9.039975425743933	0
-6.9127583790985625	-6.851579659846289	2
4.590803403675704	1.9962748576538956	1
-8.84006200100535	7.335233652125529	3
-8.825858572450473	7.4023955794868765	3
-8.870197113001336	7.382973742054081	3
-2.4779142556645	8.971428250377507	0
4.6411043449410485	1.9980695985030046	1
-8.907293718036737	7.286976413501607	3
-2.520181217444626	9.032141756773909	0
-8.772458053354294	7.3334028957333235	3
-8.82613772094745	7.295318983961867	3
-2.4911278427773293	9.09118795652162	0
4.598429085681998	1.9451606319308836	1
-6.822163524836986	-6.915268414532241	2
-2.5449628085157485	9.048266015645055	0
-6.847697568212402	-6.963185596389395	2
4.742916232472201	2.0609367260628924	1
-6.983723661545456	-6.795286774861444	2
-6.867846463245842	-6.841566333581598	2
-2.5515373089561706	8.938543766964028	0
4.698037023835849	1.9736813369917114	1
-2.4929934245830103	8.995032014177506	0
4.597892744119062	1.9432000516685308	1
4.633482956654063	1.9253926619107107	1
-6.933680357531265	-6.8493128129287335	2
-6.981533417910163	-6.930513908821816	2
-2.5457159546386072	9.02510905767742	0
4.692800060570581	1.8852327096195762	1
-2.6104547523856305	9.023608843936794	0
-2.575606925497672	9.024129189991777	0
-8.759349149349475	7.29737991414104	3
-2.4987544433025124	8.916302622004332	0
-2.480653097518092	9.071064410207352	0
-6.869722953112877	-6.887327613872143	2
-2.504215054798368	8.989112345492511	0
-8.860602882706049	7.396192139354588	3
-2.518815671291806	9.029363495315001	0
4.626408494505873	2.00904679673053	1
-2.5127981291317667	9.064462773092922	0
-8.797303647576141	7.348886617054068	3
4.598603976388476	1.9571003918580823	1
-8.786735529662579	7.249244896846855	3
4.626126251370519	1.8580736257039527	1
-2.4870066516454385	9.053017830869788	0
4.586497814758972	1.9660507096896673	1
-2.492016708574327	8.926134120430184	0
4.643747251610482	1.9301054738743189	1
-2.4685713319330405	9.082098129626862	0
-8.8364275827276	7.329524481834616	3
-6.901841854155076	-6.861244568623704	2
4.671084827080709	2.004586959403946	1
-2.4680946150530256	9.10912577733102	0
4.682761817388203	1.9651727574425606	1
4.746530504960915	1.8755652939646068	1
4.536506731226107	1.9687136819650926	1
-8.83689051548927	7.387445508629068	3
4.644762641155543	1.9345191947479587	1
4.719179677035369	1.9112789089993896	1
-8.865938908850058	7.355169506386479	3
-6.906615175166738	-6.919024829546062	2
-2.4696460257005977	8.968816755458585	0
4.705152776585818	1.97421987602237	1
-8.842049428091013	7.354556520376237	3
4.569950457537145	2.0013181457752607	1
-8.86896719116023	7.304137837501904	3
-6.9058532044652585	-6.855640865214551	2
-6.963097455207339	-6.85294158365695	2
-8.850389559528827	7.341125685324418	3
-6.908409082463159	-6.8740091025436785	2
4.749368982888985	1.9327547696729743	1
-6.828169409284988	-6.856479719155295	2
-2.53928295366422	9.106900037423769	0
-2.496203483340329	9.053377271787188	0
-6.8627023707765495	-6.900873988970987	2
-8.760952496569507	7.413316799153479	3
4.653401677517094	1.970657778468275	1
-6.897675499442224	-6.822143103107734	2
-8.86627384899959	7.342383509251929	3
-2.50628718713045	8.95713761330679	0
-8.843092533255358	7.3374739917872205	3
-2.4748846135340243	8.93365033463884	0
-2.4911158218003684	8.982030140468066	0
-8.827908616238632	7.221436172077489	3
-6.819566495043073	-6.9005133619270245	2
-6.785525966327518	-6.812838590968198	2
-8.760051555174293	7.3202354024450536	3
-2.4943916091995213	9.027338891807316	0
-8.850686625762041	7.289423703098813	3
4.617375562654139	2.004312180558107	1
4.627430628804148	2.02174823148845	1
4.612196370960742	1.9132757893112895	1
-2.4685217621842668	8.952742912376623	0
4.634527318230374	1.9214075678197633	1
-6.86274705804751	-6.90070344158207	2
-6.875297701777625	-6.887893455045551	2
4.627931433884781	1.9277915008386521	1
-8.836911837829486	7.325010722473491	3
4.5960979235588635	1.9040296973925153	1
-6.850773584792243	-6.890261862578097	2
-6.858955445990085	-6.786269802648043	2
-2.557931706564116	9.053640358385444	0
4.645554703490664	2.0062762176667843	1
-2.5667473019238654	9.033071029115606	0
4.589577967153116	1.9124602533013455	1
-8.86948478295725	7.29574905954069	3
-6.878706272191793	-6.7962877276621825	2
-6.892376052022313	-6.804909943846813	2
4.672147633707358	2.0416012618173496	1
4.677243516484264	2.0036881972124054	1
4.591632663199096	2.007472256940654	1
-8.821191489317124	7.346360576456393	3
-8.778575425189768	7.247363570259514	3
-8.824975243342548	7.368004455279875	3
-6.817322931526388	-6.983779104896354	2
-8.874684615427254	7.311146983721128	3
-8.806191618642632	7.389980542005325	3
-6.944125236138323	-6.944863531879127	2
4.686187713604683	2.0686405159642387	1
-6.871083919244873	-6.889308760093581	2
4.660525408941883	1.9449834563005333	1
-2.4798547683627366	9.12380890948882	0
-8.906320563685007	7.360835593800064	3
-6.922545080160331	-6.845094099305497	2
4.63415184396547	2.035060499539405	1
-8.796295579186575	7.290891716533584	3
-2.4978246263225437	9.079643265912443	0
-2.504609584225975	8.914907682468277	0
-2.485535741824073	9.010644682565477	0
-6.861069897482705	-6.910308852611737	2
-2.5263333488790884	8.974172264737241	0
-8.86063692829675	7.2290458789514265	3
-2.4831005447719052	9.02913536185998	0
-8.804233182154695	7.415858281785505	3
-8.866087732970671	7.4175807689707325	3
-8.824748814776243	7.259685486707688	3
-2.4209249110386954	9.03453521374637	0
-8.888534794973614	7.285133037243496	3
-2.4680703774475905	8.95324394569977	0
-2.505821212818354	8.943048718887649	0
-6.848006804198494	-6.83148187079461	2
4.643368940477602	1.953904004097644	1
-8.864192179141028	7.393990287507982	3
4.614185490361267	1.9202090078462843	1
4.638833756529894	1.979036053106171	1
-6.88126485466207	-6.907280831832635	2
-6.863320540039164	-6.942665272095212	2
-2.5722418207695026	9.06017922555106	0
-2.508941950220627	9.002556771529564	0
-6.864237102706667	-6.965618012908778	2
4.655424214508002	2.0469374947882097	1
-8.829442706589347	7.256755697563198	3
4.6039566251654795	1.9624973263551397	1
-8.840607057453786	7.335689887964838	3
-2.506186112555699	9.137448233822585	0
4.66492469560932	1.9242919217008045	1
-8.859337097490803	7.309433685055677	3
4.554222109773558	2.0408633026490026	1
-8.805400543002369	7.424033142437021	3
-2.5048452696408416	8.999335760675027	0
-6.914844375678408	-6.950532658094125	2
-2.535685633241102	9.03994949985399	0
4.533684050012611	1.946881932856694	1
4.616326920947185	1.9847721808086138	1
-2.5109332115380125	8.955852226317345	0
4.65696663501696	2.066978225901526	1
-2.5710451585966543	8.948263297544107	0
-8.819894091192365	7.303855974882335	3
-6.917790148978396	-6.9703536983091725	2
-6.943648658776084	-6.792369884176728	2
-2.5431988591316745	9.025898813056372	0
-8.79903774870347	7.344795793587951	3
-2.500538576760191	9.033551997184764	0
-2.5545988268288107	8.943670943131558	0
-8.745995906833627	7.270018677182396	3
-2.4984929358462398	8.951999189262722	0
-6.892606758719451	-6.955266740931852	2
-6.9152694802851284	-6.874788081891352	2
-8.805817697738076	7.318564122309734	3
-6.897807801761963	-6.882956874462	2
-8.83192253589047	7.289470332624959	3
-8.860943072598465	7.2023289491672555	3
4.684858829999764	1.9885346599845624	1
4.644728634477738	2.0029275352125775	1
-8.914604015182247	7.288927512004641	3
-2.5478388837796286	9.002445197861322	0
4.6104105983808905	2.0156497887917832	1
-6.893071625679012	-6.93543588871303	2
-8.889389397492547	7.358940737863671	3
-8.80723725852515	7.24501167950418	3
4.559556520215223	1.9833428657340932	1
-6.891643461059177	-6.898850633653426	2
-2.492634451482572	9.06306338455444	0
-2.496320103516612	9.010563832410012	0
4.632289581476322	2.002585544264961	1
-2.4148883279922235	9.023015018839914	0
4.675459580132546	1.9169375793488386	1
-2.4030898132021186	9.06590939122588	0
-6.82123808806828	-6.867388551110886	2
-8.81684684567938	7.333907299856858	3
-8.860649437363536	7.333227415143619	3
-2.504343745585348	9.062718377724966	0
-8.842435315555639	7.379387707078109	3
-8.847671338844078	7.3015363625849945	3
-6.869834928396386	-6.929028232156698	2
4.62899477606674	2.0281085265400915	1
4.681149653677503	2.013845165740764	1
4.658208748532944	1.9261756946243642	1
-8.8098393926244	7.345908343499569	3
-2.495363083086249	9.055645290650123	0
-2.5323685076933735	8.990999640519808	0
-6.912218996541378	-6.877739659710126	2
-2.532794216342222	9.068733658046689	0
-6.829312550690548	-6.908954186752104	2
-6.833425840190925	-6.889354700098096	2
4.590592533911324	1.9983720097166242	1
-8.723382850455048	7.30538098747672	3
-8.839148901439648	7.382942579171107	3
4.640141021214011	1.9755187136289691	1
-7.014471523298349	-6.882824336601837	2
-2.5551688347644403	9.0917828484492	0
4.629472723710237	1.9485196372077904	1
-8.768359984806711	7.369754599644342	3
-8.79141356633721	7.297720679087835	3
-6.843543587949108	-6.936562181836808	2
-6.836070955979685	-6.896410769884339	2
-2.5214670288528938	8.976599319980448	0
-2.5149800371721622	8.999230943418857	0
-6.893120937915938	-6.929047779065062	2
4.617876611893252	1.9797067128050365	1
-2.4834452387374477	9.206922702731058	0
-2.491308255035336	9.042325354516734	0
-8.86688670612515	7.352152054566511	3
-2.5687627979128824	9.047113808630012	0
-6.910868120036054	-6.878805040765405	2
-6.855576729564435	-6.86891539206199	2
-6.853136982255506	-6.808031162243052	2
4.638953179428482	1.9587367519947252	1
-2.5627422479558057	9.03840974896048	0
4.652127164783537	1.9478225251721755	1
-6.866825704435576	-6.830975044078671	2
-2.496672980535456	9.03160853867317	0
-2.5867307946060567	9.017714276938623	0
4.687400028137404	1.9443245011576118	1
-8.83850788359054	7.265604681039076	3
-2.520370762319043	9.049986152902926	0
-2.5895717847808117	9.023517821124937	0
-6.865628759835279	-6.936384045640866	2
-2.6051361838177023	9.01296043442586	0
4.653928429614853	1.9420347079497022	1
-8.760802731995307	7.273605213461764	3
4.680521942170049	2.0046511260369124	1
-6.925788853456815	-6.947693823556763	2
-6.847988097845956	-6.766574950385727	2
-6.968563203596484	-6.805307377701488	2
-2.4159088974955125	9.037977774243911	0
4.613353778847575	1.944378771908498	1
-8.789111636712182	7.312823473287428	3
4.649831821006775	1.9431588400827922	1
-2.5511584992138823	8.99882550940576	0
-8.751529566477748	7.333418454671835	3
-2.5069190310575595	8.981706110818031	0
4.659082108675067	1.9715349465360275	1
-6.9102030813008675	-6.950442648118358	2
-6.929107432164199	-6.886398939280929	2
4.594958102660684	1.9977656425160573	1
-6.870533878398345	-6.86769856396093	2
-8.841836042208943	7.240474868822903	3
-2.508547528458855	9.086962832056187	0
-2.5954435146784016	8.986171751736272	0
4.656087153852524	1.9666625312223478	1
-8.827221068054325	7.2995854844155295	3
4.477815469224648	1.9219503018740176	1
-8.806053547578957	7.431685651663976	3
4.564119283118174	2.0415133973129582	1
-6.935155983424561	-6.7924960711047655	2
-6.919150913923536	-6.856536175419147	2
-8.894463857714126	7.342643402807906	3
-6.873915808718168	-6.872594505202852	2
4.703762081017523	1.9435911144989404	1
-6.940733581595867	-6.844459671767328	2
-6.85567819986395	-6.8634264880116	2
4.66584616194016	2.049806629590861	1
4.712436016617853	2.0211332252449923	1
4.636744881364443	2.020926799965794	1
-2.4353029208156745	8.98837261728464	0
4.7475379591036795	1.9348023057963295	1
-8.840305514328843	7.357597950367334	3
-6.874157451421025	-6.843821262081012	2
4.554709714260343	1.970392298995901	1
-2.445852065593419	8.978902654917382	0
-6.836146895145987	-6.8123277003356995	2
-8.86420832158782	7.334712313080648	3
4.721309613506666	1.9041646110299875	1
4.72423591798173	2.0172516717882045	1
4.651083460318622	1.9737993039798218	1
-8.775539950357334	7.2787925503877275	3
-2.5392295575486905	8.999701440708657	0
4.7174364350042275	1.978953415655375	1
4.634440828805259	1.9932552700456792	1
4.697784379903105	2.012752818638879	1
-8.809131347369712	7.30555831095935	3
-2.439057907505945	8.944193575058707	0
4.716035040091584	2.000115186124965	1
4.560157453288383	1.9432009327930433	1
-8.83954548624906	7.430636433429297	3
-2.483948259103727	9.057573887906827	0
-8.807932931150184	7.332853371656521	3
-6.838156912092096	-6.990666358726341	2
-8.85371666838366	7.3344804318819	3
-8.917522897810297	7.3615436483059185	3
-8.748443430293534	7.355565058562053	3
-8.824034487099764	7.340245754998055	3
-8.888408757130756	7.309467900854405	3
-6.853744240127814	-6.91639678393362	2
4.610259140016158	1.9299701454567413	1
-2.393464694719075	8.920922868568734	0
-8.734564713004747	7.289063524594225	3
-6.7963534689281415	-6.82939109002504	2
4.67397648479285	1.9576563461110592	1
-6.876840945536835	-6.825400017352399	2
-2.544300277746618	8.997903020868433	0
-2.569212443405539	8.997561066406274	0
-8.803416590955331	7.3431971847697906	3
4.688634822898989	1.965816814865625	1
4.5631731276913206	2.0370535250356574	1
4.638928025832967	1.9230432157088415	1
-2.533465800444205	9.018379835167638	0
-2.532944888610798	8.981619666569635	0
-6.863280822463062	-6.891064619716389	2
-6.928420853800136	-6.827427503445555	2
-2.5623128087390556	9.03796574973008	0
-6.964250422637011	-6.8036320773029155	2
-2.4302369822773806	9.052657864655966	0
4.567474619153235	1.9027964952219043	1
-6.882931181083636	-6.9406604032640695	2
-6.904007502354895	-6.901737502666927	2
4.711942500681407	1.90137657638176	1
-6.874660575879809	-6.842540237107357	2
-6.878705494498001	-6.862730508007863	2
-8.835346238140001	7.291176076613424	3
-8.793568095634624	7.355281505582802	3
-6.922647859415468	-6.899337370487438	2
-8.854345122045727	7.344731212818799	3
-2.461028816590534	9.034925174545146	0
-7.003209416157635	-6.9199543560494705	2
-2.5488236599743854	9.008549306124976	0
4.698850842264166	1.9497109013354967	1
-2.5364167592790094	9.019832257683815	0
-8.892380583656424	7.376180558165348	3
-6.953556503440262	-6.8229218911156	2
-6.8469089083335675	-6.882888826821469	2
-8.834213557172239	7.376796934251971	3
-6.918316651106449	-6.9423423284415176	2
4.643669064137788	1.9393115983651263	1
-6.961004313045429	-6.877705345942878	2
4.604892560828472	1.9838686794774432	1
4.639266497585756	1.9283069653664404	1
-8.900904727845532	7.395711145702366	3
-2.533156334945015	9.005003179365131	0
-6.849972128252851	-6.895586915241646	2
-6.75162296423783	-6.884912588262179	2
4.657729610526354	1.9385242041776993	1
-6.878930726555623	-6.881315847631447	2
-8.847175118010712	7.283608053271781	3
4.627250428658443	1.9107805248424896	1
-2.5130527085234555	9.031343726939154	0
4.670587171230273	2.0110450694430972	1
-8.846683660651854	7.3308585998203695	3
-2.505983622097977	8.960398889301857	0
-6.8813766156761185	-6.791569561494171	2
-6.838468661953175	-6.876443694916526	2
-6.896416426115777	-6.796658517011477	2
-2.4634275171676463	9.030723683681305	0
-8.870214755848576	7.296973067748612	3
-6.750959200988777	-6.877148671575222	2
-8.849375965327493	7.324867207448429	3
-6.927097135592867	-6.748490490034077	2
-2.5326713423494978	9.04141413037762	0
-6.896761570855287	-6.898681636575736	2
-2.5098724842896467	8.961400581750526	0
-8.828181605593445	7.2477357097488415	3
-6.841777760319003	-6.926217859484828	2
-2.522430464714648	9.150294586527803	0
4.6020612989638865	1.9020569984608482	1
-2.578081091450605	8.967394876202565	0
-2.4359151846066727	9.002997313173994	0
-6.973166787202563	-6.897685267478012	2
-6.881508926272512	-6.82494449917512	2
4.6133659553094795	1.9335260423276148	1
-8.833521717788962	7.300409151063451	3
-2.5322295616007398	9.067142239509268	0
-2.5496223031974097	8.989198276019094	0
-2.47227429405298	9.02285454225782	0
4.7938228766508635	2.029148429512461	1
4.721499401424683	1.9016626150427003	1
-6.837842585548013	-6.936594936008827	2
-2.5851661213504507	8.99007442455501	0
4.588016528511779	1.9636527500365515	1
4.683494868064136	1.9823367842276496	1
-6.870288852927416	-6.917878739893613	2
-8.751950598130975	7.345339098982405	3
-8.879945535291222	7.3470936933180235	3
-6.827750193938375	-6.905610413218684	2
-6.866641066065196	-6.925325424531167	2
-8.828501698150937	7.358973103378129	3
-8.840800942118632	7.357263890107033	3
-6.950002775887161	-6.91900042765549	2
-2.548360287669562	8.998183052388038	0
4.738115092873921	1.9749328615393185	1
-6.906873145491717	-6.860152787558343	2
-2.5422869462911697	9.056907794938132	0
4.60734670777201	1.9488134147524971	1
-8.830005146225357	7.34814547869911	3
-2.5249610852847675	9.052234589222985	0
-2.553390494862807	9.021972383495598	0
-8.8399841052797	7.413250808674593	3
4.656014764245006	1.931808136763116	1
-2.517261908636051	9.034488671039048	0
4.667233705286603	1.9630600513190373	1
-8.784994022156553	7.381987695020987	3
-2.5831237225711217	8.978293917778586	0
-6.910975544040658	-6.7894871653761	2
-6.859214553365547	-6.9652387734878385	2
4.574655361202859	2.006653311382234	1
-2.4970995094744484	8.918622115965432	0
-6.8760488792903	-6.903992465614203	2
-8.765978862418324	7.333350654324282	3
-2.543043723068048	9.044869942640364	0
-8.812185982234235	7.294837915301774	3
-8.808795015101396	7.378958094527849	3
4.5989678020664275	2.077789047725005	1
4.5807159105948125	1.871208075052727	1
-6.9574586498274655	-6.849809095708665	2
-6.757339592170429	-6.873648534177185	2
-7.012175681570921	-6.825534250679824	2
-8.796631648908566	7.346481919460125	3
-6.869076317791139	-6.8849452488694665	2
4.698843695431293	1.9765456080112374	1
-8.778002308310592	7.282676131949342	3
-8.711981135342329	7.296979476852687	3
-2.5315233706561013	9.057106067914495	0
-8.769219807084134	7.355958409878185	3
-2.6401848782572372	9.055381253417083	0
4.639480204162271	2.0471668908852334	1
4.645893617813696	1.9988916256436695	1
