# Supplementary material for: Adaptive density peak clustering based on Delaunay graph
Source: PLoS One. 2025 Jun 5;20(6):e0325161. doi: 10.1371/journal.pone.0325161 (PMC12140253; doi:10.1371/journal.pone.0325161)
Supplement: S1 File — https://github.com/7ucK1n9/S1-Data.git (ZIP) [file pone.0325161.s001.zip › Synthetic Data/R15.csv]

x	y	label
-0.8756187971632718	5.671172388974994	12
2.246612847848585	-7.2078009595513555	10
-0.9286813161540263	5.689464213215975	12
-6.339450194271152	-6.320715601717367	7
-6.376480223426168	-6.407066950587229	7
-4.157287156250165	-2.730681368585793	11
-6.8510826656166115	-6.823331311266917	2
2.3061658439994663	-7.177687292579681	10
1.9863780238015538	4.150779198335316	4
-6.365138319368787	-6.359081041488012	7
-9.614822995002573	9.358553401626768	5
-6.855965309922593	-6.88375103890879	2
-0.7944039310863871	5.680575014716826	12
-6.023956963553199	0.2672258830563111	13
-1.2330954002442454	-4.180220191025394	9
-6.412980896870916	-6.338199148936306	7
-3.9066118689028486	0.4859294658271233	8
2.2282105330728874	-7.250037649186085	10
-9.601780455806178	9.434074156029684	5
6.663341558853256	-5.649447746502205	6
-9.640172421800274	9.388680109335706	5
1.8535601525481478	-9.137693020345955	14
-3.904604267449115	0.49029297705123764	8
1.8123710139623899	-9.026245526752824	14
6.619233119796492	-5.796417324918468	6
6.567475694114277	-5.750813539101408	6
-3.9706839330825368	0.5827421548159384	8
1.8335438933262485	-9.00860464196636	14
2.0578809787686203	4.105219451329015	4
-1.4151524541780982	-4.122759553372516	9
-1.3522145771110226	-4.242184413974666	9
-6.271052851110721	-6.275581551453936	7
6.615721628061143	-5.724687853004819	6
-0.8586391595290166	5.73587902484541	12
-1.2887507329399985	-4.165589457213582	9
-4.161593814009998	-2.6007572733536923	11
1.7889114562893742	-9.055500710088694	14
6.69032309506761	-5.863774551884871	6
2.016573242601545	4.223342371519582	4
-1.3916755173072826	-4.2457502508815725	9
4.55950467450004	1.9824013768673472	1
-6.452436668303202	-6.257107587356865	7
4.734188131288628	1.9818985745823239	1
4.562345664674795	1.9765978326810334	1
2.2059008681263514	-7.237896642917176	10
-6.91271651438969	-6.837487926536135	2
-2.5667473019238654	9.033071029115606	0
-0.7748372720280172	5.669059836955794	12
-8.773053816278294	7.324573107580341	3
6.555313219957143	-5.7707934606365425	6
-6.084353451765793	0.2632830102239369	13
-8.83483765238651	7.304257235655615	3
-2.4987544433025124	8.916302622004332	0
1.810593147797516	-9.085025499443384	14
-1.3036359608434014	-4.210576017295455	9
6.665732949112196	-5.7738116347406	6
2.2662543037138883	-7.228087391498516	10
-8.822119439011589	7.3170157627803185	3
-6.283841324526017	-6.357470586752883	7
-6.002592597317001	0.18477873404562717	13
-0.8967223627294372	5.647535733128966	12
-1.3475206852979165	-4.239254624830177	9
4.6360237507573965	1.9902272826815641	1
-2.5048452696408416	8.999335760675027	0
2.0482675605762344	4.2380885015710374	4
-2.528803030709358	8.941110380791716	0
-3.9332034491001995	0.5530951228129697	8
-0.909878450734757	5.723309404532143	12
-4.233383287841874	-2.707358537620228	11
-0.8338406546578939	5.735277817944372	12
1.8572860847985238	-9.001391631282814	14
-9.535388889741471	9.31026006891873	5
4.578031300684197	1.9071468532865181	1
-6.42799870084504	-6.396663741534504	7
-2.5511584992138823	8.99882550940576	0
-2.5149800371721622	8.999230943418857	0
1.8146168460286565	-9.057042037488856	14
-6.241213056877147	-6.325448743832562	7
-4.179416200956376	-2.7672401706734426	11
-6.870968144858711	-6.860843724289505	2
-2.4576476469279527	9.060850134154132	0
-6.853875427790837	-6.854420295730336	2
6.546946589249543	-5.803622101980347	6
6.662375657297428	-5.755729691906934	6
-6.009731274162456	0.30112688878740657	13
-0.7887159893168044	5.735561370923623	12
-2.504343745585348	9.062718377724966	0
2.009852027440222	4.210030103468626	4
2.125337631108275	4.249218598043069	4
-6.021402532000805	0.3534741089378135	13
4.697019976953852	2.0107663355750707	1
-6.002683262279793	0.22053915706280408	13
-9.512153910220468	9.42514254542412	5
-6.037712804867596	0.38039033596557187	13
-4.2211222492291816	-2.6291402677121587	11
-6.83192710297661	-6.847540030710657	2
4.630260787989045	1.9882470510574126	1
-3.932289520513263	0.4765565893449677	8
-9.636556287112956	9.432499616239808	5
1.8757939821920775	-9.119408968343226	14
-6.903223784440741	-6.825662063427578	2
-6.9555956894489706	-6.904321296919259	2
1.8942072075409655	-9.149516775781205	14
-0.8261226798933138	5.676757467282244	12
2.038915935463155	4.124027229093081	4
4.640528930821997	2.0458463877985977	1
1.7636435365310805	-9.075908726939783	14
-9.506061728408888	9.385745241262066	5
2.180921793369475	-7.19100229964996	10
-1.339618716201056	-4.165032811681006	9
6.665777636383156	-5.773982182129517	6
-8.766264092182704	7.251729807939731	3
6.699167456469158	-5.782062379910634	6
-3.9855307255451367	0.4562377982652135	8
1.8390269942969644	-9.077482780586717	14
1.9455945263273946	4.225335397015835	4
-3.9929865994854405	0.5254291302120393	8
2.1954401157923784	-7.1865520091398425	10
-3.942401095149693	0.5150854383623608	8
-8.810972887577508	7.313413282877009	3
-1.3898815184695739	-4.169316705306893	9
-8.84591701138779	7.352938775822932	3
2.205188538082264	-7.150671960403785	10
-5.95111521599593	0.23269347191595602	13
-6.375047382368422	-6.297099484690653	7
-5.956623851339823	0.13987599936254808	13
2.0568074344497314	4.141390532326617	4
-9.51319226147915	9.401901782260875	5
2.131790381525059	4.121036641653151	4
-3.9762615312538427	0.5307785541533767	8
-5.886353577570892	0.2818078284205533	13
4.6809818442278255	2.0680093330734293	1
-9.620842242540043	9.37384077405165	5
-6.403024378630254	-6.308336385074524	7
-6.269399431034236	-6.264638800623575	7
4.680554697096585	1.9116264681190343	1
-2.5098724842896467	8.961400581750526	0
1.8973796515904295	-9.087233314775476	14
-1.3095074001842535	-4.24969521469101	9
-8.826079428080574	7.298175756730147	3
-2.508941950220627	9.002556771529564	0
-2.5109889250082476	9.092518310989021	0
-6.311623658645093	-6.3574106228740614	7
-0.8047732981729857	5.772523795567645	12
-6.358030916127743	-6.295621471736389	7
-8.887403189188408	7.346628089211866	3
2.08127224090024	4.137992773315673	4
2.0659162667002096	4.170618656207827	4
-6.414105874620996	-6.414652636524612	7
2.2453805048582427	-7.185500223758756	10
1.9175050181663758	-9.042796289597428	14
2.069821426773478	4.132606373137789	4
4.653713376194602	2.0145288463925333	1
2.2711524689289053	-7.117787420672361	10
2.1868508561099866	-7.24851266521437	10
-8.756707191439428	7.2520158466006714	3
-1.3300091290468254	-4.2539284320336845	9
-5.9964694044970575	0.33722148807261315	13
4.586763650541796	1.9968493054724912	1
-6.014027136184432	0.29096759094580965	13
-6.948510659549124	-6.927000845271703	2
-4.2196840005051595	-2.600574903922503	11
-8.797684650694062	7.355004357594884	3
6.665199184696644	-5.76417281287492	6
-0.8914691425304478	5.620090024166394	12
-4.1797223452580905	-2.7939571004576136	11
-1.3648212986126875	-4.144383591161628	9
1.859487083944083	-9.002784724101353	14
1.9366435084096318	4.2291451746291795	4
-6.349502224541997	-6.388184255296243	7
-4.150701808550098	-2.70681571699991	11
-6.763894262817595	-6.973472852905534	2
-1.3477471138642223	-4.130935656257989	9
4.605877600149177	1.9847823687987822	1
-6.330782373040285	-6.3346890364768464	7
-8.824278163249259	7.292387939507673	3
2.081265094067367	4.1648274799914144	4
2.2472040454901547	-7.2859099927090245	10
-5.963020970298368	0.30947286267086277	13
-3.8683712211518726	0.5587063873944652	8
4.627609430427958	1.9354828757228575	1
-8.797056939186609	7.364198397298735	3
-6.980884320484151	-6.870786877537475	2
-1.4040175161667459	-4.140401702068711	9
-3.9421431248247134	0.45621339637464164	8
-4.185053121659216	-2.6539025403729397	11
-5.974587845731347	0.22753852263570837	13
-6.359922343997018	-6.35579267526958	7
-6.919253228072905	-6.885846415349292	2
-0.8946176810689965	5.724727525180369	12
-2.5496223031974097	8.989198276019094	0
-8.817681183922229	7.295336687858504	3
-2.4911278427773293	9.09118795652162	0
-2.5645143717530514	8.954475796994288	0
-6.9259737147301745	-6.883085861079037	2
-3.914233444155976	0.5125077179128408	8
-2.53928295366422	9.106900037423769	0
1.9562885745131435	4.253024494213626	4
-4.047703631228896	0.5497039752408803	8
2.0225624198500847	4.163800585609146	4
2.021349424469041	4.111325087689019	4
2.0335048589546965	4.162081175959998	4
-3.9094437583761437	0.5026437207178511	8
4.642890346725153	2.096331789564996	1
-6.861737823133856	-6.852070366957535	2
2.3160365017341253	-7.236265788316826	10
2.2515163266429807	-7.087357779963618	10
1.7686416905642663	-9.048968008702024	14
4.669221690918115	2.082692465231231	1
-2.504609584225975	8.914907682468277	0
-0.8538988063451436	5.7165529161514685	12
-9.673479236051708	9.395419658295054	5
-0.8798780192088528	5.762155678823241	12
1.7991670075639343	-9.082223403099896	14
-2.5392295575486905	8.999701440708657	0
-9.653533589109193	9.431680670681388	5
-6.019476464123841	0.27487127581798365	13
-3.8528508811843643	0.39145912102434977	8
-1.3974564859489287	-4.187793127816737	9
-5.9698923529720265	0.28065293926680346	13
-6.825474628992506	-6.827419490674202	2
-8.888628625710995	7.262813484859317	3
-1.3257120303849115	-4.203540534833874	9
-6.234832665695494	-6.328948881230599	7
-9.664069667193878	9.466540756612112	5
2.2064184599233707	-7.229507864955962	10
-8.820476982337757	7.28887743573567	3
-6.0101044198035085	0.28282765644674046	13
4.638143247742839	1.9147357820597555	1
1.818222995043289	-9.055002648892918	14
-8.828374771857337	7.293512071640763	3
-9.58444169870157	9.355132833173473	5
2.2780820035074583	-7.184759085403798	10
6.620014249480019	-5.715448225143189	6
-2.533156334945015	9.005003179365131	0
2.1299593577397533	4.123084177776507	4
-3.8689537898489004	0.4858835258226078	8
2.255491559891235	-7.229789727575531	10
-2.5263333488790884	8.974172264737241	0
2.2345847089649684	-7.176381812350833	10
-9.614835171464478	9.369406131207652	5
6.61068985818131	-5.843461891467703	6
-8.86032998097086	7.330059944363008	3
-3.902353654093552	0.5442631818420329	8
6.692409051180021	-5.769518963042869	6
-3.879071537607084	0.4386760440838958	8
-3.879607142399071	0.5173417982190592	8
2.094857415253928	4.209415097225169	4
1.9161054486486853	4.13516380483687	4
-2.535685633241102	9.03994949985399	0
-6.018732188597338	0.3328931266866504	13
-4.0071988523758275	0.4311497843079722	8
-9.614003459950785	9.34523636714544	5
-0.8086325438299804	5.749750912005911	12
-6.071258430618851	0.3427301076411585	13
-2.4911158218003684	8.982030140468066	0
-0.8400153801268633	5.561092096828769	12
-1.363077384850518	-4.14134216117053	9
-8.838940095278357	7.278660196924411	3
-5.970142879650957	0.28728606256259753	13
-4.144916993607077	-2.7009670656630025	11
-2.5322295616007398	9.067142239509268	0
-9.559482265931162	9.413759550967063	5
-5.990456496060292	0.30578480598399677	13
-3.8318814185861165	0.5458471358956638	8
6.690637421611693	-5.8097031291673575	6
-8.839372836334217	7.329389284664142	3
1.878029094324114	-9.02832096766103	14
-1.4085695715992823	-4.043798092797291	9
2.209446742233541	-7.178476196071387	10
6.616261010618328	-5.750847852868656	6
2.169835368895876	-7.256055384283373	10
-7.041690558154723	-6.9313289753426615	2
-9.61599257935131	9.338303148610443	5
2.0168622274413326	4.181537142025856	4
-3.9271714107171523	0.4763875922672774	8
4.671162203616352	1.9303118061199178	1
-0.9111712158400029	5.679324936157557	12
-5.960707973097682	0.3020131920671322	13
-8.793347762864348	7.338887891542534	3
-9.602062698941534	9.283100985003108	5
-9.593926516568493	9.387148563263224	5
-6.903374456709318	-6.912776054904632	2
-2.579966160155271	8.993253862060053	0
-5.987427584221228	0.306190850631786	13
-6.371401050786937	-6.353253856428695	7
2.2973833427730077	-7.250969570508524	10
6.6777064223674625	-5.763370055736627	6
4.590352019971567	1.9448547974605934	1
-2.520181217444626	9.032141756773909	0
-9.569980201779108	9.351203053923518	5
-8.800963076379848	7.354041428770376	3
-9.594705993657989	9.350420021209866	5
-6.392183756202	-6.359252749993344	7
-6.3535964178195945	-6.33912782352752	7
-8.833477958386375	7.353280766770549	3
-1.3924479800470735	-4.084794768139314	9
-4.172495941043287	-2.661805617742969	11
-8.807121765783403	7.354940190961917	3
-6.8543778272022475	-6.83682183356744	2
2.1680919330468633	-7.246669288956259	10
-6.322342126659892	-6.328243904571903	7
-4.229507724316449	-2.78270343195717	11
-2.47227429405298	9.02285454225782	0
-4.1446378451101	-2.593890470137992	11
-6.87671675522897	-6.937258108167478	2
4.697808615178472	1.9321355680231465	1
-3.8636973589429635	0.5187585067654095	8
-1.3364337321136408	-4.166175389854417	9
2.054569032343433	4.229883133797526	4
-9.637596416400728	9.423399369015778	5
-5.924852780217751	0.22737149862129816	13
-6.342828910696802	-6.23807001230342	7
6.653819431279897	-5.715648430265888	6
-9.647473039717239	9.296235434351882	5
-6.339551664570668	-6.315226697666977	7
6.574923503719444	-5.69603008427413	6
-3.9503723253363834	0.42470556782657926	8
-1.4072612894632304	-4.243001426319978	9
-1.3499929385759994	-4.199354627122335	9
-2.5831237225711217	8.978293917778586	0
-1.3869640496627038	-4.104949824029882	9
-2.4353029208156745	8.98837261728464	0
4.6794304335802535	1.927700311200995	1
2.251351163983835	-7.193399947459811	10
2.3080831068470826	-7.238660101646636	10
-8.759026915828743	7.261632140557361	3
-6.892255598720928	-6.942498752374189	2
-2.492634451482572	9.06306338455444	0
2.0283150164497705	4.187173497623847	4
-6.772429986685004	-6.848413642160046	2
-6.942671388868022	-6.834216495923208	2
-3.885500077910826	0.47965131067905775	8
-2.5127981291317667	9.064462773092922	0
-0.791802125501018	5.713414767033405	12
-1.3141854368588852	-4.20121943245003	9
-9.588708746149782	9.472194250184387	5
-9.43436607366119	9.454175788811614	5
-9.503953032330323	9.44227903108736	5
-0.8127306123775643	5.713399208094893	12
-4.2054558364520975	-2.675148701933265	11
-6.791354479137215	-6.859860507727899	2
4.644861404482484	1.947995901234922	1
-2.544300277746618	8.997903020868433	0
-0.8459841717386095	5.624699620011061	12
-6.321983865030775	-6.374713994226767	7
-4.161871805914984	-2.658812057837649	11
2.216048553592797	-7.224212017402189	10
-1.342089734607387	-4.14488790877497	9
-4.161214588215265	-2.61689834254676	11
-4.07883082783392	-2.6760506471798156	11
1.9425788519244573	4.131482804773221	4
-6.0299094168984	0.3020139623587683	13
2.211177329495781	-7.198933389377218	10
2.2384951355943308	-7.146200193828798	10
-3.9412912918351974	0.5475790939366018	8
2.0393880336530334	4.2552600978817035	4
-3.8892721897857894	0.458841441987084	8
6.651278897405677	-5.794765292255029	6
-9.59144406894761	9.445954159264948	5
-2.4929934245830103	8.995032014177506	0
4.654532459893035	1.9374521130394136	1
-6.376945090385729	-6.387236098368407	7
-8.879777507182114	7.295513863488854	3
-0.9398885988093976	5.630300483849782	12
1.778161113650865	-8.983512908440698	14
1.7987217597680345	-9.17866125128023	14
6.673898675389655	-5.802095548674404	6
-9.62329638948358	9.408896038776597	5
-0.9027596387742493	5.782218566024775	12
1.9773795012967577	4.186047514496234	4
-8.848733869153873	7.298872868765762	3
-6.923820062961327	-6.87242333797867	2
-9.66863243009683	9.408370225033247	5
-0.8211620306406754	5.6165335389213675	12
2.2903916289270474	-7.151658007436879	10
-8.789571769965123	7.316170046423596	3
-0.8681811752619029	5.601432484439059	12
-4.12497089130226	-2.6063055076195445	11
4.665975914508946	1.9880189176023912	1
1.968919213395046	4.154332581669844	4
-5.991392583570854	0.24697497577126465	13
4.652403478745395	1.9904920944155808	1
2.205170895235024	-7.236672634709254	10
-9.620638758296078	9.344119643059166	5
-8.780169569028262	7.324034568549682	3
-1.356293588310636	-4.198530960474414	9
-9.55760177908178	9.436072428742252	5
-6.380289890822494	-6.248458726666854	7
-1.3331101047611331	-4.12137815976143	9
-3.9463960696940297	0.49643318515529894	8
-0.8767001417508705	5.709520794196186	12
6.649773734967913	-5.669395920820713	6
-2.517261908636051	9.034488671039048	0
-6.916145522737127	-6.8692866637968475	2
-1.356985427693914	-4.122143177285894	9
6.525270591002071	-5.793062549208001	6
-6.903895368542726	-6.8760158863066305	2
6.661838941094509	-5.798433617689697	6
4.628705696961809	2.0088697086453364	1
1.854406252392464	-9.043826844148226	14
-1.3628490516825333	-4.086877164257386	9
1.9997969612902136	4.192594052538284	4
-8.879602616475635	7.307453623416054	3
-3.9413811541232344	0.5195973607061531	8
-5.9314863673010905	0.3271998553779072	13
-6.845314181632545	-6.960745386835429	2
-1.370443209365753	-4.19740374895287	9
-6.901952938754621	-6.837289653559773	2
4.60071617161129	1.9570666081304482	1
-4.169168832188453	-2.655160364300451	11
1.980314142755137	4.131481923648708	4
6.668575423127351	-5.77426701047549	6
-1.3646079127306174	-4.258465242714961	9
2.269985108081231	-7.109612560020845	10
-3.917036875930488	0.5502937267455833	8
-4.128618665284026	-2.6503777061253	11
-2.4680703774475905	8.95324394569977	0
-5.999003411575627	0.3029368183955438	13
-8.780422212961007	7.36310605019685	3
4.6528729759405225	2.0122608275295977	1
-4.115074851846201	-2.7053943330912853	11
1.8131917928505121	-9.104136791477593	14
4.543940275463149	1.9718439901682712	1
-3.9825644119145314	0.532291837345893	8
1.9303921352476683	-9.020500891132913	14
-4.103425441802648	-2.724088899096719	11
-0.8479244170227597	5.652379599600352	12
-8.804230108071263	7.30800957766903	3
-2.4685713319330405	9.082098129626862	0
-3.9692083071892403	0.5259254129919705	8
-2.4634275171676463	9.030723683681305	0
-5.975885661579677	0.23201799011354973	13
-6.853874806835968	-6.68747301874321	2
-6.9182684518781485	-6.891950523612947	2
-8.832651889373448	7.356629449224756	3
1.798861821883304	-9.126171211460834	14
-0.8524585412575055	5.674834227663344	12
2.023525743577123	4.1863514704831815	4
4.591144752716735	2.0125239141278546	1
4.586334211325045	1.9972933047028913	1
-4.1794287100231635	-2.6630586344812506	11
-4.117817021363095	-2.651490256036918	11
-1.2983118208790092	-4.220147561150137	9
-6.857436219743959	-6.8413778906044795	2
-8.774444511846589	7.293944346056912	3
-4.147280970810564	-2.63731294624674	11
-1.382824438529301	-4.190875802212593	9
1.8994198988413318	-8.949004125283082	14
-1.3596837083511621	-4.173929389064374	9
-0.8896485243507637	5.704863519809999	12
-6.015177948047	0.28546772065130593	13
-9.54200123670737	9.493667875263393	5
-0.9071592651484204	5.73214836692808	12
-0.8909591847853104	5.669420015460383	12
-6.939642011504059	-6.896834655067994	2
-6.022606109393675	0.3885261674502746	13
6.708913512116633	-5.773621555085555	6
-6.895390653383287	-6.842161132251284	2
2.0651832160242765	4.153454629422738	4
-6.3200203598527045	-6.2641279099910765	7
-6.375787809062285	-6.345545981418708	7
6.680782438947304	-5.836293789547925	6
-6.386468700835	-6.374402021404563	7
-4.097354697849394	-2.748922479365355	11
-2.6401848782572372	9.055381253417083	0
6.624472504804811	-5.774845695825458	6
6.605832147744238	-5.772445563645968	6
-4.159114926827854	-2.7443018892320685	11
6.660633543913864	-5.714674526740128	6
-9.506879336805387	9.329191970329141	5
-0.8872316806563215	5.747702224734606	12
-0.8673777247312819	5.755874142990881	12
-5.947050832386574	0.22330837751538293	13
-3.9333357514199383	0.4922813514587039	8
4.733167561785339	1.9968613299863214	1
2.037845613144076	4.235219366768386	4
2.235323650078251	-7.198412050332337	10
-1.2461547209767228	-4.193559124061144	9
1.8862378067301881	-9.056932174401576	14
-2.543043723068048	9.044869942640364	0
2.2287019904317473	-7.2027871026374966	10
-2.575606925497672	9.024129189991777	0
-3.89884848969714	0.4325729538254921	8
1.77881275390267	-9.153261682947889	14
-8.86779599448322	7.366003020349754	3
-4.159386330113412	-2.6605961616600315	11
-0.8798180452723297	5.810632745790866	12
-9.593661632081679	9.346434927118917	5
-8.879438776414332	7.335707276073299	3
-6.402190115813166	-6.394142538096895	7
2.212585922321679	-7.157914743105709	10
-6.9219668770546905	-6.95585195451024	2
2.021374578064556	4.147018623974902	4
4.6527563557642395	1.9694473881524237	1
4.7100185517749065	1.903077130801118	1
-9.658238492774908	9.426345505074414	5
1.8138838599819636	-8.958369955332829	14
-0.843689149978601	5.72319349713136	12
6.636905413665115	-5.7985959695365565	6
-6.876413190196497	-6.933996832172412	2
-6.362804191262341	-6.333116057286824	7
-5.9766543533403125	0.31974740538777746	13
-8.849211816797371	7.378461758098062	3
2.236236749643952	-7.150703123286759	10
-5.956711015860448	0.26000093911416694	13
1.8799802212874548	-9.05030179072747	14
6.667410109677001	-5.783417045770268	6
-6.016058476870973	0.2955604119312187	13
-4.139970761976752	-2.649925473168477	11
2.0998578336403018	4.167235287635552	4
-8.834537528726324	7.2896648299230975	3
2.286274014371419	-7.220822229170438	10
1.9843436017864908	4.16897124524472	4
-4.150458545588293	-2.7077691748731247	11
-3.97917660843406	0.5828683417439755	8
-1.3517612889338313	-4.213186342656828	9
-6.7735193813006385	-6.828486330248389	2
-0.803430400570923	5.7473873423890565	12
1.7860982154712854	-9.105637005489841	14
-0.792223157154245	5.725335411343974	12
-4.064775179493253	-2.7262673724424737	11
1.9498960177893094	4.091078367202081	4
-4.2081686701521726	-2.6373453117611985	11
2.3145829190882936	-7.260040488996102	10
-6.86892250394476	-6.942396532211546	2
1.8163432898563747	-9.13714623527042	14
-6.376994402622656	-6.380847988720439	7
-3.927904001680288	0.5703282820738917	8
-1.409893289806552	-4.122735106208769	9
6.565382551952367	-5.72604977681548	6
1.723321091497171	-8.956444616970508	14
-6.877348599156079	-6.912689610656238	2
-3.8997650523646428	0.40962021301192597	8
6.68049190931375	-5.639683143544257	6
-9.632091026753189	9.329057056691669	5
-0.9061155733515516	5.66993805946337	12
-1.3833747532277239	-4.102747972183276	9
-2.492016708574327	8.926134120430184	0
4.593907624516412	2.050666404191609	1
-4.12671220380981	-2.663432677968348	11
-9.569106841636986	9.39656230583518	5
-6.4983449880050665	-6.334624546257214	7
-6.448123887343729	-6.255432286958293	7
-6.385715318861793	-6.313044778279081	7
-4.236302170469923	-2.634742401318951	11
-4.184867005630297	-2.5787052806541366	11
-5.9512480601849065	0.34404028355025157	13
-4.124832820238583	-2.564600397960893	11
6.707241919091426	-5.740496744269416	6
-6.816281633691939	-6.915493066556886	2
-4.1909266443986	-2.5827161124806253	11
-3.894742503023522	0.40999945243286523	8
-9.691682219085944	9.393741041264247	5
2.027184039791617	4.122801066728136	4
-8.731676087903198	7.225918525522578	3
-4.0192516112034316	0.5799514510592592	8
6.675343024904199	-5.681139355401582	6
4.651251832958308	2.0385268216548535	1
-1.31940351943024	-4.15245819207774	9
4.580313661367969	2.0059973643724236	1
1.9280166304020985	-9.113339813015962	14
-9.626127651348167	9.327084357760002	5
-8.879238790797684	7.4281422792829765	3
1.806524024577862	-8.963734289211375	14
-5.902105621593769	0.2777092868644739	13
2.363404515741271	-7.236666225605179	10
-0.8514203079295589	5.684988511255968	12
1.7934776228960898	-9.14299428972976	14
2.2354015458039	-7.120394893783273	10
4.688047642690317	1.993808730287557	1
1.8535014324384436	-9.074121401995022	14
4.5954031147468255	1.9323791696924602	1
-3.9053628780543614	0.44620999376400566	8
-2.4943916091995213	9.027338891807316	0
1.8473094872945157	-9.043367247879187	14
-6.32565122502572	-6.378018069140205	7
1.8545526023732453	-9.092462022656308	14
-6.915392376614268	-6.846129705829213	2
-9.490073857438132	9.399960220838473	5
1.7988099704123328	-9.023953186200634	14
-5.955010184131214	0.2966282262235582	13
-6.360714410243553	-6.277200227007776	7
6.657946128761361	-5.7408067571194605	6
-4.124596970397704	-2.677721927315135	11
2.03843616288108	4.120090008743293	4
-1.3294792402049092	-4.1267894735578246	9
-5.9258387933798735	0.30736548334793157	13
6.653182305382081	-5.761001648204081	6
-6.399142944991846	-6.326588291546729	7
6.64554882607607	-5.8137685964226	6
-4.225099836344633	-2.635450455824805	11
-0.8246662739877157	5.701593804385237	12
4.6266459945662035	2.109178142270213	1
1.850734380757135	-9.06896216103985	14
-6.008870385776765	0.30854080963338865	13
-8.861879671916926	7.335125412366585	3
-4.13510630679297	-2.6978658453437965	11
2.314433154514093	-7.120328903304387	10
2.2665906359822054	-7.1546876079300175	10
