# Supplementary material for: Adaptive density peak clustering based on Delaunay graph
Source: PLoS One. 2025 Jun 5;20(6):e0325161. doi: 10.1371/journal.pone.0325161 (PMC12140253; doi:10.1371/journal.pone.0325161)
Supplement: S1 File — https://github.com/7ucK1n9/S1-Data.git (ZIP) [file pone.0325161.s001.zip › Synthetic Data/Smile.csv]

x	y	label
-2.5587244393092847	8.985971241718183	0
4.745986646078733	2.0247929469682893	1
-2.544300277746618	8.997903020868433	0
4.477815469224648	1.9219503018740176	1
4.593532312649197	1.970193416137642	1
4.61628224293863	2.0276172137891004	1
-6.906140072069892	-6.919753234889064	2
4.598429085681998	1.9451606319308836	1
4.567474619153235	1.9027964952219043	1
-6.802069592375144	-6.874325861561304	2
4.663540717456779	1.9695282383078883	1
-2.496203483340329	9.053377271787188	0
-2.5392295575486905	8.999701440708657	0
-6.924547924718688	-6.855513634700621	2
4.680521942170049	2.0046511260369124	1
-6.963097455207339	-6.85294158365695	2
-6.877201109754028	-6.921657099096499	2
4.655424214508002	2.0469374947882097	1
-2.5323685076933735	8.990999640519808	0
-6.982999296153264	-6.884565595251586	2
-2.4359151846066727	9.002997313173994	0
-2.45126784410238	8.973252012280737	0
-2.4970995094744484	8.918622115965432	0
-6.770137044490387	-6.920524507543704	2
-2.5598391790694714	9.029998494828085	0
-2.5214670288528938	8.976599319980448	0
-2.4696460257005977	8.968816755458585	0
-6.797378805476206	-6.892561395253765	2
-2.4680946150530256	9.10912577733102	0
4.6421574282232925	1.9405896665604412	1
4.652127164783537	1.9478225251721755	1
4.7032243936874325	1.937786210659793	1
-6.892075398575224	-6.831531045728229	2
-2.579966160155271	8.993253862060053	0
-2.47227429405298	9.02285454225782	0
-2.5687627979128824	9.047113808630012	0
-2.4987544433025124	8.916302622004332	0
-2.5109332115380125	8.955852226317345	0
-6.8827611460149285	-6.832352477250884	2
-6.917583824228955	-6.872589903952136	2
-2.528803030709358	8.941110380791716	0
-6.902130464725232	-6.848967096658572	2
-2.5149800371721622	8.999230943418857	0
4.604113650765103	2.007149571387466	1
-6.781390934505451	-6.878346415677361	2
-6.882931181083636	-6.9406604032640695	2
-6.776589794907171	-6.792342551153786	2
4.665631220543403	2.1658062584734683	1
4.656014764245006	1.931808136763116	1
4.694031398386866	2.025859786542477	1
4.6577682042455155	2.0012089102591437	1
4.682761817388203	1.9651727574425606	1
-2.5551688347644403	9.0917828484492	0
-6.8045093385464686	-6.876404854254958	2
4.711942500681407	1.90137657638176	1
4.653928429614853	1.9420347079497022	1
-2.5831237225711217	8.978293917778586	0
-6.949555569842227	-6.851961131441418	2
-2.461028816590534	9.034925174545146	0
4.721499401424683	1.9016626150427003	1
4.5956859644180446	1.9808559392380083	1
-2.517261908636051	9.034488671039048	0
-2.533156334945015	9.005003179365131	0
-2.4779142556645	8.971428250377507	0
-2.492016708574327	8.926134120430184	0
-2.495363083086249	9.055645290650123	0
-6.944850666176513	-6.846625965834445	2
-6.854581331770051	-6.928987355515874	2
4.638953179428482	1.9587367519947252	1
-6.931489498867593	-6.889626527180127	2
-2.5710451585966543	8.948263297544107	0
-6.961004313045429	-6.877705345942878	2
-2.543043723068048	9.044869942640364	0
-6.860423918704305	-6.881744330680651	2
4.665128200177124	2.016457443649238	1
-2.439057907505945	8.944193575058707	0
4.677243516484264	2.0036881972124054	1
-2.575606925497672	9.024129189991777	0
-2.5109889250082476	9.092518310989021	0
-2.5545988268288107	8.943670943131558	0
-2.5326713423494978	9.04141413037762	0
-6.9330082126204	-6.8872285675270115	2
-2.4945439993878162	8.978568557297002	0
-2.4576476469279527	9.060850134154132	0
4.639266497585756	1.9283069653664404	1
-6.8800258232171005	-6.806112386331446	2
4.667233705286603	1.9630600513190373	1
-6.886023070725308	-6.927886615305968	2
4.66842336176276	2.029947965949762	1
-2.496320103516612	9.010563832410012	0
-6.879365006165361	-6.877760563587709	2
4.616131570670054	1.9405032223120464	1
-6.885354183413901	-6.818218777677274	2
-2.496672980535456	9.03160853867317	0
4.746530504960915	1.8755652939646068	1
4.755611764561777	1.8798064243111445	1
-6.803470987287787	-6.853164091091713	2
4.538621706895221	1.9824923996792034	1
-2.518815671291806	9.029363495315001	0
-6.9061522485317965	-6.90890050530818	2
-6.873612409565675	-6.854387651573009	2
-6.9858219773667605	-6.906397344359985	2
-2.452056482326999	9.05188277983266	0
-2.522430464714648	9.150294586527803	0
-2.506186112555699	9.137448233822585	0
4.703762081017523	1.9435911144989404	1
4.719179677035369	1.9112789089993896	1
-2.5322295616007398	9.067142239509268	0
-6.917790148978396	-6.9703536983091725	2
-6.922647859415468	-6.899337370487438	2
-6.911955835363396	-6.934186993456667	2
-6.8630114905522905	-6.917533920103774	2
-6.893097532873498	-6.8442324804861485	2
4.638928025832967	1.9230432157088415	1
-2.4634275171676463	9.030723683681305	0
-6.884978709148998	-6.9318717093969155	2
-6.861297278846427	-6.927103582592315	2
-2.5645143717530514	8.954475796994288	0
-2.4148883279922235	9.023015018839914	0
-6.847697568212402	-6.963185596389395	2
-2.505821212818354	8.943048718887649	0
4.728151548242156	1.9934187694887797	1
-2.5127981291317667	9.064462773092922	0
4.597539150324681	1.8974273227064389	1
4.603360504642245	1.9839926134198307	1
4.601237575501223	1.9613287536037316	1
4.662069807635413	2.0119013866121986	1
-6.826705966808791	-6.968046567597102	2
-2.504609584225975	8.914907682468277	0
-6.833318313774688	-6.78463876125244	2
4.67397648479285	1.9576563461110592	1
4.570995367830247	1.926278431944976	1
-6.848918856149099	-6.842234207773581	2
4.589577967153116	1.9124602533013455	1
-6.771968068275692	-6.918476971420349	2
4.6104105983808905	2.0156497887917832	1
4.615610658836646	1.977263390910048	1
-2.4943916091995213	9.027338891807316	0
4.628705696961809	2.0088697086453364	1
4.644728634477738	2.0029275352125775	1
-6.923408103820508	-6.949249579824164	2
-6.862539392362412	-6.786301051315152	2
4.660525408941883	1.9449834563005333	1
-6.820655185115205	-6.903568375881182	2
4.616326920947185	1.9847721808086138	1
-6.893379776008852	-6.995205651512726	2
-6.908465757679687	-6.842340031984659	2
-2.492634451482572	9.06306338455444	0
-2.504343745585348	9.062718377724966	0
-2.5511584992138823	8.99882550940576	0
-2.5048452696408416	8.999335760675027	0
4.747076040694368	2.0048656350566327	1
-6.874660575879809	-6.842540237107357	2
-6.866641066065196	-6.925325424531167	2
-6.875758775768889	-6.92317380334236	2
-2.4978246263225437	9.079643265912443	0
-6.868422567060749	-6.879479973236857	2
4.697784379903105	2.012752818638879	1
-6.912218996541378	-6.877739659710126	2
4.649831821006775	1.9431588400827922	1
-6.845119991565714	-6.900170616870239	2
-6.836011159315236	-6.870942492989029	2
4.674191845746827	1.8925338903812494	1
-2.508941950220627	9.002556771529564	0
4.5989678020664275	2.077789047725005	1
4.632289581476322	2.002585544264961	1
-6.866104349862278	-6.882621498748404	2
4.600252799306467	1.967432861867387	1
-6.909246887363214	-6.923309131759938	2
-2.5431988591316745	9.025898813056372	0
-6.905320537018104	-6.933070269370394	2
-6.928913493468047	-6.854907267500054	2
-2.5364167592790094	9.019832257683815	0
-2.548360287669562	8.998183052388038	0
-2.508547528458855	9.086962832056187	0
-6.878401682438323	-6.855209678713674	2
-6.8747433862238285	-6.91876008246872	2
-6.956332899688051	-6.816225752181021	2
-6.9127583790985625	-6.851579659846289	2
-6.807070010761518	-6.832146051971686	2
4.643669064137788	1.9393115983651263	1
4.705152776585818	1.97421987602237	1
-2.4911278427773293	9.09118795652162	0
4.656087153852524	1.9666625312223478	1
4.643092837182874	1.9192824450442667	1
-2.4680703774475905	8.95324394569977	0
-6.798196413872706	-6.949114666186691	2
-6.832105999241968	-6.908954776059066	2
4.590803403675704	1.9962748576538956	1
-2.4685217621842668	8.952742912376623	0
4.698037023835849	1.9736813369917114	1
-6.959348574090988	-6.910078344423635	2
-6.927873364180275	-6.845807020276025	2
-6.820662331948078	-6.876733669205441	2
-6.965283917605814	-6.812415974567676	2
-6.847358393672013	-6.8116780153993295	2
-2.6051361838177023	9.01296043442586	0
-6.945638851502302	-6.788536654983229	2
4.657729610526354	1.9385242041776993	1
4.62899477606674	2.0281085265400915	1
4.629472723710237	1.9485196372077904	1
-2.5867307946060567	9.017714276938623	0
-2.4929934245830103	8.995032014177506	0
4.642789272150401	1.9160211690492008	1
4.598603976388476	1.9571003918580823	1
4.563910337930401	1.9489579802974195	1
-6.885065198574113	-6.860024007171	2
-2.4911158218003684	8.982030140468066	0
-6.885243593635812	-6.891158073252607	2
4.687578924402762	2.005739246506022	1
-2.4353029208156745	8.98837261728464	0
-6.955386744261197	-6.81176587990372	2
-6.917444728415485	-6.95122227875583	2
4.684858829999764	1.9885346599845624	1
-6.964796313119028	-6.882886978220777	2
-2.535685633241102	9.03994949985399	0
-2.5627422479558057	9.03840974896048	0
4.617876611893252	1.9797067128050365	1
-6.891574593494591	-6.925487776378026	2
4.681149653677503	2.013845165740764	1
-6.912159319607362	-6.904465862464181	2
4.576834638511349	2.0190627812934707	1
-2.5536733445340265	8.97349561395005	0
-2.5954435146784016	8.986171751736272	0
4.688634822898989	1.965816814865625	1
-6.938790116784559	-6.982071202163952	2
-6.7952701093976415	-6.836027605428474	2
-2.4685713319330405	9.082098129626862	0
-6.725683150728508	-6.824130847704218	2
-2.5098724842896467	8.961400581750526	0
-6.914613466550899	-6.869410597739235	2
4.6241153739960845	2.0111181449653954	1
-2.5667473019238654	9.033071029115606	0
-2.4831005447719052	9.02913536185998	0
4.61755308862475	2.0159896236569055	1
-6.959949507164149	-6.869936411482586	2
-2.4798547683627366	9.12380890948882	0
4.638833756529894	1.979036053106171	1
-2.5623128087390556	9.03796574973008	0
-2.5496223031974097	8.989198276019094	0
-2.4302369822773806	9.052657864655966	0
-2.6401848782572372	9.055381253417083	0
-6.907309656418629	-6.940003487905389	2
-2.4159088974955125	9.037977774243911	0
4.671084827080709	2.004586959403946	1
4.643368940477602	1.953904004097644	1
-6.844046447246826	-6.9363416978678405	2
4.579864015875312	1.9564446221486846	1
4.606789512989682	2.0157913506805434	1
-2.557931706564116	9.053640358385444	0
4.66584616194016	2.049806629590861	1
-6.8507993429984815	-6.86454708554877	2
-6.921613283260309	-6.910079225548148	2
-2.504215054798368	8.989112345492511	0
-2.5895717847808117	9.023517821124937	0
-2.5263333488790884	8.974172264737241	0
4.64853788252066	1.9924355529271738	1
4.650583523434611	1.9108827450051327	1
-2.520181217444626	9.032141756773909	0
4.6656305995885345	1.9988589814863424	1
-2.5130527085234555	9.031343726939154	0
4.627250428658443	1.9107805248424896	1
4.598767816449779	1.9853540445153277	1
-2.53928295366422	9.106900037423769	0
4.6039566251654795	1.9624973263551397	1
4.645554703490664	2.0062762176667843	1
